# Supplementary material for: Effector gene reshuffling involves dispensable mini-chromosomes in the wheat blast fungus
Source: PLoS Genet. 2019 Sep 12;15(9):e1008272. doi: 10.1371/journal.pgen.1008272 (PMC6741851; doi:10.1371/journal.pgen.1008272)
Supplement: S1 Data — (VCF) [file pgen.1008272.s021.vcf]

##fileformat=VCFv4.2
##contig=<ID=chr1,length=6442091>
##contig=<ID=chr2,length=7902655>
##contig=<ID=chr3,length=8206304>
##contig=<ID=chr4,length=5402116>
##contig=<ID=chr5,length=4442877>
##contig=<ID=chr6,length=6090985>
##contig=<ID=chr7,length=4042640>
##contig=<ID=scaf1,length=941816>
##contig=<ID=scaf2,length=739928>
##contig=<ID=scaf3,length=104670>
##contig=<ID=scaf4,length=74396>
##contig=<ID=scaf5,length=69131>
##contig=<ID=mt,length=57199>
##ALT=<ID=X,Description="Represents allele(s) other than observed.">
##INFO=<ID=INDEL,Number=0,Type=Flag,Description="Indicates that the variant is an INDEL.">
##INFO=<ID=IDV,Number=1,Type=Integer,Description="Maximum number of reads supporting an indel">
##INFO=<ID=IMF,Number=1,Type=Float,Description="Maximum fraction of reads supporting an indel">
##INFO=<ID=DP,Number=1,Type=Integer,Description="Raw read depth">
##INFO=<ID=VDB,Number=1,Type=Float,Description="Variant Distance Bias for filtering splice-site artefacts in RNA-seq data (bigger is better)",Version="3">
##INFO=<ID=RPB,Number=1,Type=Float,Description="Mann-Whitney U test of Read Position Bias (bigger is better)">
##INFO=<ID=MQB,Number=1,Type=Float,Description="Mann-Whitney U test of Mapping Quality Bias (bigger is better)">
##INFO=<ID=BQB,Number=1,Type=Float,Description="Mann-Whitney U test of Base Quality Bias (bigger is better)">
##INFO=<ID=MQSB,Number=1,Type=Float,Description="Mann-Whitney U test of Mapping Quality vs Strand Bias (bigger is better)">
##INFO=<ID=SGB,Number=1,Type=Float,Description="Segregation based metric.">
##INFO=<ID=MQ0F,Number=1,Type=Float,Description="Fraction of MQ0 reads (smaller is better)">
##FORMAT=<ID=PL,Number=G,Type=Integer,Description="List of Phred-scaled genotype likelihoods">
##FORMAT=<ID=GT,Number=1,Type=String,Description="Genotype">
##INFO=<ID=AF1,Number=1,Type=Float,Description="Max-likelihood estimate of the first ALT allele frequency (assuming HWE)">
##INFO=<ID=AF2,Number=1,Type=Float,Description="Max-likelihood estimate of the first and second group ALT allele frequency (assuming HWE)">
##INFO=<ID=AC1,Number=1,Type=Float,Description="Max-likelihood estimate of the first ALT allele count (no HWE assumption)">
##INFO=<ID=MQ,Number=1,Type=Integer,Description="Root-mean-square mapping quality of covering reads">
##INFO=<ID=FQ,Number=1,Type=Float,Description="Phred probability of all samples being the same">
##INFO=<ID=PV4,Number=4,Type=Float,Description="P-values for strand bias, baseQ bias, mapQ bias and tail distance bias">
##INFO=<ID=G3,Number=3,Type=Float,Description="ML estimate of genotype frequencies">
##INFO=<ID=HWE,Number=1,Type=Float,Description="Chi^2 based HWE test P-value based on G3">
##INFO=<ID=DP4,Number=4,Type=Integer,Description="Number of high-quality ref-forward , ref-reverse, alt-forward and alt-reverse bases">
##bcftools_callVersion=1.3.1+htslib-1.3.1
##bcftools_callCommand=call --ploidy 1 --threads 48 -cv -p 1 pb2ref.bcf
#CHROM	POS	ID	REF	ALT	QUAL	FILTER	INFO	FORMAT	Uncorrected_draft
chr1	19375	.	ACCC	ACC	1.31116	.	INDEL;IDV=1;IMF=1;DP=1;SGB=-0.379885;MQ0F=0;AF1=1;AC1=2;DP4=0,0,1,0;MQ=60;FQ=-37.5279	GT:PL	0:33,3,0
chr1	27953	.	GAAAAAAAAAAGAAAAAAAAAAAAAAAAAAAAAAAAAAA	GAAAAAAAAAGAAAAAAAAAAAAAAAAAAAAAAAAAAA	0.00766444	.	INDEL;IDV=1;IMF=1;DP=1;SGB=-0.379885;MQ0F=0;AF1=1;AC1=2;DP4=0,0,1,0;MQ=60;FQ=-37.9396	GT:PL	0:10,3,0
chr1	44838	.	CGGGG	CGGG	0.236052	.	INDEL;IDV=1;IMF=1;DP=1;SGB=-0.379885;MQ0F=0;AF1=1;AC1=2;DP4=0,0,1,0;MQ=60;FQ=-37.5395	GT:PL	0:25,3,0
chr1	60298	.	TCCC	TCC	0.11991	.	INDEL;IDV=1;IMF=1;DP=1;SGB=-0.379885;MQ0F=0;AF1=1;AC1=2;DP4=0,0,1,0;MQ=60;FQ=-37.5531	GT:PL	0:22,3,0
chr1	60446	.	CGGGGG	CGGGG	0.0760422	.	INDEL;IDV=1;IMF=1;DP=1;SGB=-0.379885;MQ0F=0;AF1=1;AC1=2;DP4=0,0,1,0;MQ=60;FQ=-37.569	GT:PL	0:20,3,0
chr1	72458	.	ATTTTTT	ATTTTT	0.0382777	.	INDEL;IDV=1;IMF=1;DP=1;SGB=-0.379885;MQ0F=0;AF1=1;AC1=2;DP4=0,0,1,0;MQ=60;FQ=-37.6115	GT:PL	0:17,3,0
chr1	72527	.	GCCCC	GCCC	0.236052	.	INDEL;IDV=1;IMF=1;DP=1;SGB=-0.379885;MQ0F=0;AF1=1;AC1=2;DP4=0,0,1,0;MQ=60;FQ=-37.5395	GT:PL	0:25,3,0
chr1	74155	.	CGGGG	CGGG	0.236052	.	INDEL;IDV=1;IMF=1;DP=1;SGB=-0.379885;MQ0F=0;AF1=1;AC1=2;DP4=0,0,1,0;MQ=60;FQ=-37.5395	GT:PL	0:25,3,0
chr1	74728	.	GTTTT	GTTT	0.11991	.	INDEL;IDV=1;IMF=1;DP=1;SGB=-0.379885;MQ0F=0;AF1=1;AC1=2;DP4=0,0,1,0;MQ=60;FQ=-37.5531	GT:PL	0:22,3,0
chr1	74757	.	ATTTTTT	ATTTTT	0.0382777	.	INDEL;IDV=1;IMF=1;DP=1;SGB=-0.379885;MQ0F=0;AF1=1;AC1=2;DP4=0,0,1,0;MQ=60;FQ=-37.6115	GT:PL	0:17,3,0
chr1	76075	.	GAAAAAA	GAAAAA	0.0382777	.	INDEL;IDV=1;IMF=1;DP=1;SGB=-0.379885;MQ0F=0;AF1=1;AC1=2;DP4=0,0,1,0;MQ=60;FQ=-37.6115	GT:PL	0:17,3,0
chr1	76788	.	TAAAAAAAA	TAAAAAAA	0.0121411	.	INDEL;IDV=1;IMF=1;DP=1;SGB=-0.379885;MQ0F=0;AF1=1;AC1=2;DP4=0,0,1,0;MQ=60;FQ=-37.7914	GT:PL	0:12,3,0
chr1	76971	.	ACCCCC	ACCCC	0.0760422	.	INDEL;IDV=1;IMF=1;DP=1;SGB=-0.379885;MQ0F=0;AF1=1;AC1=2;DP4=0,0,1,0;MQ=60;FQ=-37.569	GT:PL	0:20,3,0
chr1	77589	.	AGGGGGG	AGGGGG	0.0382777	.	INDEL;IDV=1;IMF=1;DP=1;SGB=-0.379885;MQ0F=0;AF1=1;AC1=2;DP4=0,0,1,0;MQ=60;FQ=-37.6115	GT:PL	0:17,3,0
chr1	77635	.	GAAAAAAAAAAA	GAAAAAAAAAA	0.0060891	.	INDEL;IDV=1;IMF=1;DP=1;SGB=-0.379885;MQ0F=0;AF1=1;AC1=2;DP4=0,0,1,0;MQ=60;FQ=-38.0406	GT:PL	0:9,3,0
chr1	77772	.	CAAAAAAAAAA	CAAAAAAAAA	0.00766444	.	INDEL;IDV=1;IMF=1;DP=1;SGB=-0.379885;MQ0F=0;AF1=1;AC1=2;DP4=0,0,1,0;MQ=60;FQ=-37.9396	GT:PL	0:10,3,0
chr1	79264	.	A	T	30.0164	.	DP=1;SGB=-0.379885;MQ0F=0;AF1=1;AC1=2;DP4=0,0,1,0;MQ=60;FQ=-29.9901	GT:PL	1:60,0
chr1	79274	.	G	T	30.0164	.	DP=1;SGB=-0.379885;MQ0F=0;AF1=1;AC1=2;DP4=0,0,1,0;MQ=60;FQ=-29.9901	GT:PL	1:60,0
chr1	79284	.	T	A	30.0164	.	DP=1;SGB=-0.379885;MQ0F=0;AF1=1;AC1=2;DP4=0,0,1,0;MQ=60;FQ=-29.9901	GT:PL	1:60,0
chr1	81478	.	TAAAAAA	TAAAAA	0.0382777	.	INDEL;IDV=1;IMF=1;DP=1;SGB=-0.379885;MQ0F=0;AF1=1;AC1=2;DP4=0,0,1,0;MQ=60;FQ=-37.6115	GT:PL	0:17,3,0
chr1	85261	.	GCCCCC	GCCCC	0.0760422	.	INDEL;IDV=1;IMF=1;DP=1;SGB=-0.379885;MQ0F=0;AF1=1;AC1=2;DP4=0,0,1,0;MQ=60;FQ=-37.569	GT:PL	0:20,3,0
chr1	85294	.	GAAAAA	GAAAA	0.0760422	.	INDEL;IDV=1;IMF=1;DP=1;SGB=-0.379885;MQ0F=0;AF1=1;AC1=2;DP4=0,0,1,0;MQ=60;FQ=-37.569	GT:PL	0:20,3,0
chr1	88479	.	CGGGG	CGGG	0.236052	.	INDEL;IDV=1;IMF=1;DP=1;SGB=-0.379885;MQ0F=0;AF1=1;AC1=2;DP4=0,0,1,0;MQ=60;FQ=-37.5395	GT:PL	0:25,3,0
chr1	89736	.	TGGGGG	TGGGG	0.0760422	.	INDEL;IDV=1;IMF=1;DP=1;SGB=-0.379885;MQ0F=0;AF1=1;AC1=2;DP4=0,0,1,0;MQ=60;FQ=-37.569	GT:PL	0:20,3,0
chr1	90006	.	TGGGGG	TGGGG	0.0760422	.	INDEL;IDV=1;IMF=1;DP=1;SGB=-0.379885;MQ0F=0;AF1=1;AC1=2;DP4=0,0,1,0;MQ=60;FQ=-37.569	GT:PL	0:20,3,0
chr1	94793	.	CTTTTTT	CTTTTT	0.0382777	.	INDEL;IDV=1;IMF=1;DP=1;SGB=-0.379885;MQ0F=0;AF1=1;AC1=2;DP4=0,0,1,0;MQ=60;FQ=-37.6115	GT:PL	0:17,3,0
chr1	95508	.	ATTTTTTTT	ATTTTTTT	0.0121411	.	INDEL;IDV=1;IMF=1;DP=1;SGB=-0.379885;MQ0F=0;AF1=1;AC1=2;DP4=0,0,1,0;MQ=60;FQ=-37.7914	GT:PL	0:12,3,0
chr1	96054	.	GAAAAAA	GAAAAA	0.0382777	.	INDEL;IDV=1;IMF=1;DP=1;SGB=-0.379885;MQ0F=0;AF1=1;AC1=2;DP4=0,0,1,0;MQ=60;FQ=-37.6115	GT:PL	0:17,3,0
chr1	96204	.	TAAAAAAAA	TAAAAAAA	0.0121411	.	INDEL;IDV=1;IMF=1;DP=1;SGB=-0.379885;MQ0F=0;AF1=1;AC1=2;DP4=0,0,1,0;MQ=60;FQ=-37.7914	GT:PL	0:12,3,0
chr1	96223	.	GCCCC	GCCC	0.150425	.	INDEL;IDV=1;IMF=1;DP=1;SGB=-0.379885;MQ0F=0;AF1=1;AC1=2;DP4=0,0,1,0;MQ=60;FQ=-37.5475	GT:PL	0:23,3,0
chr1	97539	.	TAAAAAA	TAAAAA	0.0382777	.	INDEL;IDV=1;IMF=1;DP=1;SGB=-0.379885;MQ0F=0;AF1=1;AC1=2;DP4=0,0,1,0;MQ=60;FQ=-37.6115	GT:PL	0:17,3,0
chr1	97616	.	ATTTTTTT	ATTTTTT	0.0192266	.	INDEL;IDV=1;IMF=1;DP=1;SGB=-0.379885;MQ0F=0;AF1=1;AC1=2;DP4=0,0,1,0;MQ=60;FQ=-37.6953	GT:PL	0:14,3,0
chr1	98231	.	TAAAAAAAA	TAAAAAAA	0.0121411	.	INDEL;IDV=1;IMF=1;DP=1;SGB=-0.379885;MQ0F=0;AF1=1;AC1=2;DP4=0,0,1,0;MQ=60;FQ=-37.7914	GT:PL	0:12,3,0
chr1	98670	.	CTTTT	CTTT	0.236052	.	INDEL;IDV=1;IMF=1;DP=1;SGB=-0.379885;MQ0F=0;AF1=1;AC1=2;DP4=0,0,1,0;MQ=60;FQ=-37.5395	GT:PL	0:25,3,0
chr1	98988	.	GCCCCCC	GCCCCC	0.0382777	.	INDEL;IDV=1;IMF=1;DP=1;SGB=-0.379885;MQ0F=0;AF1=1;AC1=2;DP4=0,0,1,0;MQ=60;FQ=-37.6115	GT:PL	0:17,3,0
chr1	100124	.	CAAAAA	CAAAA	0.0760422	.	INDEL;IDV=1;IMF=1;DP=1;SGB=-0.379885;MQ0F=0;AF1=1;AC1=2;DP4=0,0,1,0;MQ=60;FQ=-37.569	GT:PL	0:20,3,0
chr1	100571	.	ACCCCC	ACCCC	0.0760422	.	INDEL;IDV=1;IMF=1;DP=1;SGB=-0.379885;MQ0F=0;AF1=1;AC1=2;DP4=0,0,1,0;MQ=60;FQ=-37.569	GT:PL	0:20,3,0
chr1	101068	.	TAAAAAAAA	TAAAAAAA	0.0121411	.	INDEL;IDV=1;IMF=1;DP=1;SGB=-0.379885;MQ0F=0;AF1=1;AC1=2;DP4=0,0,1,0;MQ=60;FQ=-37.7914	GT:PL	0:12,3,0
chr1	101700	.	CAAAAAAA	CAAAAAA	0.0192266	.	INDEL;IDV=1;IMF=1;DP=1;SGB=-0.379885;MQ0F=0;AF1=1;AC1=2;DP4=0,0,1,0;MQ=60;FQ=-37.6953	GT:PL	0:14,3,0
chr1	103608	.	CTTTTT	CTTTT	0.0760422	.	INDEL;IDV=1;IMF=1;DP=1;SGB=-0.379885;MQ0F=0;AF1=1;AC1=2;DP4=0,0,1,0;MQ=60;FQ=-37.569	GT:PL	0:20,3,0
chr1	104128	.	TTCT	TT	0.570217	.	INDEL;IDV=1;IMF=1;DP=1;SGB=-0.379885;MQ0F=0;AF1=1;AC1=2;DP4=0,0,1,0;MQ=60;FQ=-37.5312	GT:PL	0:29,3,0
chr1	104209	.	ATTTTTTTT	ATTTTTTT	0.0121411	.	INDEL;IDV=1;IMF=1;DP=1;SGB=-0.379885;MQ0F=0;AF1=1;AC1=2;DP4=0,0,1,0;MQ=60;FQ=-37.7914	GT:PL	0:12,3,0
chr1	104418	.	ATTTTTT	ATTTTT	0.0382777	.	INDEL;IDV=1;IMF=1;DP=1;SGB=-0.379885;MQ0F=0;AF1=1;AC1=2;DP4=0,0,1,0;MQ=60;FQ=-37.6115	GT:PL	0:17,3,0
chr1	104442	.	TAAAAAAAAA	TAAAAAAAA	0.00964662	.	INDEL;IDV=1;IMF=1;DP=1;SGB=-0.379885;MQ0F=0;AF1=1;AC1=2;DP4=0,0,1,0;MQ=60;FQ=-37.8577	GT:PL	0:11,3,0
chr1	107317	.	ATTTTTTTT	ATTTTTTT	0.0121411	.	INDEL;IDV=1;IMF=1;DP=1;SGB=-0.379885;MQ0F=0;AF1=1;AC1=2;DP4=0,0,1,0;MQ=60;FQ=-37.7914	GT:PL	0:12,3,0
chr1	107916	.	GCCCC	GCCC	0.236052	.	INDEL;IDV=1;IMF=1;DP=1;SGB=-0.379885;MQ0F=0;AF1=1;AC1=2;DP4=0,0,1,0;MQ=60;FQ=-37.5395	GT:PL	0:25,3,0
chr1	108946	.	TCCCCC	TCCCC	0.0760422	.	INDEL;IDV=1;IMF=1;DP=1;SGB=-0.379885;MQ0F=0;AF1=1;AC1=2;DP4=0,0,1,0;MQ=60;FQ=-37.569	GT:PL	0:20,3,0
chr1	110613	.	ATTTTTTTT	ATTTTTTT	0.0121411	.	INDEL;IDV=1;IMF=1;DP=1;SGB=-0.379885;MQ0F=0;AF1=1;AC1=2;DP4=0,0,1,0;MQ=60;FQ=-37.7914	GT:PL	0:12,3,0
chr1	110733	.	TAAAAAA	TAAAAA	0.0382777	.	INDEL;IDV=1;IMF=1;DP=1;SGB=-0.379885;MQ0F=0;AF1=1;AC1=2;DP4=0,0,1,0;MQ=60;FQ=-37.6115	GT:PL	0:17,3,0
chr1	111709	.	CAAAAAAAAA	CAAAAAAAA	0.00964662	.	INDEL;IDV=1;IMF=1;DP=1;SGB=-0.379885;MQ0F=0;AF1=1;AC1=2;DP4=0,0,1,0;MQ=60;FQ=-37.8577	GT:PL	0:11,3,0
chr1	112931	.	TCCCC	TCCC	0.236052	.	INDEL;IDV=1;IMF=1;DP=1;SGB=-0.379885;MQ0F=0;AF1=1;AC1=2;DP4=0,0,1,0;MQ=60;FQ=-37.5395	GT:PL	0:25,3,0
chr1	113041	.	GAAAAAAAAA	GAAAAAAAA	0.00964662	.	INDEL;IDV=1;IMF=1;DP=1;SGB=-0.379885;MQ0F=0;AF1=1;AC1=2;DP4=0,0,1,0;MQ=60;FQ=-37.8577	GT:PL	0:11,3,0
chr1	114110	.	GAAAAAAA	GAAAAAA	0.0192266	.	INDEL;IDV=1;IMF=1;DP=1;SGB=-0.379885;MQ0F=0;AF1=1;AC1=2;DP4=0,0,1,0;MQ=60;FQ=-37.6953	GT:PL	0:14,3,0
chr1	116466	.	ATTTTTT	ATTTTT	0.0382777	.	INDEL;IDV=1;IMF=1;DP=1;SGB=-0.379885;MQ0F=0;AF1=1;AC1=2;DP4=0,0,1,0;MQ=60;FQ=-37.6115	GT:PL	0:17,3,0
chr1	119239	.	GTTTTT	GTTTT	0.0760422	.	INDEL;IDV=1;IMF=1;DP=1;SGB=-0.379885;MQ0F=0;AF1=1;AC1=2;DP4=0,0,1,0;MQ=60;FQ=-37.569	GT:PL	0:20,3,0
chr1	119871	.	GAAAAAAAA	GAAAAAAA	0.0121411	.	INDEL;IDV=1;IMF=1;DP=1;SGB=-0.379885;MQ0F=0;AF1=1;AC1=2;DP4=0,0,1,0;MQ=60;FQ=-37.7914	GT:PL	0:12,3,0
chr1	120109	.	AGGGGGGGG	AGGGGGGG	0.0121411	.	INDEL;IDV=1;IMF=1;DP=1;SGB=-0.379885;MQ0F=0;AF1=1;AC1=2;DP4=0,0,1,0;MQ=60;FQ=-37.7914	GT:PL	0:12,3,0
chr1	121250	.	AGGGGGGG	AGGGGGG	0.0192266	.	INDEL;IDV=1;IMF=1;DP=1;SGB=-0.379885;MQ0F=0;AF1=1;AC1=2;DP4=0,0,1,0;MQ=60;FQ=-37.6953	GT:PL	0:14,3,0
chr1	121611	.	TAAAAAAAA	TAAAAAAA	0.0121411	.	INDEL;IDV=1;IMF=1;DP=1;SGB=-0.379885;MQ0F=0;AF1=1;AC1=2;DP4=0,0,1,0;MQ=60;FQ=-37.7914	GT:PL	0:12,3,0
chr1	122066	.	ATTTTTT	ATTTTT	0.0382777	.	INDEL;IDV=1;IMF=1;DP=1;SGB=-0.379885;MQ0F=0;AF1=1;AC1=2;DP4=0,0,1,0;MQ=60;FQ=-37.6115	GT:PL	0:17,3,0
chr1	122658	.	GAAAAAAA	GAAAAAA	0.0192266	.	INDEL;IDV=1;IMF=1;DP=1;SGB=-0.379885;MQ0F=0;AF1=1;AC1=2;DP4=0,0,1,0;MQ=60;FQ=-37.6953	GT:PL	0:14,3,0
chr1	123911	.	TAAAAAAAA	TAAAAAAA	0.0121411	.	INDEL;IDV=1;IMF=1;DP=1;SGB=-0.379885;MQ0F=0;AF1=1;AC1=2;DP4=0,0,1,0;MQ=60;FQ=-37.7914	GT:PL	0:12,3,0
chr1	124194	.	TAAAAAAA	TAAAAAA	0.0192266	.	INDEL;IDV=1;IMF=1;DP=1;SGB=-0.379885;MQ0F=0;AF1=1;AC1=2;DP4=0,0,1,0;MQ=60;FQ=-37.6953	GT:PL	0:14,3,0
chr1	125707	.	AATATATATATATATATATATA	AATATATATATATATATATA	7.35355	.	INDEL;IDV=1;IMF=1;DP=1;SGB=-0.379885;MQ0F=0;AF1=1;AC1=2;DP4=0,0,1,0;MQ=60;FQ=-37.5259	GT:PL	1:44,3,0
chr1	125910	.	GTTTTTTTT	GTTTTTTT	0.0121411	.	INDEL;IDV=1;IMF=1;DP=1;SGB=-0.379885;MQ0F=0;AF1=1;AC1=2;DP4=0,0,1,0;MQ=60;FQ=-37.7914	GT:PL	0:12,3,0
chr1	126129	.	TCCCCC	TCCCC	0.0760422	.	INDEL;IDV=1;IMF=1;DP=1;SGB=-0.379885;MQ0F=0;AF1=1;AC1=2;DP4=0,0,1,0;MQ=60;FQ=-37.569	GT:PL	0:20,3,0
chr1	127127	.	CAAAAAAAAA	CAAAAAAAA	0.00964662	.	INDEL;IDV=1;IMF=1;DP=1;SGB=-0.379885;MQ0F=0;AF1=1;AC1=2;DP4=0,0,1,0;MQ=60;FQ=-37.8577	GT:PL	0:11,3,0
chr1	127151	.	TAAAAA	TAAAA	0.0760422	.	INDEL;IDV=1;IMF=1;DP=1;SGB=-0.379885;MQ0F=0;AF1=1;AC1=2;DP4=0,0,1,0;MQ=60;FQ=-37.569	GT:PL	0:20,3,0
chr1	127467	.	CAAAAA	CAAAA	0.0760422	.	INDEL;IDV=1;IMF=1;DP=1;SGB=-0.379885;MQ0F=0;AF1=1;AC1=2;DP4=0,0,1,0;MQ=60;FQ=-37.569	GT:PL	0:20,3,0
chr1	127779	.	CTTTTT	CTTTT	0.0760422	.	INDEL;IDV=1;IMF=1;DP=1;SGB=-0.379885;MQ0F=0;AF1=1;AC1=2;DP4=0,0,1,0;MQ=60;FQ=-37.569	GT:PL	0:20,3,0
chr1	129086	.	TCCCCCC	TCCCCC	0.0382777	.	INDEL;IDV=1;IMF=1;DP=1;SGB=-0.379885;MQ0F=0;AF1=1;AC1=2;DP4=0,0,1,0;MQ=60;FQ=-37.6115	GT:PL	0:17,3,0
chr1	129453	.	ACCCCC	ACCCC	0.0760422	.	INDEL;IDV=1;IMF=1;DP=1;SGB=-0.379885;MQ0F=0;AF1=1;AC1=2;DP4=0,0,1,0;MQ=60;FQ=-37.569	GT:PL	0:20,3,0
chr1	131023	.	ATTTTTT	ATTTTT	0.0382777	.	INDEL;IDV=1;IMF=1;DP=1;SGB=-0.379885;MQ0F=0;AF1=1;AC1=2;DP4=0,0,1,0;MQ=60;FQ=-37.6115	GT:PL	0:17,3,0
chr1	132240	.	TAAAAAAAAAA	TAAAAAAAAA	0.00766444	.	INDEL;IDV=1;IMF=1;DP=1;SGB=-0.379885;MQ0F=0;AF1=1;AC1=2;DP4=0,0,1,0;MQ=60;FQ=-37.9396	GT:PL	0:10,3,0
chr1	132540	.	ATTTTTTTT	ATTTTTTT	0.0121411	.	INDEL;IDV=1;IMF=1;DP=1;SGB=-0.379885;MQ0F=0;AF1=1;AC1=2;DP4=0,0,1,0;MQ=60;FQ=-37.7914	GT:PL	0:12,3,0
chr1	132650	.	CTTTTTT	CTTTTT	0.0382777	.	INDEL;IDV=1;IMF=1;DP=1;SGB=-0.379885;MQ0F=0;AF1=1;AC1=2;DP4=0,0,1,0;MQ=60;FQ=-37.6115	GT:PL	0:17,3,0
chr1	134350	.	TAAAAAA	TAAAAA	0.0382777	.	INDEL;IDV=1;IMF=1;DP=1;SGB=-0.379885;MQ0F=0;AF1=1;AC1=2;DP4=0,0,1,0;MQ=60;FQ=-37.6115	GT:PL	0:17,3,0
chr1	134521	.	ATTTTTTT	ATTTTTT	0.0192266	.	INDEL;IDV=1;IMF=1;DP=1;SGB=-0.379885;MQ0F=0;AF1=1;AC1=2;DP4=0,0,1,0;MQ=60;FQ=-37.6953	GT:PL	0:14,3,0
chr1	135237	.	TAAAAAAAA	TAAAAAAA	0.0121411	.	INDEL;IDV=1;IMF=1;DP=1;SGB=-0.379885;MQ0F=0;AF1=1;AC1=2;DP4=0,0,1,0;MQ=60;FQ=-37.7914	GT:PL	0:12,3,0
chr1	135553	.	ATTTTTT	ATTTTT	0.0382777	.	INDEL;IDV=1;IMF=1;DP=1;SGB=-0.379885;MQ0F=0;AF1=1;AC1=2;DP4=0,0,1,0;MQ=60;FQ=-37.6115	GT:PL	0:17,3,0
chr1	137226	.	GTTTTT	GTTTT	0.0760422	.	INDEL;IDV=1;IMF=1;DP=1;SGB=-0.379885;MQ0F=0;AF1=1;AC1=2;DP4=0,0,1,0;MQ=60;FQ=-37.569	GT:PL	0:20,3,0
chr1	137371	.	ATTTTTTTT	ATTTTTTT	0.0121411	.	INDEL;IDV=1;IMF=1;DP=1;SGB=-0.379885;MQ0F=0;AF1=1;AC1=2;DP4=0,0,1,0;MQ=60;FQ=-37.7914	GT:PL	0:12,3,0
chr1	138928	.	GCCCC	GCCC	0.236052	.	INDEL;IDV=1;IMF=1;DP=1;SGB=-0.379885;MQ0F=0;AF1=1;AC1=2;DP4=0,0,1,0;MQ=60;FQ=-37.5395	GT:PL	0:25,3,0
chr1	139382	.	ACCCC	ACCC	0.236052	.	INDEL;IDV=1;IMF=1;DP=1;SGB=-0.379885;MQ0F=0;AF1=1;AC1=2;DP4=0,0,1,0;MQ=60;FQ=-37.5395	GT:PL	0:25,3,0
chr1	140846	.	CTTTTTTT	CTTTTTT	0.0192266	.	INDEL;IDV=1;IMF=1;DP=1;SGB=-0.379885;MQ0F=0;AF1=1;AC1=2;DP4=0,0,1,0;MQ=60;FQ=-37.6953	GT:PL	0:14,3,0
chr1	145647	.	TGGGGGG	TGGGGG	0.0382777	.	INDEL;IDV=1;IMF=1;DP=1;SGB=-0.379885;MQ0F=0;AF1=1;AC1=2;DP4=0,0,1,0;MQ=60;FQ=-37.6115	GT:PL	0:17,3,0
chr1	148419	.	TCCCCC	TCCCC	0.0760422	.	INDEL;IDV=1;IMF=1;DP=1;SGB=-0.379885;MQ0F=0;AF1=1;AC1=2;DP4=0,0,1,0;MQ=60;FQ=-37.569	GT:PL	0:20,3,0
chr1	148735	.	GC	G	0.295136	.	INDEL;IDV=1;IMF=1;DP=1;SGB=-0.379885;MQ0F=0;AF1=1;AC1=2;DP4=0,0,1,0;MQ=60;FQ=-37.5366	GT:PL	0:26,3,0
chr1	148748	.	T	C	30.0164	.	DP=1;SGB=-0.379885;MQ0F=0;AF1=1;AC1=2;DP4=0,0,1,0;MQ=60;FQ=-29.9901	GT:PL	1:60,0
chr1	148760	.	C	A	30.0164	.	DP=1;SGB=-0.379885;MQ0F=0;AF1=1;AC1=2;DP4=0,0,1,0;MQ=60;FQ=-29.9901	GT:PL	1:60,0
chr1	148762	.	C	A	30.0164	.	DP=1;SGB=-0.379885;MQ0F=0;AF1=1;AC1=2;DP4=0,0,1,0;MQ=60;FQ=-29.9901	GT:PL	1:60,0
chr1	148787	.	T	A	30.0164	.	DP=1;SGB=-0.379885;MQ0F=0;AF1=1;AC1=2;DP4=0,0,1,0;MQ=60;FQ=-29.9901	GT:PL	1:60,0
chr1	148804	.	ACCCCCC	ACCCCC	0.0382777	.	INDEL;IDV=1;IMF=1;DP=1;SGB=-0.379885;MQ0F=0;AF1=1;AC1=2;DP4=0,0,1,0;MQ=60;FQ=-37.6115	GT:PL	0:17,3,0
chr1	149082	.	ATTTTTT	ATTTTT	0.0382777	.	INDEL;IDV=1;IMF=1;DP=1;SGB=-0.379885;MQ0F=0;AF1=1;AC1=2;DP4=0,0,1,0;MQ=60;FQ=-37.6115	GT:PL	0:17,3,0
chr1	149334	.	CTTTTTTT	CTTTTTT	0.0192266	.	INDEL;IDV=1;IMF=1;DP=1;SGB=-0.379885;MQ0F=0;AF1=1;AC1=2;DP4=0,0,1,0;MQ=60;FQ=-37.6953	GT:PL	0:14,3,0
chr1	155042	.	GCCCCCC	GCCCCC	0.0382777	.	INDEL;IDV=1;IMF=1;DP=1;SGB=-0.379885;MQ0F=0;AF1=1;AC1=2;DP4=0,0,1,0;MQ=60;FQ=-37.6115	GT:PL	0:17,3,0
chr1	157280	.	AGGGG	AGGG	0.236052	.	INDEL;IDV=1;IMF=1;DP=1;SGB=-0.379885;MQ0F=0;AF1=1;AC1=2;DP4=0,0,1,0;MQ=60;FQ=-37.5395	GT:PL	0:25,3,0
chr1	157450	.	CAAAAA	CAAAA	0.0760422	.	INDEL;IDV=1;IMF=1;DP=1;SGB=-0.379885;MQ0F=0;AF1=1;AC1=2;DP4=0,0,1,0;MQ=60;FQ=-37.569	GT:PL	0:20,3,0
chr1	157490	.	CTTTTTTT	CTTTTTT	0.0192266	.	INDEL;IDV=1;IMF=1;DP=1;SGB=-0.379885;MQ0F=0;AF1=1;AC1=2;DP4=0,0,1,0;MQ=60;FQ=-37.6953	GT:PL	0:14,3,0
chr1	157644	.	ATTTTTT	ATTTTT	0.0382777	.	INDEL;IDV=1;IMF=1;DP=1;SGB=-0.379885;MQ0F=0;AF1=1;AC1=2;DP4=0,0,1,0;MQ=60;FQ=-37.6115	GT:PL	0:17,3,0
chr1	157821	.	ATTTTTT	ATTTTT	0.0382777	.	INDEL;IDV=1;IMF=1;DP=1;SGB=-0.379885;MQ0F=0;AF1=1;AC1=2;DP4=0,0,1,0;MQ=60;FQ=-37.6115	GT:PL	0:17,3,0
chr1	157907	.	CAAAAAAA	CAAAAAA	0.0192266	.	INDEL;IDV=1;IMF=1;DP=1;SGB=-0.379885;MQ0F=0;AF1=1;AC1=2;DP4=0,0,1,0;MQ=60;FQ=-37.6953	GT:PL	0:14,3,0
chr1	157951	.	ACCCC	ACCC	0.150425	.	INDEL;IDV=1;IMF=1;DP=1;SGB=-0.379885;MQ0F=0;AF1=1;AC1=2;DP4=0,0,1,0;MQ=60;FQ=-37.5475	GT:PL	0:23,3,0
chr1	158688	.	CGGGG	CGGG	0.236052	.	INDEL;IDV=1;IMF=1;DP=1;SGB=-0.379885;MQ0F=0;AF1=1;AC1=2;DP4=0,0,1,0;MQ=60;FQ=-37.5395	GT:PL	0:25,3,0
chr1	159073	.	GAAAAAA	GAAAAA	0.0382777	.	INDEL;IDV=1;IMF=1;DP=1;SGB=-0.379885;MQ0F=0;AF1=1;AC1=2;DP4=0,0,1,0;MQ=60;FQ=-37.6115	GT:PL	0:17,3,0
chr1	160724	.	TAAAAAAAAAA	TAAAAAAAAA	0.00766444	.	INDEL;IDV=1;IMF=1;DP=1;SGB=-0.379885;MQ0F=0;AF1=1;AC1=2;DP4=0,0,1,0;MQ=60;FQ=-37.9396	GT:PL	0:10,3,0
chr1	160889	.	TAAAAAAAA	TAAAAAAA	0.0121411	.	INDEL;IDV=1;IMF=1;DP=1;SGB=-0.379885;MQ0F=0;AF1=1;AC1=2;DP4=0,0,1,0;MQ=60;FQ=-37.7914	GT:PL	0:12,3,0
chr1	160900	.	TCCCCC	TCCCC	0.0760422	.	INDEL;IDV=1;IMF=1;DP=1;SGB=-0.379885;MQ0F=0;AF1=1;AC1=2;DP4=0,0,1,0;MQ=60;FQ=-37.569	GT:PL	0:20,3,0
chr1	161600	.	GAAAAAAAAA	GAAAAAAAA	0.00964662	.	INDEL;IDV=1;IMF=1;DP=1;SGB=-0.379885;MQ0F=0;AF1=1;AC1=2;DP4=0,0,1,0;MQ=60;FQ=-37.8577	GT:PL	0:11,3,0
chr1	162555	.	ACCCCCC	ACCCCC	0.0382777	.	INDEL;IDV=1;IMF=1;DP=1;SGB=-0.379885;MQ0F=0;AF1=1;AC1=2;DP4=0,0,1,0;MQ=60;FQ=-37.6115	GT:PL	0:17,3,0
chr1	162780	.	ACCCCCC	ACCCCC	0.0382777	.	INDEL;IDV=1;IMF=1;DP=1;SGB=-0.379885;MQ0F=0;AF1=1;AC1=2;DP4=0,0,1,0;MQ=60;FQ=-37.6115	GT:PL	0:17,3,0
chr1	163277	.	CGGGG	CGGG	0.236052	.	INDEL;IDV=1;IMF=1;DP=1;SGB=-0.379885;MQ0F=0;AF1=1;AC1=2;DP4=0,0,1,0;MQ=60;FQ=-37.5395	GT:PL	0:25,3,0
chr1	163854	.	GCCCCCC	GCCCCC	0.0382777	.	INDEL;IDV=1;IMF=1;DP=1;SGB=-0.379885;MQ0F=0;AF1=1;AC1=2;DP4=0,0,1,0;MQ=60;FQ=-37.6115	GT:PL	0:17,3,0
chr1	163914	.	CTTTTTTTT	CTTTTTTT	0.0121411	.	INDEL;IDV=1;IMF=1;DP=1;SGB=-0.379885;MQ0F=0;AF1=1;AC1=2;DP4=0,0,1,0;MQ=60;FQ=-37.7914	GT:PL	0:12,3,0
chr1	169728	.	TCCCCC	TCCCC	0.0760422	.	INDEL;IDV=1;IMF=1;DP=1;SGB=-0.379885;MQ0F=0;AF1=1;AC1=2;DP4=0,0,1,0;MQ=60;FQ=-37.569	GT:PL	0:20,3,0
chr1	170343	.	ACCCC	ACCC	0.236052	.	INDEL;IDV=1;IMF=1;DP=1;SGB=-0.379885;MQ0F=0;AF1=1;AC1=2;DP4=0,0,1,0;MQ=60;FQ=-37.5395	GT:PL	0:25,3,0
chr1	173875	.	ATTTTT	ATTTT	0.0760422	.	INDEL;IDV=1;IMF=1;DP=1;SGB=-0.379885;MQ0F=0;AF1=1;AC1=2;DP4=0,0,1,0;MQ=60;FQ=-37.569	GT:PL	0:20,3,0
chr1	174473	.	ATTTTTTT	ATTTTTT	0.0192266	.	INDEL;IDV=1;IMF=1;DP=1;SGB=-0.379885;MQ0F=0;AF1=1;AC1=2;DP4=0,0,1,0;MQ=60;FQ=-37.6953	GT:PL	0:14,3,0
chr1	175797	.	GTTTTTTTT	GTTTTTTT	0.0121411	.	INDEL;IDV=1;IMF=1;DP=1;SGB=-0.379885;MQ0F=0;AF1=1;AC1=2;DP4=0,0,1,0;MQ=60;FQ=-37.7914	GT:PL	0:12,3,0
chr1	178989	.	GTTTTTT	GTTTTT	0.0382777	.	INDEL;IDV=1;IMF=1;DP=1;SGB=-0.379885;MQ0F=0;AF1=1;AC1=2;DP4=0,0,1,0;MQ=60;FQ=-37.6115	GT:PL	0:17,3,0
chr1	179797	.	CTTTTT	CTTTT	0.0760422	.	INDEL;IDV=1;IMF=1;DP=1;SGB=-0.379885;MQ0F=0;AF1=1;AC1=2;DP4=0,0,1,0;MQ=60;FQ=-37.569	GT:PL	0:20,3,0
chr1	181117	.	CAAAAAAA	CAAAAAA	0.0192266	.	INDEL;IDV=1;IMF=1;DP=1;SGB=-0.379885;MQ0F=0;AF1=1;AC1=2;DP4=0,0,1,0;MQ=60;FQ=-37.6953	GT:PL	0:14,3,0
chr1	181350	.	ATTTTTTT	ATTTTTT	0.0192266	.	INDEL;IDV=1;IMF=1;DP=1;SGB=-0.379885;MQ0F=0;AF1=1;AC1=2;DP4=0,0,1,0;MQ=60;FQ=-37.6953	GT:PL	0:14,3,0
chr1	182675	.	CTTTTTTT	CTTTTTT	0.0192266	.	INDEL;IDV=1;IMF=1;DP=1;SGB=-0.379885;MQ0F=0;AF1=1;AC1=2;DP4=0,0,1,0;MQ=60;FQ=-37.6953	GT:PL	0:14,3,0
chr1	183389	.	GCCCC	GCCC	0.236052	.	INDEL;IDV=1;IMF=1;DP=1;SGB=-0.379885;MQ0F=0;AF1=1;AC1=2;DP4=0,0,1,0;MQ=60;FQ=-37.5395	GT:PL	0:25,3,0
chr1	183452	.	AGGGGG	AGGGG	0.0760422	.	INDEL;IDV=1;IMF=1;DP=1;SGB=-0.379885;MQ0F=0;AF1=1;AC1=2;DP4=0,0,1,0;MQ=60;FQ=-37.569	GT:PL	0:20,3,0
chr1	183793	.	TAAAAA	TAAAA	0.0760422	.	INDEL;IDV=1;IMF=1;DP=1;SGB=-0.379885;MQ0F=0;AF1=1;AC1=2;DP4=0,0,1,0;MQ=60;FQ=-37.569	GT:PL	0:20,3,0
chr1	186342	.	CTTTTTT	CTTTTT	0.0382777	.	INDEL;IDV=1;IMF=1;DP=1;SGB=-0.379885;MQ0F=0;AF1=1;AC1=2;DP4=0,0,1,0;MQ=60;FQ=-37.6115	GT:PL	0:17,3,0
chr1	188255	.	CTTTTTT	CTTTTT	0.0382777	.	INDEL;IDV=1;IMF=1;DP=1;SGB=-0.379885;MQ0F=0;AF1=1;AC1=2;DP4=0,0,1,0;MQ=60;FQ=-37.6115	GT:PL	0:17,3,0
chr1	196680	.	CTTTTTTTT	CTTTTTTT	0.0121411	.	INDEL;IDV=1;IMF=1;DP=1;SGB=-0.379885;MQ0F=0;AF1=1;AC1=2;DP4=0,0,1,0;MQ=60;FQ=-37.7914	GT:PL	0:12,3,0
chr1	202502	.	GCCC	GCC	1.31116	.	INDEL;IDV=1;IMF=1;DP=1;SGB=-0.379885;MQ0F=0;AF1=1;AC1=2;DP4=0,0,1,0;MQ=60;FQ=-37.5279	GT:PL	0:33,3,0
chr1	204968	.	ACCCC	ACCC	0.236052	.	INDEL;IDV=1;IMF=1;DP=1;SGB=-0.379885;MQ0F=0;AF1=1;AC1=2;DP4=0,0,1,0;MQ=60;FQ=-37.5395	GT:PL	0:25,3,0
chr1	205755	.	GAAAAAAA	GAAAAAA	0.0192266	.	INDEL;IDV=1;IMF=1;DP=1;SGB=-0.379885;MQ0F=0;AF1=1;AC1=2;DP4=0,0,1,0;MQ=60;FQ=-37.6953	GT:PL	0:14,3,0
chr1	206979	.	TAAAAAA	TAAAAA	0.0382777	.	INDEL;IDV=1;IMF=1;DP=1;SGB=-0.379885;MQ0F=0;AF1=1;AC1=2;DP4=0,0,1,0;MQ=60;FQ=-37.6115	GT:PL	0:17,3,0
chr1	207933	.	ACCCC	ACCC	0.236052	.	INDEL;IDV=1;IMF=1;DP=1;SGB=-0.379885;MQ0F=0;AF1=1;AC1=2;DP4=0,0,1,0;MQ=60;FQ=-37.5395	GT:PL	0:25,3,0
chr1	208078	.	CTTTTT	CTTTT	0.0760422	.	INDEL;IDV=1;IMF=1;DP=1;SGB=-0.379885;MQ0F=0;AF1=1;AC1=2;DP4=0,0,1,0;MQ=60;FQ=-37.569	GT:PL	0:20,3,0
chr1	209539	.	ATTTTTTTT	ATTTTTTT	0.0121411	.	INDEL;IDV=1;IMF=1;DP=1;SGB=-0.379885;MQ0F=0;AF1=1;AC1=2;DP4=0,0,1,0;MQ=60;FQ=-37.7914	GT:PL	0:12,3,0
chr1	209637	.	TAAAAAAAA	TAAAAAAA	0.0121411	.	INDEL;IDV=1;IMF=1;DP=1;SGB=-0.379885;MQ0F=0;AF1=1;AC1=2;DP4=0,0,1,0;MQ=60;FQ=-37.7914	GT:PL	0:12,3,0
chr1	210085	.	CAAAAAAAAA	CAAAAAAAA	0.00964662	.	INDEL;IDV=1;IMF=1;DP=1;SGB=-0.379885;MQ0F=0;AF1=1;AC1=2;DP4=0,0,1,0;MQ=60;FQ=-37.8577	GT:PL	0:11,3,0
chr1	210400	.	CGGGG	CGGG	0.236052	.	INDEL;IDV=1;IMF=1;DP=1;SGB=-0.379885;MQ0F=0;AF1=1;AC1=2;DP4=0,0,1,0;MQ=60;FQ=-37.5395	GT:PL	0:25,3,0
chr1	212219	.	GAAAAAAAA	GAAAAAAA	0.0121411	.	INDEL;IDV=1;IMF=1;DP=1;SGB=-0.379885;MQ0F=0;AF1=1;AC1=2;DP4=0,0,1,0;MQ=60;FQ=-37.7914	GT:PL	0:12,3,0
chr1	213919	.	ATTTTTTT	ATTTTTT	0.0192266	.	INDEL;IDV=1;IMF=1;DP=1;SGB=-0.379885;MQ0F=0;AF1=1;AC1=2;DP4=0,0,1,0;MQ=60;FQ=-37.6953	GT:PL	0:14,3,0
chr1	220777	.	CGGGG	CGGG	0.236052	.	INDEL;IDV=1;IMF=1;DP=1;SGB=-0.379885;MQ0F=0;AF1=1;AC1=2;DP4=0,0,1,0;MQ=60;FQ=-37.5395	GT:PL	0:25,3,0
chr1	221658	.	TCCC	TCC	1.31116	.	INDEL;IDV=1;IMF=1;DP=1;SGB=-0.379885;MQ0F=0;AF1=1;AC1=2;DP4=0,0,1,0;MQ=60;FQ=-37.5279	GT:PL	0:33,3,0
chr1	222671	.	ACCCCC	ACCCC	0.0760422	.	INDEL;IDV=1;IMF=1;DP=1;SGB=-0.379885;MQ0F=0;AF1=1;AC1=2;DP4=0,0,1,0;MQ=60;FQ=-37.569	GT:PL	0:20,3,0
chr1	223430	.	TTTTAC	TTTTACTTTAC	22.4955	.	INDEL;IDV=1;IMF=1;DP=1;SGB=-0.379885;MQ0F=0;AF1=1;AC1=2;DP4=0,0,1,0;MQ=60;FQ=-37.5258	GT:PL	1:60,3,0
chr1	223746	.	CAAAAA	CAAAA	0.0760422	.	INDEL;IDV=1;IMF=1;DP=1;SGB=-0.379885;MQ0F=0;AF1=1;AC1=2;DP4=0,0,1,0;MQ=60;FQ=-37.569	GT:PL	0:20,3,0
chr1	223947	.	CTTTTTTTTT	CTTTTTTTT	0.00964662	.	INDEL;IDV=1;IMF=1;DP=1;SGB=-0.379885;MQ0F=0;AF1=1;AC1=2;DP4=0,0,1,0;MQ=60;FQ=-37.8577	GT:PL	0:11,3,0
chr1	225748	.	TCCCC	TCCC	0.236052	.	INDEL;IDV=1;IMF=1;DP=1;SGB=-0.379885;MQ0F=0;AF1=1;AC1=2;DP4=0,0,1,0;MQ=60;FQ=-37.5395	GT:PL	0:25,3,0
chr1	226606	.	CAAAAAAA	CAAAAAA	0.0192266	.	INDEL;IDV=1;IMF=1;DP=1;SGB=-0.379885;MQ0F=0;AF1=1;AC1=2;DP4=0,0,1,0;MQ=60;FQ=-37.6953	GT:PL	0:14,3,0
chr1	226966	.	GTTTTT	GTTTT	0.0760422	.	INDEL;IDV=1;IMF=1;DP=1;SGB=-0.379885;MQ0F=0;AF1=1;AC1=2;DP4=0,0,1,0;MQ=60;FQ=-37.569	GT:PL	0:20,3,0
chr1	227388	.	TAAAAAAAAA	TAAAAAAAA	0.00964662	.	INDEL;IDV=1;IMF=1;DP=1;SGB=-0.379885;MQ0F=0;AF1=1;AC1=2;DP4=0,0,1,0;MQ=60;FQ=-37.8577	GT:PL	0:11,3,0
chr1	231475	.	ATTTTTTT	ATTTTTT	0.0192266	.	INDEL;IDV=1;IMF=1;DP=1;SGB=-0.379885;MQ0F=0;AF1=1;AC1=2;DP4=0,0,1,0;MQ=60;FQ=-37.6953	GT:PL	0:14,3,0
chr1	232813	.	TCCCCCCCCC	TCCCCCCCC	0.00964662	.	INDEL;IDV=1;IMF=1;DP=1;SGB=-0.379885;MQ0F=0;AF1=1;AC1=2;DP4=0,0,1,0;MQ=60;FQ=-37.8577	GT:PL	0:11,3,0
chr1	241570	.	GCCCCCC	GCCCCC	0.0382777	.	INDEL;IDV=1;IMF=1;DP=1;SGB=-0.379885;MQ0F=0;AF1=1;AC1=2;DP4=0,0,1,0;MQ=60;FQ=-37.6115	GT:PL	0:17,3,0
chr1	243054	.	GCCCCC	GCCCC	0.0760422	.	INDEL;IDV=1;IMF=1;DP=1;SGB=-0.379885;MQ0F=0;AF1=1;AC1=2;DP4=0,0,1,0;MQ=60;FQ=-37.569	GT:PL	0:20,3,0
chr1	244656	.	TCCCCCC	TCCCCC	0.0382777	.	INDEL;IDV=1;IMF=1;DP=1;SGB=-0.379885;MQ0F=0;AF1=1;AC1=2;DP4=0,0,1,0;MQ=60;FQ=-37.6115	GT:PL	0:17,3,0
chr1	247581	.	AGGGGG	AGGGG	0.0760422	.	INDEL;IDV=1;IMF=1;DP=1;SGB=-0.379885;MQ0F=0;AF1=1;AC1=2;DP4=0,0,1,0;MQ=60;FQ=-37.569	GT:PL	0:20,3,0
chr1	248578	.	CTTTTTT	CTTTTT	0.0382777	.	INDEL;IDV=1;IMF=1;DP=1;SGB=-0.379885;MQ0F=0;AF1=1;AC1=2;DP4=0,0,1,0;MQ=60;FQ=-37.6115	GT:PL	0:17,3,0
chr1	252913	.	CGGGGGG	CGGGGG	0.0382777	.	INDEL;IDV=1;IMF=1;DP=1;SGB=-0.379885;MQ0F=0;AF1=1;AC1=2;DP4=0,0,1,0;MQ=60;FQ=-37.6115	GT:PL	0:17,3,0
chr1	253476	.	GAAAAAA	GAAAAA	0.0382777	.	INDEL;IDV=1;IMF=1;DP=1;SGB=-0.379885;MQ0F=0;AF1=1;AC1=2;DP4=0,0,1,0;MQ=60;FQ=-37.6115	GT:PL	0:17,3,0
chr1	254211	.	ACCCCC	ACCCC	0.0760422	.	INDEL;IDV=1;IMF=1;DP=1;SGB=-0.379885;MQ0F=0;AF1=1;AC1=2;DP4=0,0,1,0;MQ=60;FQ=-37.569	GT:PL	0:20,3,0
chr1	256754	.	CTTTTT	CTTTT	0.0760422	.	INDEL;IDV=1;IMF=1;DP=1;SGB=-0.379885;MQ0F=0;AF1=1;AC1=2;DP4=0,0,1,0;MQ=60;FQ=-37.569	GT:PL	0:20,3,0
chr1	256786	.	ACCCCCC	ACCCCC	0.0382777	.	INDEL;IDV=1;IMF=1;DP=1;SGB=-0.379885;MQ0F=0;AF1=1;AC1=2;DP4=0,0,1,0;MQ=60;FQ=-37.6115	GT:PL	0:17,3,0
chr1	257539	.	ACCCCCCCCC	ACCCCCCCC	0.00964662	.	INDEL;IDV=1;IMF=1;DP=1;SGB=-0.379885;MQ0F=0;AF1=1;AC1=2;DP4=0,0,1,0;MQ=60;FQ=-37.8577	GT:PL	0:11,3,0
chr1	259819	.	ACCCCC	ACCCC	0.0760422	.	INDEL;IDV=1;IMF=1;DP=1;SGB=-0.379885;MQ0F=0;AF1=1;AC1=2;DP4=0,0,1,0;MQ=60;FQ=-37.569	GT:PL	0:20,3,0
chr1	260382	.	TAAAAA	TAAAA	0.0760422	.	INDEL;IDV=1;IMF=1;DP=1;SGB=-0.379885;MQ0F=0;AF1=1;AC1=2;DP4=0,0,1,0;MQ=60;FQ=-37.569	GT:PL	0:20,3,0
chr1	260432	.	GCCCCC	GCCCC	0.0760422	.	INDEL;IDV=1;IMF=1;DP=1;SGB=-0.379885;MQ0F=0;AF1=1;AC1=2;DP4=0,0,1,0;MQ=60;FQ=-37.569	GT:PL	0:20,3,0
chr1	261389	.	GAAAAAA	GAAAAA	0.0382777	.	INDEL;IDV=1;IMF=1;DP=1;SGB=-0.379885;MQ0F=0;AF1=1;AC1=2;DP4=0,0,1,0;MQ=60;FQ=-37.6115	GT:PL	0:17,3,0
chr1	261844	.	GAAAAAAAAAA	GAAAAAAAAA	0.00766444	.	INDEL;IDV=1;IMF=1;DP=1;SGB=-0.379885;MQ0F=0;AF1=1;AC1=2;DP4=0,0,1,0;MQ=60;FQ=-37.9396	GT:PL	0:10,3,0
chr1	263407	.	CGGGGGG	CGGGGG	0.0382777	.	INDEL;IDV=1;IMF=1;DP=1;SGB=-0.379885;MQ0F=0;AF1=1;AC1=2;DP4=0,0,1,0;MQ=60;FQ=-37.6115	GT:PL	0:17,3,0
chr1	269197	.	CTTTTTTT	CTTTTTT	0.0192266	.	INDEL;IDV=1;IMF=1;DP=1;SGB=-0.379885;MQ0F=0;AF1=1;AC1=2;DP4=0,0,1,0;MQ=60;FQ=-37.6953	GT:PL	0:14,3,0
chr1	269582	.	CTTTTTTT	CTTTTTT	0.0192266	.	INDEL;IDV=1;IMF=1;DP=1;SGB=-0.379885;MQ0F=0;AF1=1;AC1=2;DP4=0,0,1,0;MQ=60;FQ=-37.6953	GT:PL	0:14,3,0
chr1	269934	.	TCCCCCC	TCCCCC	0.0382777	.	INDEL;IDV=1;IMF=1;DP=1;SGB=-0.379885;MQ0F=0;AF1=1;AC1=2;DP4=0,0,1,0;MQ=60;FQ=-37.6115	GT:PL	0:17,3,0
chr1	269998	.	CGGGG	CGGG	0.236052	.	INDEL;IDV=1;IMF=1;DP=1;SGB=-0.379885;MQ0F=0;AF1=1;AC1=2;DP4=0,0,1,0;MQ=60;FQ=-37.5395	GT:PL	0:25,3,0
chr1	270449	.	AGGGG	AGGG	0.236052	.	INDEL;IDV=1;IMF=1;DP=1;SGB=-0.379885;MQ0F=0;AF1=1;AC1=2;DP4=0,0,1,0;MQ=60;FQ=-37.5395	GT:PL	0:25,3,0
chr1	271303	.	ACCCCCC	ACCCCC	0.0382777	.	INDEL;IDV=1;IMF=1;DP=1;SGB=-0.379885;MQ0F=0;AF1=1;AC1=2;DP4=0,0,1,0;MQ=60;FQ=-37.6115	GT:PL	0:17,3,0
chr1	278217	.	CGGGG	CGGG	0.236052	.	INDEL;IDV=1;IMF=1;DP=1;SGB=-0.379885;MQ0F=0;AF1=1;AC1=2;DP4=0,0,1,0;MQ=60;FQ=-37.5395	GT:PL	0:25,3,0
chr1	282250	.	TGGGGG	TGGGG	0.0760422	.	INDEL;IDV=1;IMF=1;DP=1;SGB=-0.379885;MQ0F=0;AF1=1;AC1=2;DP4=0,0,1,0;MQ=60;FQ=-37.569	GT:PL	0:20,3,0
chr1	283089	.	GTTTTTT	GTTTTT	0.0382777	.	INDEL;IDV=1;IMF=1;DP=1;SGB=-0.379885;MQ0F=0;AF1=1;AC1=2;DP4=0,0,1,0;MQ=60;FQ=-37.6115	GT:PL	0:17,3,0
chr1	283922	.	TGGGG	TGGG	0.236052	.	INDEL;IDV=1;IMF=1;DP=1;SGB=-0.379885;MQ0F=0;AF1=1;AC1=2;DP4=0,0,1,0;MQ=60;FQ=-37.5395	GT:PL	0:25,3,0
chr1	284566	.	AGGGGG	AGGGG	0.0760422	.	INDEL;IDV=1;IMF=1;DP=1;SGB=-0.379885;MQ0F=0;AF1=1;AC1=2;DP4=0,0,1,0;MQ=60;FQ=-37.569	GT:PL	0:20,3,0
chr1	289074	.	TAAAAAAA	TAAAAAA	0.0192266	.	INDEL;IDV=1;IMF=1;DP=1;SGB=-0.379885;MQ0F=0;AF1=1;AC1=2;DP4=0,0,1,0;MQ=60;FQ=-37.6953	GT:PL	0:14,3,0
chr1	290945	.	TAAAAAAA	TAAAAAA	0.0192266	.	INDEL;IDV=1;IMF=1;DP=1;SGB=-0.379885;MQ0F=0;AF1=1;AC1=2;DP4=0,0,1,0;MQ=60;FQ=-37.6953	GT:PL	0:14,3,0
chr1	292567	.	TAAAAAAAAA	TAAAAAAAA	0.00964662	.	INDEL;IDV=1;IMF=1;DP=1;SGB=-0.379885;MQ0F=0;AF1=1;AC1=2;DP4=0,0,1,0;MQ=60;FQ=-37.8577	GT:PL	0:11,3,0
chr1	293239	.	TAAAAAA	TAAAAA	0.0382777	.	INDEL;IDV=1;IMF=1;DP=1;SGB=-0.379885;MQ0F=0;AF1=1;AC1=2;DP4=0,0,1,0;MQ=60;FQ=-37.6115	GT:PL	0:17,3,0
chr1	293728	.	TCCCCCC	TCCCCC	0.0382777	.	INDEL;IDV=1;IMF=1;DP=1;SGB=-0.379885;MQ0F=0;AF1=1;AC1=2;DP4=0,0,1,0;MQ=60;FQ=-37.6115	GT:PL	0:17,3,0
chr1	294479	.	TAAAAAAAA	TAAAAAAA	0.0121411	.	INDEL;IDV=1;IMF=1;DP=1;SGB=-0.379885;MQ0F=0;AF1=1;AC1=2;DP4=0,0,1,0;MQ=60;FQ=-37.7914	GT:PL	0:12,3,0
chr1	295086	.	AGGGG	AGGG	0.236052	.	INDEL;IDV=1;IMF=1;DP=1;SGB=-0.379885;MQ0F=0;AF1=1;AC1=2;DP4=0,0,1,0;MQ=60;FQ=-37.5395	GT:PL	0:25,3,0
chr1	295198	.	CGGGG	CGGG	0.236052	.	INDEL;IDV=1;IMF=1;DP=1;SGB=-0.379885;MQ0F=0;AF1=1;AC1=2;DP4=0,0,1,0;MQ=60;FQ=-37.5395	GT:PL	0:25,3,0
chr1	295687	.	AGGGG	AGGG	0.236052	.	INDEL;IDV=1;IMF=1;DP=1;SGB=-0.379885;MQ0F=0;AF1=1;AC1=2;DP4=0,0,1,0;MQ=60;FQ=-37.5395	GT:PL	0:25,3,0
chr1	296658	.	CGGGGG	CGGGG	0.0760422	.	INDEL;IDV=1;IMF=1;DP=1;SGB=-0.379885;MQ0F=0;AF1=1;AC1=2;DP4=0,0,1,0;MQ=60;FQ=-37.569	GT:PL	0:20,3,0
chr1	296939	.	CAAAAAAAAAA	CAAAAAAAAA	0.00766444	.	INDEL;IDV=1;IMF=1;DP=1;SGB=-0.379885;MQ0F=0;AF1=1;AC1=2;DP4=0,0,1,0;MQ=60;FQ=-37.9396	GT:PL	0:10,3,0
chr1	297727	.	CTTTTTTTT	CTTTTTTT	0.0121411	.	INDEL;IDV=1;IMF=1;DP=1;SGB=-0.379885;MQ0F=0;AF1=1;AC1=2;DP4=0,0,1,0;MQ=60;FQ=-37.7914	GT:PL	0:12,3,0
chr1	298598	.	GAAAAAAA	GAAAAAA	0.0192266	.	INDEL;IDV=1;IMF=1;DP=1;SGB=-0.379885;MQ0F=0;AF1=1;AC1=2;DP4=0,0,1,0;MQ=60;FQ=-37.6953	GT:PL	0:14,3,0
chr1	298713	.	ATTTTTTTT	ATTTTTTT	0.0121411	.	INDEL;IDV=1;IMF=1;DP=1;SGB=-0.379885;MQ0F=0;AF1=1;AC1=2;DP4=0,0,1,0;MQ=60;FQ=-37.7914	GT:PL	0:12,3,0
chr1	299350	.	AAG	A	0.11991	.	INDEL;IDV=1;IMF=1;DP=1;SGB=-0.379885;MQ0F=0;AF1=1;AC1=2;DP4=0,0,1,0;MQ=60;FQ=-37.5531	GT:PL	0:22,3,0
chr1	300217	.	CAAAAAAA	CAAAAAA	0.0192266	.	INDEL;IDV=1;IMF=1;DP=1;SGB=-0.379885;MQ0F=0;AF1=1;AC1=2;DP4=0,0,1,0;MQ=60;FQ=-37.6953	GT:PL	0:14,3,0
chr1	302731	.	TGGGGG	TGGGG	0.0760422	.	INDEL;IDV=1;IMF=1;DP=1;SGB=-0.379885;MQ0F=0;AF1=1;AC1=2;DP4=0,0,1,0;MQ=60;FQ=-37.569	GT:PL	0:20,3,0
chr1	306419	.	TCCCCCCC	TCCCCCC	0.0192266	.	INDEL;IDV=1;IMF=1;DP=1;SGB=-0.379885;MQ0F=0;AF1=1;AC1=2;DP4=0,0,1,0;MQ=60;FQ=-37.6953	GT:PL	0:14,3,0
chr1	307712	.	GAAAAAA	GAAAAA	0.0382777	.	INDEL;IDV=1;IMF=1;DP=1;SGB=-0.379885;MQ0F=0;AF1=1;AC1=2;DP4=0,0,1,0;MQ=60;FQ=-37.6115	GT:PL	0:17,3,0
chr1	311532	.	ACCCCC	ACCCC	0.0760422	.	INDEL;IDV=1;IMF=1;DP=1;SGB=-0.379885;MQ0F=0;AF1=1;AC1=2;DP4=0,0,1,0;MQ=60;FQ=-37.569	GT:PL	0:20,3,0
chr1	312073	.	CTTTTTT	CTTTTT	0.0382777	.	INDEL;IDV=1;IMF=1;DP=1;SGB=-0.379885;MQ0F=0;AF1=1;AC1=2;DP4=0,0,1,0;MQ=60;FQ=-37.6115	GT:PL	0:17,3,0
chr1	312541	.	TCCCC	TCCC	0.236052	.	INDEL;IDV=1;IMF=1;DP=1;SGB=-0.379885;MQ0F=0;AF1=1;AC1=2;DP4=0,0,1,0;MQ=60;FQ=-37.5395	GT:PL	0:25,3,0
chr1	312590	.	GTTTTTT	GTTTTT	0.0382777	.	INDEL;IDV=1;IMF=1;DP=1;SGB=-0.379885;MQ0F=0;AF1=1;AC1=2;DP4=0,0,1,0;MQ=60;FQ=-37.6115	GT:PL	0:17,3,0
chr1	312719	.	CAAAAA	CAAAA	0.0760422	.	INDEL;IDV=1;IMF=1;DP=1;SGB=-0.379885;MQ0F=0;AF1=1;AC1=2;DP4=0,0,1,0;MQ=60;FQ=-37.569	GT:PL	0:20,3,0
chr1	312866	.	ATTTTTT	ATTTTT	0.0382777	.	INDEL;IDV=1;IMF=1;DP=1;SGB=-0.379885;MQ0F=0;AF1=1;AC1=2;DP4=0,0,1,0;MQ=60;FQ=-37.6115	GT:PL	0:17,3,0
chr1	313703	.	CGGGG	CGGG	0.236052	.	INDEL;IDV=1;IMF=1;DP=1;SGB=-0.379885;MQ0F=0;AF1=1;AC1=2;DP4=0,0,1,0;MQ=60;FQ=-37.5395	GT:PL	0:25,3,0
chr1	314839	.	CAAAAAAAA	CAAAAAAA	0.0121411	.	INDEL;IDV=1;IMF=1;DP=1;SGB=-0.379885;MQ0F=0;AF1=1;AC1=2;DP4=0,0,1,0;MQ=60;FQ=-37.7914	GT:PL	0:12,3,0
chr1	316967	.	GGC	G	19.5198	.	INDEL;IDV=1;IMF=1;DP=1;SGB=-0.379885;MQ0F=0;AF1=1;AC1=2;DP4=0,0,1,0;MQ=60;FQ=-37.5258	GT:PL	1:57,3,0
chr1	317098	.	ACCC	ACC	1.31116	.	INDEL;IDV=1;IMF=1;DP=1;SGB=-0.379885;MQ0F=0;AF1=1;AC1=2;DP4=0,0,1,0;MQ=60;FQ=-37.5279	GT:PL	0:33,3,0
chr1	318174	.	CTTTTTT	CTTTTT	0.0382777	.	INDEL;IDV=1;IMF=1;DP=1;SGB=-0.379885;MQ0F=0;AF1=1;AC1=2;DP4=0,0,1,0;MQ=60;FQ=-37.6115	GT:PL	0:17,3,0
chr1	318773	.	CTTTTTT	CTTTTT	0.0382777	.	INDEL;IDV=1;IMF=1;DP=1;SGB=-0.379885;MQ0F=0;AF1=1;AC1=2;DP4=0,0,1,0;MQ=60;FQ=-37.6115	GT:PL	0:17,3,0
chr1	319312	.	AGGGGGGGG	AGGGGGGG	0.0121411	.	INDEL;IDV=1;IMF=1;DP=1;SGB=-0.379885;MQ0F=0;AF1=1;AC1=2;DP4=0,0,1,0;MQ=60;FQ=-37.7914	GT:PL	0:12,3,0
chr1	321612	.	ATTTTTTT	ATTTTTT	0.0192266	.	INDEL;IDV=1;IMF=1;DP=1;SGB=-0.379885;MQ0F=0;AF1=1;AC1=2;DP4=0,0,1,0;MQ=60;FQ=-37.6953	GT:PL	0:14,3,0
chr1	322866	.	CTTTTTTT	CTTTTTT	0.0192266	.	INDEL;IDV=1;IMF=1;DP=1;SGB=-0.379885;MQ0F=0;AF1=1;AC1=2;DP4=0,0,1,0;MQ=60;FQ=-37.6953	GT:PL	0:14,3,0
chr1	325397	.	TGGGGGGG	TGGGGGG	0.0192266	.	INDEL;IDV=1;IMF=1;DP=1;SGB=-0.379885;MQ0F=0;AF1=1;AC1=2;DP4=0,0,1,0;MQ=60;FQ=-37.6953	GT:PL	0:14,3,0
chr1	329526	.	TAAAAAAAAAA	TAAAAAAAAA	0.00766444	.	INDEL;IDV=1;IMF=1;DP=1;SGB=-0.379885;MQ0F=0;AF1=1;AC1=2;DP4=0,0,1,0;MQ=60;FQ=-37.9396	GT:PL	0:10,3,0
chr1	332610	.	GCCCCC	GCCCC	0.0760422	.	INDEL;IDV=1;IMF=1;DP=1;SGB=-0.379885;MQ0F=0;AF1=1;AC1=2;DP4=0,0,1,0;MQ=60;FQ=-37.569	GT:PL	0:20,3,0
chr1	332814	.	CAAAAA	CAAAA	0.0760422	.	INDEL;IDV=1;IMF=1;DP=1;SGB=-0.379885;MQ0F=0;AF1=1;AC1=2;DP4=0,0,1,0;MQ=60;FQ=-37.569	GT:PL	0:20,3,0
chr1	333072	.	GAAAAA	GAAAA	0.0760422	.	INDEL;IDV=1;IMF=1;DP=1;SGB=-0.379885;MQ0F=0;AF1=1;AC1=2;DP4=0,0,1,0;MQ=60;FQ=-37.569	GT:PL	0:20,3,0
chr1	335732	.	ACCCC	ACCC	0.236052	.	INDEL;IDV=1;IMF=1;DP=1;SGB=-0.379885;MQ0F=0;AF1=1;AC1=2;DP4=0,0,1,0;MQ=60;FQ=-37.5395	GT:PL	0:25,3,0
chr1	336776	.	CAAAAA	CAAAA	0.0760422	.	INDEL;IDV=1;IMF=1;DP=1;SGB=-0.379885;MQ0F=0;AF1=1;AC1=2;DP4=0,0,1,0;MQ=60;FQ=-37.569	GT:PL	0:20,3,0
chr1	339804	.	GTTTTTTTT	GTTTTTTT	0.0121411	.	INDEL;IDV=1;IMF=1;DP=1;SGB=-0.379885;MQ0F=0;AF1=1;AC1=2;DP4=0,0,1,0;MQ=60;FQ=-37.7914	GT:PL	0:12,3,0
chr1	343994	.	CGGGGG	CGGGG	0.0760422	.	INDEL;IDV=1;IMF=1;DP=1;SGB=-0.379885;MQ0F=0;AF1=1;AC1=2;DP4=0,0,1,0;MQ=60;FQ=-37.569	GT:PL	0:20,3,0
chr1	345516	.	TAAAAAAA	TAAAAAA	0.0192266	.	INDEL;IDV=1;IMF=1;DP=1;SGB=-0.379885;MQ0F=0;AF1=1;AC1=2;DP4=0,0,1,0;MQ=60;FQ=-37.6953	GT:PL	0:14,3,0
chr1	347523	.	GAAAAAAAA	GAAAAAAA	0.0121411	.	INDEL;IDV=1;IMF=1;DP=1;SGB=-0.379885;MQ0F=0;AF1=1;AC1=2;DP4=0,0,1,0;MQ=60;FQ=-37.7914	GT:PL	0:12,3,0
chr1	348018	.	ATTTTTTTT	ATTTTTTT	0.0121411	.	INDEL;IDV=1;IMF=1;DP=1;SGB=-0.379885;MQ0F=0;AF1=1;AC1=2;DP4=0,0,1,0;MQ=60;FQ=-37.7914	GT:PL	0:12,3,0
chr1	349394	.	ATTTTTT	ATTTTT	0.0382777	.	INDEL;IDV=1;IMF=1;DP=1;SGB=-0.379885;MQ0F=0;AF1=1;AC1=2;DP4=0,0,1,0;MQ=60;FQ=-37.6115	GT:PL	0:17,3,0
chr1	349419	.	CAAAAAAAA	CAAAAAAA	0.0121411	.	INDEL;IDV=1;IMF=1;DP=1;SGB=-0.379885;MQ0F=0;AF1=1;AC1=2;DP4=0,0,1,0;MQ=60;FQ=-37.7914	GT:PL	0:12,3,0
chr1	349885	.	ATTTTTTT	ATTTTTT	0.0192266	.	INDEL;IDV=1;IMF=1;DP=1;SGB=-0.379885;MQ0F=0;AF1=1;AC1=2;DP4=0,0,1,0;MQ=60;FQ=-37.6953	GT:PL	0:14,3,0
chr1	350924	.	TCCCCC	TCCCC	0.0760422	.	INDEL;IDV=1;IMF=1;DP=1;SGB=-0.379885;MQ0F=0;AF1=1;AC1=2;DP4=0,0,1,0;MQ=60;FQ=-37.569	GT:PL	0:20,3,0
chr1	350940	.	TAAAAA	TAAAA	0.0760422	.	INDEL;IDV=1;IMF=1;DP=1;SGB=-0.379885;MQ0F=0;AF1=1;AC1=2;DP4=0,0,1,0;MQ=60;FQ=-37.569	GT:PL	0:20,3,0
chr1	351060	.	CGGGGG	CGGGG	0.0760422	.	INDEL;IDV=1;IMF=1;DP=1;SGB=-0.379885;MQ0F=0;AF1=1;AC1=2;DP4=0,0,1,0;MQ=60;FQ=-37.569	GT:PL	0:20,3,0
chr1	351081	.	CAAAAAA	CAAAAA	0.0382777	.	INDEL;IDV=1;IMF=1;DP=1;SGB=-0.379885;MQ0F=0;AF1=1;AC1=2;DP4=0,0,1,0;MQ=60;FQ=-37.6115	GT:PL	0:17,3,0
chr1	351428	.	AGGGGGG	AGGGGG	0.0382777	.	INDEL;IDV=1;IMF=1;DP=1;SGB=-0.379885;MQ0F=0;AF1=1;AC1=2;DP4=0,0,1,0;MQ=60;FQ=-37.6115	GT:PL	0:17,3,0
chr1	351680	.	CTTTTTT	CTTTTT	0.0382777	.	INDEL;IDV=1;IMF=1;DP=1;SGB=-0.379885;MQ0F=0;AF1=1;AC1=2;DP4=0,0,1,0;MQ=60;FQ=-37.6115	GT:PL	0:17,3,0
chr1	352518	.	CAAAAA	CAAAA	0.0760422	.	INDEL;IDV=1;IMF=1;DP=1;SGB=-0.379885;MQ0F=0;AF1=1;AC1=2;DP4=0,0,1,0;MQ=60;FQ=-37.569	GT:PL	0:20,3,0
chr1	352753	.	GAAAAAA	GAAAAA	0.0382777	.	INDEL;IDV=1;IMF=1;DP=1;SGB=-0.379885;MQ0F=0;AF1=1;AC1=2;DP4=0,0,1,0;MQ=60;FQ=-37.6115	GT:PL	0:17,3,0
chr1	353012	.	GAAAAAAAA	GAAAAAAA	0.0121411	.	INDEL;IDV=1;IMF=1;DP=1;SGB=-0.379885;MQ0F=0;AF1=1;AC1=2;DP4=0,0,1,0;MQ=60;FQ=-37.7914	GT:PL	0:12,3,0
chr1	353333	.	CTTTTT	CTTTT	0.0760422	.	INDEL;IDV=1;IMF=1;DP=1;SGB=-0.379885;MQ0F=0;AF1=1;AC1=2;DP4=0,0,1,0;MQ=60;FQ=-37.569	GT:PL	0:20,3,0
chr1	353460	.	GAAAAAAAA	GAAAAAAA	0.0121411	.	INDEL;IDV=1;IMF=1;DP=1;SGB=-0.379885;MQ0F=0;AF1=1;AC1=2;DP4=0,0,1,0;MQ=60;FQ=-37.7914	GT:PL	0:12,3,0
chr1	353744	.	ATTTTTTT	ATTTTTT	0.0192266	.	INDEL;IDV=1;IMF=1;DP=1;SGB=-0.379885;MQ0F=0;AF1=1;AC1=2;DP4=0,0,1,0;MQ=60;FQ=-37.6953	GT:PL	0:14,3,0
chr1	353808	.	ATTTTTTTTT	ATTTTTTTT	0.00964662	.	INDEL;IDV=1;IMF=1;DP=1;SGB=-0.379885;MQ0F=0;AF1=1;AC1=2;DP4=0,0,1,0;MQ=60;FQ=-37.8577	GT:PL	0:11,3,0
chr1	353877	.	GAAAAAAA	GAAAAAA	0.0192266	.	INDEL;IDV=1;IMF=1;DP=1;SGB=-0.379885;MQ0F=0;AF1=1;AC1=2;DP4=0,0,1,0;MQ=60;FQ=-37.6953	GT:PL	0:14,3,0
chr1	353959	.	CAAAAAAA	CAAAAAA	0.0192266	.	INDEL;IDV=1;IMF=1;DP=1;SGB=-0.379885;MQ0F=0;AF1=1;AC1=2;DP4=0,0,1,0;MQ=60;FQ=-37.6953	GT:PL	0:14,3,0
chr1	354088	.	CTTTTTTTTT	CTTTTTTTT	0.00964662	.	INDEL;IDV=1;IMF=1;DP=1;SGB=-0.379885;MQ0F=0;AF1=1;AC1=2;DP4=0,0,1,0;MQ=60;FQ=-37.8577	GT:PL	0:11,3,0
chr1	354598	.	ATTTT	ATTT	0.236052	.	INDEL;IDV=1;IMF=1;DP=1;SGB=-0.379885;MQ0F=0;AF1=1;AC1=2;DP4=0,0,1,0;MQ=60;FQ=-37.5395	GT:PL	0:25,3,0
chr1	354813	.	CAAAAAAAA	CAAAAAAA	0.0121411	.	INDEL;IDV=1;IMF=1;DP=1;SGB=-0.379885;MQ0F=0;AF1=1;AC1=2;DP4=0,0,1,0;MQ=60;FQ=-37.7914	GT:PL	0:12,3,0
chr1	355132	.	ACCCCC	ACCCC	0.0760422	.	INDEL;IDV=1;IMF=1;DP=1;SGB=-0.379885;MQ0F=0;AF1=1;AC1=2;DP4=0,0,1,0;MQ=60;FQ=-37.569	GT:PL	0:20,3,0
chr1	355334	.	ACCCC	ACCC	0.236052	.	INDEL;IDV=1;IMF=1;DP=1;SGB=-0.379885;MQ0F=0;AF1=1;AC1=2;DP4=0,0,1,0;MQ=60;FQ=-37.5395	GT:PL	0:25,3,0
chr1	355404	.	ACCCCC	ACCCC	0.0760422	.	INDEL;IDV=1;IMF=1;DP=1;SGB=-0.379885;MQ0F=0;AF1=1;AC1=2;DP4=0,0,1,0;MQ=60;FQ=-37.569	GT:PL	0:20,3,0
chr1	355665	.	C	CTGTA	22.4955	.	INDEL;IDV=1;IMF=1;DP=1;SGB=-0.379885;MQ0F=0;AF1=1;AC1=2;DP4=0,0,1,0;MQ=60;FQ=-37.5258	GT:PL	1:60,3,0
chr1	355932	.	GCC	GC	0.150425	.	INDEL;IDV=1;IMF=1;DP=1;SGB=-0.379885;MQ0F=0;AF1=1;AC1=2;DP4=0,0,1,0;MQ=60;FQ=-37.5475	GT:PL	0:23,3,0
chr1	355956	.	TAAA	TAA	0.0955163	.	INDEL;IDV=1;IMF=1;DP=1;SGB=-0.379885;MQ0F=0;AF1=1;AC1=2;DP4=0,0,1,0;MQ=60;FQ=-37.5601	GT:PL	0:21,3,0
chr1	356039	.	ATTTTTTTTTTTT	ATTTTTTTTTTT	0.00483748	.	INDEL;IDV=1;IMF=1;DP=1;SGB=-0.379885;MQ0F=0;AF1=1;AC1=2;DP4=0,0,1,0;MQ=60;FQ=-38.1646	GT:PL	0:8,3,0
chr1	356098	.	ATTTTT	ATTTT	0.0760422	.	INDEL;IDV=1;IMF=1;DP=1;SGB=-0.379885;MQ0F=0;AF1=1;AC1=2;DP4=0,0,1,0;MQ=60;FQ=-37.569	GT:PL	0:20,3,0
chr1	357287	.	ATTTTTTTTTT	ATTTTTTTTT	0.00766444	.	INDEL;IDV=1;IMF=1;DP=1;SGB=-0.379885;MQ0F=0;AF1=1;AC1=2;DP4=0,0,1,0;MQ=60;FQ=-37.9396	GT:PL	0:10,3,0
chr1	357604	.	TAAAAAAA	TAAAAAA	0.0192266	.	INDEL;IDV=1;IMF=1;DP=1;SGB=-0.379885;MQ0F=0;AF1=1;AC1=2;DP4=0,0,1,0;MQ=60;FQ=-37.6953	GT:PL	0:14,3,0
chr1	358388	.	TAAAAAAAA	TAAAAAAA	0.0121411	.	INDEL;IDV=1;IMF=1;DP=1;SGB=-0.379885;MQ0F=0;AF1=1;AC1=2;DP4=0,0,1,0;MQ=60;FQ=-37.7914	GT:PL	0:12,3,0
chr1	358562	.	TAAAAAAAA	TAAAAAAA	0.0121411	.	INDEL;IDV=1;IMF=1;DP=1;SGB=-0.379885;MQ0F=0;AF1=1;AC1=2;DP4=0,0,1,0;MQ=60;FQ=-37.7914	GT:PL	0:12,3,0
chr1	359897	.	ACCCCCC	ACCCCC	0.0382777	.	INDEL;IDV=1;IMF=1;DP=1;SGB=-0.379885;MQ0F=0;AF1=1;AC1=2;DP4=0,0,1,0;MQ=60;FQ=-37.6115	GT:PL	0:17,3,0
chr1	360085	.	TCCCCC	TCCCC	0.0760422	.	INDEL;IDV=1;IMF=1;DP=1;SGB=-0.379885;MQ0F=0;AF1=1;AC1=2;DP4=0,0,1,0;MQ=60;FQ=-37.569	GT:PL	0:20,3,0
chr1	360497	.	ACCCCC	ACCCC	0.0760422	.	INDEL;IDV=1;IMF=1;DP=1;SGB=-0.379885;MQ0F=0;AF1=1;AC1=2;DP4=0,0,1,0;MQ=60;FQ=-37.569	GT:PL	0:20,3,0
chr1	361770	.	TAAAAAAAA	TAAAAAAA	0.0121411	.	INDEL;IDV=1;IMF=1;DP=1;SGB=-0.379885;MQ0F=0;AF1=1;AC1=2;DP4=0,0,1,0;MQ=60;FQ=-37.7914	GT:PL	0:12,3,0
chr1	361808	.	CAAAAAA	CAAAAA	0.0382777	.	INDEL;IDV=1;IMF=1;DP=1;SGB=-0.379885;MQ0F=0;AF1=1;AC1=2;DP4=0,0,1,0;MQ=60;FQ=-37.6115	GT:PL	0:17,3,0
chr1	361866	.	TAAAAAA	TAAAAA	0.0382777	.	INDEL;IDV=1;IMF=1;DP=1;SGB=-0.379885;MQ0F=0;AF1=1;AC1=2;DP4=0,0,1,0;MQ=60;FQ=-37.6115	GT:PL	0:17,3,0
chr1	362028	.	TAAAAAAA	TAAAAAA	0.0192266	.	INDEL;IDV=1;IMF=1;DP=1;SGB=-0.379885;MQ0F=0;AF1=1;AC1=2;DP4=0,0,1,0;MQ=60;FQ=-37.6953	GT:PL	0:14,3,0
chr1	362274	.	GAAAAAAAA	GAAAAAAA	0.0121411	.	INDEL;IDV=1;IMF=1;DP=1;SGB=-0.379885;MQ0F=0;AF1=1;AC1=2;DP4=0,0,1,0;MQ=60;FQ=-37.7914	GT:PL	0:12,3,0
chr1	362542	.	TAAAAAAA	TAAAAAA	0.0192266	.	INDEL;IDV=1;IMF=1;DP=1;SGB=-0.379885;MQ0F=0;AF1=1;AC1=2;DP4=0,0,1,0;MQ=60;FQ=-37.6953	GT:PL	0:14,3,0
chr1	364128	.	GCCCCC	GCCCC	0.0760422	.	INDEL;IDV=1;IMF=1;DP=1;SGB=-0.379885;MQ0F=0;AF1=1;AC1=2;DP4=0,0,1,0;MQ=60;FQ=-37.569	GT:PL	0:20,3,0
chr1	365206	.	CAAAAAAAAA	CAAAAAAAA	0.00964662	.	INDEL;IDV=1;IMF=1;DP=1;SGB=-0.379885;MQ0F=0;AF1=1;AC1=2;DP4=0,0,1,0;MQ=60;FQ=-37.8577	GT:PL	0:11,3,0
chr1	365742	.	ACCCCC	ACCCC	0.0760422	.	INDEL;IDV=1;IMF=1;DP=1;SGB=-0.379885;MQ0F=0;AF1=1;AC1=2;DP4=0,0,1,0;MQ=60;FQ=-37.569	GT:PL	0:20,3,0
chr1	365853	.	CAAAAAAA	CAAAAAA	0.0192266	.	INDEL;IDV=1;IMF=1;DP=1;SGB=-0.379885;MQ0F=0;AF1=1;AC1=2;DP4=0,0,1,0;MQ=60;FQ=-37.6953	GT:PL	0:14,3,0
chr1	366003	.	TAAAAAAA	TAAAAAA	0.0192266	.	INDEL;IDV=1;IMF=1;DP=1;SGB=-0.379885;MQ0F=0;AF1=1;AC1=2;DP4=0,0,1,0;MQ=60;FQ=-37.6953	GT:PL	0:14,3,0
chr1	367160	.	GTTTTTTTTT	GTTTTTTTT	0.00964662	.	INDEL;IDV=1;IMF=1;DP=1;SGB=-0.379885;MQ0F=0;AF1=1;AC1=2;DP4=0,0,1,0;MQ=60;FQ=-37.8577	GT:PL	0:11,3,0
chr1	367577	.	CTTTTTTTT	CTTTTTTT	0.0121411	.	INDEL;IDV=1;IMF=1;DP=1;SGB=-0.379885;MQ0F=0;AF1=1;AC1=2;DP4=0,0,1,0;MQ=60;FQ=-37.7914	GT:PL	0:12,3,0
chr1	367835	.	ATTTTTTTTTT	ATTTTTTTTT	0.00766444	.	INDEL;IDV=1;IMF=1;DP=1;SGB=-0.379885;MQ0F=0;AF1=1;AC1=2;DP4=0,0,1,0;MQ=60;FQ=-37.9396	GT:PL	0:10,3,0
chr1	367879	.	GTTTTTTTT	GTTTTTTT	0.0121411	.	INDEL;IDV=1;IMF=1;DP=1;SGB=-0.379885;MQ0F=0;AF1=1;AC1=2;DP4=0,0,1,0;MQ=60;FQ=-37.7914	GT:PL	0:12,3,0
chr1	368481	.	ACCCC	ACCC	0.236052	.	INDEL;IDV=1;IMF=1;DP=1;SGB=-0.379885;MQ0F=0;AF1=1;AC1=2;DP4=0,0,1,0;MQ=60;FQ=-37.5395	GT:PL	0:25,3,0
chr1	368997	.	TAAAAA	TAAAA	0.0760422	.	INDEL;IDV=1;IMF=1;DP=1;SGB=-0.379885;MQ0F=0;AF1=1;AC1=2;DP4=0,0,1,0;MQ=60;FQ=-37.569	GT:PL	0:20,3,0
chr1	369045	.	ATTTTTT	ATTTTT	0.0382777	.	INDEL;IDV=1;IMF=1;DP=1;SGB=-0.379885;MQ0F=0;AF1=1;AC1=2;DP4=0,0,1,0;MQ=60;FQ=-37.6115	GT:PL	0:17,3,0
chr1	369112	.	ATTTTTTTTT	ATTTTTTTT	0.00964662	.	INDEL;IDV=1;IMF=1;DP=1;SGB=-0.379885;MQ0F=0;AF1=1;AC1=2;DP4=0,0,1,0;MQ=60;FQ=-37.8577	GT:PL	0:11,3,0
chr1	369589	.	GTTTTTTTTTT	GTTTTTTTTT	0.00766444	.	INDEL;IDV=1;IMF=1;DP=1;SGB=-0.379885;MQ0F=0;AF1=1;AC1=2;DP4=0,0,1,0;MQ=60;FQ=-37.9396	GT:PL	0:10,3,0
chr1	369618	.	ATTTTTTTT	ATTTTTTT	0.0121411	.	INDEL;IDV=1;IMF=1;DP=1;SGB=-0.379885;MQ0F=0;AF1=1;AC1=2;DP4=0,0,1,0;MQ=60;FQ=-37.7914	GT:PL	0:12,3,0
chr1	369734	.	ATTTTTTT	ATTTTTT	0.0192266	.	INDEL;IDV=1;IMF=1;DP=1;SGB=-0.379885;MQ0F=0;AF1=1;AC1=2;DP4=0,0,1,0;MQ=60;FQ=-37.6953	GT:PL	0:14,3,0
chr1	369835	.	CTTTTTTTTTTT	CTTTTTTTTTT	0.0060891	.	INDEL;IDV=1;IMF=1;DP=1;SGB=-0.379885;MQ0F=0;AF1=1;AC1=2;DP4=0,0,1,0;MQ=60;FQ=-38.0406	GT:PL	0:9,3,0
chr1	369880	.	ATTTTTTTTT	ATTTTTTTT	0.00964662	.	INDEL;IDV=1;IMF=1;DP=1;SGB=-0.379885;MQ0F=0;AF1=1;AC1=2;DP4=0,0,1,0;MQ=60;FQ=-37.8577	GT:PL	0:11,3,0
chr1	370912	.	ATTTTT	ATTTT	0.0760422	.	INDEL;IDV=1;IMF=1;DP=1;SGB=-0.379885;MQ0F=0;AF1=1;AC1=2;DP4=0,0,1,0;MQ=60;FQ=-37.569	GT:PL	0:20,3,0
chr1	371045	.	CTTTTTTT	CTTTTTT	0.0192266	.	INDEL;IDV=1;IMF=1;DP=1;SGB=-0.379885;MQ0F=0;AF1=1;AC1=2;DP4=0,0,1,0;MQ=60;FQ=-37.6953	GT:PL	0:14,3,0
chr1	371164	.	TAAAAAA	TAAAAA	0.0382777	.	INDEL;IDV=1;IMF=1;DP=1;SGB=-0.379885;MQ0F=0;AF1=1;AC1=2;DP4=0,0,1,0;MQ=60;FQ=-37.6115	GT:PL	0:17,3,0
chr1	371298	.	ATTTTTTTT	ATTTTTTT	0.0121411	.	INDEL;IDV=1;IMF=1;DP=1;SGB=-0.379885;MQ0F=0;AF1=1;AC1=2;DP4=0,0,1,0;MQ=60;FQ=-37.7914	GT:PL	0:12,3,0
chr1	372675	.	ATTTTTTTTT	ATTTTTTTT	0.00964662	.	INDEL;IDV=1;IMF=1;DP=1;SGB=-0.379885;MQ0F=0;AF1=1;AC1=2;DP4=0,0,1,0;MQ=60;FQ=-37.8577	GT:PL	0:11,3,0
chr1	373487	.	ACCCC	ACCC	0.236052	.	INDEL;IDV=1;IMF=1;DP=1;SGB=-0.379885;MQ0F=0;AF1=1;AC1=2;DP4=0,0,1,0;MQ=60;FQ=-37.5395	GT:PL	0:25,3,0
chr1	373549	.	TAAAAAAAA	TAAAAAAA	0.0121411	.	INDEL;IDV=1;IMF=1;DP=1;SGB=-0.379885;MQ0F=0;AF1=1;AC1=2;DP4=0,0,1,0;MQ=60;FQ=-37.7914	GT:PL	0:12,3,0
chr1	373759	.	GTTTTTTTT	GTTTTTTT	0.0121411	.	INDEL;IDV=1;IMF=1;DP=1;SGB=-0.379885;MQ0F=0;AF1=1;AC1=2;DP4=0,0,1,0;MQ=60;FQ=-37.7914	GT:PL	0:12,3,0
chr1	375085	.	CAAAAAAAAA	CAAAAAAAA	0.00964662	.	INDEL;IDV=1;IMF=1;DP=1;SGB=-0.379885;MQ0F=0;AF1=1;AC1=2;DP4=0,0,1,0;MQ=60;FQ=-37.8577	GT:PL	0:11,3,0
chr1	375232	.	TAAAAAAAA	TAAAAAAA	0.0121411	.	INDEL;IDV=1;IMF=1;DP=1;SGB=-0.379885;MQ0F=0;AF1=1;AC1=2;DP4=0,0,1,0;MQ=60;FQ=-37.7914	GT:PL	0:12,3,0
chr1	376376	.	TAAAAAA	TAAAAA	0.0382777	.	INDEL;IDV=1;IMF=1;DP=1;SGB=-0.379885;MQ0F=0;AF1=1;AC1=2;DP4=0,0,1,0;MQ=60;FQ=-37.6115	GT:PL	0:17,3,0
chr1	376485	.	CAAAAAA	CAAAAA	0.0382777	.	INDEL;IDV=1;IMF=1;DP=1;SGB=-0.379885;MQ0F=0;AF1=1;AC1=2;DP4=0,0,1,0;MQ=60;FQ=-37.6115	GT:PL	0:17,3,0
chr1	378148	.	TAAAAAAAAAAA	TAAAAAAAAAA	0.0060891	.	INDEL;IDV=1;IMF=1;DP=1;SGB=-0.379885;MQ0F=0;AF1=1;AC1=2;DP4=0,0,1,0;MQ=60;FQ=-38.0406	GT:PL	0:9,3,0
chr1	378544	.	TGGGGGG	TGGGGG	0.0382777	.	INDEL;IDV=1;IMF=1;DP=1;SGB=-0.379885;MQ0F=0;AF1=1;AC1=2;DP4=0,0,1,0;MQ=60;FQ=-37.6115	GT:PL	0:17,3,0
chr1	380224	.	TAAAAAA	TAAAAA	0.0382777	.	INDEL;IDV=1;IMF=1;DP=1;SGB=-0.379885;MQ0F=0;AF1=1;AC1=2;DP4=0,0,1,0;MQ=60;FQ=-37.6115	GT:PL	0:17,3,0
chr1	380646	.	TAAAAAAAAA	TAAAAAAAA	0.00964662	.	INDEL;IDV=1;IMF=1;DP=1;SGB=-0.379885;MQ0F=0;AF1=1;AC1=2;DP4=0,0,1,0;MQ=60;FQ=-37.8577	GT:PL	0:11,3,0
chr1	380781	.	ATTTTTT	ATTTTT	0.0382777	.	INDEL;IDV=1;IMF=1;DP=1;SGB=-0.379885;MQ0F=0;AF1=1;AC1=2;DP4=0,0,1,0;MQ=60;FQ=-37.6115	GT:PL	0:17,3,0
chr1	380840	.	TAAAAAAAA	TAAAAAAA	0.0121411	.	INDEL;IDV=1;IMF=1;DP=1;SGB=-0.379885;MQ0F=0;AF1=1;AC1=2;DP4=0,0,1,0;MQ=60;FQ=-37.7914	GT:PL	0:12,3,0
chr1	380856	.	TAAAAA	TAAAA	0.0760422	.	INDEL;IDV=1;IMF=1;DP=1;SGB=-0.379885;MQ0F=0;AF1=1;AC1=2;DP4=0,0,1,0;MQ=60;FQ=-37.569	GT:PL	0:20,3,0
chr1	381467	.	GAAAAAAA	GAAAAAA	0.0192266	.	INDEL;IDV=1;IMF=1;DP=1;SGB=-0.379885;MQ0F=0;AF1=1;AC1=2;DP4=0,0,1,0;MQ=60;FQ=-37.6953	GT:PL	0:14,3,0
chr1	381922	.	CAAAA	CAAA	0.236052	.	INDEL;IDV=1;IMF=1;DP=1;SGB=-0.379885;MQ0F=0;AF1=1;AC1=2;DP4=0,0,1,0;MQ=60;FQ=-37.5395	GT:PL	0:25,3,0
chr1	382081	.	TAAAAAA	TAAAAA	0.0382777	.	INDEL;IDV=1;IMF=1;DP=1;SGB=-0.379885;MQ0F=0;AF1=1;AC1=2;DP4=0,0,1,0;MQ=60;FQ=-37.6115	GT:PL	0:17,3,0
chr1	382137	.	TAAAAA	TAAAA	0.0760422	.	INDEL;IDV=1;IMF=1;DP=1;SGB=-0.379885;MQ0F=0;AF1=1;AC1=2;DP4=0,0,1,0;MQ=60;FQ=-37.569	GT:PL	0:20,3,0
chr1	382593	.	TAAAAA	TAAAA	0.0760422	.	INDEL;IDV=1;IMF=1;DP=1;SGB=-0.379885;MQ0F=0;AF1=1;AC1=2;DP4=0,0,1,0;MQ=60;FQ=-37.569	GT:PL	0:20,3,0
chr1	383099	.	TAAAAAAAA	TAAAAAAA	0.0121411	.	INDEL;IDV=1;IMF=1;DP=1;SGB=-0.379885;MQ0F=0;AF1=1;AC1=2;DP4=0,0,1,0;MQ=60;FQ=-37.7914	GT:PL	0:12,3,0
chr1	383132	.	GAAAAA	GAAAA	0.0760422	.	INDEL;IDV=1;IMF=1;DP=1;SGB=-0.379885;MQ0F=0;AF1=1;AC1=2;DP4=0,0,1,0;MQ=60;FQ=-37.569	GT:PL	0:20,3,0
chr1	383859	.	GTTTTTT	GTTTTT	0.0382777	.	INDEL;IDV=1;IMF=1;DP=1;SGB=-0.379885;MQ0F=0;AF1=1;AC1=2;DP4=0,0,1,0;MQ=60;FQ=-37.6115	GT:PL	0:17,3,0
chr1	383898	.	TAAAAAA	TAAAAA	0.0382777	.	INDEL;IDV=1;IMF=1;DP=1;SGB=-0.379885;MQ0F=0;AF1=1;AC1=2;DP4=0,0,1,0;MQ=60;FQ=-37.6115	GT:PL	0:17,3,0
chr1	384196	.	TAAAAAA	TAAAAA	0.0382777	.	INDEL;IDV=1;IMF=1;DP=1;SGB=-0.379885;MQ0F=0;AF1=1;AC1=2;DP4=0,0,1,0;MQ=60;FQ=-37.6115	GT:PL	0:17,3,0
chr1	384453	.	ATTTTTT	ATTTTT	0.0382777	.	INDEL;IDV=1;IMF=1;DP=1;SGB=-0.379885;MQ0F=0;AF1=1;AC1=2;DP4=0,0,1,0;MQ=60;FQ=-37.6115	GT:PL	0:17,3,0
chr1	388353	.	CTTTTTTT	CTTTTTT	0.0192266	.	INDEL;IDV=1;IMF=1;DP=1;SGB=-0.379885;MQ0F=0;AF1=1;AC1=2;DP4=0,0,1,0;MQ=60;FQ=-37.6953	GT:PL	0:14,3,0
chr1	390440	.	GAAAAAAAAAA	GAAAAAAAAA	0.00766444	.	INDEL;IDV=1;IMF=1;DP=1;SGB=-0.379885;MQ0F=0;AF1=1;AC1=2;DP4=0,0,1,0;MQ=60;FQ=-37.9396	GT:PL	0:10,3,0
chr1	392141	.	ATTTTTTTTT	ATTTTTTTT	0.00964662	.	INDEL;IDV=1;IMF=1;DP=1;SGB=-0.379885;MQ0F=0;AF1=1;AC1=2;DP4=0,0,1,0;MQ=60;FQ=-37.8577	GT:PL	0:11,3,0
chr1	392626	.	TAAAAAAA	TAAAAAA	0.0192266	.	INDEL;IDV=1;IMF=1;DP=1;SGB=-0.379885;MQ0F=0;AF1=1;AC1=2;DP4=0,0,1,0;MQ=60;FQ=-37.6953	GT:PL	0:14,3,0
chr1	393441	.	CGGGGG	CGGGG	0.0760422	.	INDEL;IDV=1;IMF=1;DP=1;SGB=-0.379885;MQ0F=0;AF1=1;AC1=2;DP4=0,0,1,0;MQ=60;FQ=-37.569	GT:PL	0:20,3,0
chr1	394370	.	GAAAAAAAAA	GAAAAAAAA	0.00964662	.	INDEL;IDV=1;IMF=1;DP=1;SGB=-0.379885;MQ0F=0;AF1=1;AC1=2;DP4=0,0,1,0;MQ=60;FQ=-37.8577	GT:PL	0:11,3,0
chr1	395038	.	TAAAAAAAAAA	TAAAAAAAAA	0.00766444	.	INDEL;IDV=1;IMF=1;DP=1;SGB=-0.379885;MQ0F=0;AF1=1;AC1=2;DP4=0,0,1,0;MQ=60;FQ=-37.9396	GT:PL	0:10,3,0
chr1	396578	.	CTTTTTTTT	CTTTTTTT	0.0121411	.	INDEL;IDV=1;IMF=1;DP=1;SGB=-0.379885;MQ0F=0;AF1=1;AC1=2;DP4=0,0,1,0;MQ=60;FQ=-37.7914	GT:PL	0:12,3,0
chr1	396792	.	AGGGGG	AGGGG	0.0760422	.	INDEL;IDV=1;IMF=1;DP=1;SGB=-0.379885;MQ0F=0;AF1=1;AC1=2;DP4=0,0,1,0;MQ=60;FQ=-37.569	GT:PL	0:20,3,0
chr1	396973	.	CGGGGG	CGGGG	0.0760422	.	INDEL;IDV=1;IMF=1;DP=1;SGB=-0.379885;MQ0F=0;AF1=1;AC1=2;DP4=0,0,1,0;MQ=60;FQ=-37.569	GT:PL	0:20,3,0
chr1	397506	.	GTTTTTT	GTTTTT	0.0382777	.	INDEL;IDV=1;IMF=1;DP=1;SGB=-0.379885;MQ0F=0;AF1=1;AC1=2;DP4=0,0,1,0;MQ=60;FQ=-37.6115	GT:PL	0:17,3,0
chr1	397846	.	GTTTTT	GTTTT	0.0760422	.	INDEL;IDV=1;IMF=1;DP=1;SGB=-0.379885;MQ0F=0;AF1=1;AC1=2;DP4=0,0,1,0;MQ=60;FQ=-37.569	GT:PL	0:20,3,0
chr1	399563	.	CTTTTT	CTTTT	0.0760422	.	INDEL;IDV=1;IMF=1;DP=1;SGB=-0.379885;MQ0F=0;AF1=1;AC1=2;DP4=0,0,1,0;MQ=60;FQ=-37.569	GT:PL	0:20,3,0
chr1	399859	.	CTTTTTT	CTTTTT	0.0382777	.	INDEL;IDV=1;IMF=1;DP=1;SGB=-0.379885;MQ0F=0;AF1=1;AC1=2;DP4=0,0,1,0;MQ=60;FQ=-37.6115	GT:PL	0:17,3,0
chr1	400079	.	CGGGG	CGGG	0.11991	.	INDEL;IDV=1;IMF=1;DP=1;SGB=-0.379885;MQ0F=0;AF1=1;AC1=2;DP4=0,0,1,0;MQ=60;FQ=-37.5531	GT:PL	0:22,3,0
chr1	400111	.	TGGGGG	TGGGG	0.0760422	.	INDEL;IDV=1;IMF=1;DP=1;SGB=-0.379885;MQ0F=0;AF1=1;AC1=2;DP4=0,0,1,0;MQ=60;FQ=-37.569	GT:PL	0:20,3,0
chr1	400914	.	ATTTTTTT	ATTTTTT	0.0192266	.	INDEL;IDV=1;IMF=1;DP=1;SGB=-0.379885;MQ0F=0;AF1=1;AC1=2;DP4=0,0,1,0;MQ=60;FQ=-37.6953	GT:PL	0:14,3,0
chr1	402703	.	CAAAAAA	CAAAAA	0.0382777	.	INDEL;IDV=1;IMF=1;DP=1;SGB=-0.379885;MQ0F=0;AF1=1;AC1=2;DP4=0,0,1,0;MQ=60;FQ=-37.6115	GT:PL	0:17,3,0
chr1	403915	.	GAAAAAAAA	GAAAAAAA	0.0121411	.	INDEL;IDV=1;IMF=1;DP=1;SGB=-0.379885;MQ0F=0;AF1=1;AC1=2;DP4=0,0,1,0;MQ=60;FQ=-37.7914	GT:PL	0:12,3,0
chr1	404023	.	TAAAAAA	TAAAAA	0.0382777	.	INDEL;IDV=1;IMF=1;DP=1;SGB=-0.379885;MQ0F=0;AF1=1;AC1=2;DP4=0,0,1,0;MQ=60;FQ=-37.6115	GT:PL	0:17,3,0
chr1	404200	.	TAAAAAAAAAAAAA	TAAAAAAAAAAAA	0.00483748	.	INDEL;IDV=1;IMF=1;DP=1;SGB=-0.379885;MQ0F=0;AF1=1;AC1=2;DP4=0,0,1,0;MQ=60;FQ=-38.1646	GT:PL	0:8,3,0
chr1	404681	.	CAAAAAAAAAA	CAAAAAAAAA	0.00766444	.	INDEL;IDV=1;IMF=1;DP=1;SGB=-0.379885;MQ0F=0;AF1=1;AC1=2;DP4=0,0,1,0;MQ=60;FQ=-37.9396	GT:PL	0:10,3,0
chr1	405741	.	GAAAAAAA	GAAAAAA	0.0192266	.	INDEL;IDV=1;IMF=1;DP=1;SGB=-0.379885;MQ0F=0;AF1=1;AC1=2;DP4=0,0,1,0;MQ=60;FQ=-37.6953	GT:PL	0:14,3,0
chr1	405956	.	TAAAAAAA	TAAAAAA	0.0192266	.	INDEL;IDV=1;IMF=1;DP=1;SGB=-0.379885;MQ0F=0;AF1=1;AC1=2;DP4=0,0,1,0;MQ=60;FQ=-37.6953	GT:PL	0:14,3,0
chr1	406975	.	CAAAAAAA	CAAAAAA	0.0192266	.	INDEL;IDV=1;IMF=1;DP=1;SGB=-0.379885;MQ0F=0;AF1=1;AC1=2;DP4=0,0,1,0;MQ=60;FQ=-37.6953	GT:PL	0:14,3,0
chr1	407847	.	ATTTTTTT	ATTTTTT	0.0192266	.	INDEL;IDV=1;IMF=1;DP=1;SGB=-0.379885;MQ0F=0;AF1=1;AC1=2;DP4=0,0,1,0;MQ=60;FQ=-37.6953	GT:PL	0:14,3,0
chr1	408006	.	ATTTTTTTT	ATTTTTTT	0.0121411	.	INDEL;IDV=1;IMF=1;DP=1;SGB=-0.379885;MQ0F=0;AF1=1;AC1=2;DP4=0,0,1,0;MQ=60;FQ=-37.7914	GT:PL	0:12,3,0
chr1	408113	.	GAAAAAAAAAA	GAAAAAAAAA	0.00766444	.	INDEL;IDV=1;IMF=1;DP=1;SGB=-0.379885;MQ0F=0;AF1=1;AC1=2;DP4=0,0,1,0;MQ=60;FQ=-37.9396	GT:PL	0:10,3,0
chr1	408788	.	CTTTTTTT	CTTTTTT	0.0192266	.	INDEL;IDV=1;IMF=1;DP=1;SGB=-0.379885;MQ0F=0;AF1=1;AC1=2;DP4=0,0,1,0;MQ=60;FQ=-37.6953	GT:PL	0:14,3,0
chr1	409959	.	TCCCCC	TCCCC	0.0760422	.	INDEL;IDV=1;IMF=1;DP=1;SGB=-0.379885;MQ0F=0;AF1=1;AC1=2;DP4=0,0,1,0;MQ=60;FQ=-37.569	GT:PL	0:20,3,0
chr1	410090	.	TAAAAAA	TAAAAA	0.0382777	.	INDEL;IDV=1;IMF=1;DP=1;SGB=-0.379885;MQ0F=0;AF1=1;AC1=2;DP4=0,0,1,0;MQ=60;FQ=-37.6115	GT:PL	0:17,3,0
chr1	410776	.	TAAAAA	TAAAA	0.0760422	.	INDEL;IDV=1;IMF=1;DP=1;SGB=-0.379885;MQ0F=0;AF1=1;AC1=2;DP4=0,0,1,0;MQ=60;FQ=-37.569	GT:PL	0:20,3,0
chr1	411598	.	CTTTTTTT	CTTTTTT	0.0192266	.	INDEL;IDV=1;IMF=1;DP=1;SGB=-0.379885;MQ0F=0;AF1=1;AC1=2;DP4=0,0,1,0;MQ=60;FQ=-37.6953	GT:PL	0:14,3,0
chr1	411759	.	CTTTTTTTTT	CTTTTTTTT	0.00964662	.	INDEL;IDV=1;IMF=1;DP=1;SGB=-0.379885;MQ0F=0;AF1=1;AC1=2;DP4=0,0,1,0;MQ=60;FQ=-37.8577	GT:PL	0:11,3,0
chr1	411780	.	CTTTTTTTTTT	CTTTTTTTTT	0.00766444	.	INDEL;IDV=1;IMF=1;DP=1;SGB=-0.379885;MQ0F=0;AF1=1;AC1=2;DP4=0,0,1,0;MQ=60;FQ=-37.9396	GT:PL	0:10,3,0
chr1	412546	.	GTTTTTTT	GTTTTTT	0.0192266	.	INDEL;IDV=1;IMF=1;DP=1;SGB=-0.379885;MQ0F=0;AF1=1;AC1=2;DP4=0,0,1,0;MQ=60;FQ=-37.6953	GT:PL	0:14,3,0
chr1	413032	.	ATTTTTT	ATTTTT	0.0382777	.	INDEL;IDV=1;IMF=1;DP=1;SGB=-0.379885;MQ0F=0;AF1=1;AC1=2;DP4=0,0,1,0;MQ=60;FQ=-37.6115	GT:PL	0:17,3,0
chr1	413265	.	GAAAAAAA	GAAAAAA	0.0192266	.	INDEL;IDV=1;IMF=1;DP=1;SGB=-0.379885;MQ0F=0;AF1=1;AC1=2;DP4=0,0,1,0;MQ=60;FQ=-37.6953	GT:PL	0:14,3,0
chr1	413680	.	CTTTTTTT	CTTTTTT	0.0192266	.	INDEL;IDV=1;IMF=1;DP=1;SGB=-0.379885;MQ0F=0;AF1=1;AC1=2;DP4=0,0,1,0;MQ=60;FQ=-37.6953	GT:PL	0:14,3,0
chr1	413752	.	ATTTTTTTTTTTT	ATTTTTTTTTTT	0.00483748	.	INDEL;IDV=1;IMF=1;DP=1;SGB=-0.379885;MQ0F=0;AF1=1;AC1=2;DP4=0,0,1,0;MQ=60;FQ=-38.1646	GT:PL	0:8,3,0
chr1	413845	.	ATTTTTTT	ATTTTTT	0.0192266	.	INDEL;IDV=1;IMF=1;DP=1;SGB=-0.379885;MQ0F=0;AF1=1;AC1=2;DP4=0,0,1,0;MQ=60;FQ=-37.6953	GT:PL	0:14,3,0
chr1	414872	.	GTTTTTTTTTT	GTTTTTTTTT	0.00766444	.	INDEL;IDV=1;IMF=1;DP=1;SGB=-0.379885;MQ0F=0;AF1=1;AC1=2;DP4=0,0,1,0;MQ=60;FQ=-37.9396	GT:PL	0:10,3,0
chr1	415008	.	ATTTTTTTTTTT	ATTTTTTTTTT	0.0060891	.	INDEL;IDV=1;IMF=1;DP=1;SGB=-0.379885;MQ0F=0;AF1=1;AC1=2;DP4=0,0,1,0;MQ=60;FQ=-38.0406	GT:PL	0:9,3,0
chr1	415156	.	GAAAAA	GAAAA	0.0760422	.	INDEL;IDV=1;IMF=1;DP=1;SGB=-0.379885;MQ0F=0;AF1=1;AC1=2;DP4=0,0,1,0;MQ=60;FQ=-37.569	GT:PL	0:20,3,0
chr1	415699	.	ATTTTTTT	ATTTTTT	0.0192266	.	INDEL;IDV=1;IMF=1;DP=1;SGB=-0.379885;MQ0F=0;AF1=1;AC1=2;DP4=0,0,1,0;MQ=60;FQ=-37.6953	GT:PL	0:14,3,0
chr1	416041	.	TAAAAAAAA	TAAAAAAA	0.0121411	.	INDEL;IDV=1;IMF=1;DP=1;SGB=-0.379885;MQ0F=0;AF1=1;AC1=2;DP4=0,0,1,0;MQ=60;FQ=-37.7914	GT:PL	0:12,3,0
chr1	416748	.	CTTTTTT	CTTTTT	0.0382777	.	INDEL;IDV=1;IMF=1;DP=1;SGB=-0.379885;MQ0F=0;AF1=1;AC1=2;DP4=0,0,1,0;MQ=60;FQ=-37.6115	GT:PL	0:17,3,0
chr1	418672	.	GAAAAAAA	GAAAAAA	0.0192266	.	INDEL;IDV=1;IMF=1;DP=1;SGB=-0.379885;MQ0F=0;AF1=1;AC1=2;DP4=0,0,1,0;MQ=60;FQ=-37.6953	GT:PL	0:14,3,0
chr1	419217	.	TCCCCCCCC	TCCCCCCC	0.0121411	.	INDEL;IDV=1;IMF=1;DP=1;SGB=-0.379885;MQ0F=0;AF1=1;AC1=2;DP4=0,0,1,0;MQ=60;FQ=-37.7914	GT:PL	0:12,3,0
chr1	420223	.	ACCCCCC	ACCCCC	0.0382777	.	INDEL;IDV=1;IMF=1;DP=1;SGB=-0.379885;MQ0F=0;AF1=1;AC1=2;DP4=0,0,1,0;MQ=60;FQ=-37.6115	GT:PL	0:17,3,0
chr1	422083	.	TCCCCCCC	TCCCCCC	0.0192266	.	INDEL;IDV=1;IMF=1;DP=1;SGB=-0.379885;MQ0F=0;AF1=1;AC1=2;DP4=0,0,1,0;MQ=60;FQ=-37.6953	GT:PL	0:14,3,0
chr1	422433	.	ATTTTTTT	ATTTTTT	0.0192266	.	INDEL;IDV=1;IMF=1;DP=1;SGB=-0.379885;MQ0F=0;AF1=1;AC1=2;DP4=0,0,1,0;MQ=60;FQ=-37.6953	GT:PL	0:14,3,0
chr1	423268	.	CAAAAAAA	CAAAAAA	0.0192266	.	INDEL;IDV=1;IMF=1;DP=1;SGB=-0.379885;MQ0F=0;AF1=1;AC1=2;DP4=0,0,1,0;MQ=60;FQ=-37.6953	GT:PL	0:14,3,0
chr1	423445	.	TCCCCC	TCCCC	0.0760422	.	INDEL;IDV=1;IMF=1;DP=1;SGB=-0.379885;MQ0F=0;AF1=1;AC1=2;DP4=0,0,1,0;MQ=60;FQ=-37.569	GT:PL	0:20,3,0
chr1	423531	.	GCCCCCC	GCCCCC	0.0382777	.	INDEL;IDV=1;IMF=1;DP=1;SGB=-0.379885;MQ0F=0;AF1=1;AC1=2;DP4=0,0,1,0;MQ=60;FQ=-37.6115	GT:PL	0:17,3,0
chr1	423634	.	TAAAAA	TAAAA	0.0760422	.	INDEL;IDV=1;IMF=1;DP=1;SGB=-0.379885;MQ0F=0;AF1=1;AC1=2;DP4=0,0,1,0;MQ=60;FQ=-37.569	GT:PL	0:20,3,0
chr1	423675	.	TCCCC	TCCC	0.11991	.	INDEL;IDV=1;IMF=1;DP=1;SGB=-0.379885;MQ0F=0;AF1=1;AC1=2;DP4=0,0,1,0;MQ=60;FQ=-37.5531	GT:PL	0:22,3,0
chr1	424353	.	TAAAAAAAA	TAAAAAAA	0.0121411	.	INDEL;IDV=1;IMF=1;DP=1;SGB=-0.379885;MQ0F=0;AF1=1;AC1=2;DP4=0,0,1,0;MQ=60;FQ=-37.7914	GT:PL	0:12,3,0
chr1	424411	.	GTTTTTTTT	GTTTTTTT	0.0121411	.	INDEL;IDV=1;IMF=1;DP=1;SGB=-0.379885;MQ0F=0;AF1=1;AC1=2;DP4=0,0,1,0;MQ=60;FQ=-37.7914	GT:PL	0:12,3,0
chr1	424556	.	GAAAAAA	GAAAAA	0.0382777	.	INDEL;IDV=1;IMF=1;DP=1;SGB=-0.379885;MQ0F=0;AF1=1;AC1=2;DP4=0,0,1,0;MQ=60;FQ=-37.6115	GT:PL	0:17,3,0
chr1	424692	.	ACCCCC	ACCCC	0.0760422	.	INDEL;IDV=1;IMF=1;DP=1;SGB=-0.379885;MQ0F=0;AF1=1;AC1=2;DP4=0,0,1,0;MQ=60;FQ=-37.569	GT:PL	0:20,3,0
chr1	425388	.	ACCCCCC	ACCCCC	0.0382777	.	INDEL;IDV=1;IMF=1;DP=1;SGB=-0.379885;MQ0F=0;AF1=1;AC1=2;DP4=0,0,1,0;MQ=60;FQ=-37.6115	GT:PL	0:17,3,0
chr1	425458	.	GTTTTTTTT	GTTTTTTT	0.0121411	.	INDEL;IDV=1;IMF=1;DP=1;SGB=-0.379885;MQ0F=0;AF1=1;AC1=2;DP4=0,0,1,0;MQ=60;FQ=-37.7914	GT:PL	0:12,3,0
chr1	425854	.	GTTTTTTTTTT	GTTTTTTTTT	0.00766444	.	INDEL;IDV=1;IMF=1;DP=1;SGB=-0.379885;MQ0F=0;AF1=1;AC1=2;DP4=0,0,1,0;MQ=60;FQ=-37.9396	GT:PL	0:10,3,0
chr1	426285	.	CTTTTTTT	CTTTTTT	0.0192266	.	INDEL;IDV=1;IMF=1;DP=1;SGB=-0.379885;MQ0F=0;AF1=1;AC1=2;DP4=0,0,1,0;MQ=60;FQ=-37.6953	GT:PL	0:14,3,0
chr1	426370	.	CAAAAAAAA	CAAAAAAA	0.0121411	.	INDEL;IDV=1;IMF=1;DP=1;SGB=-0.379885;MQ0F=0;AF1=1;AC1=2;DP4=0,0,1,0;MQ=60;FQ=-37.7914	GT:PL	0:12,3,0
chr1	427022	.	TCCC	TCC	1.31116	.	INDEL;IDV=1;IMF=1;DP=1;SGB=-0.379885;MQ0F=0;AF1=1;AC1=2;DP4=0,0,1,0;MQ=60;FQ=-37.5279	GT:PL	0:33,3,0
chr1	427092	.	TCC	TC	1.92727	.	INDEL;IDV=1;IMF=1;DP=1;SGB=-0.379885;MQ0F=0;AF1=1;AC1=2;DP4=0,0,1,0;MQ=60;FQ=-37.5271	GT:PL	0:35,3,0
chr1	427508	.	CGGGGGG	CGGGGG	0.0382777	.	INDEL;IDV=1;IMF=1;DP=1;SGB=-0.379885;MQ0F=0;AF1=1;AC1=2;DP4=0,0,1,0;MQ=60;FQ=-37.6115	GT:PL	0:17,3,0
chr1	430369	.	CTTTTTT	CTTTTT	0.0382777	.	INDEL;IDV=1;IMF=1;DP=1;SGB=-0.379885;MQ0F=0;AF1=1;AC1=2;DP4=0,0,1,0;MQ=60;FQ=-37.6115	GT:PL	0:17,3,0
chr1	433231	.	TCCCCC	TCCCC	0.0760422	.	INDEL;IDV=1;IMF=1;DP=1;SGB=-0.379885;MQ0F=0;AF1=1;AC1=2;DP4=0,0,1,0;MQ=60;FQ=-37.569	GT:PL	0:20,3,0
chr1	434135	.	CGGGGGG	CGGGGG	0.0382777	.	INDEL;IDV=1;IMF=1;DP=1;SGB=-0.379885;MQ0F=0;AF1=1;AC1=2;DP4=0,0,1,0;MQ=60;FQ=-37.6115	GT:PL	0:17,3,0
chr1	435888	.	GCCCC	GCCC	0.236052	.	INDEL;IDV=1;IMF=1;DP=1;SGB=-0.379885;MQ0F=0;AF1=1;AC1=2;DP4=0,0,1,0;MQ=60;FQ=-37.5395	GT:PL	0:25,3,0
chr1	436894	.	AGGGGGGGG	AGGGGGGG	0.0121411	.	INDEL;IDV=1;IMF=1;DP=1;SGB=-0.379885;MQ0F=0;AF1=1;AC1=2;DP4=0,0,1,0;MQ=60;FQ=-37.7914	GT:PL	0:12,3,0
chr1	438123	.	TGGGTTAAAATTGTTACATTTTAATATTATTTCTTATTTACGTTTGCG	T	22.4955	.	INDEL;IDV=1;IMF=1;DP=1;SGB=-0.379885;MQ0F=0;AF1=1;AC1=2;DP4=0,0,1,0;MQ=60;FQ=-37.5258	GT:PL	1:60,3,0
chr1	438946	.	CAAAAAAA	CAAAAAA	0.0192266	.	INDEL;IDV=1;IMF=1;DP=1;SGB=-0.379885;MQ0F=0;AF1=1;AC1=2;DP4=0,0,1,0;MQ=60;FQ=-37.6953	GT:PL	0:14,3,0
chr1	439308	.	CTTTTTTT	CTTTTTT	0.0192266	.	INDEL;IDV=1;IMF=1;DP=1;SGB=-0.379885;MQ0F=0;AF1=1;AC1=2;DP4=0,0,1,0;MQ=60;FQ=-37.6953	GT:PL	0:14,3,0
chr1	439563	.	TAAAAAAAAA	TAAAAAAAA	0.00964662	.	INDEL;IDV=1;IMF=1;DP=1;SGB=-0.379885;MQ0F=0;AF1=1;AC1=2;DP4=0,0,1,0;MQ=60;FQ=-37.8577	GT:PL	0:11,3,0
chr1	440061	.	ATTTTTTT	ATTTTTT	0.0192266	.	INDEL;IDV=1;IMF=1;DP=1;SGB=-0.379885;MQ0F=0;AF1=1;AC1=2;DP4=0,0,1,0;MQ=60;FQ=-37.6953	GT:PL	0:14,3,0
chr1	440724	.	ATTTTT	ATTTT	0.0760422	.	INDEL;IDV=1;IMF=1;DP=1;SGB=-0.379885;MQ0F=0;AF1=1;AC1=2;DP4=0,0,1,0;MQ=60;FQ=-37.569	GT:PL	0:20,3,0
chr1	441149	.	TAAAAAAAA	TAAAAAAA	0.0121411	.	INDEL;IDV=1;IMF=1;DP=1;SGB=-0.379885;MQ0F=0;AF1=1;AC1=2;DP4=0,0,1,0;MQ=60;FQ=-37.7914	GT:PL	0:12,3,0
chr1	441486	.	ATTTTT	ATTTT	0.0760422	.	INDEL;IDV=1;IMF=1;DP=1;SGB=-0.379885;MQ0F=0;AF1=1;AC1=2;DP4=0,0,1,0;MQ=60;FQ=-37.569	GT:PL	0:20,3,0
chr1	441718	.	TAAAAAA	TAAAAA	0.0382777	.	INDEL;IDV=1;IMF=1;DP=1;SGB=-0.379885;MQ0F=0;AF1=1;AC1=2;DP4=0,0,1,0;MQ=60;FQ=-37.6115	GT:PL	0:17,3,0
chr1	442760	.	TCCCCC	TCCCC	0.0760422	.	INDEL;IDV=1;IMF=1;DP=1;SGB=-0.379885;MQ0F=0;AF1=1;AC1=2;DP4=0,0,1,0;MQ=60;FQ=-37.569	GT:PL	0:20,3,0
chr1	444498	.	ATTTTTTTTTT	ATTTTTTTTT	0.00766444	.	INDEL;IDV=1;IMF=1;DP=1;SGB=-0.379885;MQ0F=0;AF1=1;AC1=2;DP4=0,0,1,0;MQ=60;FQ=-37.9396	GT:PL	0:10,3,0
chr1	445152	.	CTTTTTTTT	CTTTTTTT	0.0121411	.	INDEL;IDV=1;IMF=1;DP=1;SGB=-0.379885;MQ0F=0;AF1=1;AC1=2;DP4=0,0,1,0;MQ=60;FQ=-37.7914	GT:PL	0:12,3,0
chr1	447227	.	TGGGG	TGGG	0.236052	.	INDEL;IDV=1;IMF=1;DP=1;SGB=-0.379885;MQ0F=0;AF1=1;AC1=2;DP4=0,0,1,0;MQ=60;FQ=-37.5395	GT:PL	0:25,3,0
chr1	449093	.	CGGGGG	CGGGG	0.0760422	.	INDEL;IDV=1;IMF=1;DP=1;SGB=-0.379885;MQ0F=0;AF1=1;AC1=2;DP4=0,0,1,0;MQ=60;FQ=-37.569	GT:PL	0:20,3,0
chr1	449720	.	ATTTTTTTT	ATTTTTTT	0.0121411	.	INDEL;IDV=1;IMF=1;DP=1;SGB=-0.379885;MQ0F=0;AF1=1;AC1=2;DP4=0,0,1,0;MQ=60;FQ=-37.7914	GT:PL	0:12,3,0
chr1	449873	.	GTTTTTTTT	GTTTTTTT	0.0121411	.	INDEL;IDV=1;IMF=1;DP=1;SGB=-0.379885;MQ0F=0;AF1=1;AC1=2;DP4=0,0,1,0;MQ=60;FQ=-37.7914	GT:PL	0:12,3,0
chr1	450002	.	ATTTTTTT	ATTTTTT	0.0192266	.	INDEL;IDV=1;IMF=1;DP=1;SGB=-0.379885;MQ0F=0;AF1=1;AC1=2;DP4=0,0,1,0;MQ=60;FQ=-37.6953	GT:PL	0:14,3,0
chr1	450062	.	CTTTTTTT	CTTTTTT	0.0192266	.	INDEL;IDV=1;IMF=1;DP=1;SGB=-0.379885;MQ0F=0;AF1=1;AC1=2;DP4=0,0,1,0;MQ=60;FQ=-37.6953	GT:PL	0:14,3,0
chr1	450082	.	ATTTTT	ATTTT	0.0760422	.	INDEL;IDV=1;IMF=1;DP=1;SGB=-0.379885;MQ0F=0;AF1=1;AC1=2;DP4=0,0,1,0;MQ=60;FQ=-37.569	GT:PL	0:20,3,0
chr1	450556	.	ATTTTTTTTT	ATTTTTTTT	0.00964662	.	INDEL;IDV=1;IMF=1;DP=1;SGB=-0.379885;MQ0F=0;AF1=1;AC1=2;DP4=0,0,1,0;MQ=60;FQ=-37.8577	GT:PL	0:11,3,0
chr1	450647	.	CTTTTTTTT	CTTTTTTT	0.0121411	.	INDEL;IDV=1;IMF=1;DP=1;SGB=-0.379885;MQ0F=0;AF1=1;AC1=2;DP4=0,0,1,0;MQ=60;FQ=-37.7914	GT:PL	0:12,3,0
chr1	450742	.	GTTTTTTTT	GTTTTTTT	0.0121411	.	INDEL;IDV=1;IMF=1;DP=1;SGB=-0.379885;MQ0F=0;AF1=1;AC1=2;DP4=0,0,1,0;MQ=60;FQ=-37.7914	GT:PL	0:12,3,0
chr1	450957	.	ATTTTTTT	ATTTTTT	0.0192266	.	INDEL;IDV=1;IMF=1;DP=1;SGB=-0.379885;MQ0F=0;AF1=1;AC1=2;DP4=0,0,1,0;MQ=60;FQ=-37.6953	GT:PL	0:14,3,0
chr1	451751	.	ATTTTT	ATTTT	0.0760422	.	INDEL;IDV=1;IMF=1;DP=1;SGB=-0.379885;MQ0F=0;AF1=1;AC1=2;DP4=0,0,1,0;MQ=60;FQ=-37.569	GT:PL	0:20,3,0
chr1	451774	.	ATTTTTTTT	ATTTTTTT	0.0121411	.	INDEL;IDV=1;IMF=1;DP=1;SGB=-0.379885;MQ0F=0;AF1=1;AC1=2;DP4=0,0,1,0;MQ=60;FQ=-37.7914	GT:PL	0:12,3,0
chr1	451982	.	CAAAAAAAA	CAAAAAAA	0.0121411	.	INDEL;IDV=1;IMF=1;DP=1;SGB=-0.379885;MQ0F=0;AF1=1;AC1=2;DP4=0,0,1,0;MQ=60;FQ=-37.7914	GT:PL	0:12,3,0
chr1	452180	.	CTTTTTTTT	CTTTTTTT	0.0121411	.	INDEL;IDV=1;IMF=1;DP=1;SGB=-0.379885;MQ0F=0;AF1=1;AC1=2;DP4=0,0,1,0;MQ=60;FQ=-37.7914	GT:PL	0:12,3,0
chr1	452670	.	CAAAAAAA	CAAAAAA	0.0192266	.	INDEL;IDV=1;IMF=1;DP=1;SGB=-0.379885;MQ0F=0;AF1=1;AC1=2;DP4=0,0,1,0;MQ=60;FQ=-37.6953	GT:PL	0:14,3,0
chr1	452990	.	CAAAAAA	CAAAAA	0.0382777	.	INDEL;IDV=1;IMF=1;DP=1;SGB=-0.379885;MQ0F=0;AF1=1;AC1=2;DP4=0,0,1,0;MQ=60;FQ=-37.6115	GT:PL	0:17,3,0
chr1	454848	.	TAAAAAAAAA	TAAAAAAAA	0.00964662	.	INDEL;IDV=1;IMF=1;DP=1;SGB=-0.379885;MQ0F=0;AF1=1;AC1=2;DP4=0,0,1,0;MQ=60;FQ=-37.8577	GT:PL	0:11,3,0
chr1	455309	.	CGGGG	CGGG	0.236052	.	INDEL;IDV=1;IMF=1;DP=1;SGB=-0.379885;MQ0F=0;AF1=1;AC1=2;DP4=0,0,1,0;MQ=60;FQ=-37.5395	GT:PL	0:25,3,0
chr1	457411	.	TCCCCCC	TCCCCC	0.0382777	.	INDEL;IDV=1;IMF=1;DP=1;SGB=-0.379885;MQ0F=0;AF1=1;AC1=2;DP4=0,0,1,0;MQ=60;FQ=-37.6115	GT:PL	0:17,3,0
chr1	457489	.	ATTTTTTT	ATTTTTT	0.0192266	.	INDEL;IDV=1;IMF=1;DP=1;SGB=-0.379885;MQ0F=0;AF1=1;AC1=2;DP4=0,0,1,0;MQ=60;FQ=-37.6953	GT:PL	0:14,3,0
chr1	458267	.	TCCCCC	TCCCC	0.0760422	.	INDEL;IDV=1;IMF=1;DP=1;SGB=-0.379885;MQ0F=0;AF1=1;AC1=2;DP4=0,0,1,0;MQ=60;FQ=-37.569	GT:PL	0:20,3,0
chr1	458734	.	GCGGGTAAAACCCCTGCTTGACAGAAGAGAGGTCG	GCG	22.4955	.	INDEL;IDV=1;IMF=1;DP=1;SGB=-0.379885;MQ0F=0;AF1=1;AC1=2;DP4=0,0,1,0;MQ=60;FQ=-37.5258	GT:PL	1:60,3,0
chr1	460438	.	CAAAAAAAA	CAAAAAAA	0.0121411	.	INDEL;IDV=1;IMF=1;DP=1;SGB=-0.379885;MQ0F=0;AF1=1;AC1=2;DP4=0,0,1,0;MQ=60;FQ=-37.7914	GT:PL	0:12,3,0
chr1	464539	.	ACCCCC	ACCCC	0.0760422	.	INDEL;IDV=1;IMF=1;DP=1;SGB=-0.379885;MQ0F=0;AF1=1;AC1=2;DP4=0,0,1,0;MQ=60;FQ=-37.569	GT:PL	0:20,3,0
chr1	465845	.	TCCCC	TCCC	0.236052	.	INDEL;IDV=1;IMF=1;DP=1;SGB=-0.379885;MQ0F=0;AF1=1;AC1=2;DP4=0,0,1,0;MQ=60;FQ=-37.5395	GT:PL	0:25,3,0
chr1	467561	.	GCCCCCC	GCCCCC	0.0382777	.	INDEL;IDV=1;IMF=1;DP=1;SGB=-0.379885;MQ0F=0;AF1=1;AC1=2;DP4=0,0,1,0;MQ=60;FQ=-37.6115	GT:PL	0:17,3,0
chr1	468532	.	GCCCC	GCCC	0.236052	.	INDEL;IDV=1;IMF=1;DP=1;SGB=-0.379885;MQ0F=0;AF1=1;AC1=2;DP4=0,0,1,0;MQ=60;FQ=-37.5395	GT:PL	0:25,3,0
chr1	469084	.	TCCCC	TCCC	0.236052	.	INDEL;IDV=1;IMF=1;DP=1;SGB=-0.379885;MQ0F=0;AF1=1;AC1=2;DP4=0,0,1,0;MQ=60;FQ=-37.5395	GT:PL	0:25,3,0
chr1	469222	.	TCCCCC	TCCCC	0.0760422	.	INDEL;IDV=1;IMF=1;DP=1;SGB=-0.379885;MQ0F=0;AF1=1;AC1=2;DP4=0,0,1,0;MQ=60;FQ=-37.569	GT:PL	0:20,3,0
chr1	469924	.	CTTTTT	CTTTT	0.0760422	.	INDEL;IDV=1;IMF=1;DP=1;SGB=-0.379885;MQ0F=0;AF1=1;AC1=2;DP4=0,0,1,0;MQ=60;FQ=-37.569	GT:PL	0:20,3,0
chr1	470439	.	GCCCC	GCCC	0.11991	.	INDEL;IDV=1;IMF=1;DP=1;SGB=-0.379885;MQ0F=0;AF1=1;AC1=2;DP4=0,0,1,0;MQ=60;FQ=-37.5531	GT:PL	0:22,3,0
chr1	470448	.	TGGGG	TGGG	0.11991	.	INDEL;IDV=1;IMF=1;DP=1;SGB=-0.379885;MQ0F=0;AF1=1;AC1=2;DP4=0,0,1,0;MQ=60;FQ=-37.5531	GT:PL	0:22,3,0
chr1	472201	.	GCCC	GCC	1.31116	.	INDEL;IDV=1;IMF=1;DP=1;SGB=-0.379885;MQ0F=0;AF1=1;AC1=2;DP4=0,0,1,0;MQ=60;FQ=-37.5279	GT:PL	0:33,3,0
chr1	472811	.	TCCCCC	TCCCC	0.0760422	.	INDEL;IDV=1;IMF=1;DP=1;SGB=-0.379885;MQ0F=0;AF1=1;AC1=2;DP4=0,0,1,0;MQ=60;FQ=-37.569	GT:PL	0:20,3,0
chr1	473089	.	GTTTTTTTT	GTTTTTTT	0.0121411	.	INDEL;IDV=1;IMF=1;DP=1;SGB=-0.379885;MQ0F=0;AF1=1;AC1=2;DP4=0,0,1,0;MQ=60;FQ=-37.7914	GT:PL	0:12,3,0
chr1	473222	.	GCCCCC	GCCCC	0.0760422	.	INDEL;IDV=1;IMF=1;DP=1;SGB=-0.379885;MQ0F=0;AF1=1;AC1=2;DP4=0,0,1,0;MQ=60;FQ=-37.569	GT:PL	0:20,3,0
chr1	473229	.	GCCCC	GCCC	0.11991	.	INDEL;IDV=1;IMF=1;DP=1;SGB=-0.379885;MQ0F=0;AF1=1;AC1=2;DP4=0,0,1,0;MQ=60;FQ=-37.5531	GT:PL	0:22,3,0
chr1	473339	.	TCCCC	TCCC	0.236052	.	INDEL;IDV=1;IMF=1;DP=1;SGB=-0.379885;MQ0F=0;AF1=1;AC1=2;DP4=0,0,1,0;MQ=60;FQ=-37.5395	GT:PL	0:25,3,0
chr1	473691	.	GCCCC	GCCC	0.236052	.	INDEL;IDV=1;IMF=1;DP=1;SGB=-0.379885;MQ0F=0;AF1=1;AC1=2;DP4=0,0,1,0;MQ=60;FQ=-37.5395	GT:PL	0:25,3,0
chr1	474053	.	ACCCC	ACCC	0.236052	.	INDEL;IDV=1;IMF=1;DP=1;SGB=-0.379885;MQ0F=0;AF1=1;AC1=2;DP4=0,0,1,0;MQ=60;FQ=-37.5395	GT:PL	0:25,3,0
chr1	474233	.	GCCCCC	GCCCC	0.0760422	.	INDEL;IDV=1;IMF=1;DP=1;SGB=-0.379885;MQ0F=0;AF1=1;AC1=2;DP4=0,0,1,0;MQ=60;FQ=-37.569	GT:PL	0:20,3,0
chr1	474382	.	ACCCC	ACCC	0.150425	.	INDEL;IDV=1;IMF=1;DP=1;SGB=-0.379885;MQ0F=0;AF1=1;AC1=2;DP4=0,0,1,0;MQ=60;FQ=-37.5475	GT:PL	0:23,3,0
chr1	474419	.	CTTTTTTTT	CTTTTTTT	0.0121411	.	INDEL;IDV=1;IMF=1;DP=1;SGB=-0.379885;MQ0F=0;AF1=1;AC1=2;DP4=0,0,1,0;MQ=60;FQ=-37.7914	GT:PL	0:12,3,0
chr1	477030	.	TCCCCCC	TCCCCC	0.0382777	.	INDEL;IDV=1;IMF=1;DP=1;SGB=-0.379885;MQ0F=0;AF1=1;AC1=2;DP4=0,0,1,0;MQ=60;FQ=-37.6115	GT:PL	0:17,3,0
chr1	477597	.	TGGGGG	TGGGG	0.0760422	.	INDEL;IDV=1;IMF=1;DP=1;SGB=-0.379885;MQ0F=0;AF1=1;AC1=2;DP4=0,0,1,0;MQ=60;FQ=-37.569	GT:PL	0:20,3,0
chr1	477749	.	GCCCCC	GCCCC	0.0760422	.	INDEL;IDV=1;IMF=1;DP=1;SGB=-0.379885;MQ0F=0;AF1=1;AC1=2;DP4=0,0,1,0;MQ=60;FQ=-37.569	GT:PL	0:20,3,0
chr1	477798	.	AGGGG	AGGG	0.11991	.	INDEL;IDV=1;IMF=1;DP=1;SGB=-0.379885;MQ0F=0;AF1=1;AC1=2;DP4=0,0,1,0;MQ=60;FQ=-37.5531	GT:PL	0:22,3,0
chr1	478561	.	TCCCCC	TCCCC	0.0760422	.	INDEL;IDV=1;IMF=1;DP=1;SGB=-0.379885;MQ0F=0;AF1=1;AC1=2;DP4=0,0,1,0;MQ=60;FQ=-37.569	GT:PL	0:20,3,0
chr1	479644	.	CTTTTTT	CTTTTT	0.0382777	.	INDEL;IDV=1;IMF=1;DP=1;SGB=-0.379885;MQ0F=0;AF1=1;AC1=2;DP4=0,0,1,0;MQ=60;FQ=-37.6115	GT:PL	0:17,3,0
chr1	480095	.	GTTTTTTTTT	GTTTTTTTT	0.00964662	.	INDEL;IDV=1;IMF=1;DP=1;SGB=-0.379885;MQ0F=0;AF1=1;AC1=2;DP4=0,0,1,0;MQ=60;FQ=-37.8577	GT:PL	0:11,3,0
chr1	480780	.	TAAAAAAA	TAAAAAA	0.0192266	.	INDEL;IDV=1;IMF=1;DP=1;SGB=-0.379885;MQ0F=0;AF1=1;AC1=2;DP4=0,0,1,0;MQ=60;FQ=-37.6953	GT:PL	0:14,3,0
chr1	482886	.	GTTTTTTTT	GTTTTTTT	0.0121411	.	INDEL;IDV=1;IMF=1;DP=1;SGB=-0.379885;MQ0F=0;AF1=1;AC1=2;DP4=0,0,1,0;MQ=60;FQ=-37.7914	GT:PL	0:12,3,0
chr1	483000	.	ATTTTT	ATTTT	0.0760422	.	INDEL;IDV=1;IMF=1;DP=1;SGB=-0.379885;MQ0F=0;AF1=1;AC1=2;DP4=0,0,1,0;MQ=60;FQ=-37.569	GT:PL	0:20,3,0
chr1	484807	.	ATTTTTTTTTT	ATTTTTTTTT	0.00766444	.	INDEL;IDV=1;IMF=1;DP=1;SGB=-0.379885;MQ0F=0;AF1=1;AC1=2;DP4=0,0,1,0;MQ=60;FQ=-37.9396	GT:PL	0:10,3,0
chr1	484950	.	ATTTTTTT	ATTTTTT	0.0192266	.	INDEL;IDV=1;IMF=1;DP=1;SGB=-0.379885;MQ0F=0;AF1=1;AC1=2;DP4=0,0,1,0;MQ=60;FQ=-37.6953	GT:PL	0:14,3,0
chr1	485216	.	TAAAAAAA	TAAAAAA	0.0192266	.	INDEL;IDV=1;IMF=1;DP=1;SGB=-0.379885;MQ0F=0;AF1=1;AC1=2;DP4=0,0,1,0;MQ=60;FQ=-37.6953	GT:PL	0:14,3,0
chr1	487668	.	CTTTTTTT	CTTTTTT	0.0192266	.	INDEL;IDV=1;IMF=1;DP=1;SGB=-0.379885;MQ0F=0;AF1=1;AC1=2;DP4=0,0,1,0;MQ=60;FQ=-37.6953	GT:PL	0:14,3,0
chr1	487926	.	CTTTTTT	CTTTTT	0.0382777	.	INDEL;IDV=1;IMF=1;DP=1;SGB=-0.379885;MQ0F=0;AF1=1;AC1=2;DP4=0,0,1,0;MQ=60;FQ=-37.6115	GT:PL	0:17,3,0
chr1	489773	.	ATTTTTTTT	ATTTTTTT	0.0121411	.	INDEL;IDV=1;IMF=1;DP=1;SGB=-0.379885;MQ0F=0;AF1=1;AC1=2;DP4=0,0,1,0;MQ=60;FQ=-37.7914	GT:PL	0:12,3,0
chr1	489878	.	TAAAAAA	TAAAAA	0.0382777	.	INDEL;IDV=1;IMF=1;DP=1;SGB=-0.379885;MQ0F=0;AF1=1;AC1=2;DP4=0,0,1,0;MQ=60;FQ=-37.6115	GT:PL	0:17,3,0
chr1	490998	.	CTTTTT	CTTTT	0.0760422	.	INDEL;IDV=1;IMF=1;DP=1;SGB=-0.379885;MQ0F=0;AF1=1;AC1=2;DP4=0,0,1,0;MQ=60;FQ=-37.569	GT:PL	0:20,3,0
chr1	491446	.	ACCCCCC	ACCCCC	0.0382777	.	INDEL;IDV=1;IMF=1;DP=1;SGB=-0.379885;MQ0F=0;AF1=1;AC1=2;DP4=0,0,1,0;MQ=60;FQ=-37.6115	GT:PL	0:17,3,0
chr1	491562	.	TAAAAA	TAAAA	0.0760422	.	INDEL;IDV=1;IMF=1;DP=1;SGB=-0.379885;MQ0F=0;AF1=1;AC1=2;DP4=0,0,1,0;MQ=60;FQ=-37.569	GT:PL	0:20,3,0
chr1	491848	.	TCCCCC	TCCCC	0.0760422	.	INDEL;IDV=1;IMF=1;DP=1;SGB=-0.379885;MQ0F=0;AF1=1;AC1=2;DP4=0,0,1,0;MQ=60;FQ=-37.569	GT:PL	0:20,3,0
chr1	491873	.	ACCCCC	ACCCC	0.0760422	.	INDEL;IDV=1;IMF=1;DP=1;SGB=-0.379885;MQ0F=0;AF1=1;AC1=2;DP4=0,0,1,0;MQ=60;FQ=-37.569	GT:PL	0:20,3,0
chr1	492191	.	TCCCC	TCCC	0.236052	.	INDEL;IDV=1;IMF=1;DP=1;SGB=-0.379885;MQ0F=0;AF1=1;AC1=2;DP4=0,0,1,0;MQ=60;FQ=-37.5395	GT:PL	0:25,3,0
chr1	492441	.	ATTTTTTTT	ATTTTTTT	0.0121411	.	INDEL;IDV=1;IMF=1;DP=1;SGB=-0.379885;MQ0F=0;AF1=1;AC1=2;DP4=0,0,1,0;MQ=60;FQ=-37.7914	GT:PL	0:12,3,0
chr1	492666	.	TAAAAAA	TAAAAA	0.0382777	.	INDEL;IDV=1;IMF=1;DP=1;SGB=-0.379885;MQ0F=0;AF1=1;AC1=2;DP4=0,0,1,0;MQ=60;FQ=-37.6115	GT:PL	0:17,3,0
chr1	493337	.	TAAAAAAAAAA	TAAAAAAAAA	0.00766444	.	INDEL;IDV=1;IMF=1;DP=1;SGB=-0.379885;MQ0F=0;AF1=1;AC1=2;DP4=0,0,1,0;MQ=60;FQ=-37.9396	GT:PL	0:10,3,0
chr1	494470	.	GTTTTTTTTT	GTTTTTTTT	0.00964662	.	INDEL;IDV=1;IMF=1;DP=1;SGB=-0.379885;MQ0F=0;AF1=1;AC1=2;DP4=0,0,1,0;MQ=60;FQ=-37.8577	GT:PL	0:11,3,0
chr1	494814	.	GTTTTTTTT	GTTTTTTT	0.0121411	.	INDEL;IDV=1;IMF=1;DP=1;SGB=-0.379885;MQ0F=0;AF1=1;AC1=2;DP4=0,0,1,0;MQ=60;FQ=-37.7914	GT:PL	0:12,3,0
chr1	495442	.	ATTTTTTTT	ATTTTTTT	0.0121411	.	INDEL;IDV=1;IMF=1;DP=1;SGB=-0.379885;MQ0F=0;AF1=1;AC1=2;DP4=0,0,1,0;MQ=60;FQ=-37.7914	GT:PL	0:12,3,0
chr1	495787	.	TAAAAAAAA	TAAAAAAA	0.0121411	.	INDEL;IDV=1;IMF=1;DP=1;SGB=-0.379885;MQ0F=0;AF1=1;AC1=2;DP4=0,0,1,0;MQ=60;FQ=-37.7914	GT:PL	0:12,3,0
chr1	496039	.	GTTTTTTTTT	GTTTTTTTT	0.00964662	.	INDEL;IDV=1;IMF=1;DP=1;SGB=-0.379885;MQ0F=0;AF1=1;AC1=2;DP4=0,0,1,0;MQ=60;FQ=-37.8577	GT:PL	0:11,3,0
chr1	496290	.	TAAAAAA	TAAAAA	0.0382777	.	INDEL;IDV=1;IMF=1;DP=1;SGB=-0.379885;MQ0F=0;AF1=1;AC1=2;DP4=0,0,1,0;MQ=60;FQ=-37.6115	GT:PL	0:17,3,0
chr1	496383	.	TAAAAAA	TAAAAA	0.0382777	.	INDEL;IDV=1;IMF=1;DP=1;SGB=-0.379885;MQ0F=0;AF1=1;AC1=2;DP4=0,0,1,0;MQ=60;FQ=-37.6115	GT:PL	0:17,3,0
chr1	497251	.	ACCCC	ACCC	0.236052	.	INDEL;IDV=1;IMF=1;DP=1;SGB=-0.379885;MQ0F=0;AF1=1;AC1=2;DP4=0,0,1,0;MQ=60;FQ=-37.5395	GT:PL	0:25,3,0
chr1	498516	.	TAAAAA	TAAAA	0.0760422	.	INDEL;IDV=1;IMF=1;DP=1;SGB=-0.379885;MQ0F=0;AF1=1;AC1=2;DP4=0,0,1,0;MQ=60;FQ=-37.569	GT:PL	0:20,3,0
chr1	498846	.	CTTTTTTTTT	CTTTTTTTT	0.00964662	.	INDEL;IDV=1;IMF=1;DP=1;SGB=-0.379885;MQ0F=0;AF1=1;AC1=2;DP4=0,0,1,0;MQ=60;FQ=-37.8577	GT:PL	0:11,3,0
chr1	500244	.	ACCCCC	ACCCC	0.0760422	.	INDEL;IDV=1;IMF=1;DP=1;SGB=-0.379885;MQ0F=0;AF1=1;AC1=2;DP4=0,0,1,0;MQ=60;FQ=-37.569	GT:PL	0:20,3,0
chr1	500953	.	TCCCCC	TCCCC	0.0760422	.	INDEL;IDV=1;IMF=1;DP=1;SGB=-0.379885;MQ0F=0;AF1=1;AC1=2;DP4=0,0,1,0;MQ=60;FQ=-37.569	GT:PL	0:20,3,0
chr1	501311	.	CTTTTTT	CTTTTT	0.0382777	.	INDEL;IDV=1;IMF=1;DP=1;SGB=-0.379885;MQ0F=0;AF1=1;AC1=2;DP4=0,0,1,0;MQ=60;FQ=-37.6115	GT:PL	0:17,3,0
chr1	501466	.	CTTTTTTT	CTTTTTT	0.0192266	.	INDEL;IDV=1;IMF=1;DP=1;SGB=-0.379885;MQ0F=0;AF1=1;AC1=2;DP4=0,0,1,0;MQ=60;FQ=-37.6953	GT:PL	0:14,3,0
chr1	503051	.	GAAAAAAAAAA	GAAAAAAAAA	0.00766444	.	INDEL;IDV=1;IMF=1;DP=1;SGB=-0.379885;MQ0F=0;AF1=1;AC1=2;DP4=0,0,1,0;MQ=60;FQ=-37.9396	GT:PL	0:10,3,0
chr1	503939	.	ACCCCCC	ACCCCC	0.0382777	.	INDEL;IDV=1;IMF=1;DP=1;SGB=-0.379885;MQ0F=0;AF1=1;AC1=2;DP4=0,0,1,0;MQ=60;FQ=-37.6115	GT:PL	0:17,3,0
chr1	504275	.	TGGGGGG	TGGGGG	0.0382777	.	INDEL;IDV=1;IMF=1;DP=1;SGB=-0.379885;MQ0F=0;AF1=1;AC1=2;DP4=0,0,1,0;MQ=60;FQ=-37.6115	GT:PL	0:17,3,0
chr1	504419	.	CGGGG	CGGG	0.236052	.	INDEL;IDV=1;IMF=1;DP=1;SGB=-0.379885;MQ0F=0;AF1=1;AC1=2;DP4=0,0,1,0;MQ=60;FQ=-37.5395	GT:PL	0:25,3,0
chr1	505050	.	CTTTTTTT	CTTTTTT	0.0192266	.	INDEL;IDV=1;IMF=1;DP=1;SGB=-0.379885;MQ0F=0;AF1=1;AC1=2;DP4=0,0,1,0;MQ=60;FQ=-37.6953	GT:PL	0:14,3,0
chr1	505074	.	CTTTT	CTTT	0.150425	.	INDEL;IDV=1;IMF=1;DP=1;SGB=-0.379885;MQ0F=0;AF1=1;AC1=2;DP4=0,0,1,0;MQ=60;FQ=-37.5475	GT:PL	0:23,3,0
chr1	505895	.	AGGGGGG	AGGGGG	0.0382777	.	INDEL;IDV=1;IMF=1;DP=1;SGB=-0.379885;MQ0F=0;AF1=1;AC1=2;DP4=0,0,1,0;MQ=60;FQ=-37.6115	GT:PL	0:17,3,0
chr1	507107	.	TAAAAAA	TAAAAA	0.0382777	.	INDEL;IDV=1;IMF=1;DP=1;SGB=-0.379885;MQ0F=0;AF1=1;AC1=2;DP4=0,0,1,0;MQ=60;FQ=-37.6115	GT:PL	0:17,3,0
chr1	507401	.	ACCCC	ACCC	0.11991	.	INDEL;IDV=1;IMF=1;DP=1;SGB=-0.379885;MQ0F=0;AF1=1;AC1=2;DP4=0,0,1,0;MQ=60;FQ=-37.5531	GT:PL	0:22,3,0
chr1	507457	.	CAAAAA	CAAAA	0.0760422	.	INDEL;IDV=1;IMF=1;DP=1;SGB=-0.379885;MQ0F=0;AF1=1;AC1=2;DP4=0,0,1,0;MQ=60;FQ=-37.569	GT:PL	0:20,3,0
chr1	507639	.	ACCCCCC	ACCCCC	0.0382777	.	INDEL;IDV=1;IMF=1;DP=1;SGB=-0.379885;MQ0F=0;AF1=1;AC1=2;DP4=0,0,1,0;MQ=60;FQ=-37.6115	GT:PL	0:17,3,0
chr1	507826	.	ACCCCCC	ACCCCC	0.0382777	.	INDEL;IDV=1;IMF=1;DP=1;SGB=-0.379885;MQ0F=0;AF1=1;AC1=2;DP4=0,0,1,0;MQ=60;FQ=-37.6115	GT:PL	0:17,3,0
chr1	508917	.	TAAAAAAAAA	TAAAAAAAA	0.00964662	.	INDEL;IDV=1;IMF=1;DP=1;SGB=-0.379885;MQ0F=0;AF1=1;AC1=2;DP4=0,0,1,0;MQ=60;FQ=-37.8577	GT:PL	0:11,3,0
chr1	509498	.	TAAAAAA	TAAAAA	0.0382777	.	INDEL;IDV=1;IMF=1;DP=1;SGB=-0.379885;MQ0F=0;AF1=1;AC1=2;DP4=0,0,1,0;MQ=60;FQ=-37.6115	GT:PL	0:17,3,0
chr1	509561	.	TAAAAAA	TAAAAA	0.0382777	.	INDEL;IDV=1;IMF=1;DP=1;SGB=-0.379885;MQ0F=0;AF1=1;AC1=2;DP4=0,0,1,0;MQ=60;FQ=-37.6115	GT:PL	0:17,3,0
chr1	509866	.	ATTTTT	ATTTT	0.0760422	.	INDEL;IDV=1;IMF=1;DP=1;SGB=-0.379885;MQ0F=0;AF1=1;AC1=2;DP4=0,0,1,0;MQ=60;FQ=-37.569	GT:PL	0:20,3,0
chr1	509890	.	GAAAAAAA	GAAAAAA	0.0192266	.	INDEL;IDV=1;IMF=1;DP=1;SGB=-0.379885;MQ0F=0;AF1=1;AC1=2;DP4=0,0,1,0;MQ=60;FQ=-37.6953	GT:PL	0:14,3,0
chr1	509949	.	ATTTTTT	ATTTTT	0.0382777	.	INDEL;IDV=1;IMF=1;DP=1;SGB=-0.379885;MQ0F=0;AF1=1;AC1=2;DP4=0,0,1,0;MQ=60;FQ=-37.6115	GT:PL	0:17,3,0
chr1	510038	.	CAAAAAAAAAA	CAAAAAAAAA	0.00766444	.	INDEL;IDV=1;IMF=1;DP=1;SGB=-0.379885;MQ0F=0;AF1=1;AC1=2;DP4=0,0,1,0;MQ=60;FQ=-37.9396	GT:PL	0:10,3,0
chr1	510106	.	TAAAAAAAA	TAAAAAAA	0.0121411	.	INDEL;IDV=1;IMF=1;DP=1;SGB=-0.379885;MQ0F=0;AF1=1;AC1=2;DP4=0,0,1,0;MQ=60;FQ=-37.7914	GT:PL	0:12,3,0
chr1	510295	.	TAAAAAAA	TAAAAAA	0.0192266	.	INDEL;IDV=1;IMF=1;DP=1;SGB=-0.379885;MQ0F=0;AF1=1;AC1=2;DP4=0,0,1,0;MQ=60;FQ=-37.6953	GT:PL	0:14,3,0
chr1	510506	.	TAAAAAA	TAAAAA	0.0382777	.	INDEL;IDV=1;IMF=1;DP=1;SGB=-0.379885;MQ0F=0;AF1=1;AC1=2;DP4=0,0,1,0;MQ=60;FQ=-37.6115	GT:PL	0:17,3,0
chr1	510883	.	ATTTTTT	ATTTTT	0.0382777	.	INDEL;IDV=1;IMF=1;DP=1;SGB=-0.379885;MQ0F=0;AF1=1;AC1=2;DP4=0,0,1,0;MQ=60;FQ=-37.6115	GT:PL	0:17,3,0
chr1	511235	.	CGGGGG	CGGGG	0.0760422	.	INDEL;IDV=1;IMF=1;DP=1;SGB=-0.379885;MQ0F=0;AF1=1;AC1=2;DP4=0,0,1,0;MQ=60;FQ=-37.569	GT:PL	0:20,3,0
chr1	511871	.	ATTTTT	ATTTT	0.0760422	.	INDEL;IDV=1;IMF=1;DP=1;SGB=-0.379885;MQ0F=0;AF1=1;AC1=2;DP4=0,0,1,0;MQ=60;FQ=-37.569	GT:PL	0:20,3,0
chr1	512958	.	CAAAAAAAAAA	CAAAAAAAAA	0.00766444	.	INDEL;IDV=1;IMF=1;DP=1;SGB=-0.379885;MQ0F=0;AF1=1;AC1=2;DP4=0,0,1,0;MQ=60;FQ=-37.9396	GT:PL	0:10,3,0
chr1	513052	.	CAAAAAAAAA	CAAAAAAAA	0.00964662	.	INDEL;IDV=1;IMF=1;DP=1;SGB=-0.379885;MQ0F=0;AF1=1;AC1=2;DP4=0,0,1,0;MQ=60;FQ=-37.8577	GT:PL	0:11,3,0
chr1	513255	.	GTTTTTTTT	GTTTTTTT	0.0121411	.	INDEL;IDV=1;IMF=1;DP=1;SGB=-0.379885;MQ0F=0;AF1=1;AC1=2;DP4=0,0,1,0;MQ=60;FQ=-37.7914	GT:PL	0:12,3,0
chr1	513335	.	ATTTTTTT	ATTTTTT	0.0192266	.	INDEL;IDV=1;IMF=1;DP=1;SGB=-0.379885;MQ0F=0;AF1=1;AC1=2;DP4=0,0,1,0;MQ=60;FQ=-37.6953	GT:PL	0:14,3,0
chr1	513351	.	ATTTTTTTT	ATTTTTTT	0.0121411	.	INDEL;IDV=1;IMF=1;DP=1;SGB=-0.379885;MQ0F=0;AF1=1;AC1=2;DP4=0,0,1,0;MQ=60;FQ=-37.7914	GT:PL	0:12,3,0
chr1	513837	.	AGG	AG	1.92727	.	INDEL;IDV=1;IMF=1;DP=1;SGB=-0.379885;MQ0F=0;AF1=1;AC1=2;DP4=0,0,1,0;MQ=60;FQ=-37.5271	GT:PL	0:35,3,0
chr1	513963	.	TAAAAAA	TAAAAA	0.0382777	.	INDEL;IDV=1;IMF=1;DP=1;SGB=-0.379885;MQ0F=0;AF1=1;AC1=2;DP4=0,0,1,0;MQ=60;FQ=-37.6115	GT:PL	0:17,3,0
chr1	515060	.	TGGGG	TGGG	0.236052	.	INDEL;IDV=1;IMF=1;DP=1;SGB=-0.379885;MQ0F=0;AF1=1;AC1=2;DP4=0,0,1,0;MQ=60;FQ=-37.5395	GT:PL	0:25,3,0
chr1	516272	.	TCCCC	TCCC	0.236052	.	INDEL;IDV=1;IMF=1;DP=1;SGB=-0.379885;MQ0F=0;AF1=1;AC1=2;DP4=0,0,1,0;MQ=60;FQ=-37.5395	GT:PL	0:25,3,0
chr1	518625	.	GCCCCC	GCCCC	0.0760422	.	INDEL;IDV=1;IMF=1;DP=1;SGB=-0.379885;MQ0F=0;AF1=1;AC1=2;DP4=0,0,1,0;MQ=60;FQ=-37.569	GT:PL	0:20,3,0
chr1	523185	.	GAAAAAAAA	GAAAAAAA	0.0121411	.	INDEL;IDV=1;IMF=1;DP=1;SGB=-0.379885;MQ0F=0;AF1=1;AC1=2;DP4=0,0,1,0;MQ=60;FQ=-37.7914	GT:PL	0:12,3,0
chr1	523305	.	CTTTTTTTTT	CTTTTTTTT	0.00964662	.	INDEL;IDV=1;IMF=1;DP=1;SGB=-0.379885;MQ0F=0;AF1=1;AC1=2;DP4=0,0,1,0;MQ=60;FQ=-37.8577	GT:PL	0:11,3,0
chr1	523806	.	GAAAAAAAAAA	GAAAAAAAAA	0.00766444	.	INDEL;IDV=1;IMF=1;DP=1;SGB=-0.379885;MQ0F=0;AF1=1;AC1=2;DP4=0,0,1,0;MQ=60;FQ=-37.9396	GT:PL	0:10,3,0
chr1	525327	.	TGGGGG	TGGGG	0.0760422	.	INDEL;IDV=1;IMF=1;DP=1;SGB=-0.379885;MQ0F=0;AF1=1;AC1=2;DP4=0,0,1,0;MQ=60;FQ=-37.569	GT:PL	0:20,3,0
chr1	526798	.	GCCCC	GCCC	0.236052	.	INDEL;IDV=1;IMF=1;DP=1;SGB=-0.379885;MQ0F=0;AF1=1;AC1=2;DP4=0,0,1,0;MQ=60;FQ=-37.5395	GT:PL	0:25,3,0
chr1	528576	.	CGGGGGG	CGGGGG	0.0382777	.	INDEL;IDV=1;IMF=1;DP=1;SGB=-0.379885;MQ0F=0;AF1=1;AC1=2;DP4=0,0,1,0;MQ=60;FQ=-37.6115	GT:PL	0:17,3,0
chr1	534498	.	GCCCCC	GCCCC	0.0760422	.	INDEL;IDV=1;IMF=1;DP=1;SGB=-0.379885;MQ0F=0;AF1=1;AC1=2;DP4=0,0,1,0;MQ=60;FQ=-37.569	GT:PL	0:20,3,0
chr1	534696	.	TCCCCC	TCCCC	0.0760422	.	INDEL;IDV=1;IMF=1;DP=1;SGB=-0.379885;MQ0F=0;AF1=1;AC1=2;DP4=0,0,1,0;MQ=60;FQ=-37.569	GT:PL	0:20,3,0
chr1	538316	.	TGGGGGG	TGGGGG	0.0382777	.	INDEL;IDV=1;IMF=1;DP=1;SGB=-0.379885;MQ0F=0;AF1=1;AC1=2;DP4=0,0,1,0;MQ=60;FQ=-37.6115	GT:PL	0:17,3,0
chr1	541587	.	CGGGG	CGGG	0.236052	.	INDEL;IDV=1;IMF=1;DP=1;SGB=-0.379885;MQ0F=0;AF1=1;AC1=2;DP4=0,0,1,0;MQ=60;FQ=-37.5395	GT:PL	0:25,3,0
chr1	542171	.	AGGGGG	AGGGG	0.0760422	.	INDEL;IDV=1;IMF=1;DP=1;SGB=-0.379885;MQ0F=0;AF1=1;AC1=2;DP4=0,0,1,0;MQ=60;FQ=-37.569	GT:PL	0:20,3,0
chr1	544102	.	AGGGGGG	AGGGGG	0.0382777	.	INDEL;IDV=1;IMF=1;DP=1;SGB=-0.379885;MQ0F=0;AF1=1;AC1=2;DP4=0,0,1,0;MQ=60;FQ=-37.6115	GT:PL	0:17,3,0
chr1	548004	.	TCCCCC	TCCCC	0.0760422	.	INDEL;IDV=1;IMF=1;DP=1;SGB=-0.379885;MQ0F=0;AF1=1;AC1=2;DP4=0,0,1,0;MQ=60;FQ=-37.569	GT:PL	0:20,3,0
chr1	548411	.	GCCCCCC	GCCCCC	0.0382777	.	INDEL;IDV=1;IMF=1;DP=1;SGB=-0.379885;MQ0F=0;AF1=1;AC1=2;DP4=0,0,1,0;MQ=60;FQ=-37.6115	GT:PL	0:17,3,0
chr1	548930	.	GCCCCC	GCCCC	0.0760422	.	INDEL;IDV=1;IMF=1;DP=1;SGB=-0.379885;MQ0F=0;AF1=1;AC1=2;DP4=0,0,1,0;MQ=60;FQ=-37.569	GT:PL	0:20,3,0
chr1	549739	.	CTTTT	CTTT	0.236052	.	INDEL;IDV=1;IMF=1;DP=1;SGB=-0.379885;MQ0F=0;AF1=1;AC1=2;DP4=0,0,1,0;MQ=60;FQ=-37.5395	GT:PL	0:25,3,0
chr1	550635	.	CAAAAAA	CAAAAA	0.0382777	.	INDEL;IDV=1;IMF=1;DP=1;SGB=-0.379885;MQ0F=0;AF1=1;AC1=2;DP4=0,0,1,0;MQ=60;FQ=-37.6115	GT:PL	0:17,3,0
chr1	551539	.	ATTTTT	ATTTT	0.0760422	.	INDEL;IDV=1;IMF=1;DP=1;SGB=-0.379885;MQ0F=0;AF1=1;AC1=2;DP4=0,0,1,0;MQ=60;FQ=-37.569	GT:PL	0:20,3,0
chr1	552264	.	TGGGGGG	TGGGGG	0.0382777	.	INDEL;IDV=1;IMF=1;DP=1;SGB=-0.379885;MQ0F=0;AF1=1;AC1=2;DP4=0,0,1,0;MQ=60;FQ=-37.6115	GT:PL	0:17,3,0
chr1	553397	.	ATTTTTTTTTTT	ATTTTTTTTTT	0.0060891	.	INDEL;IDV=1;IMF=1;DP=1;SGB=-0.379885;MQ0F=0;AF1=1;AC1=2;DP4=0,0,1,0;MQ=60;FQ=-38.0406	GT:PL	0:9,3,0
chr1	554862	.	TAAAAAA	TAAAAA	0.0382777	.	INDEL;IDV=1;IMF=1;DP=1;SGB=-0.379885;MQ0F=0;AF1=1;AC1=2;DP4=0,0,1,0;MQ=60;FQ=-37.6115	GT:PL	0:17,3,0
chr1	554874	.	TAAAAAA	TAAAAA	0.0382777	.	INDEL;IDV=1;IMF=1;DP=1;SGB=-0.379885;MQ0F=0;AF1=1;AC1=2;DP4=0,0,1,0;MQ=60;FQ=-37.6115	GT:PL	0:17,3,0
chr1	557617	.	CTTTTTTTTTTTTTT	CTTTTTTTTTTTTT	0.00384297	.	INDEL;IDV=1;IMF=1;DP=1;SGB=-0.379885;MQ0F=0;AF1=1;AC1=2;DP4=0,0,1,0;MQ=60;FQ=-38.3157	GT:PL	0:7,3,0
chr1	557745	.	CGGGG	CGGG	0.236052	.	INDEL;IDV=1;IMF=1;DP=1;SGB=-0.379885;MQ0F=0;AF1=1;AC1=2;DP4=0,0,1,0;MQ=60;FQ=-37.5395	GT:PL	0:25,3,0
chr1	560444	.	TGGGGG	TGGGG	0.0760422	.	INDEL;IDV=1;IMF=1;DP=1;SGB=-0.379885;MQ0F=0;AF1=1;AC1=2;DP4=0,0,1,0;MQ=60;FQ=-37.569	GT:PL	0:20,3,0
chr1	562259	.	TCCCCCC	TCCCCC	0.0382777	.	INDEL;IDV=1;IMF=1;DP=1;SGB=-0.379885;MQ0F=0;AF1=1;AC1=2;DP4=0,0,1,0;MQ=60;FQ=-37.6115	GT:PL	0:17,3,0
chr1	564608	.	CAAAAAA	CAAAAA	0.0382777	.	INDEL;IDV=1;IMF=1;DP=1;SGB=-0.379885;MQ0F=0;AF1=1;AC1=2;DP4=0,0,1,0;MQ=60;FQ=-37.6115	GT:PL	0:17,3,0
chr1	566600	.	GGC	G	2.75376	.	INDEL;IDV=1;IMF=1;DP=1;SGB=-0.379885;MQ0F=0;AF1=1;AC1=2;DP4=0,0,1,0;MQ=60;FQ=-37.5266	GT:PL	0:37,3,0
chr1	566814	.	AGGGGG	AGGGG	0.0760422	.	INDEL;IDV=1;IMF=1;DP=1;SGB=-0.379885;MQ0F=0;AF1=1;AC1=2;DP4=0,0,1,0;MQ=60;FQ=-37.569	GT:PL	0:20,3,0
chr1	566842	.	CTTTTTT	CTTTTT	0.0382777	.	INDEL;IDV=1;IMF=1;DP=1;SGB=-0.379885;MQ0F=0;AF1=1;AC1=2;DP4=0,0,1,0;MQ=60;FQ=-37.6115	GT:PL	0:17,3,0
chr1	568923	.	GCCCCCCC	GCCCCCC	0.0192266	.	INDEL;IDV=1;IMF=1;DP=1;SGB=-0.379885;MQ0F=0;AF1=1;AC1=2;DP4=0,0,1,0;MQ=60;FQ=-37.6953	GT:PL	0:14,3,0
chr1	568937	.	AGGGGG	AGGGG	0.0760422	.	INDEL;IDV=1;IMF=1;DP=1;SGB=-0.379885;MQ0F=0;AF1=1;AC1=2;DP4=0,0,1,0;MQ=60;FQ=-37.569	GT:PL	0:20,3,0
chr1	569066	.	GCCCCCC	GCCCCC	0.0382777	.	INDEL;IDV=1;IMF=1;DP=1;SGB=-0.379885;MQ0F=0;AF1=1;AC1=2;DP4=0,0,1,0;MQ=60;FQ=-37.6115	GT:PL	0:17,3,0
chr1	569113	.	CTTTTTT	CTTTTT	0.0382777	.	INDEL;IDV=1;IMF=1;DP=1;SGB=-0.379885;MQ0F=0;AF1=1;AC1=2;DP4=0,0,1,0;MQ=60;FQ=-37.6115	GT:PL	0:17,3,0
chr1	569914	.	TCCCC	TCCC	0.236052	.	INDEL;IDV=1;IMF=1;DP=1;SGB=-0.379885;MQ0F=0;AF1=1;AC1=2;DP4=0,0,1,0;MQ=60;FQ=-37.5395	GT:PL	0:25,3,0
chr1	570004	.	TGGGG	TGGG	0.236052	.	INDEL;IDV=1;IMF=1;DP=1;SGB=-0.379885;MQ0F=0;AF1=1;AC1=2;DP4=0,0,1,0;MQ=60;FQ=-37.5395	GT:PL	0:25,3,0
chr1	570335	.	CGGGG	CGGG	0.236052	.	INDEL;IDV=1;IMF=1;DP=1;SGB=-0.379885;MQ0F=0;AF1=1;AC1=2;DP4=0,0,1,0;MQ=60;FQ=-37.5395	GT:PL	0:25,3,0
chr1	578476	.	GAAAAA	GAAAA	0.0760422	.	INDEL;IDV=1;IMF=1;DP=1;SGB=-0.379885;MQ0F=0;AF1=1;AC1=2;DP4=0,0,1,0;MQ=60;FQ=-37.569	GT:PL	0:20,3,0
chr1	580144	.	CAAAAAAAAA	CAAAAAAAA	0.00964662	.	INDEL;IDV=1;IMF=1;DP=1;SGB=-0.379885;MQ0F=0;AF1=1;AC1=2;DP4=0,0,1,0;MQ=60;FQ=-37.8577	GT:PL	0:11,3,0
chr1	580289	.	TCCCCCC	TCCCCC	0.0382777	.	INDEL;IDV=1;IMF=1;DP=1;SGB=-0.379885;MQ0F=0;AF1=1;AC1=2;DP4=0,0,1,0;MQ=60;FQ=-37.6115	GT:PL	0:17,3,0
chr1	584798	.	CGGGGGGG	CGGGGGG	0.0192266	.	INDEL;IDV=1;IMF=1;DP=1;SGB=-0.379885;MQ0F=0;AF1=1;AC1=2;DP4=0,0,1,0;MQ=60;FQ=-37.6953	GT:PL	0:14,3,0
chr1	585319	.	ATTTTTTTT	ATTTTTTT	0.0121411	.	INDEL;IDV=1;IMF=1;DP=1;SGB=-0.379885;MQ0F=0;AF1=1;AC1=2;DP4=0,0,1,0;MQ=60;FQ=-37.7914	GT:PL	0:12,3,0
chr1	587885	.	TGGGG	TGGG	0.236052	.	INDEL;IDV=1;IMF=1;DP=1;SGB=-0.379885;MQ0F=0;AF1=1;AC1=2;DP4=0,0,1,0;MQ=60;FQ=-37.5395	GT:PL	0:25,3,0
chr1	587930	.	CTTTTTT	CTTTTT	0.0382777	.	INDEL;IDV=1;IMF=1;DP=1;SGB=-0.379885;MQ0F=0;AF1=1;AC1=2;DP4=0,0,1,0;MQ=60;FQ=-37.6115	GT:PL	0:17,3,0
chr1	588236	.	ATTTTTTT	ATTTTTT	0.0192266	.	INDEL;IDV=1;IMF=1;DP=1;SGB=-0.379885;MQ0F=0;AF1=1;AC1=2;DP4=0,0,1,0;MQ=60;FQ=-37.6953	GT:PL	0:14,3,0
chr1	591203	.	CGGGGG	CGGGG	0.0760422	.	INDEL;IDV=1;IMF=1;DP=1;SGB=-0.379885;MQ0F=0;AF1=1;AC1=2;DP4=0,0,1,0;MQ=60;FQ=-37.569	GT:PL	0:20,3,0
chr1	591821	.	AGGGGG	AGGGG	0.0760422	.	INDEL;IDV=1;IMF=1;DP=1;SGB=-0.379885;MQ0F=0;AF1=1;AC1=2;DP4=0,0,1,0;MQ=60;FQ=-37.569	GT:PL	0:20,3,0
chr1	591949	.	TAAAAAAAAAA	TAAAAAAAAA	0.00766444	.	INDEL;IDV=1;IMF=1;DP=1;SGB=-0.379885;MQ0F=0;AF1=1;AC1=2;DP4=0,0,1,0;MQ=60;FQ=-37.9396	GT:PL	0:10,3,0
chr1	592617	.	CAAAAAAAAA	CAAAAAAAA	0.00964662	.	INDEL;IDV=1;IMF=1;DP=1;SGB=-0.379885;MQ0F=0;AF1=1;AC1=2;DP4=0,0,1,0;MQ=60;FQ=-37.8577	GT:PL	0:11,3,0
chr1	593453	.	CGGGGGG	CGGGGG	0.0382777	.	INDEL;IDV=1;IMF=1;DP=1;SGB=-0.379885;MQ0F=0;AF1=1;AC1=2;DP4=0,0,1,0;MQ=60;FQ=-37.6115	GT:PL	0:17,3,0
chr1	596247	.	GCCCCCC	GCCCCC	0.0382777	.	INDEL;IDV=1;IMF=1;DP=1;SGB=-0.379885;MQ0F=0;AF1=1;AC1=2;DP4=0,0,1,0;MQ=60;FQ=-37.6115	GT:PL	0:17,3,0
chr1	596952	.	AGGGGGG	AGGGGG	0.0382777	.	INDEL;IDV=1;IMF=1;DP=1;SGB=-0.379885;MQ0F=0;AF1=1;AC1=2;DP4=0,0,1,0;MQ=60;FQ=-37.6115	GT:PL	0:17,3,0
chr1	596963	.	TAAAAA	TAAAA	0.0760422	.	INDEL;IDV=1;IMF=1;DP=1;SGB=-0.379885;MQ0F=0;AF1=1;AC1=2;DP4=0,0,1,0;MQ=60;FQ=-37.569	GT:PL	0:20,3,0
chr1	598851	.	TGGGGGGG	TGGGGGG	0.0192266	.	INDEL;IDV=1;IMF=1;DP=1;SGB=-0.379885;MQ0F=0;AF1=1;AC1=2;DP4=0,0,1,0;MQ=60;FQ=-37.6953	GT:PL	0:14,3,0
chr1	600690	.	TAAAAAAAAA	TAAAAAAAA	0.00964662	.	INDEL;IDV=1;IMF=1;DP=1;SGB=-0.379885;MQ0F=0;AF1=1;AC1=2;DP4=0,0,1,0;MQ=60;FQ=-37.8577	GT:PL	0:11,3,0
chr1	605375	.	CGGGGG	CGGGG	0.0760422	.	INDEL;IDV=1;IMF=1;DP=1;SGB=-0.379885;MQ0F=0;AF1=1;AC1=2;DP4=0,0,1,0;MQ=60;FQ=-37.569	GT:PL	0:20,3,0
chr1	608792	.	GCCC	GCC	1.31116	.	INDEL;IDV=1;IMF=1;DP=1;SGB=-0.379885;MQ0F=0;AF1=1;AC1=2;DP4=0,0,1,0;MQ=60;FQ=-37.5279	GT:PL	0:33,3,0
chr1	610674	.	AGGGG	AGGG	0.236052	.	INDEL;IDV=1;IMF=1;DP=1;SGB=-0.379885;MQ0F=0;AF1=1;AC1=2;DP4=0,0,1,0;MQ=60;FQ=-37.5395	GT:PL	0:25,3,0
chr1	612591	.	GCCCCC	GCCCC	0.0760422	.	INDEL;IDV=1;IMF=1;DP=1;SGB=-0.379885;MQ0F=0;AF1=1;AC1=2;DP4=0,0,1,0;MQ=60;FQ=-37.569	GT:PL	0:20,3,0
chr1	613056	.	GAAAAAAAAA	GAAAAAAAA	0.00964662	.	INDEL;IDV=1;IMF=1;DP=1;SGB=-0.379885;MQ0F=0;AF1=1;AC1=2;DP4=0,0,1,0;MQ=60;FQ=-37.8577	GT:PL	0:11,3,0
chr1	618848	.	ACCCCCC	ACCCCC	0.0382777	.	INDEL;IDV=1;IMF=1;DP=1;SGB=-0.379885;MQ0F=0;AF1=1;AC1=2;DP4=0,0,1,0;MQ=60;FQ=-37.6115	GT:PL	0:17,3,0
chr1	619981	.	AGGG	AGG	1.31116	.	INDEL;IDV=1;IMF=1;DP=1;SGB=-0.379885;MQ0F=0;AF1=1;AC1=2;DP4=0,0,1,0;MQ=60;FQ=-37.5279	GT:PL	0:33,3,0
chr1	620095	.	CTTTTTTTT	CTTTTTTT	0.0121411	.	INDEL;IDV=1;IMF=1;DP=1;SGB=-0.379885;MQ0F=0;AF1=1;AC1=2;DP4=0,0,1,0;MQ=60;FQ=-37.7914	GT:PL	0:12,3,0
chr1	620510	.	GCCCCC	GCCCC	0.0760422	.	INDEL;IDV=1;IMF=1;DP=1;SGB=-0.379885;MQ0F=0;AF1=1;AC1=2;DP4=0,0,1,0;MQ=60;FQ=-37.569	GT:PL	0:20,3,0
chr1	620775	.	ACCCCCC	ACCCCC	0.0382777	.	INDEL;IDV=1;IMF=1;DP=1;SGB=-0.379885;MQ0F=0;AF1=1;AC1=2;DP4=0,0,1,0;MQ=60;FQ=-37.6115	GT:PL	0:17,3,0
chr1	624664	.	ATTTTTTTTTT	ATTTTTTTTT	0.00766444	.	INDEL;IDV=1;IMF=1;DP=1;SGB=-0.379885;MQ0F=0;AF1=1;AC1=2;DP4=0,0,1,0;MQ=60;FQ=-37.9396	GT:PL	0:10,3,0
chr1	624899	.	CTTTTTT	CTTTTT	0.0382777	.	INDEL;IDV=1;IMF=1;DP=1;SGB=-0.379885;MQ0F=0;AF1=1;AC1=2;DP4=0,0,1,0;MQ=60;FQ=-37.6115	GT:PL	0:17,3,0
chr1	625404	.	GAAAAAA	GAAAAA	0.0382777	.	INDEL;IDV=1;IMF=1;DP=1;SGB=-0.379885;MQ0F=0;AF1=1;AC1=2;DP4=0,0,1,0;MQ=60;FQ=-37.6115	GT:PL	0:17,3,0
chr1	628367	.	ACCCC	ACCC	0.236052	.	INDEL;IDV=1;IMF=1;DP=1;SGB=-0.379885;MQ0F=0;AF1=1;AC1=2;DP4=0,0,1,0;MQ=60;FQ=-37.5395	GT:PL	0:25,3,0
chr1	631953	.	CGGGGG	CGGGG	0.0760422	.	INDEL;IDV=1;IMF=1;DP=1;SGB=-0.379885;MQ0F=0;AF1=1;AC1=2;DP4=0,0,1,0;MQ=60;FQ=-37.569	GT:PL	0:20,3,0
chr1	632230	.	TCCCCCCC	TCCCCCC	0.0192266	.	INDEL;IDV=1;IMF=1;DP=1;SGB=-0.379885;MQ0F=0;AF1=1;AC1=2;DP4=0,0,1,0;MQ=60;FQ=-37.6953	GT:PL	0:14,3,0
chr1	632367	.	CAAAAAAAA	CAAAAAAA	0.0121411	.	INDEL;IDV=1;IMF=1;DP=1;SGB=-0.379885;MQ0F=0;AF1=1;AC1=2;DP4=0,0,1,0;MQ=60;FQ=-37.7914	GT:PL	0:12,3,0
chr1	633058	.	CGGGGG	CGGGG	0.0760422	.	INDEL;IDV=1;IMF=1;DP=1;SGB=-0.379885;MQ0F=0;AF1=1;AC1=2;DP4=0,0,1,0;MQ=60;FQ=-37.569	GT:PL	0:20,3,0
chr1	633809	.	ATTTTTT	ATTTTT	0.0382777	.	INDEL;IDV=1;IMF=1;DP=1;SGB=-0.379885;MQ0F=0;AF1=1;AC1=2;DP4=0,0,1,0;MQ=60;FQ=-37.6115	GT:PL	0:17,3,0
chr1	633825	.	AGGGGGG	AGGGGG	0.0382777	.	INDEL;IDV=1;IMF=1;DP=1;SGB=-0.379885;MQ0F=0;AF1=1;AC1=2;DP4=0,0,1,0;MQ=60;FQ=-37.6115	GT:PL	0:17,3,0
chr1	636050	.	CGGGGG	CGGGG	0.0760422	.	INDEL;IDV=1;IMF=1;DP=1;SGB=-0.379885;MQ0F=0;AF1=1;AC1=2;DP4=0,0,1,0;MQ=60;FQ=-37.569	GT:PL	0:20,3,0
chr1	636336	.	TGGGG	TGGG	0.236052	.	INDEL;IDV=1;IMF=1;DP=1;SGB=-0.379885;MQ0F=0;AF1=1;AC1=2;DP4=0,0,1,0;MQ=60;FQ=-37.5395	GT:PL	0:25,3,0
chr1	636698	.	CTTTTTTTTT	CTTTTTTTT	0.00964662	.	INDEL;IDV=1;IMF=1;DP=1;SGB=-0.379885;MQ0F=0;AF1=1;AC1=2;DP4=0,0,1,0;MQ=60;FQ=-37.8577	GT:PL	0:11,3,0
chr1	636897	.	ATTTTTTTT	ATTTTTTT	0.0121411	.	INDEL;IDV=1;IMF=1;DP=1;SGB=-0.379885;MQ0F=0;AF1=1;AC1=2;DP4=0,0,1,0;MQ=60;FQ=-37.7914	GT:PL	0:12,3,0
chr1	637335	.	ACCCCC	ACCCC	0.0760422	.	INDEL;IDV=1;IMF=1;DP=1;SGB=-0.379885;MQ0F=0;AF1=1;AC1=2;DP4=0,0,1,0;MQ=60;FQ=-37.569	GT:PL	0:20,3,0
chr1	639301	.	GTTTTTTT	GTTTTTT	0.0192266	.	INDEL;IDV=1;IMF=1;DP=1;SGB=-0.379885;MQ0F=0;AF1=1;AC1=2;DP4=0,0,1,0;MQ=60;FQ=-37.6953	GT:PL	0:14,3,0
chr1	640182	.	GCCCCCC	GCCCCC	0.0382777	.	INDEL;IDV=1;IMF=1;DP=1;SGB=-0.379885;MQ0F=0;AF1=1;AC1=2;DP4=0,0,1,0;MQ=60;FQ=-37.6115	GT:PL	0:17,3,0
chr1	640733	.	TGGGGG	TGGGG	0.0760422	.	INDEL;IDV=1;IMF=1;DP=1;SGB=-0.379885;MQ0F=0;AF1=1;AC1=2;DP4=0,0,1,0;MQ=60;FQ=-37.569	GT:PL	0:20,3,0
chr1	649030	.	CTTTTTTTT	CTTTTTTT	0.0121411	.	INDEL;IDV=1;IMF=1;DP=1;SGB=-0.379885;MQ0F=0;AF1=1;AC1=2;DP4=0,0,1,0;MQ=60;FQ=-37.7914	GT:PL	0:12,3,0
chr1	649329	.	ATTTTTTT	ATTTTTT	0.0192266	.	INDEL;IDV=1;IMF=1;DP=1;SGB=-0.379885;MQ0F=0;AF1=1;AC1=2;DP4=0,0,1,0;MQ=60;FQ=-37.6953	GT:PL	0:14,3,0
chr1	649444	.	GAAAAAAAAAA	GAAAAAAAAA	0.00766444	.	INDEL;IDV=1;IMF=1;DP=1;SGB=-0.379885;MQ0F=0;AF1=1;AC1=2;DP4=0,0,1,0;MQ=60;FQ=-37.9396	GT:PL	0:10,3,0
chr1	650537	.	GCCCCCCC	GCCCCCC	0.0192266	.	INDEL;IDV=1;IMF=1;DP=1;SGB=-0.379885;MQ0F=0;AF1=1;AC1=2;DP4=0,0,1,0;MQ=60;FQ=-37.6953	GT:PL	0:14,3,0
chr1	650606	.	TCCCCCC	TCCCCC	0.0382777	.	INDEL;IDV=1;IMF=1;DP=1;SGB=-0.379885;MQ0F=0;AF1=1;AC1=2;DP4=0,0,1,0;MQ=60;FQ=-37.6115	GT:PL	0:17,3,0
chr1	653326	.	AGGGGGG	AGGGGG	0.0382777	.	INDEL;IDV=1;IMF=1;DP=1;SGB=-0.379885;MQ0F=0;AF1=1;AC1=2;DP4=0,0,1,0;MQ=60;FQ=-37.6115	GT:PL	0:17,3,0
chr1	653995	.	CTTTTTTTTT	CTTTTTTTT	0.00964662	.	INDEL;IDV=1;IMF=1;DP=1;SGB=-0.379885;MQ0F=0;AF1=1;AC1=2;DP4=0,0,1,0;MQ=60;FQ=-37.8577	GT:PL	0:11,3,0
chr1	654610	.	CGGGG	CGGG	0.236052	.	INDEL;IDV=1;IMF=1;DP=1;SGB=-0.379885;MQ0F=0;AF1=1;AC1=2;DP4=0,0,1,0;MQ=60;FQ=-37.5395	GT:PL	0:25,3,0
chr1	654826	.	ATTTTTTTT	ATTTTTTT	0.0121411	.	INDEL;IDV=1;IMF=1;DP=1;SGB=-0.379885;MQ0F=0;AF1=1;AC1=2;DP4=0,0,1,0;MQ=60;FQ=-37.7914	GT:PL	0:12,3,0
chr1	656370	.	CTTTTTTTT	CTTTTTTT	0.0121411	.	INDEL;IDV=1;IMF=1;DP=1;SGB=-0.379885;MQ0F=0;AF1=1;AC1=2;DP4=0,0,1,0;MQ=60;FQ=-37.7914	GT:PL	0:12,3,0
chr1	656613	.	CTTTTTTT	CTTTTTT	0.0192266	.	INDEL;IDV=1;IMF=1;DP=1;SGB=-0.379885;MQ0F=0;AF1=1;AC1=2;DP4=0,0,1,0;MQ=60;FQ=-37.6953	GT:PL	0:14,3,0
chr1	656626	.	CTTTTTTTT	CTTTTTTT	0.0121411	.	INDEL;IDV=1;IMF=1;DP=1;SGB=-0.379885;MQ0F=0;AF1=1;AC1=2;DP4=0,0,1,0;MQ=60;FQ=-37.7914	GT:PL	0:12,3,0
chr1	656952	.	TGGGGG	TGGGG	0.0760422	.	INDEL;IDV=1;IMF=1;DP=1;SGB=-0.379885;MQ0F=0;AF1=1;AC1=2;DP4=0,0,1,0;MQ=60;FQ=-37.569	GT:PL	0:20,3,0
chr1	657103	.	CGGGG	CGGG	0.236052	.	INDEL;IDV=1;IMF=1;DP=1;SGB=-0.379885;MQ0F=0;AF1=1;AC1=2;DP4=0,0,1,0;MQ=60;FQ=-37.5395	GT:PL	0:25,3,0
chr1	657537	.	CAAAAAAA	CAAAAAA	0.0192266	.	INDEL;IDV=1;IMF=1;DP=1;SGB=-0.379885;MQ0F=0;AF1=1;AC1=2;DP4=0,0,1,0;MQ=60;FQ=-37.6953	GT:PL	0:14,3,0
chr1	660232	.	CGGGGGG	CGGGGG	0.0382777	.	INDEL;IDV=1;IMF=1;DP=1;SGB=-0.379885;MQ0F=0;AF1=1;AC1=2;DP4=0,0,1,0;MQ=60;FQ=-37.6115	GT:PL	0:17,3,0
chr1	660257	.	CAAAAAA	CAAAAA	0.0382777	.	INDEL;IDV=1;IMF=1;DP=1;SGB=-0.379885;MQ0F=0;AF1=1;AC1=2;DP4=0,0,1,0;MQ=60;FQ=-37.6115	GT:PL	0:17,3,0
chr1	660678	.	CAAAAAAAAA	CAAAAAAAA	0.00964662	.	INDEL;IDV=1;IMF=1;DP=1;SGB=-0.379885;MQ0F=0;AF1=1;AC1=2;DP4=0,0,1,0;MQ=60;FQ=-37.8577	GT:PL	0:11,3,0
chr1	662291	.	GAAAAAAAA	GAAAAAAA	0.0121411	.	INDEL;IDV=1;IMF=1;DP=1;SGB=-0.379885;MQ0F=0;AF1=1;AC1=2;DP4=0,0,1,0;MQ=60;FQ=-37.7914	GT:PL	0:12,3,0
chr1	663112	.	TCCCCCC	TCCCCC	0.0382777	.	INDEL;IDV=1;IMF=1;DP=1;SGB=-0.379885;MQ0F=0;AF1=1;AC1=2;DP4=0,0,1,0;MQ=60;FQ=-37.6115	GT:PL	0:17,3,0
chr1	665188	.	TCCCC	TCCC	0.236052	.	INDEL;IDV=1;IMF=1;DP=1;SGB=-0.379885;MQ0F=0;AF1=1;AC1=2;DP4=0,0,1,0;MQ=60;FQ=-37.5395	GT:PL	0:25,3,0
chr1	665302	.	TGGGGGG	TGGGGG	0.0382777	.	INDEL;IDV=1;IMF=1;DP=1;SGB=-0.379885;MQ0F=0;AF1=1;AC1=2;DP4=0,0,1,0;MQ=60;FQ=-37.6115	GT:PL	0:17,3,0
chr1	666258	.	ACCCCC	ACCCC	0.0760422	.	INDEL;IDV=1;IMF=1;DP=1;SGB=-0.379885;MQ0F=0;AF1=1;AC1=2;DP4=0,0,1,0;MQ=60;FQ=-37.569	GT:PL	0:20,3,0
chr1	669081	.	TGGGGGG	TGGGGG	0.0382777	.	INDEL;IDV=1;IMF=1;DP=1;SGB=-0.379885;MQ0F=0;AF1=1;AC1=2;DP4=0,0,1,0;MQ=60;FQ=-37.6115	GT:PL	0:17,3,0
chr1	671298	.	TCCC	TCC	1.31116	.	INDEL;IDV=1;IMF=1;DP=1;SGB=-0.379885;MQ0F=0;AF1=1;AC1=2;DP4=0,0,1,0;MQ=60;FQ=-37.5279	GT:PL	0:33,3,0
chr1	672129	.	GAAAAAAAAAA	GAAAAAAAAA	0.00766444	.	INDEL;IDV=1;IMF=1;DP=1;SGB=-0.379885;MQ0F=0;AF1=1;AC1=2;DP4=0,0,1,0;MQ=60;FQ=-37.9396	GT:PL	0:10,3,0
chr1	672205	.	TGGGG	TGGG	0.236052	.	INDEL;IDV=1;IMF=1;DP=1;SGB=-0.379885;MQ0F=0;AF1=1;AC1=2;DP4=0,0,1,0;MQ=60;FQ=-37.5395	GT:PL	0:25,3,0
chr1	676158	.	TGGGGG	TGGGG	0.0760422	.	INDEL;IDV=1;IMF=1;DP=1;SGB=-0.379885;MQ0F=0;AF1=1;AC1=2;DP4=0,0,1,0;MQ=60;FQ=-37.569	GT:PL	0:20,3,0
chr1	678978	.	TGGGGG	TGGGG	0.0760422	.	INDEL;IDV=1;IMF=1;DP=1;SGB=-0.379885;MQ0F=0;AF1=1;AC1=2;DP4=0,0,1,0;MQ=60;FQ=-37.569	GT:PL	0:20,3,0
chr1	681027	.	TCCCCC	TCCCC	0.0760422	.	INDEL;IDV=1;IMF=1;DP=1;SGB=-0.379885;MQ0F=0;AF1=1;AC1=2;DP4=0,0,1,0;MQ=60;FQ=-37.569	GT:PL	0:20,3,0
chr1	681546	.	CGGGGGG	CGGGGG	0.0382777	.	INDEL;IDV=1;IMF=1;DP=1;SGB=-0.379885;MQ0F=0;AF1=1;AC1=2;DP4=0,0,1,0;MQ=60;FQ=-37.6115	GT:PL	0:17,3,0
chr1	682018	.	ACCCCC	ACCCC	0.0760422	.	INDEL;IDV=1;IMF=1;DP=1;SGB=-0.379885;MQ0F=0;AF1=1;AC1=2;DP4=0,0,1,0;MQ=60;FQ=-37.569	GT:PL	0:20,3,0
chr1	682535	.	GCCCCCC	GCCCCC	0.0382777	.	INDEL;IDV=1;IMF=1;DP=1;SGB=-0.379885;MQ0F=0;AF1=1;AC1=2;DP4=0,0,1,0;MQ=60;FQ=-37.6115	GT:PL	0:17,3,0
chr1	682800	.	CGGGGG	CGGGG	0.0760422	.	INDEL;IDV=1;IMF=1;DP=1;SGB=-0.379885;MQ0F=0;AF1=1;AC1=2;DP4=0,0,1,0;MQ=60;FQ=-37.569	GT:PL	0:20,3,0
chr1	683392	.	ACCCCC	ACCCC	0.0760422	.	INDEL;IDV=1;IMF=1;DP=1;SGB=-0.379885;MQ0F=0;AF1=1;AC1=2;DP4=0,0,1,0;MQ=60;FQ=-37.569	GT:PL	0:20,3,0
chr1	685523	.	TCCCC	TCCC	0.236052	.	INDEL;IDV=1;IMF=1;DP=1;SGB=-0.379885;MQ0F=0;AF1=1;AC1=2;DP4=0,0,1,0;MQ=60;FQ=-37.5395	GT:PL	0:25,3,0
chr1	685917	.	TGGGGG	TGGGG	0.0760422	.	INDEL;IDV=1;IMF=1;DP=1;SGB=-0.379885;MQ0F=0;AF1=1;AC1=2;DP4=0,0,1,0;MQ=60;FQ=-37.569	GT:PL	0:20,3,0
chr1	686672	.	CGGGG	CGGG	0.236052	.	INDEL;IDV=1;IMF=1;DP=1;SGB=-0.379885;MQ0F=0;AF1=1;AC1=2;DP4=0,0,1,0;MQ=60;FQ=-37.5395	GT:PL	0:25,3,0
chr1	687025	.	GCCCCC	GCCCC	0.0760422	.	INDEL;IDV=1;IMF=1;DP=1;SGB=-0.379885;MQ0F=0;AF1=1;AC1=2;DP4=0,0,1,0;MQ=60;FQ=-37.569	GT:PL	0:20,3,0
chr1	687886	.	TAAAAAAAAAA	TAAAAAAAAA	0.00766444	.	INDEL;IDV=1;IMF=1;DP=1;SGB=-0.379885;MQ0F=0;AF1=1;AC1=2;DP4=0,0,1,0;MQ=60;FQ=-37.9396	GT:PL	0:10,3,0
chr1	688442	.	GTTTTTTTT	GTTTTTTT	0.0121411	.	INDEL;IDV=1;IMF=1;DP=1;SGB=-0.379885;MQ0F=0;AF1=1;AC1=2;DP4=0,0,1,0;MQ=60;FQ=-37.7914	GT:PL	0:12,3,0
chr1	688664	.	CTTTTTTTTT	CTTTTTTTT	0.00964662	.	INDEL;IDV=1;IMF=1;DP=1;SGB=-0.379885;MQ0F=0;AF1=1;AC1=2;DP4=0,0,1,0;MQ=60;FQ=-37.8577	GT:PL	0:11,3,0
chr1	690290	.	CAAAAAAA	CAAAAAA	0.0192266	.	INDEL;IDV=1;IMF=1;DP=1;SGB=-0.379885;MQ0F=0;AF1=1;AC1=2;DP4=0,0,1,0;MQ=60;FQ=-37.6953	GT:PL	0:14,3,0
chr1	690368	.	GAAAAAAAA	GAAAAAAA	0.0121411	.	INDEL;IDV=1;IMF=1;DP=1;SGB=-0.379885;MQ0F=0;AF1=1;AC1=2;DP4=0,0,1,0;MQ=60;FQ=-37.7914	GT:PL	0:12,3,0
chr1	693627	.	GCCCCC	GCCCC	0.0760422	.	INDEL;IDV=1;IMF=1;DP=1;SGB=-0.379885;MQ0F=0;AF1=1;AC1=2;DP4=0,0,1,0;MQ=60;FQ=-37.569	GT:PL	0:20,3,0
chr1	695574	.	GCCCC	GCCC	0.236052	.	INDEL;IDV=1;IMF=1;DP=1;SGB=-0.379885;MQ0F=0;AF1=1;AC1=2;DP4=0,0,1,0;MQ=60;FQ=-37.5395	GT:PL	0:25,3,0
chr1	696628	.	CTTTTTTTTT	CTTTTTTTT	0.00964662	.	INDEL;IDV=1;IMF=1;DP=1;SGB=-0.379885;MQ0F=0;AF1=1;AC1=2;DP4=0,0,1,0;MQ=60;FQ=-37.8577	GT:PL	0:11,3,0
chr1	698179	.	TGGGGGG	TGGGGG	0.0382777	.	INDEL;IDV=1;IMF=1;DP=1;SGB=-0.379885;MQ0F=0;AF1=1;AC1=2;DP4=0,0,1,0;MQ=60;FQ=-37.6115	GT:PL	0:17,3,0
chr1	701092	.	TGGGGGG	TGGGGG	0.0382777	.	INDEL;IDV=1;IMF=1;DP=1;SGB=-0.379885;MQ0F=0;AF1=1;AC1=2;DP4=0,0,1,0;MQ=60;FQ=-37.6115	GT:PL	0:17,3,0
chr1	702214	.	GAAAAAAAA	GAAAAAAA	0.0121411	.	INDEL;IDV=1;IMF=1;DP=1;SGB=-0.379885;MQ0F=0;AF1=1;AC1=2;DP4=0,0,1,0;MQ=60;FQ=-37.7914	GT:PL	0:12,3,0
chr1	702437	.	TAAAAAAA	TAAAAAA	0.0192266	.	INDEL;IDV=1;IMF=1;DP=1;SGB=-0.379885;MQ0F=0;AF1=1;AC1=2;DP4=0,0,1,0;MQ=60;FQ=-37.6953	GT:PL	0:14,3,0
chr1	702543	.	GAAAAAAAAAAA	GAAAAAAAAAA	0.0060891	.	INDEL;IDV=1;IMF=1;DP=1;SGB=-0.379885;MQ0F=0;AF1=1;AC1=2;DP4=0,0,1,0;MQ=60;FQ=-38.0406	GT:PL	0:9,3,0
chr1	702680	.	CAAAAAAAAAA	CAAAAAAAAA	0.00766444	.	INDEL;IDV=1;IMF=1;DP=1;SGB=-0.379885;MQ0F=0;AF1=1;AC1=2;DP4=0,0,1,0;MQ=60;FQ=-37.9396	GT:PL	0:10,3,0
chr1	702964	.	TAAAAAAAA	TAAAAAAA	0.0121411	.	INDEL;IDV=1;IMF=1;DP=1;SGB=-0.379885;MQ0F=0;AF1=1;AC1=2;DP4=0,0,1,0;MQ=60;FQ=-37.7914	GT:PL	0:12,3,0
chr1	703241	.	TAAAAAAAA	TAAAAAAA	0.0121411	.	INDEL;IDV=1;IMF=1;DP=1;SGB=-0.379885;MQ0F=0;AF1=1;AC1=2;DP4=0,0,1,0;MQ=60;FQ=-37.7914	GT:PL	0:12,3,0
chr1	703465	.	TAAAAAA	TAAAAA	0.0382777	.	INDEL;IDV=1;IMF=1;DP=1;SGB=-0.379885;MQ0F=0;AF1=1;AC1=2;DP4=0,0,1,0;MQ=60;FQ=-37.6115	GT:PL	0:17,3,0
chr1	703826	.	CAAAAAAAAA	CAAAAAAAA	0.00964662	.	INDEL;IDV=1;IMF=1;DP=1;SGB=-0.379885;MQ0F=0;AF1=1;AC1=2;DP4=0,0,1,0;MQ=60;FQ=-37.8577	GT:PL	0:11,3,0
chr1	704204	.	CAAAAA	CAAAA	0.0760422	.	INDEL;IDV=1;IMF=1;DP=1;SGB=-0.379885;MQ0F=0;AF1=1;AC1=2;DP4=0,0,1,0;MQ=60;FQ=-37.569	GT:PL	0:20,3,0
chr1	704760	.	GAAAAAAAA	GAAAAAAA	0.0121411	.	INDEL;IDV=1;IMF=1;DP=1;SGB=-0.379885;MQ0F=0;AF1=1;AC1=2;DP4=0,0,1,0;MQ=60;FQ=-37.7914	GT:PL	0:12,3,0
chr1	704895	.	CAAAAAAAA	CAAAAAAA	0.0121411	.	INDEL;IDV=1;IMF=1;DP=1;SGB=-0.379885;MQ0F=0;AF1=1;AC1=2;DP4=0,0,1,0;MQ=60;FQ=-37.7914	GT:PL	0:12,3,0
chr1	705058	.	CAAAAAAA	CAAAAAA	0.0192266	.	INDEL;IDV=1;IMF=1;DP=1;SGB=-0.379885;MQ0F=0;AF1=1;AC1=2;DP4=0,0,1,0;MQ=60;FQ=-37.6953	GT:PL	0:14,3,0
chr1	705623	.	CAAAAAAAAA	CAAAAAAAA	0.00964662	.	INDEL;IDV=1;IMF=1;DP=1;SGB=-0.379885;MQ0F=0;AF1=1;AC1=2;DP4=0,0,1,0;MQ=60;FQ=-37.8577	GT:PL	0:11,3,0
chr1	705724	.	GAAAAAAAAA	GAAAAAAAA	0.00964662	.	INDEL;IDV=1;IMF=1;DP=1;SGB=-0.379885;MQ0F=0;AF1=1;AC1=2;DP4=0,0,1,0;MQ=60;FQ=-37.8577	GT:PL	0:11,3,0
chr1	706100	.	TAAAAAA	TAAAAA	0.0382777	.	INDEL;IDV=1;IMF=1;DP=1;SGB=-0.379885;MQ0F=0;AF1=1;AC1=2;DP4=0,0,1,0;MQ=60;FQ=-37.6115	GT:PL	0:17,3,0
chr1	706139	.	TAAAAAAAA	TAAAAAAA	0.0121411	.	INDEL;IDV=1;IMF=1;DP=1;SGB=-0.379885;MQ0F=0;AF1=1;AC1=2;DP4=0,0,1,0;MQ=60;FQ=-37.7914	GT:PL	0:12,3,0
chr1	706392	.	GAAAAAAAAAA	GAAAAAAAAA	0.00766444	.	INDEL;IDV=1;IMF=1;DP=1;SGB=-0.379885;MQ0F=0;AF1=1;AC1=2;DP4=0,0,1,0;MQ=60;FQ=-37.9396	GT:PL	0:10,3,0
chr1	706547	.	TAAAAAA	TAAAAA	0.0382777	.	INDEL;IDV=1;IMF=1;DP=1;SGB=-0.379885;MQ0F=0;AF1=1;AC1=2;DP4=0,0,1,0;MQ=60;FQ=-37.6115	GT:PL	0:17,3,0
chr1	706571	.	CAAAAAAA	CAAAAAA	0.0192266	.	INDEL;IDV=1;IMF=1;DP=1;SGB=-0.379885;MQ0F=0;AF1=1;AC1=2;DP4=0,0,1,0;MQ=60;FQ=-37.6953	GT:PL	0:14,3,0
chr1	706870	.	CAAAAAAA	CAAAAAA	0.0192266	.	INDEL;IDV=1;IMF=1;DP=1;SGB=-0.379885;MQ0F=0;AF1=1;AC1=2;DP4=0,0,1,0;MQ=60;FQ=-37.6953	GT:PL	0:14,3,0
chr1	706970	.	TAAAAA	TAAAA	0.0760422	.	INDEL;IDV=1;IMF=1;DP=1;SGB=-0.379885;MQ0F=0;AF1=1;AC1=2;DP4=0,0,1,0;MQ=60;FQ=-37.569	GT:PL	0:20,3,0
chr1	707658	.	TAAAAAA	TAAAAA	0.0382777	.	INDEL;IDV=1;IMF=1;DP=1;SGB=-0.379885;MQ0F=0;AF1=1;AC1=2;DP4=0,0,1,0;MQ=60;FQ=-37.6115	GT:PL	0:17,3,0
chr1	707729	.	ACCCCC	ACCCC	0.0760422	.	INDEL;IDV=1;IMF=1;DP=1;SGB=-0.379885;MQ0F=0;AF1=1;AC1=2;DP4=0,0,1,0;MQ=60;FQ=-37.569	GT:PL	0:20,3,0
chr1	707778	.	GAAAAAAA	GAAAAAA	0.0192266	.	INDEL;IDV=1;IMF=1;DP=1;SGB=-0.379885;MQ0F=0;AF1=1;AC1=2;DP4=0,0,1,0;MQ=60;FQ=-37.6953	GT:PL	0:14,3,0
chr1	707978	.	TAAAAAAAA	TAAAAAAA	0.0121411	.	INDEL;IDV=1;IMF=1;DP=1;SGB=-0.379885;MQ0F=0;AF1=1;AC1=2;DP4=0,0,1,0;MQ=60;FQ=-37.7914	GT:PL	0:12,3,0
chr1	708070	.	CGGGGG	CGGGG	0.0760422	.	INDEL;IDV=1;IMF=1;DP=1;SGB=-0.379885;MQ0F=0;AF1=1;AC1=2;DP4=0,0,1,0;MQ=60;FQ=-37.569	GT:PL	0:20,3,0
chr1	708294	.	CAAAAAA	CAAAAA	0.0382777	.	INDEL;IDV=1;IMF=1;DP=1;SGB=-0.379885;MQ0F=0;AF1=1;AC1=2;DP4=0,0,1,0;MQ=60;FQ=-37.6115	GT:PL	0:17,3,0
chr1	708318	.	TAAAAAA	TAAAAA	0.0382777	.	INDEL;IDV=1;IMF=1;DP=1;SGB=-0.379885;MQ0F=0;AF1=1;AC1=2;DP4=0,0,1,0;MQ=60;FQ=-37.6115	GT:PL	0:17,3,0
chr1	708624	.	TAAAAAAAAAA	TAAAAAAAAA	0.00766444	.	INDEL;IDV=1;IMF=1;DP=1;SGB=-0.379885;MQ0F=0;AF1=1;AC1=2;DP4=0,0,1,0;MQ=60;FQ=-37.9396	GT:PL	0:10,3,0
chr1	708645	.	CAAAAAAAAA	CAAAAAAAA	0.00964662	.	INDEL;IDV=1;IMF=1;DP=1;SGB=-0.379885;MQ0F=0;AF1=1;AC1=2;DP4=0,0,1,0;MQ=60;FQ=-37.8577	GT:PL	0:11,3,0
chr1	708768	.	ATTTTTTT	ATTTTTT	0.0192266	.	INDEL;IDV=1;IMF=1;DP=1;SGB=-0.379885;MQ0F=0;AF1=1;AC1=2;DP4=0,0,1,0;MQ=60;FQ=-37.6953	GT:PL	0:14,3,0
chr1	708882	.	ATTTTTTTTTT	ATTTTTTTTT	0.00766444	.	INDEL;IDV=1;IMF=1;DP=1;SGB=-0.379885;MQ0F=0;AF1=1;AC1=2;DP4=0,0,1,0;MQ=60;FQ=-37.9396	GT:PL	0:10,3,0
chr1	708949	.	TAAAAAA	TAAAAA	0.0382777	.	INDEL;IDV=1;IMF=1;DP=1;SGB=-0.379885;MQ0F=0;AF1=1;AC1=2;DP4=0,0,1,0;MQ=60;FQ=-37.6115	GT:PL	0:17,3,0
chr1	709331	.	GAAAAAAAAA	GAAAAAAAA	0.00964662	.	INDEL;IDV=1;IMF=1;DP=1;SGB=-0.379885;MQ0F=0;AF1=1;AC1=2;DP4=0,0,1,0;MQ=60;FQ=-37.8577	GT:PL	0:11,3,0
chr1	709888	.	GAAAAAAAA	GAAAAAAA	0.0121411	.	INDEL;IDV=1;IMF=1;DP=1;SGB=-0.379885;MQ0F=0;AF1=1;AC1=2;DP4=0,0,1,0;MQ=60;FQ=-37.7914	GT:PL	0:12,3,0
chr1	710984	.	CGGGG	CGGG	0.236052	.	INDEL;IDV=1;IMF=1;DP=1;SGB=-0.379885;MQ0F=0;AF1=1;AC1=2;DP4=0,0,1,0;MQ=60;FQ=-37.5395	GT:PL	0:25,3,0
chr1	711088	.	TCCCCCC	TCCCCC	0.0382777	.	INDEL;IDV=1;IMF=1;DP=1;SGB=-0.379885;MQ0F=0;AF1=1;AC1=2;DP4=0,0,1,0;MQ=60;FQ=-37.6115	GT:PL	0:17,3,0
chr1	711218	.	AGGGG	AGGG	0.11991	.	INDEL;IDV=1;IMF=1;DP=1;SGB=-0.379885;MQ0F=0;AF1=1;AC1=2;DP4=0,0,1,0;MQ=60;FQ=-37.5531	GT:PL	0:22,3,0
chr1	711228	.	CGGGGG	CGGGG	0.0760422	.	INDEL;IDV=1;IMF=1;DP=1;SGB=-0.379885;MQ0F=0;AF1=1;AC1=2;DP4=0,0,1,0;MQ=60;FQ=-37.569	GT:PL	0:20,3,0
chr1	713383	.	CAAAAAA	CAAAAA	0.0382777	.	INDEL;IDV=1;IMF=1;DP=1;SGB=-0.379885;MQ0F=0;AF1=1;AC1=2;DP4=0,0,1,0;MQ=60;FQ=-37.6115	GT:PL	0:17,3,0
chr1	719244	.	TGGGGG	TGGGG	0.0760422	.	INDEL;IDV=1;IMF=1;DP=1;SGB=-0.379885;MQ0F=0;AF1=1;AC1=2;DP4=0,0,1,0;MQ=60;FQ=-37.569	GT:PL	0:20,3,0
chr1	723614	.	CTTTTTTTTT	CTTTTTTTT	0.00964662	.	INDEL;IDV=1;IMF=1;DP=1;SGB=-0.379885;MQ0F=0;AF1=1;AC1=2;DP4=0,0,1,0;MQ=60;FQ=-37.8577	GT:PL	0:11,3,0
chr1	723819	.	TCCCCC	TCCCC	0.0760422	.	INDEL;IDV=1;IMF=1;DP=1;SGB=-0.379885;MQ0F=0;AF1=1;AC1=2;DP4=0,0,1,0;MQ=60;FQ=-37.569	GT:PL	0:20,3,0
chr1	725761	.	GCCCCC	GCCCC	0.0760422	.	INDEL;IDV=1;IMF=1;DP=1;SGB=-0.379885;MQ0F=0;AF1=1;AC1=2;DP4=0,0,1,0;MQ=60;FQ=-37.569	GT:PL	0:20,3,0
chr1	726248	.	GCCCCC	GCCCC	0.0760422	.	INDEL;IDV=1;IMF=1;DP=1;SGB=-0.379885;MQ0F=0;AF1=1;AC1=2;DP4=0,0,1,0;MQ=60;FQ=-37.569	GT:PL	0:20,3,0
chr1	726701	.	TCCC	TCC	1.31116	.	INDEL;IDV=1;IMF=1;DP=1;SGB=-0.379885;MQ0F=0;AF1=1;AC1=2;DP4=0,0,1,0;MQ=60;FQ=-37.5279	GT:PL	0:33,3,0
chr1	726811	.	AGGGG	AGGG	0.236052	.	INDEL;IDV=1;IMF=1;DP=1;SGB=-0.379885;MQ0F=0;AF1=1;AC1=2;DP4=0,0,1,0;MQ=60;FQ=-37.5395	GT:PL	0:25,3,0
chr1	726971	.	GAGAAGAAGAAGAAG	GAGAAGAAGAAG	22.4955	.	INDEL;IDV=1;IMF=1;DP=1;SGB=-0.379885;MQ0F=0;AF1=1;AC1=2;DP4=0,0,1,0;MQ=60;FQ=-37.5258	GT:PL	1:60,3,0
chr1	728987	.	ATTTTT	ATTTT	0.0760422	.	INDEL;IDV=1;IMF=1;DP=1;SGB=-0.379885;MQ0F=0;AF1=1;AC1=2;DP4=0,0,1,0;MQ=60;FQ=-37.569	GT:PL	0:20,3,0
chr1	730004	.	CAAAAA	CAAAA	0.0760422	.	INDEL;IDV=1;IMF=1;DP=1;SGB=-0.379885;MQ0F=0;AF1=1;AC1=2;DP4=0,0,1,0;MQ=60;FQ=-37.569	GT:PL	0:20,3,0
chr1	733602	.	TAAAAAAA	TAAAAAA	0.0192266	.	INDEL;IDV=1;IMF=1;DP=1;SGB=-0.379885;MQ0F=0;AF1=1;AC1=2;DP4=0,0,1,0;MQ=60;FQ=-37.6953	GT:PL	0:14,3,0
chr1	733770	.	CTTTTTTT	CTTTTTT	0.0192266	.	INDEL;IDV=1;IMF=1;DP=1;SGB=-0.379885;MQ0F=0;AF1=1;AC1=2;DP4=0,0,1,0;MQ=60;FQ=-37.6953	GT:PL	0:14,3,0
chr1	734093	.	GAAAAAAAAA	GAAAAAAAA	0.00964662	.	INDEL;IDV=1;IMF=1;DP=1;SGB=-0.379885;MQ0F=0;AF1=1;AC1=2;DP4=0,0,1,0;MQ=60;FQ=-37.8577	GT:PL	0:11,3,0
chr1	734367	.	ACCCCCC	ACCCCC	0.0382777	.	INDEL;IDV=1;IMF=1;DP=1;SGB=-0.379885;MQ0F=0;AF1=1;AC1=2;DP4=0,0,1,0;MQ=60;FQ=-37.6115	GT:PL	0:17,3,0
chr1	734454	.	TCCCC	TCCC	0.236052	.	INDEL;IDV=1;IMF=1;DP=1;SGB=-0.379885;MQ0F=0;AF1=1;AC1=2;DP4=0,0,1,0;MQ=60;FQ=-37.5395	GT:PL	0:25,3,0
chr1	735577	.	CGGGG	CGGG	0.11991	.	INDEL;IDV=1;IMF=1;DP=1;SGB=-0.379885;MQ0F=0;AF1=1;AC1=2;DP4=0,0,1,0;MQ=60;FQ=-37.5531	GT:PL	0:22,3,0
chr1	735590	.	CGGGGG	CGGGG	0.0760422	.	INDEL;IDV=1;IMF=1;DP=1;SGB=-0.379885;MQ0F=0;AF1=1;AC1=2;DP4=0,0,1,0;MQ=60;FQ=-37.569	GT:PL	0:20,3,0
chr1	738033	.	TCCCCCC	TCCCCC	0.0382777	.	INDEL;IDV=1;IMF=1;DP=1;SGB=-0.379885;MQ0F=0;AF1=1;AC1=2;DP4=0,0,1,0;MQ=60;FQ=-37.6115	GT:PL	0:17,3,0
chr1	739356	.	GAAAAAAAAA	GAAAAAAAA	0.00964662	.	INDEL;IDV=1;IMF=1;DP=1;SGB=-0.379885;MQ0F=0;AF1=1;AC1=2;DP4=0,0,1,0;MQ=60;FQ=-37.8577	GT:PL	0:11,3,0
chr1	739538	.	CGGGG	CGGG	0.236052	.	INDEL;IDV=1;IMF=1;DP=1;SGB=-0.379885;MQ0F=0;AF1=1;AC1=2;DP4=0,0,1,0;MQ=60;FQ=-37.5395	GT:PL	0:25,3,0
chr1	739914	.	ACCCC	ACCC	0.236052	.	INDEL;IDV=1;IMF=1;DP=1;SGB=-0.379885;MQ0F=0;AF1=1;AC1=2;DP4=0,0,1,0;MQ=60;FQ=-37.5395	GT:PL	0:25,3,0
chr1	741423	.	TCCCC	TCCC	0.236052	.	INDEL;IDV=1;IMF=1;DP=1;SGB=-0.379885;MQ0F=0;AF1=1;AC1=2;DP4=0,0,1,0;MQ=60;FQ=-37.5395	GT:PL	0:25,3,0
chr1	741833	.	GCCCC	GCCC	0.236052	.	INDEL;IDV=1;IMF=1;DP=1;SGB=-0.379885;MQ0F=0;AF1=1;AC1=2;DP4=0,0,1,0;MQ=60;FQ=-37.5395	GT:PL	0:25,3,0
chr1	742175	.	ACCCC	ACCC	0.236052	.	INDEL;IDV=1;IMF=1;DP=1;SGB=-0.379885;MQ0F=0;AF1=1;AC1=2;DP4=0,0,1,0;MQ=60;FQ=-37.5395	GT:PL	0:25,3,0
chr1	742551	.	GCCC	GCC	1.31116	.	INDEL;IDV=1;IMF=1;DP=1;SGB=-0.379885;MQ0F=0;AF1=1;AC1=2;DP4=0,0,1,0;MQ=60;FQ=-37.5279	GT:PL	0:33,3,0
chr1	743161	.	AGGGG	AGGG	0.236052	.	INDEL;IDV=1;IMF=1;DP=1;SGB=-0.379885;MQ0F=0;AF1=1;AC1=2;DP4=0,0,1,0;MQ=60;FQ=-37.5395	GT:PL	0:25,3,0
chr1	744004	.	AGGGGGG	AGGGGG	0.0382777	.	INDEL;IDV=1;IMF=1;DP=1;SGB=-0.379885;MQ0F=0;AF1=1;AC1=2;DP4=0,0,1,0;MQ=60;FQ=-37.6115	GT:PL	0:17,3,0
chr1	744558	.	GAAAAAA	GAAAAA	0.0382777	.	INDEL;IDV=1;IMF=1;DP=1;SGB=-0.379885;MQ0F=0;AF1=1;AC1=2;DP4=0,0,1,0;MQ=60;FQ=-37.6115	GT:PL	0:17,3,0
chr1	744623	.	TCCCCC	TCCCC	0.0760422	.	INDEL;IDV=1;IMF=1;DP=1;SGB=-0.379885;MQ0F=0;AF1=1;AC1=2;DP4=0,0,1,0;MQ=60;FQ=-37.569	GT:PL	0:20,3,0
chr1	744783	.	GCCCC	GCCC	0.0955163	.	INDEL;IDV=1;IMF=1;DP=1;SGB=-0.379885;MQ0F=0;AF1=1;AC1=2;DP4=0,0,1,0;MQ=60;FQ=-37.5601	GT:PL	0:21,3,0
chr1	744797	.	GCCC	GCC	0.11991	.	INDEL;IDV=1;IMF=1;DP=1;SGB=-0.379885;MQ0F=0;AF1=1;AC1=2;DP4=0,0,1,0;MQ=60;FQ=-37.5531	GT:PL	0:22,3,0
chr1	744986	.	TCCCC	TCCC	0.236052	.	INDEL;IDV=1;IMF=1;DP=1;SGB=-0.379885;MQ0F=0;AF1=1;AC1=2;DP4=0,0,1,0;MQ=60;FQ=-37.5395	GT:PL	0:25,3,0
chr1	745172	.	TGGGGGG	TGGGGG	0.0382777	.	INDEL;IDV=1;IMF=1;DP=1;SGB=-0.379885;MQ0F=0;AF1=1;AC1=2;DP4=0,0,1,0;MQ=60;FQ=-37.6115	GT:PL	0:17,3,0
chr1	746033	.	TAAAAAAAAA	TAAAAAAAA	0.00964662	.	INDEL;IDV=1;IMF=1;DP=1;SGB=-0.379885;MQ0F=0;AF1=1;AC1=2;DP4=0,0,1,0;MQ=60;FQ=-37.8577	GT:PL	0:11,3,0
chr1	747352	.	ACCCCC	ACCCC	0.0760422	.	INDEL;IDV=1;IMF=1;DP=1;SGB=-0.379885;MQ0F=0;AF1=1;AC1=2;DP4=0,0,1,0;MQ=60;FQ=-37.569	GT:PL	0:20,3,0
chr1	748420	.	TGGGGG	TGGGG	0.0760422	.	INDEL;IDV=1;IMF=1;DP=1;SGB=-0.379885;MQ0F=0;AF1=1;AC1=2;DP4=0,0,1,0;MQ=60;FQ=-37.569	GT:PL	0:20,3,0
chr1	749002	.	ATTTTTTTTTT	ATTTTTTTTT	0.00766444	.	INDEL;IDV=1;IMF=1;DP=1;SGB=-0.379885;MQ0F=0;AF1=1;AC1=2;DP4=0,0,1,0;MQ=60;FQ=-37.9396	GT:PL	0:10,3,0
chr1	750036	.	ACCCCCCC	ACCCCCC	0.0192266	.	INDEL;IDV=1;IMF=1;DP=1;SGB=-0.379885;MQ0F=0;AF1=1;AC1=2;DP4=0,0,1,0;MQ=60;FQ=-37.6953	GT:PL	0:14,3,0
chr1	753502	.	GCACCACCACCACCACCACCACCACCAC	GCACCACCACCACCACCACCACCAC	22.4955	.	INDEL;IDV=1;IMF=1;DP=1;SGB=-0.379885;MQ0F=0;AF1=1;AC1=2;DP4=0,0,1,0;MQ=60;FQ=-37.5258	GT:PL	1:60,3,0
chr1	754113	.	ATTTTT	ATTTT	0.0760422	.	INDEL;IDV=1;IMF=1;DP=1;SGB=-0.379885;MQ0F=0;AF1=1;AC1=2;DP4=0,0,1,0;MQ=60;FQ=-37.569	GT:PL	0:20,3,0
chr1	754162	.	GCCC	GCC	0.150425	.	INDEL;IDV=1;IMF=1;DP=1;SGB=-0.379885;MQ0F=0;AF1=1;AC1=2;DP4=0,0,1,0;MQ=60;FQ=-37.5475	GT:PL	0:23,3,0
chr1	757825	.	CAAAAAAAA	CAAAAAAA	0.0121411	.	INDEL;IDV=1;IMF=1;DP=1;SGB=-0.379885;MQ0F=0;AF1=1;AC1=2;DP4=0,0,1,0;MQ=60;FQ=-37.7914	GT:PL	0:12,3,0
chr1	757836	.	GAAAAAAAA	GAAAAAAA	0.0121411	.	INDEL;IDV=1;IMF=1;DP=1;SGB=-0.379885;MQ0F=0;AF1=1;AC1=2;DP4=0,0,1,0;MQ=60;FQ=-37.7914	GT:PL	0:12,3,0
chr1	758842	.	TCCCCC	TCCCC	0.0760422	.	INDEL;IDV=1;IMF=1;DP=1;SGB=-0.379885;MQ0F=0;AF1=1;AC1=2;DP4=0,0,1,0;MQ=60;FQ=-37.569	GT:PL	0:20,3,0
chr1	759589	.	CAAAAAAA	CAAAAAA	0.0192266	.	INDEL;IDV=1;IMF=1;DP=1;SGB=-0.379885;MQ0F=0;AF1=1;AC1=2;DP4=0,0,1,0;MQ=60;FQ=-37.6953	GT:PL	0:14,3,0
chr1	759889	.	GCCCC	GCCC	0.150425	.	INDEL;IDV=1;IMF=1;DP=1;SGB=-0.379885;MQ0F=0;AF1=1;AC1=2;DP4=0,0,1,0;MQ=60;FQ=-37.5475	GT:PL	0:23,3,0
chr1	759911	.	CTTTTTTTT	CTTTTTTT	0.0121411	.	INDEL;IDV=1;IMF=1;DP=1;SGB=-0.379885;MQ0F=0;AF1=1;AC1=2;DP4=0,0,1,0;MQ=60;FQ=-37.7914	GT:PL	0:12,3,0
chr1	760122	.	CAAAAAAAAA	CAAAAAAAA	0.00964662	.	INDEL;IDV=1;IMF=1;DP=1;SGB=-0.379885;MQ0F=0;AF1=1;AC1=2;DP4=0,0,1,0;MQ=60;FQ=-37.8577	GT:PL	0:11,3,0
chr1	760295	.	TAAAAAAA	TAAAAAA	0.0192266	.	INDEL;IDV=1;IMF=1;DP=1;SGB=-0.379885;MQ0F=0;AF1=1;AC1=2;DP4=0,0,1,0;MQ=60;FQ=-37.6953	GT:PL	0:14,3,0
chr1	761105	.	GCCCC	GCCC	0.236052	.	INDEL;IDV=1;IMF=1;DP=1;SGB=-0.379885;MQ0F=0;AF1=1;AC1=2;DP4=0,0,1,0;MQ=60;FQ=-37.5395	GT:PL	0:25,3,0
chr1	761437	.	GAAAAAAAA	GAAAAAAA	0.0121411	.	INDEL;IDV=1;IMF=1;DP=1;SGB=-0.379885;MQ0F=0;AF1=1;AC1=2;DP4=0,0,1,0;MQ=60;FQ=-37.7914	GT:PL	0:12,3,0
chr1	761457	.	GTTTTTTT	GTTTTTT	0.0192266	.	INDEL;IDV=1;IMF=1;DP=1;SGB=-0.379885;MQ0F=0;AF1=1;AC1=2;DP4=0,0,1,0;MQ=60;FQ=-37.6953	GT:PL	0:14,3,0
chr1	761505	.	AGGGGG	AGGGG	0.0760422	.	INDEL;IDV=1;IMF=1;DP=1;SGB=-0.379885;MQ0F=0;AF1=1;AC1=2;DP4=0,0,1,0;MQ=60;FQ=-37.569	GT:PL	0:20,3,0
chr1	764196	.	TGGG	TGG	1.31116	.	INDEL;IDV=1;IMF=1;DP=1;SGB=-0.379885;MQ0F=0;AF1=1;AC1=2;DP4=0,0,1,0;MQ=60;FQ=-37.5279	GT:PL	0:33,3,0
chr1	766236	.	CGGGG	CGGG	0.236052	.	INDEL;IDV=1;IMF=1;DP=1;SGB=-0.379885;MQ0F=0;AF1=1;AC1=2;DP4=0,0,1,0;MQ=60;FQ=-37.5395	GT:PL	0:25,3,0
chr1	766583	.	GAAAAAAAAA	GAAAAAAAA	0.00964662	.	INDEL;IDV=1;IMF=1;DP=1;SGB=-0.379885;MQ0F=0;AF1=1;AC1=2;DP4=0,0,1,0;MQ=60;FQ=-37.8577	GT:PL	0:11,3,0
chr1	766669	.	GAAAAA	GAAAA	0.0760422	.	INDEL;IDV=1;IMF=1;DP=1;SGB=-0.379885;MQ0F=0;AF1=1;AC1=2;DP4=0,0,1,0;MQ=60;FQ=-37.569	GT:PL	0:20,3,0
chr1	766729	.	TCCCCC	TCCCC	0.0760422	.	INDEL;IDV=1;IMF=1;DP=1;SGB=-0.379885;MQ0F=0;AF1=1;AC1=2;DP4=0,0,1,0;MQ=60;FQ=-37.569	GT:PL	0:20,3,0
chr1	766814	.	AGGGGG	AGGGG	0.0760422	.	INDEL;IDV=1;IMF=1;DP=1;SGB=-0.379885;MQ0F=0;AF1=1;AC1=2;DP4=0,0,1,0;MQ=60;FQ=-37.569	GT:PL	0:20,3,0
chr1	766874	.	GCCCCCCC	GCCCCCC	0.0192266	.	INDEL;IDV=1;IMF=1;DP=1;SGB=-0.379885;MQ0F=0;AF1=1;AC1=2;DP4=0,0,1,0;MQ=60;FQ=-37.6953	GT:PL	0:14,3,0
chr1	767098	.	CTTTTTTTTT	CTTTTTTTT	0.00964662	.	INDEL;IDV=1;IMF=1;DP=1;SGB=-0.379885;MQ0F=0;AF1=1;AC1=2;DP4=0,0,1,0;MQ=60;FQ=-37.8577	GT:PL	0:11,3,0
chr1	767205	.	CGGGG	CGGG	0.236052	.	INDEL;IDV=1;IMF=1;DP=1;SGB=-0.379885;MQ0F=0;AF1=1;AC1=2;DP4=0,0,1,0;MQ=60;FQ=-37.5395	GT:PL	0:25,3,0
chr1	767864	.	AGGG	AGG	1.31116	.	INDEL;IDV=1;IMF=1;DP=1;SGB=-0.379885;MQ0F=0;AF1=1;AC1=2;DP4=0,0,1,0;MQ=60;FQ=-37.5279	GT:PL	0:33,3,0
chr1	769234	.	CAAAAAAAA	CAAAAAAA	0.0121411	.	INDEL;IDV=1;IMF=1;DP=1;SGB=-0.379885;MQ0F=0;AF1=1;AC1=2;DP4=0,0,1,0;MQ=60;FQ=-37.7914	GT:PL	0:12,3,0
chr1	770893	.	GAAAAA	GAAAA	0.0760422	.	INDEL;IDV=1;IMF=1;DP=1;SGB=-0.379885;MQ0F=0;AF1=1;AC1=2;DP4=0,0,1,0;MQ=60;FQ=-37.569	GT:PL	0:20,3,0
chr1	771979	.	GTTTTTTTTTT	GTTTTTTTTT	0.00766444	.	INDEL;IDV=1;IMF=1;DP=1;SGB=-0.379885;MQ0F=0;AF1=1;AC1=2;DP4=0,0,1,0;MQ=60;FQ=-37.9396	GT:PL	0:10,3,0
chr1	772795	.	TGGGG	TGGG	0.236052	.	INDEL;IDV=1;IMF=1;DP=1;SGB=-0.379885;MQ0F=0;AF1=1;AC1=2;DP4=0,0,1,0;MQ=60;FQ=-37.5395	GT:PL	0:25,3,0
chr1	773867	.	CGGGGGG	CGGGGG	0.0382777	.	INDEL;IDV=1;IMF=1;DP=1;SGB=-0.379885;MQ0F=0;AF1=1;AC1=2;DP4=0,0,1,0;MQ=60;FQ=-37.6115	GT:PL	0:17,3,0
chr1	773995	.	TGGGGGG	TGGGGG	0.0382777	.	INDEL;IDV=1;IMF=1;DP=1;SGB=-0.379885;MQ0F=0;AF1=1;AC1=2;DP4=0,0,1,0;MQ=60;FQ=-37.6115	GT:PL	0:17,3,0
chr1	774388	.	CTTTTTT	CTTTTT	0.0382777	.	INDEL;IDV=1;IMF=1;DP=1;SGB=-0.379885;MQ0F=0;AF1=1;AC1=2;DP4=0,0,1,0;MQ=60;FQ=-37.6115	GT:PL	0:17,3,0
chr1	774765	.	TAAAAAA	TAAAAA	0.0382777	.	INDEL;IDV=1;IMF=1;DP=1;SGB=-0.379885;MQ0F=0;AF1=1;AC1=2;DP4=0,0,1,0;MQ=60;FQ=-37.6115	GT:PL	0:17,3,0
chr1	775345	.	CAAAAAAAAA	CAAAAAAAA	0.00964662	.	INDEL;IDV=1;IMF=1;DP=1;SGB=-0.379885;MQ0F=0;AF1=1;AC1=2;DP4=0,0,1,0;MQ=60;FQ=-37.8577	GT:PL	0:11,3,0
chr1	775551	.	ACCCC	ACCC	0.236052	.	INDEL;IDV=1;IMF=1;DP=1;SGB=-0.379885;MQ0F=0;AF1=1;AC1=2;DP4=0,0,1,0;MQ=60;FQ=-37.5395	GT:PL	0:25,3,0
chr1	777674	.	GCCCCCCC	GCCCCCC	0.0192266	.	INDEL;IDV=1;IMF=1;DP=1;SGB=-0.379885;MQ0F=0;AF1=1;AC1=2;DP4=0,0,1,0;MQ=60;FQ=-37.6953	GT:PL	0:14,3,0
chr1	777740	.	GCCCCC	GCCCC	0.0760422	.	INDEL;IDV=1;IMF=1;DP=1;SGB=-0.379885;MQ0F=0;AF1=1;AC1=2;DP4=0,0,1,0;MQ=60;FQ=-37.569	GT:PL	0:20,3,0
chr1	778354	.	GAAAAAAAA	GAAAAAAA	0.0121411	.	INDEL;IDV=1;IMF=1;DP=1;SGB=-0.379885;MQ0F=0;AF1=1;AC1=2;DP4=0,0,1,0;MQ=60;FQ=-37.7914	GT:PL	0:12,3,0
chr1	778796	.	GAAAAAAAA	GAAAAAAA	0.0121411	.	INDEL;IDV=1;IMF=1;DP=1;SGB=-0.379885;MQ0F=0;AF1=1;AC1=2;DP4=0,0,1,0;MQ=60;FQ=-37.7914	GT:PL	0:12,3,0
chr1	779425	.	AGGGG	AGGG	0.236052	.	INDEL;IDV=1;IMF=1;DP=1;SGB=-0.379885;MQ0F=0;AF1=1;AC1=2;DP4=0,0,1,0;MQ=60;FQ=-37.5395	GT:PL	0:25,3,0
chr1	779717	.	CTTTTTT	CTTTTT	0.0382777	.	INDEL;IDV=1;IMF=1;DP=1;SGB=-0.379885;MQ0F=0;AF1=1;AC1=2;DP4=0,0,1,0;MQ=60;FQ=-37.6115	GT:PL	0:17,3,0
chr1	779739	.	CTTTTTTTTTTT	CTTTTTTTTTT	0.0060891	.	INDEL;IDV=1;IMF=1;DP=1;SGB=-0.379885;MQ0F=0;AF1=1;AC1=2;DP4=0,0,1,0;MQ=60;FQ=-38.0406	GT:PL	0:9,3,0
chr1	780218	.	TCCCCC	TCCCC	0.0760422	.	INDEL;IDV=1;IMF=1;DP=1;SGB=-0.379885;MQ0F=0;AF1=1;AC1=2;DP4=0,0,1,0;MQ=60;FQ=-37.569	GT:PL	0:20,3,0
chr1	780692	.	ACCCCCCCC	ACCCCCCC	0.0121411	.	INDEL;IDV=1;IMF=1;DP=1;SGB=-0.379885;MQ0F=0;AF1=1;AC1=2;DP4=0,0,1,0;MQ=60;FQ=-37.7914	GT:PL	0:12,3,0
chr1	780891	.	TGGGGG	TGGGG	0.0760422	.	INDEL;IDV=1;IMF=1;DP=1;SGB=-0.379885;MQ0F=0;AF1=1;AC1=2;DP4=0,0,1,0;MQ=60;FQ=-37.569	GT:PL	0:20,3,0
chr1	780900	.	GCCCCC	GCCCC	0.0760422	.	INDEL;IDV=1;IMF=1;DP=1;SGB=-0.379885;MQ0F=0;AF1=1;AC1=2;DP4=0,0,1,0;MQ=60;FQ=-37.569	GT:PL	0:20,3,0
chr1	785711	.	GAAAAAAAAA	GAAAAAAAA	0.00964662	.	INDEL;IDV=1;IMF=1;DP=1;SGB=-0.379885;MQ0F=0;AF1=1;AC1=2;DP4=0,0,1,0;MQ=60;FQ=-37.8577	GT:PL	0:11,3,0
chr1	786624	.	TGGGGGG	TGGGGG	0.0382777	.	INDEL;IDV=1;IMF=1;DP=1;SGB=-0.379885;MQ0F=0;AF1=1;AC1=2;DP4=0,0,1,0;MQ=60;FQ=-37.6115	GT:PL	0:17,3,0
chr1	788172	.	ACCCCC	ACCCC	0.0760422	.	INDEL;IDV=1;IMF=1;DP=1;SGB=-0.379885;MQ0F=0;AF1=1;AC1=2;DP4=0,0,1,0;MQ=60;FQ=-37.569	GT:PL	0:20,3,0
chr1	788399	.	CAAAAAA	CAAAAA	0.0382777	.	INDEL;IDV=1;IMF=1;DP=1;SGB=-0.379885;MQ0F=0;AF1=1;AC1=2;DP4=0,0,1,0;MQ=60;FQ=-37.6115	GT:PL	0:17,3,0
chr1	789037	.	GAAAAAAAAA	GAAAAAAAA	0.00964662	.	INDEL;IDV=1;IMF=1;DP=1;SGB=-0.379885;MQ0F=0;AF1=1;AC1=2;DP4=0,0,1,0;MQ=60;FQ=-37.8577	GT:PL	0:11,3,0
chr1	789139	.	TCCCCC	TCCCC	0.0760422	.	INDEL;IDV=1;IMF=1;DP=1;SGB=-0.379885;MQ0F=0;AF1=1;AC1=2;DP4=0,0,1,0;MQ=60;FQ=-37.569	GT:PL	0:20,3,0
chr1	789222	.	GAAAAA	GAAAA	0.0760422	.	INDEL;IDV=1;IMF=1;DP=1;SGB=-0.379885;MQ0F=0;AF1=1;AC1=2;DP4=0,0,1,0;MQ=60;FQ=-37.569	GT:PL	0:20,3,0
chr1	789836	.	GAAAAA	GAAAA	0.0760422	.	INDEL;IDV=1;IMF=1;DP=1;SGB=-0.379885;MQ0F=0;AF1=1;AC1=2;DP4=0,0,1,0;MQ=60;FQ=-37.569	GT:PL	0:20,3,0
chr1	789886	.	GCCCCC	GCCCC	0.0760422	.	INDEL;IDV=1;IMF=1;DP=1;SGB=-0.379885;MQ0F=0;AF1=1;AC1=2;DP4=0,0,1,0;MQ=60;FQ=-37.569	GT:PL	0:20,3,0
chr1	790181	.	GAAAAAAAA	GAAAAAAA	0.0121411	.	INDEL;IDV=1;IMF=1;DP=1;SGB=-0.379885;MQ0F=0;AF1=1;AC1=2;DP4=0,0,1,0;MQ=60;FQ=-37.7914	GT:PL	0:12,3,0
chr1	790473	.	TGGGGGG	TGGGGG	0.0382777	.	INDEL;IDV=1;IMF=1;DP=1;SGB=-0.379885;MQ0F=0;AF1=1;AC1=2;DP4=0,0,1,0;MQ=60;FQ=-37.6115	GT:PL	0:17,3,0
chr1	790533	.	ATTTTTTTTT	ATTTTTTTT	0.00964662	.	INDEL;IDV=1;IMF=1;DP=1;SGB=-0.379885;MQ0F=0;AF1=1;AC1=2;DP4=0,0,1,0;MQ=60;FQ=-37.8577	GT:PL	0:11,3,0
chr1	790834	.	TCCC	TCC	1.31116	.	INDEL;IDV=1;IMF=1;DP=1;SGB=-0.379885;MQ0F=0;AF1=1;AC1=2;DP4=0,0,1,0;MQ=60;FQ=-37.5279	GT:PL	0:33,3,0
chr1	792203	.	ACCCC	ACCC	0.236052	.	INDEL;IDV=1;IMF=1;DP=1;SGB=-0.379885;MQ0F=0;AF1=1;AC1=2;DP4=0,0,1,0;MQ=60;FQ=-37.5395	GT:PL	0:25,3,0
chr1	792416	.	TCCCCC	TCCCC	0.0760422	.	INDEL;IDV=1;IMF=1;DP=1;SGB=-0.379885;MQ0F=0;AF1=1;AC1=2;DP4=0,0,1,0;MQ=60;FQ=-37.569	GT:PL	0:20,3,0
chr1	793503	.	CAAAAA	CAAAA	0.0760422	.	INDEL;IDV=1;IMF=1;DP=1;SGB=-0.379885;MQ0F=0;AF1=1;AC1=2;DP4=0,0,1,0;MQ=60;FQ=-37.569	GT:PL	0:20,3,0
chr1	794608	.	TGGG	TGG	0.150425	.	INDEL;IDV=1;IMF=1;DP=1;SGB=-0.379885;MQ0F=0;AF1=1;AC1=2;DP4=0,0,1,0;MQ=60;FQ=-37.5475	GT:PL	0:23,3,0
chr1	794633	.	AGGGGG	AGGGG	0.0760422	.	INDEL;IDV=1;IMF=1;DP=1;SGB=-0.379885;MQ0F=0;AF1=1;AC1=2;DP4=0,0,1,0;MQ=60;FQ=-37.569	GT:PL	0:20,3,0
chr1	795401	.	AGGGGGGGG	AGGGGGGG	0.0121411	.	INDEL;IDV=1;IMF=1;DP=1;SGB=-0.379885;MQ0F=0;AF1=1;AC1=2;DP4=0,0,1,0;MQ=60;FQ=-37.7914	GT:PL	0:12,3,0
chr1	795799	.	TGGGGG	TGGGG	0.0760422	.	INDEL;IDV=1;IMF=1;DP=1;SGB=-0.379885;MQ0F=0;AF1=1;AC1=2;DP4=0,0,1,0;MQ=60;FQ=-37.569	GT:PL	0:20,3,0
chr1	797101	.	TAAAAAAAAA	TAAAAAAAA	0.00964662	.	INDEL;IDV=1;IMF=1;DP=1;SGB=-0.379885;MQ0F=0;AF1=1;AC1=2;DP4=0,0,1,0;MQ=60;FQ=-37.8577	GT:PL	0:11,3,0
chr1	797441	.	GCCCCCCC	GCCCCCC	0.0192266	.	INDEL;IDV=1;IMF=1;DP=1;SGB=-0.379885;MQ0F=0;AF1=1;AC1=2;DP4=0,0,1,0;MQ=60;FQ=-37.6953	GT:PL	0:14,3,0
chr1	799680	.	ACCCCCCC	ACCCCCC	0.0192266	.	INDEL;IDV=1;IMF=1;DP=1;SGB=-0.379885;MQ0F=0;AF1=1;AC1=2;DP4=0,0,1,0;MQ=60;FQ=-37.6953	GT:PL	0:14,3,0
chr1	800953	.	ACCCC	ACCC	0.236052	.	INDEL;IDV=1;IMF=1;DP=1;SGB=-0.379885;MQ0F=0;AF1=1;AC1=2;DP4=0,0,1,0;MQ=60;FQ=-37.5395	GT:PL	0:25,3,0
chr1	803038	.	TGGGGGGG	TGGGGGG	0.0192266	.	INDEL;IDV=1;IMF=1;DP=1;SGB=-0.379885;MQ0F=0;AF1=1;AC1=2;DP4=0,0,1,0;MQ=60;FQ=-37.6953	GT:PL	0:14,3,0
chr1	803169	.	TAAAAAAA	TAAAAAA	0.0192266	.	INDEL;IDV=1;IMF=1;DP=1;SGB=-0.379885;MQ0F=0;AF1=1;AC1=2;DP4=0,0,1,0;MQ=60;FQ=-37.6953	GT:PL	0:14,3,0
chr1	803235	.	CTTTTT	CTTTT	0.0760422	.	INDEL;IDV=1;IMF=1;DP=1;SGB=-0.379885;MQ0F=0;AF1=1;AC1=2;DP4=0,0,1,0;MQ=60;FQ=-37.569	GT:PL	0:20,3,0
chr1	803295	.	TGGGGGGG	TGGGGGG	0.0192266	.	INDEL;IDV=1;IMF=1;DP=1;SGB=-0.379885;MQ0F=0;AF1=1;AC1=2;DP4=0,0,1,0;MQ=60;FQ=-37.6953	GT:PL	0:14,3,0
chr1	803374	.	AGGGG	AGGG	0.236052	.	INDEL;IDV=1;IMF=1;DP=1;SGB=-0.379885;MQ0F=0;AF1=1;AC1=2;DP4=0,0,1,0;MQ=60;FQ=-37.5395	GT:PL	0:25,3,0
chr1	803499	.	CGGGGG	CGGGG	0.0760422	.	INDEL;IDV=1;IMF=1;DP=1;SGB=-0.379885;MQ0F=0;AF1=1;AC1=2;DP4=0,0,1,0;MQ=60;FQ=-37.569	GT:PL	0:20,3,0
chr1	805489	.	CGGGG	CGGG	0.236052	.	INDEL;IDV=1;IMF=1;DP=1;SGB=-0.379885;MQ0F=0;AF1=1;AC1=2;DP4=0,0,1,0;MQ=60;FQ=-37.5395	GT:PL	0:25,3,0
chr1	810792	.	CAAAAA	CAAAA	0.0760422	.	INDEL;IDV=1;IMF=1;DP=1;SGB=-0.379885;MQ0F=0;AF1=1;AC1=2;DP4=0,0,1,0;MQ=60;FQ=-37.569	GT:PL	0:20,3,0
chr1	810842	.	AGGGGG	AGGGG	0.0760422	.	INDEL;IDV=1;IMF=1;DP=1;SGB=-0.379885;MQ0F=0;AF1=1;AC1=2;DP4=0,0,1,0;MQ=60;FQ=-37.569	GT:PL	0:20,3,0
chr1	811077	.	CGGGG	CGGG	0.236052	.	INDEL;IDV=1;IMF=1;DP=1;SGB=-0.379885;MQ0F=0;AF1=1;AC1=2;DP4=0,0,1,0;MQ=60;FQ=-37.5395	GT:PL	0:25,3,0
chr1	817611	.	TGGGG	TGGG	0.236052	.	INDEL;IDV=1;IMF=1;DP=1;SGB=-0.379885;MQ0F=0;AF1=1;AC1=2;DP4=0,0,1,0;MQ=60;FQ=-37.5395	GT:PL	0:25,3,0
chr1	817726	.	GAAAAAAAAA	GAAAAAAAA	0.00964662	.	INDEL;IDV=1;IMF=1;DP=1;SGB=-0.379885;MQ0F=0;AF1=1;AC1=2;DP4=0,0,1,0;MQ=60;FQ=-37.8577	GT:PL	0:11,3,0
chr1	818835	.	GCCCCCCC	GCCCCCC	0.0192266	.	INDEL;IDV=1;IMF=1;DP=1;SGB=-0.379885;MQ0F=0;AF1=1;AC1=2;DP4=0,0,1,0;MQ=60;FQ=-37.6953	GT:PL	0:14,3,0
chr1	819062	.	CGGGG	CGGG	0.236052	.	INDEL;IDV=1;IMF=1;DP=1;SGB=-0.379885;MQ0F=0;AF1=1;AC1=2;DP4=0,0,1,0;MQ=60;FQ=-37.5395	GT:PL	0:25,3,0
chr1	819187	.	AGGGGG	AGGGG	0.0760422	.	INDEL;IDV=1;IMF=1;DP=1;SGB=-0.379885;MQ0F=0;AF1=1;AC1=2;DP4=0,0,1,0;MQ=60;FQ=-37.569	GT:PL	0:20,3,0
chr1	819533	.	TCCCCCC	TCCCCC	0.0382777	.	INDEL;IDV=1;IMF=1;DP=1;SGB=-0.379885;MQ0F=0;AF1=1;AC1=2;DP4=0,0,1,0;MQ=60;FQ=-37.6115	GT:PL	0:17,3,0
chr1	819561	.	TCCCCC	TCCCC	0.0760422	.	INDEL;IDV=1;IMF=1;DP=1;SGB=-0.379885;MQ0F=0;AF1=1;AC1=2;DP4=0,0,1,0;MQ=60;FQ=-37.569	GT:PL	0:20,3,0
chr1	819671	.	TCCCCC	TCCCC	0.0760422	.	INDEL;IDV=1;IMF=1;DP=1;SGB=-0.379885;MQ0F=0;AF1=1;AC1=2;DP4=0,0,1,0;MQ=60;FQ=-37.569	GT:PL	0:20,3,0
chr1	821096	.	CAAAAAAA	CAAAAAA	0.0192266	.	INDEL;IDV=1;IMF=1;DP=1;SGB=-0.379885;MQ0F=0;AF1=1;AC1=2;DP4=0,0,1,0;MQ=60;FQ=-37.6953	GT:PL	0:14,3,0
chr1	821290	.	CAAAAAA	CAAAAA	0.0382777	.	INDEL;IDV=1;IMF=1;DP=1;SGB=-0.379885;MQ0F=0;AF1=1;AC1=2;DP4=0,0,1,0;MQ=60;FQ=-37.6115	GT:PL	0:17,3,0
chr1	821904	.	AGGGGGGG	AGGGGGG	0.0192266	.	INDEL;IDV=1;IMF=1;DP=1;SGB=-0.379885;MQ0F=0;AF1=1;AC1=2;DP4=0,0,1,0;MQ=60;FQ=-37.6953	GT:PL	0:14,3,0
chr1	822306	.	GCCCC	GCCC	0.236052	.	INDEL;IDV=1;IMF=1;DP=1;SGB=-0.379885;MQ0F=0;AF1=1;AC1=2;DP4=0,0,1,0;MQ=60;FQ=-37.5395	GT:PL	0:25,3,0
chr1	823703	.	ACCCCCCC	ACCCCCC	0.0192266	.	INDEL;IDV=1;IMF=1;DP=1;SGB=-0.379885;MQ0F=0;AF1=1;AC1=2;DP4=0,0,1,0;MQ=60;FQ=-37.6953	GT:PL	0:14,3,0
chr1	823737	.	ACCCCC	ACCCC	0.0760422	.	INDEL;IDV=1;IMF=1;DP=1;SGB=-0.379885;MQ0F=0;AF1=1;AC1=2;DP4=0,0,1,0;MQ=60;FQ=-37.569	GT:PL	0:20,3,0
chr1	825322	.	CTTTTTT	CTTTTT	0.0382777	.	INDEL;IDV=1;IMF=1;DP=1;SGB=-0.379885;MQ0F=0;AF1=1;AC1=2;DP4=0,0,1,0;MQ=60;FQ=-37.6115	GT:PL	0:17,3,0
chr1	826085	.	CTTTTTTTTTT	CTTTTTTTTT	0.00766444	.	INDEL;IDV=1;IMF=1;DP=1;SGB=-0.379885;MQ0F=0;AF1=1;AC1=2;DP4=0,0,1,0;MQ=60;FQ=-37.9396	GT:PL	0:10,3,0
chr1	826766	.	AGGGGG	AGGGG	0.0760422	.	INDEL;IDV=1;IMF=1;DP=1;SGB=-0.379885;MQ0F=0;AF1=1;AC1=2;DP4=0,0,1,0;MQ=60;FQ=-37.569	GT:PL	0:20,3,0
chr1	827307	.	TGGGGG	TGGGG	0.0760422	.	INDEL;IDV=1;IMF=1;DP=1;SGB=-0.379885;MQ0F=0;AF1=1;AC1=2;DP4=0,0,1,0;MQ=60;FQ=-37.569	GT:PL	0:20,3,0
chr1	829769	.	CAAAAAA	CAAAAA	0.0382777	.	INDEL;IDV=1;IMF=1;DP=1;SGB=-0.379885;MQ0F=0;AF1=1;AC1=2;DP4=0,0,1,0;MQ=60;FQ=-37.6115	GT:PL	0:17,3,0
chr1	832947	.	CGGGGGG	CGGGGG	0.0382777	.	INDEL;IDV=1;IMF=1;DP=1;SGB=-0.379885;MQ0F=0;AF1=1;AC1=2;DP4=0,0,1,0;MQ=60;FQ=-37.6115	GT:PL	0:17,3,0
chr1	834222	.	CGGGG	CGGG	0.236052	.	INDEL;IDV=1;IMF=1;DP=1;SGB=-0.379885;MQ0F=0;AF1=1;AC1=2;DP4=0,0,1,0;MQ=60;FQ=-37.5395	GT:PL	0:25,3,0
chr1	835089	.	CTTTTTTTTTT	CTTTTTTTTT	0.00766444	.	INDEL;IDV=1;IMF=1;DP=1;SGB=-0.379885;MQ0F=0;AF1=1;AC1=2;DP4=0,0,1,0;MQ=60;FQ=-37.9396	GT:PL	0:10,3,0
chr1	835194	.	CGGGG	CGGG	0.236052	.	INDEL;IDV=1;IMF=1;DP=1;SGB=-0.379885;MQ0F=0;AF1=1;AC1=2;DP4=0,0,1,0;MQ=60;FQ=-37.5395	GT:PL	0:25,3,0
chr1	835781	.	ACCCC	ACCC	0.236052	.	INDEL;IDV=1;IMF=1;DP=1;SGB=-0.379885;MQ0F=0;AF1=1;AC1=2;DP4=0,0,1,0;MQ=60;FQ=-37.5395	GT:PL	0:25,3,0
chr1	835843	.	TCCCCC	TCCCC	0.0760422	.	INDEL;IDV=1;IMF=1;DP=1;SGB=-0.379885;MQ0F=0;AF1=1;AC1=2;DP4=0,0,1,0;MQ=60;FQ=-37.569	GT:PL	0:20,3,0
chr1	836343	.	GCCCCCC	GCCCCC	0.0382777	.	INDEL;IDV=1;IMF=1;DP=1;SGB=-0.379885;MQ0F=0;AF1=1;AC1=2;DP4=0,0,1,0;MQ=60;FQ=-37.6115	GT:PL	0:17,3,0
chr1	836686	.	CAAAAAAAA	CAAAAAAA	0.0121411	.	INDEL;IDV=1;IMF=1;DP=1;SGB=-0.379885;MQ0F=0;AF1=1;AC1=2;DP4=0,0,1,0;MQ=60;FQ=-37.7914	GT:PL	0:12,3,0
chr1	836815	.	ATTTTTT	ATTTTT	0.0382777	.	INDEL;IDV=1;IMF=1;DP=1;SGB=-0.379885;MQ0F=0;AF1=1;AC1=2;DP4=0,0,1,0;MQ=60;FQ=-37.6115	GT:PL	0:17,3,0
chr1	837809	.	GCCCCC	GCCCC	0.0760422	.	INDEL;IDV=1;IMF=1;DP=1;SGB=-0.379885;MQ0F=0;AF1=1;AC1=2;DP4=0,0,1,0;MQ=60;FQ=-37.569	GT:PL	0:20,3,0
chr1	839042	.	CTTTTTT	CTTTTT	0.0382777	.	INDEL;IDV=1;IMF=1;DP=1;SGB=-0.379885;MQ0F=0;AF1=1;AC1=2;DP4=0,0,1,0;MQ=60;FQ=-37.6115	GT:PL	0:17,3,0
chr1	839653	.	GCCCC	GCCC	0.236052	.	INDEL;IDV=1;IMF=1;DP=1;SGB=-0.379885;MQ0F=0;AF1=1;AC1=2;DP4=0,0,1,0;MQ=60;FQ=-37.5395	GT:PL	0:25,3,0
chr1	840703	.	GCCCC	GCCC	0.236052	.	INDEL;IDV=1;IMF=1;DP=1;SGB=-0.379885;MQ0F=0;AF1=1;AC1=2;DP4=0,0,1,0;MQ=60;FQ=-37.5395	GT:PL	0:25,3,0
chr1	840880	.	GCCCC	GCCC	0.236052	.	INDEL;IDV=1;IMF=1;DP=1;SGB=-0.379885;MQ0F=0;AF1=1;AC1=2;DP4=0,0,1,0;MQ=60;FQ=-37.5395	GT:PL	0:25,3,0
chr1	842340	.	TCCCC	TCCC	0.236052	.	INDEL;IDV=1;IMF=1;DP=1;SGB=-0.379885;MQ0F=0;AF1=1;AC1=2;DP4=0,0,1,0;MQ=60;FQ=-37.5395	GT:PL	0:25,3,0
chr1	843221	.	CGGGGG	CGGGG	0.0760422	.	INDEL;IDV=1;IMF=1;DP=1;SGB=-0.379885;MQ0F=0;AF1=1;AC1=2;DP4=0,0,1,0;MQ=60;FQ=-37.569	GT:PL	0:20,3,0
chr1	846362	.	GCCCCCC	GCCCCC	0.0382777	.	INDEL;IDV=1;IMF=1;DP=1;SGB=-0.379885;MQ0F=0;AF1=1;AC1=2;DP4=0,0,1,0;MQ=60;FQ=-37.6115	GT:PL	0:17,3,0
chr1	846913	.	TGGGGG	TGGGG	0.0760422	.	INDEL;IDV=1;IMF=1;DP=1;SGB=-0.379885;MQ0F=0;AF1=1;AC1=2;DP4=0,0,1,0;MQ=60;FQ=-37.569	GT:PL	0:20,3,0
chr1	847800	.	AGGGGG	AGGGG	0.0760422	.	INDEL;IDV=1;IMF=1;DP=1;SGB=-0.379885;MQ0F=0;AF1=1;AC1=2;DP4=0,0,1,0;MQ=60;FQ=-37.569	GT:PL	0:20,3,0
chr1	848028	.	CGGGGG	CGGGG	0.0760422	.	INDEL;IDV=1;IMF=1;DP=1;SGB=-0.379885;MQ0F=0;AF1=1;AC1=2;DP4=0,0,1,0;MQ=60;FQ=-37.569	GT:PL	0:20,3,0
chr1	848055	.	CGGGG	CGGG	0.11991	.	INDEL;IDV=1;IMF=1;DP=1;SGB=-0.379885;MQ0F=0;AF1=1;AC1=2;DP4=0,0,1,0;MQ=60;FQ=-37.5531	GT:PL	0:22,3,0
chr1	848484	.	GCCCC	GCCC	0.236052	.	INDEL;IDV=1;IMF=1;DP=1;SGB=-0.379885;MQ0F=0;AF1=1;AC1=2;DP4=0,0,1,0;MQ=60;FQ=-37.5395	GT:PL	0:25,3,0
chr1	848697	.	AGGGGG	AGGGG	0.0760422	.	INDEL;IDV=1;IMF=1;DP=1;SGB=-0.379885;MQ0F=0;AF1=1;AC1=2;DP4=0,0,1,0;MQ=60;FQ=-37.569	GT:PL	0:20,3,0
chr1	848878	.	GAAAAAAAAAA	GAAAAAAAAA	0.00766444	.	INDEL;IDV=1;IMF=1;DP=1;SGB=-0.379885;MQ0F=0;AF1=1;AC1=2;DP4=0,0,1,0;MQ=60;FQ=-37.9396	GT:PL	0:10,3,0
chr1	849450	.	TAAAAAAAAAAA	TAAAAAAAAAA	0.0060891	.	INDEL;IDV=1;IMF=1;DP=1;SGB=-0.379885;MQ0F=0;AF1=1;AC1=2;DP4=0,0,1,0;MQ=60;FQ=-38.0406	GT:PL	0:9,3,0
chr1	849901	.	GCCCCCCC	GCCCCCC	0.0192266	.	INDEL;IDV=1;IMF=1;DP=1;SGB=-0.379885;MQ0F=0;AF1=1;AC1=2;DP4=0,0,1,0;MQ=60;FQ=-37.6953	GT:PL	0:14,3,0
chr1	850212	.	GAAAAAAAAAATAAAAAAAAAAA	GAAAAAAAAATAAAAAAAAAAA	0.00766444	.	INDEL;IDV=1;IMF=1;DP=1;SGB=-0.379885;MQ0F=0;AF1=1;AC1=2;DP4=0,0,1,0;MQ=60;FQ=-37.9396	GT:PL	0:10,3,0
chr1	850390	.	TCCCCC	TCCCC	0.0760422	.	INDEL;IDV=1;IMF=1;DP=1;SGB=-0.379885;MQ0F=0;AF1=1;AC1=2;DP4=0,0,1,0;MQ=60;FQ=-37.569	GT:PL	0:20,3,0
chr1	853052	.	TCCCCCCC	TCCCCCC	0.0192266	.	INDEL;IDV=1;IMF=1;DP=1;SGB=-0.379885;MQ0F=0;AF1=1;AC1=2;DP4=0,0,1,0;MQ=60;FQ=-37.6953	GT:PL	0:14,3,0
chr1	853354	.	CGGGGG	CGGGG	0.0760422	.	INDEL;IDV=1;IMF=1;DP=1;SGB=-0.379885;MQ0F=0;AF1=1;AC1=2;DP4=0,0,1,0;MQ=60;FQ=-37.569	GT:PL	0:20,3,0
chr1	854708	.	CAAAAAA	CAAAAA	0.0382777	.	INDEL;IDV=1;IMF=1;DP=1;SGB=-0.379885;MQ0F=0;AF1=1;AC1=2;DP4=0,0,1,0;MQ=60;FQ=-37.6115	GT:PL	0:17,3,0
chr1	854980	.	GCCCC	GCCC	0.236052	.	INDEL;IDV=1;IMF=1;DP=1;SGB=-0.379885;MQ0F=0;AF1=1;AC1=2;DP4=0,0,1,0;MQ=60;FQ=-37.5395	GT:PL	0:25,3,0
chr1	856024	.	CAAAAAA	CAAAAA	0.0382777	.	INDEL;IDV=1;IMF=1;DP=1;SGB=-0.379885;MQ0F=0;AF1=1;AC1=2;DP4=0,0,1,0;MQ=60;FQ=-37.6115	GT:PL	0:17,3,0
chr1	858238	.	TTC	T	3.25208	.	INDEL;IDV=1;IMF=1;DP=1;SGB=-0.379885;MQ0F=0;AF1=1;AC1=2;DP4=0,0,1,0;MQ=60;FQ=-37.5264	GT:PL	0:38,3,0
chr1	859503	.	CAAAAAA	CAAAAA	0.0382777	.	INDEL;IDV=1;IMF=1;DP=1;SGB=-0.379885;MQ0F=0;AF1=1;AC1=2;DP4=0,0,1,0;MQ=60;FQ=-37.6115	GT:PL	0:17,3,0
chr1	861490	.	CAAAAAAA	CAAAAAA	0.0192266	.	INDEL;IDV=1;IMF=1;DP=1;SGB=-0.379885;MQ0F=0;AF1=1;AC1=2;DP4=0,0,1,0;MQ=60;FQ=-37.6953	GT:PL	0:14,3,0
chr1	866678	.	AGGGGGGG	AGGGGGG	0.0192266	.	INDEL;IDV=1;IMF=1;DP=1;SGB=-0.379885;MQ0F=0;AF1=1;AC1=2;DP4=0,0,1,0;MQ=60;FQ=-37.6953	GT:PL	0:14,3,0
chr1	871224	.	GAAAAAAAAA	GAAAAAAAA	0.00964662	.	INDEL;IDV=1;IMF=1;DP=1;SGB=-0.379885;MQ0F=0;AF1=1;AC1=2;DP4=0,0,1,0;MQ=60;FQ=-37.8577	GT:PL	0:11,3,0
chr1	872193	.	AGGGGGG	AGGGGG	0.0382777	.	INDEL;IDV=1;IMF=1;DP=1;SGB=-0.379885;MQ0F=0;AF1=1;AC1=2;DP4=0,0,1,0;MQ=60;FQ=-37.6115	GT:PL	0:17,3,0
chr1	874156	.	CGGGGG	CGGGG	0.0760422	.	INDEL;IDV=1;IMF=1;DP=1;SGB=-0.379885;MQ0F=0;AF1=1;AC1=2;DP4=0,0,1,0;MQ=60;FQ=-37.569	GT:PL	0:20,3,0
chr1	874945	.	CGGGG	CGGG	0.236052	.	INDEL;IDV=1;IMF=1;DP=1;SGB=-0.379885;MQ0F=0;AF1=1;AC1=2;DP4=0,0,1,0;MQ=60;FQ=-37.5395	GT:PL	0:25,3,0
chr1	875510	.	TCCCCCCC	TCCCCCC	0.0192266	.	INDEL;IDV=1;IMF=1;DP=1;SGB=-0.379885;MQ0F=0;AF1=1;AC1=2;DP4=0,0,1,0;MQ=60;FQ=-37.6953	GT:PL	0:14,3,0
chr1	875557	.	CGGGGG	CGGGG	0.0760422	.	INDEL;IDV=1;IMF=1;DP=1;SGB=-0.379885;MQ0F=0;AF1=1;AC1=2;DP4=0,0,1,0;MQ=60;FQ=-37.569	GT:PL	0:20,3,0
chr1	876812	.	GCCCCC	GCCCC	0.0760422	.	INDEL;IDV=1;IMF=1;DP=1;SGB=-0.379885;MQ0F=0;AF1=1;AC1=2;DP4=0,0,1,0;MQ=60;FQ=-37.569	GT:PL	0:20,3,0
chr1	876837	.	ACCCCCC	ACCCCC	0.0382777	.	INDEL;IDV=1;IMF=1;DP=1;SGB=-0.379885;MQ0F=0;AF1=1;AC1=2;DP4=0,0,1,0;MQ=60;FQ=-37.6115	GT:PL	0:17,3,0
chr1	877338	.	GCCCC	GCCC	0.236052	.	INDEL;IDV=1;IMF=1;DP=1;SGB=-0.379885;MQ0F=0;AF1=1;AC1=2;DP4=0,0,1,0;MQ=60;FQ=-37.5395	GT:PL	0:25,3,0
chr1	877792	.	CGGGGGG	CGGGGG	0.0382777	.	INDEL;IDV=1;IMF=1;DP=1;SGB=-0.379885;MQ0F=0;AF1=1;AC1=2;DP4=0,0,1,0;MQ=60;FQ=-37.6115	GT:PL	0:17,3,0
chr1	877879	.	CGGGGG	CGGGG	0.0760422	.	INDEL;IDV=1;IMF=1;DP=1;SGB=-0.379885;MQ0F=0;AF1=1;AC1=2;DP4=0,0,1,0;MQ=60;FQ=-37.569	GT:PL	0:20,3,0
chr1	878130	.	TGGGGG	TGGGG	0.0760422	.	INDEL;IDV=1;IMF=1;DP=1;SGB=-0.379885;MQ0F=0;AF1=1;AC1=2;DP4=0,0,1,0;MQ=60;FQ=-37.569	GT:PL	0:20,3,0
chr1	878256	.	CGGGG	CGGG	0.236052	.	INDEL;IDV=1;IMF=1;DP=1;SGB=-0.379885;MQ0F=0;AF1=1;AC1=2;DP4=0,0,1,0;MQ=60;FQ=-37.5395	GT:PL	0:25,3,0
chr1	878694	.	AGGGGG	AGGGG	0.0760422	.	INDEL;IDV=1;IMF=1;DP=1;SGB=-0.379885;MQ0F=0;AF1=1;AC1=2;DP4=0,0,1,0;MQ=60;FQ=-37.569	GT:PL	0:20,3,0
chr1	879326	.	CAAAAAAAA	CAAAAAAA	0.0121411	.	INDEL;IDV=1;IMF=1;DP=1;SGB=-0.379885;MQ0F=0;AF1=1;AC1=2;DP4=0,0,1,0;MQ=60;FQ=-37.7914	GT:PL	0:12,3,0
chr1	880057	.	GTTTTTTT	GTTTTTT	0.0192266	.	INDEL;IDV=1;IMF=1;DP=1;SGB=-0.379885;MQ0F=0;AF1=1;AC1=2;DP4=0,0,1,0;MQ=60;FQ=-37.6953	GT:PL	0:14,3,0
chr1	880142	.	GAAAAAAA	GAAAAAA	0.0192266	.	INDEL;IDV=1;IMF=1;DP=1;SGB=-0.379885;MQ0F=0;AF1=1;AC1=2;DP4=0,0,1,0;MQ=60;FQ=-37.6953	GT:PL	0:14,3,0
chr1	880691	.	TGGGGG	TGGGG	0.0760422	.	INDEL;IDV=1;IMF=1;DP=1;SGB=-0.379885;MQ0F=0;AF1=1;AC1=2;DP4=0,0,1,0;MQ=60;FQ=-37.569	GT:PL	0:20,3,0
chr1	882609	.	TCCCCCCC	TCCCCCC	0.0192266	.	INDEL;IDV=1;IMF=1;DP=1;SGB=-0.379885;MQ0F=0;AF1=1;AC1=2;DP4=0,0,1,0;MQ=60;FQ=-37.6953	GT:PL	0:14,3,0
chr1	882706	.	ACCCCCC	ACCCCC	0.0382777	.	INDEL;IDV=1;IMF=1;DP=1;SGB=-0.379885;MQ0F=0;AF1=1;AC1=2;DP4=0,0,1,0;MQ=60;FQ=-37.6115	GT:PL	0:17,3,0
chr1	882836	.	TCCCCC	TCCCC	0.0760422	.	INDEL;IDV=1;IMF=1;DP=1;SGB=-0.379885;MQ0F=0;AF1=1;AC1=2;DP4=0,0,1,0;MQ=60;FQ=-37.569	GT:PL	0:20,3,0
chr1	882856	.	CTTTT	CTTT	0.11991	.	INDEL;IDV=1;IMF=1;DP=1;SGB=-0.379885;MQ0F=0;AF1=1;AC1=2;DP4=0,0,1,0;MQ=60;FQ=-37.5531	GT:PL	0:22,3,0
chr1	883207	.	CTTTTTTT	CTTTTTT	0.0192266	.	INDEL;IDV=1;IMF=1;DP=1;SGB=-0.379885;MQ0F=0;AF1=1;AC1=2;DP4=0,0,1,0;MQ=60;FQ=-37.6953	GT:PL	0:14,3,0
chr1	888250	.	GCCCCC	GCCCC	0.0760422	.	INDEL;IDV=1;IMF=1;DP=1;SGB=-0.379885;MQ0F=0;AF1=1;AC1=2;DP4=0,0,1,0;MQ=60;FQ=-37.569	GT:PL	0:20,3,0
chr1	888992	.	ATTTTTTTTTT	ATTTTTTTTT	0.00766444	.	INDEL;IDV=1;IMF=1;DP=1;SGB=-0.379885;MQ0F=0;AF1=1;AC1=2;DP4=0,0,1,0;MQ=60;FQ=-37.9396	GT:PL	0:10,3,0
chr1	889571	.	CTTTTTTTTT	CTTTTTTTT	0.00964662	.	INDEL;IDV=1;IMF=1;DP=1;SGB=-0.379885;MQ0F=0;AF1=1;AC1=2;DP4=0,0,1,0;MQ=60;FQ=-37.8577	GT:PL	0:11,3,0
chr1	890879	.	AGGGGG	AGGGG	0.0760422	.	INDEL;IDV=1;IMF=1;DP=1;SGB=-0.379885;MQ0F=0;AF1=1;AC1=2;DP4=0,0,1,0;MQ=60;FQ=-37.569	GT:PL	0:20,3,0
chr1	892480	.	GAAAAAAAA	GAAAAAAA	0.0121411	.	INDEL;IDV=1;IMF=1;DP=1;SGB=-0.379885;MQ0F=0;AF1=1;AC1=2;DP4=0,0,1,0;MQ=60;FQ=-37.7914	GT:PL	0:12,3,0
chr1	892923	.	TAAAAAAAAA	TAAAAAAAA	0.00964662	.	INDEL;IDV=1;IMF=1;DP=1;SGB=-0.379885;MQ0F=0;AF1=1;AC1=2;DP4=0,0,1,0;MQ=60;FQ=-37.8577	GT:PL	0:11,3,0
chr1	892935	.	GAAAAAAAAA	GAAAAAAAA	0.00964662	.	INDEL;IDV=1;IMF=1;DP=1;SGB=-0.379885;MQ0F=0;AF1=1;AC1=2;DP4=0,0,1,0;MQ=60;FQ=-37.8577	GT:PL	0:11,3,0
chr1	895921	.	CGGGG	CGGG	0.236052	.	INDEL;IDV=1;IMF=1;DP=1;SGB=-0.379885;MQ0F=0;AF1=1;AC1=2;DP4=0,0,1,0;MQ=60;FQ=-37.5395	GT:PL	0:25,3,0
chr1	896269	.	TGGGGGG	TGGGGG	0.0382777	.	INDEL;IDV=1;IMF=1;DP=1;SGB=-0.379885;MQ0F=0;AF1=1;AC1=2;DP4=0,0,1,0;MQ=60;FQ=-37.6115	GT:PL	0:17,3,0
chr1	896455	.	CGGG	CGG	1.31116	.	INDEL;IDV=1;IMF=1;DP=1;SGB=-0.379885;MQ0F=0;AF1=1;AC1=2;DP4=0,0,1,0;MQ=60;FQ=-37.5279	GT:PL	0:33,3,0
chr1	896640	.	GCCCC	GCCC	0.236052	.	INDEL;IDV=1;IMF=1;DP=1;SGB=-0.379885;MQ0F=0;AF1=1;AC1=2;DP4=0,0,1,0;MQ=60;FQ=-37.5395	GT:PL	0:25,3,0
chr1	898999	.	TCCCC	TCCC	0.236052	.	INDEL;IDV=1;IMF=1;DP=1;SGB=-0.379885;MQ0F=0;AF1=1;AC1=2;DP4=0,0,1,0;MQ=60;FQ=-37.5395	GT:PL	0:25,3,0
chr1	899149	.	GCCCC	GCCC	0.236052	.	INDEL;IDV=1;IMF=1;DP=1;SGB=-0.379885;MQ0F=0;AF1=1;AC1=2;DP4=0,0,1,0;MQ=60;FQ=-37.5395	GT:PL	0:25,3,0
chr1	900690	.	GCCCCC	GCCCC	0.0760422	.	INDEL;IDV=1;IMF=1;DP=1;SGB=-0.379885;MQ0F=0;AF1=1;AC1=2;DP4=0,0,1,0;MQ=60;FQ=-37.569	GT:PL	0:20,3,0
chr1	902939	.	TAAAAAAAAAAA	TAAAAAAAAAA	0.0060891	.	INDEL;IDV=1;IMF=1;DP=1;SGB=-0.379885;MQ0F=0;AF1=1;AC1=2;DP4=0,0,1,0;MQ=60;FQ=-38.0406	GT:PL	0:9,3,0
chr1	905814	.	TAAAAAAA	TAAAAAA	0.0192266	.	INDEL;IDV=1;IMF=1;DP=1;SGB=-0.379885;MQ0F=0;AF1=1;AC1=2;DP4=0,0,1,0;MQ=60;FQ=-37.6953	GT:PL	0:14,3,0
chr1	909371	.	ACCCCCC	ACCCCC	0.0382777	.	INDEL;IDV=1;IMF=1;DP=1;SGB=-0.379885;MQ0F=0;AF1=1;AC1=2;DP4=0,0,1,0;MQ=60;FQ=-37.6115	GT:PL	0:17,3,0
chr1	911774	.	GAAAAAAAAAA	GAAAAAAAAA	0.00766444	.	INDEL;IDV=1;IMF=1;DP=1;SGB=-0.379885;MQ0F=0;AF1=1;AC1=2;DP4=0,0,1,0;MQ=60;FQ=-37.9396	GT:PL	0:10,3,0
chr1	911918	.	CGGGG	CGGG	0.236052	.	INDEL;IDV=1;IMF=1;DP=1;SGB=-0.379885;MQ0F=0;AF1=1;AC1=2;DP4=0,0,1,0;MQ=60;FQ=-37.5395	GT:PL	0:25,3,0
chr1	911969	.	CGGG	CGG	1.31116	.	INDEL;IDV=1;IMF=1;DP=1;SGB=-0.379885;MQ0F=0;AF1=1;AC1=2;DP4=0,0,1,0;MQ=60;FQ=-37.5279	GT:PL	0:33,3,0
chr1	913171	.	CTTTTTT	CTTTTT	0.0382777	.	INDEL;IDV=1;IMF=1;DP=1;SGB=-0.379885;MQ0F=0;AF1=1;AC1=2;DP4=0,0,1,0;MQ=60;FQ=-37.6115	GT:PL	0:17,3,0
chr1	913635	.	AGGGG	AGGG	0.236052	.	INDEL;IDV=1;IMF=1;DP=1;SGB=-0.379885;MQ0F=0;AF1=1;AC1=2;DP4=0,0,1,0;MQ=60;FQ=-37.5395	GT:PL	0:25,3,0
chr1	914507	.	ACCCC	ACCC	0.236052	.	INDEL;IDV=1;IMF=1;DP=1;SGB=-0.379885;MQ0F=0;AF1=1;AC1=2;DP4=0,0,1,0;MQ=60;FQ=-37.5395	GT:PL	0:25,3,0
chr1	915570	.	GCCCC	GCCC	0.236052	.	INDEL;IDV=1;IMF=1;DP=1;SGB=-0.379885;MQ0F=0;AF1=1;AC1=2;DP4=0,0,1,0;MQ=60;FQ=-37.5395	GT:PL	0:25,3,0
chr1	915985	.	GCCCCC	GCCCC	0.0760422	.	INDEL;IDV=1;IMF=1;DP=1;SGB=-0.379885;MQ0F=0;AF1=1;AC1=2;DP4=0,0,1,0;MQ=60;FQ=-37.569	GT:PL	0:20,3,0
chr1	917193	.	GCCCCCC	GCCCCC	0.0382777	.	INDEL;IDV=1;IMF=1;DP=1;SGB=-0.379885;MQ0F=0;AF1=1;AC1=2;DP4=0,0,1,0;MQ=60;FQ=-37.6115	GT:PL	0:17,3,0
chr1	917604	.	CAAAAAAA	CAAAAAA	0.0192266	.	INDEL;IDV=1;IMF=1;DP=1;SGB=-0.379885;MQ0F=0;AF1=1;AC1=2;DP4=0,0,1,0;MQ=60;FQ=-37.6953	GT:PL	0:14,3,0
chr1	918846	.	TTG	T	0.0481342	.	INDEL;IDV=1;IMF=1;DP=1;SGB=-0.379885;MQ0F=0;AF1=1;AC1=2;DP4=0,0,1,0;MQ=60;FQ=-37.594	GT:PL	0:18,3,0
chr1	920104	.	ACCCCCC	ACCCCC	0.0382777	.	INDEL;IDV=1;IMF=1;DP=1;SGB=-0.379885;MQ0F=0;AF1=1;AC1=2;DP4=0,0,1,0;MQ=60;FQ=-37.6115	GT:PL	0:17,3,0
chr1	923791	.	GCCCCC	GCCCC	0.0760422	.	INDEL;IDV=1;IMF=1;DP=1;SGB=-0.379885;MQ0F=0;AF1=1;AC1=2;DP4=0,0,1,0;MQ=60;FQ=-37.569	GT:PL	0:20,3,0
chr1	924549	.	GCCCCC	GCCCC	0.0760422	.	INDEL;IDV=1;IMF=1;DP=1;SGB=-0.379885;MQ0F=0;AF1=1;AC1=2;DP4=0,0,1,0;MQ=60;FQ=-37.569	GT:PL	0:20,3,0
chr1	924733	.	GAAAAAA	GAAAAA	0.0382777	.	INDEL;IDV=1;IMF=1;DP=1;SGB=-0.379885;MQ0F=0;AF1=1;AC1=2;DP4=0,0,1,0;MQ=60;FQ=-37.6115	GT:PL	0:17,3,0
chr1	924942	.	CAAAAAAAA	CAAAAAAA	0.0121411	.	INDEL;IDV=1;IMF=1;DP=1;SGB=-0.379885;MQ0F=0;AF1=1;AC1=2;DP4=0,0,1,0;MQ=60;FQ=-37.7914	GT:PL	0:12,3,0
chr1	925073	.	CAAAAA	CAAAA	0.0760422	.	INDEL;IDV=1;IMF=1;DP=1;SGB=-0.379885;MQ0F=0;AF1=1;AC1=2;DP4=0,0,1,0;MQ=60;FQ=-37.569	GT:PL	0:20,3,0
chr1	927495	.	GTTTT	GTTT	0.0955163	.	INDEL;IDV=1;IMF=1;DP=1;SGB=-0.379885;MQ0F=0;AF1=1;AC1=2;DP4=0,0,1,0;MQ=60;FQ=-37.5601	GT:PL	0:21,3,0
chr1	927507	.	ACC	AC	0.188539	.	INDEL;IDV=1;IMF=1;DP=1;SGB=-0.379885;MQ0F=0;AF1=1;AC1=2;DP4=0,0,1,0;MQ=60;FQ=-37.543	GT:PL	0:24,3,0
chr1	928550	.	GCCCCCC	GCCCCC	0.0382777	.	INDEL;IDV=1;IMF=1;DP=1;SGB=-0.379885;MQ0F=0;AF1=1;AC1=2;DP4=0,0,1,0;MQ=60;FQ=-37.6115	GT:PL	0:17,3,0
chr1	929082	.	CGGGGG	CGGGG	0.0760422	.	INDEL;IDV=1;IMF=1;DP=1;SGB=-0.379885;MQ0F=0;AF1=1;AC1=2;DP4=0,0,1,0;MQ=60;FQ=-37.569	GT:PL	0:20,3,0
chr1	930426	.	AGGGGG	AGGGG	0.0760422	.	INDEL;IDV=1;IMF=1;DP=1;SGB=-0.379885;MQ0F=0;AF1=1;AC1=2;DP4=0,0,1,0;MQ=60;FQ=-37.569	GT:PL	0:20,3,0
chr1	931526	.	GTATATATATATATATATATATATATATATATAT	GTATATATATATATATATATATATATATATAT	6.5556	.	INDEL;IDV=1;IMF=1;DP=1;SGB=-0.379885;MQ0F=0;AF1=1;AC1=2;DP4=0,0,1,0;MQ=60;FQ=-37.526	GT:PL	1:43,3,0
chr1	933757	.	CAAAAAAAAA	CAAAAAAAA	0.00964662	.	INDEL;IDV=1;IMF=1;DP=1;SGB=-0.379885;MQ0F=0;AF1=1;AC1=2;DP4=0,0,1,0;MQ=60;FQ=-37.8577	GT:PL	0:11,3,0
chr1	934703	.	CGGG	CGG	1.31116	.	INDEL;IDV=1;IMF=1;DP=1;SGB=-0.379885;MQ0F=0;AF1=1;AC1=2;DP4=0,0,1,0;MQ=60;FQ=-37.5279	GT:PL	0:33,3,0
chr1	939370	.	CGGGGG	CGGGG	0.0760422	.	INDEL;IDV=1;IMF=1;DP=1;SGB=-0.379885;MQ0F=0;AF1=1;AC1=2;DP4=0,0,1,0;MQ=60;FQ=-37.569	GT:PL	0:20,3,0
chr1	939788	.	TGGGGGG	TGGGGG	0.0382777	.	INDEL;IDV=1;IMF=1;DP=1;SGB=-0.379885;MQ0F=0;AF1=1;AC1=2;DP4=0,0,1,0;MQ=60;FQ=-37.6115	GT:PL	0:17,3,0
chr1	942893	.	ACCCCC	ACCCC	0.0760422	.	INDEL;IDV=1;IMF=1;DP=1;SGB=-0.379885;MQ0F=0;AF1=1;AC1=2;DP4=0,0,1,0;MQ=60;FQ=-37.569	GT:PL	0:20,3,0
chr1	943883	.	CGGGG	CGGG	0.236052	.	INDEL;IDV=1;IMF=1;DP=1;SGB=-0.379885;MQ0F=0;AF1=1;AC1=2;DP4=0,0,1,0;MQ=60;FQ=-37.5395	GT:PL	0:25,3,0
chr1	946630	.	CTTTTTTTTT	CTTTTTTTT	0.00964662	.	INDEL;IDV=1;IMF=1;DP=1;SGB=-0.379885;MQ0F=0;AF1=1;AC1=2;DP4=0,0,1,0;MQ=60;FQ=-37.8577	GT:PL	0:11,3,0
chr1	947284	.	TCCCCC	TCCCC	0.0760422	.	INDEL;IDV=1;IMF=1;DP=1;SGB=-0.379885;MQ0F=0;AF1=1;AC1=2;DP4=0,0,1,0;MQ=60;FQ=-37.569	GT:PL	0:20,3,0
chr1	949251	.	GCCCC	GCCC	0.236052	.	INDEL;IDV=1;IMF=1;DP=1;SGB=-0.379885;MQ0F=0;AF1=1;AC1=2;DP4=0,0,1,0;MQ=60;FQ=-37.5395	GT:PL	0:25,3,0
chr1	949596	.	CTTTTTT	CTTTTT	0.0382777	.	INDEL;IDV=1;IMF=1;DP=1;SGB=-0.379885;MQ0F=0;AF1=1;AC1=2;DP4=0,0,1,0;MQ=60;FQ=-37.6115	GT:PL	0:17,3,0
chr1	950438	.	GAAAAAAAAAA	GAAAAAAAAA	0.00766444	.	INDEL;IDV=1;IMF=1;DP=1;SGB=-0.379885;MQ0F=0;AF1=1;AC1=2;DP4=0,0,1,0;MQ=60;FQ=-37.9396	GT:PL	0:10,3,0
chr1	950916	.	GTTTTT	GTTTT	0.0760422	.	INDEL;IDV=1;IMF=1;DP=1;SGB=-0.379885;MQ0F=0;AF1=1;AC1=2;DP4=0,0,1,0;MQ=60;FQ=-37.569	GT:PL	0:20,3,0
chr1	951515	.	CGGGGG	CGGGG	0.0760422	.	INDEL;IDV=1;IMF=1;DP=1;SGB=-0.379885;MQ0F=0;AF1=1;AC1=2;DP4=0,0,1,0;MQ=60;FQ=-37.569	GT:PL	0:20,3,0
chr1	951841	.	TCCCCCC	TCCCCC	0.0382777	.	INDEL;IDV=1;IMF=1;DP=1;SGB=-0.379885;MQ0F=0;AF1=1;AC1=2;DP4=0,0,1,0;MQ=60;FQ=-37.6115	GT:PL	0:17,3,0
chr1	954049	.	ACCC	ACC	1.31116	.	INDEL;IDV=1;IMF=1;DP=1;SGB=-0.379885;MQ0F=0;AF1=1;AC1=2;DP4=0,0,1,0;MQ=60;FQ=-37.5279	GT:PL	0:33,3,0
chr1	954296	.	CAAAAAA	CAAAAA	0.0382777	.	INDEL;IDV=1;IMF=1;DP=1;SGB=-0.379885;MQ0F=0;AF1=1;AC1=2;DP4=0,0,1,0;MQ=60;FQ=-37.6115	GT:PL	0:17,3,0
chr1	954325	.	CTTTTT	CTTTT	0.0760422	.	INDEL;IDV=1;IMF=1;DP=1;SGB=-0.379885;MQ0F=0;AF1=1;AC1=2;DP4=0,0,1,0;MQ=60;FQ=-37.569	GT:PL	0:20,3,0
chr1	956574	.	GAAAAA	GAAAA	0.0760422	.	INDEL;IDV=1;IMF=1;DP=1;SGB=-0.379885;MQ0F=0;AF1=1;AC1=2;DP4=0,0,1,0;MQ=60;FQ=-37.569	GT:PL	0:20,3,0
chr1	957150	.	GCCCCC	GCCCC	0.0760422	.	INDEL;IDV=1;IMF=1;DP=1;SGB=-0.379885;MQ0F=0;AF1=1;AC1=2;DP4=0,0,1,0;MQ=60;FQ=-37.569	GT:PL	0:20,3,0
chr1	958106	.	CCG	C	4.4191	.	INDEL;IDV=1;IMF=1;DP=1;SGB=-0.379885;MQ0F=0;AF1=1;AC1=2;DP4=0,0,1,0;MQ=60;FQ=-37.5262	GT:PL	0:40,3,0
chr1	962568	.	TAAAAAA	TAAAAA	0.0382777	.	INDEL;IDV=1;IMF=1;DP=1;SGB=-0.379885;MQ0F=0;AF1=1;AC1=2;DP4=0,0,1,0;MQ=60;FQ=-37.6115	GT:PL	0:17,3,0
chr1	962836	.	CGGGGG	CGGGG	0.0760422	.	INDEL;IDV=1;IMF=1;DP=1;SGB=-0.379885;MQ0F=0;AF1=1;AC1=2;DP4=0,0,1,0;MQ=60;FQ=-37.569	GT:PL	0:20,3,0
chr1	963615	.	TCCCCCC	TCCCCC	0.0382777	.	INDEL;IDV=1;IMF=1;DP=1;SGB=-0.379885;MQ0F=0;AF1=1;AC1=2;DP4=0,0,1,0;MQ=60;FQ=-37.6115	GT:PL	0:17,3,0
chr1	964833	.	GCCCCC	GCCCC	0.0760422	.	INDEL;IDV=1;IMF=1;DP=1;SGB=-0.379885;MQ0F=0;AF1=1;AC1=2;DP4=0,0,1,0;MQ=60;FQ=-37.569	GT:PL	0:20,3,0
chr1	966749	.	AGGGGG	AGGGG	0.0760422	.	INDEL;IDV=1;IMF=1;DP=1;SGB=-0.379885;MQ0F=0;AF1=1;AC1=2;DP4=0,0,1,0;MQ=60;FQ=-37.569	GT:PL	0:20,3,0
chr1	971167	.	GAAAAAAAAAA	GAAAAAAAAA	0.00766444	.	INDEL;IDV=1;IMF=1;DP=1;SGB=-0.379885;MQ0F=0;AF1=1;AC1=2;DP4=0,0,1,0;MQ=60;FQ=-37.9396	GT:PL	0:10,3,0
chr1	972596	.	TGGGGGGGG	TGGGGGGG	0.0121411	.	INDEL;IDV=1;IMF=1;DP=1;SGB=-0.379885;MQ0F=0;AF1=1;AC1=2;DP4=0,0,1,0;MQ=60;FQ=-37.7914	GT:PL	0:12,3,0
chr1	972867	.	GCCCC	GCCC	0.236052	.	INDEL;IDV=1;IMF=1;DP=1;SGB=-0.379885;MQ0F=0;AF1=1;AC1=2;DP4=0,0,1,0;MQ=60;FQ=-37.5395	GT:PL	0:25,3,0
chr1	976836	.	CAAAAAAAAA	CAAAAAAAA	0.00964662	.	INDEL;IDV=1;IMF=1;DP=1;SGB=-0.379885;MQ0F=0;AF1=1;AC1=2;DP4=0,0,1,0;MQ=60;FQ=-37.8577	GT:PL	0:11,3,0
chr1	976986	.	ACCCCCCC	ACCCCCC	0.0192266	.	INDEL;IDV=1;IMF=1;DP=1;SGB=-0.379885;MQ0F=0;AF1=1;AC1=2;DP4=0,0,1,0;MQ=60;FQ=-37.6953	GT:PL	0:14,3,0
chr1	978173	.	GAAAAAAA	GAAAAAA	0.0192266	.	INDEL;IDV=1;IMF=1;DP=1;SGB=-0.379885;MQ0F=0;AF1=1;AC1=2;DP4=0,0,1,0;MQ=60;FQ=-37.6953	GT:PL	0:14,3,0
chr1	978517	.	CTTTTTTTTT	CTTTTTTTT	0.00964662	.	INDEL;IDV=1;IMF=1;DP=1;SGB=-0.379885;MQ0F=0;AF1=1;AC1=2;DP4=0,0,1,0;MQ=60;FQ=-37.8577	GT:PL	0:11,3,0
chr1	979224	.	TAAAAAAAA	TAAAAAAA	0.0121411	.	INDEL;IDV=1;IMF=1;DP=1;SGB=-0.379885;MQ0F=0;AF1=1;AC1=2;DP4=0,0,1,0;MQ=60;FQ=-37.7914	GT:PL	0:12,3,0
chr1	979784	.	ATTTTTTTT	ATTTTTTT	0.0121411	.	INDEL;IDV=1;IMF=1;DP=1;SGB=-0.379885;MQ0F=0;AF1=1;AC1=2;DP4=0,0,1,0;MQ=60;FQ=-37.7914	GT:PL	0:12,3,0
chr1	980644	.	ATTTTTTTT	ATTTTTTT	0.0121411	.	INDEL;IDV=1;IMF=1;DP=1;SGB=-0.379885;MQ0F=0;AF1=1;AC1=2;DP4=0,0,1,0;MQ=60;FQ=-37.7914	GT:PL	0:12,3,0
chr1	981943	.	CAAAAAAAAAA	CAAAAAAAAA	0.00766444	.	INDEL;IDV=1;IMF=1;DP=1;SGB=-0.379885;MQ0F=0;AF1=1;AC1=2;DP4=0,0,1,0;MQ=60;FQ=-37.9396	GT:PL	0:10,3,0
chr1	982091	.	TAAAAAAAAA	TAAAAAAAA	0.00964662	.	INDEL;IDV=1;IMF=1;DP=1;SGB=-0.379885;MQ0F=0;AF1=1;AC1=2;DP4=0,0,1,0;MQ=60;FQ=-37.8577	GT:PL	0:11,3,0
chr1	982257	.	ACCCCC	ACCCC	0.0760422	.	INDEL;IDV=1;IMF=1;DP=1;SGB=-0.379885;MQ0F=0;AF1=1;AC1=2;DP4=0,0,1,0;MQ=60;FQ=-37.569	GT:PL	0:20,3,0
chr1	982271	.	ACCCCCCC	ACCCCCC	0.0192266	.	INDEL;IDV=1;IMF=1;DP=1;SGB=-0.379885;MQ0F=0;AF1=1;AC1=2;DP4=0,0,1,0;MQ=60;FQ=-37.6953	GT:PL	0:14,3,0
chr1	982367	.	ATTTTTTT	ATTTTTT	0.0192266	.	INDEL;IDV=1;IMF=1;DP=1;SGB=-0.379885;MQ0F=0;AF1=1;AC1=2;DP4=0,0,1,0;MQ=60;FQ=-37.6953	GT:PL	0:14,3,0
chr1	982536	.	TAAAAAAA	TAAAAAA	0.0192266	.	INDEL;IDV=1;IMF=1;DP=1;SGB=-0.379885;MQ0F=0;AF1=1;AC1=2;DP4=0,0,1,0;MQ=60;FQ=-37.6953	GT:PL	0:14,3,0
chr1	983153	.	TAAAAAAAA	TAAAAAAA	0.0121411	.	INDEL;IDV=1;IMF=1;DP=1;SGB=-0.379885;MQ0F=0;AF1=1;AC1=2;DP4=0,0,1,0;MQ=60;FQ=-37.7914	GT:PL	0:12,3,0
chr1	983531	.	GTTTTTTTTT	GTTTTTTTT	0.00964662	.	INDEL;IDV=1;IMF=1;DP=1;SGB=-0.379885;MQ0F=0;AF1=1;AC1=2;DP4=0,0,1,0;MQ=60;FQ=-37.8577	GT:PL	0:11,3,0
chr1	983543	.	TAAAAAA	TAAAAA	0.0382777	.	INDEL;IDV=1;IMF=1;DP=1;SGB=-0.379885;MQ0F=0;AF1=1;AC1=2;DP4=0,0,1,0;MQ=60;FQ=-37.6115	GT:PL	0:17,3,0
chr1	983842	.	TAAAAAAAAA	TAAAAAAAA	0.00964662	.	INDEL;IDV=1;IMF=1;DP=1;SGB=-0.379885;MQ0F=0;AF1=1;AC1=2;DP4=0,0,1,0;MQ=60;FQ=-37.8577	GT:PL	0:11,3,0
chr1	985195	.	CTTTT	CTTT	0.236052	.	INDEL;IDV=1;IMF=1;DP=1;SGB=-0.379885;MQ0F=0;AF1=1;AC1=2;DP4=0,0,1,0;MQ=60;FQ=-37.5395	GT:PL	0:25,3,0
chr1	985831	.	CAAAAAAA	CAAAAAA	0.0192266	.	INDEL;IDV=1;IMF=1;DP=1;SGB=-0.379885;MQ0F=0;AF1=1;AC1=2;DP4=0,0,1,0;MQ=60;FQ=-37.6953	GT:PL	0:14,3,0
chr1	986312	.	TCCCC	TCCC	0.236052	.	INDEL;IDV=1;IMF=1;DP=1;SGB=-0.379885;MQ0F=0;AF1=1;AC1=2;DP4=0,0,1,0;MQ=60;FQ=-37.5395	GT:PL	0:25,3,0
chr1	986388	.	CTTTTTT	CTTTTT	0.0382777	.	INDEL;IDV=1;IMF=1;DP=1;SGB=-0.379885;MQ0F=0;AF1=1;AC1=2;DP4=0,0,1,0;MQ=60;FQ=-37.6115	GT:PL	0:17,3,0
chr1	987076	.	CTTTTT	CTTTT	0.0760422	.	INDEL;IDV=1;IMF=1;DP=1;SGB=-0.379885;MQ0F=0;AF1=1;AC1=2;DP4=0,0,1,0;MQ=60;FQ=-37.569	GT:PL	0:20,3,0
chr1	987344	.	ATTTTTTT	ATTTTTT	0.0192266	.	INDEL;IDV=1;IMF=1;DP=1;SGB=-0.379885;MQ0F=0;AF1=1;AC1=2;DP4=0,0,1,0;MQ=60;FQ=-37.6953	GT:PL	0:14,3,0
chr1	987566	.	GAAAAAAAA	GAAAAAAA	0.0121411	.	INDEL;IDV=1;IMF=1;DP=1;SGB=-0.379885;MQ0F=0;AF1=1;AC1=2;DP4=0,0,1,0;MQ=60;FQ=-37.7914	GT:PL	0:12,3,0
chr1	989987	.	GTTTTTTT	GTTTTTT	0.0192266	.	INDEL;IDV=1;IMF=1;DP=1;SGB=-0.379885;MQ0F=0;AF1=1;AC1=2;DP4=0,0,1,0;MQ=60;FQ=-37.6953	GT:PL	0:14,3,0
chr1	991376	.	GCCCC	GCCC	0.236052	.	INDEL;IDV=1;IMF=1;DP=1;SGB=-0.379885;MQ0F=0;AF1=1;AC1=2;DP4=0,0,1,0;MQ=60;FQ=-37.5395	GT:PL	0:25,3,0
chr1	992254	.	TAAAAAAA	TAAAAAA	0.0192266	.	INDEL;IDV=1;IMF=1;DP=1;SGB=-0.379885;MQ0F=0;AF1=1;AC1=2;DP4=0,0,1,0;MQ=60;FQ=-37.6953	GT:PL	0:14,3,0
chr1	992803	.	TAAAAAAAA	TAAAAAAA	0.0121411	.	INDEL;IDV=1;IMF=1;DP=1;SGB=-0.379885;MQ0F=0;AF1=1;AC1=2;DP4=0,0,1,0;MQ=60;FQ=-37.7914	GT:PL	0:12,3,0
chr1	993167	.	TAAAAAA	TAAAAA	0.0382777	.	INDEL;IDV=1;IMF=1;DP=1;SGB=-0.379885;MQ0F=0;AF1=1;AC1=2;DP4=0,0,1,0;MQ=60;FQ=-37.6115	GT:PL	0:17,3,0
chr1	993903	.	CTTTTTT	CTTTTT	0.0382777	.	INDEL;IDV=1;IMF=1;DP=1;SGB=-0.379885;MQ0F=0;AF1=1;AC1=2;DP4=0,0,1,0;MQ=60;FQ=-37.6115	GT:PL	0:17,3,0
chr1	994343	.	ATTTTTTT	ATTTTTT	0.0192266	.	INDEL;IDV=1;IMF=1;DP=1;SGB=-0.379885;MQ0F=0;AF1=1;AC1=2;DP4=0,0,1,0;MQ=60;FQ=-37.6953	GT:PL	0:14,3,0
chr1	994952	.	GCCCC	GCCC	0.236052	.	INDEL;IDV=1;IMF=1;DP=1;SGB=-0.379885;MQ0F=0;AF1=1;AC1=2;DP4=0,0,1,0;MQ=60;FQ=-37.5395	GT:PL	0:25,3,0
chr1	995256	.	TAAAAAAAA	TAAAAAAA	0.0121411	.	INDEL;IDV=1;IMF=1;DP=1;SGB=-0.379885;MQ0F=0;AF1=1;AC1=2;DP4=0,0,1,0;MQ=60;FQ=-37.7914	GT:PL	0:12,3,0
chr1	995306	.	TAAAAAAA	TAAAAAA	0.0192266	.	INDEL;IDV=1;IMF=1;DP=1;SGB=-0.379885;MQ0F=0;AF1=1;AC1=2;DP4=0,0,1,0;MQ=60;FQ=-37.6953	GT:PL	0:14,3,0
chr1	995531	.	TAAAAAAAAA	TAAAAAAAA	0.00964662	.	INDEL;IDV=1;IMF=1;DP=1;SGB=-0.379885;MQ0F=0;AF1=1;AC1=2;DP4=0,0,1,0;MQ=60;FQ=-37.8577	GT:PL	0:11,3,0
chr1	996037	.	GAAAAAAAAAA	GAAAAAAAAA	0.00766444	.	INDEL;IDV=1;IMF=1;DP=1;SGB=-0.379885;MQ0F=0;AF1=1;AC1=2;DP4=0,0,1,0;MQ=60;FQ=-37.9396	GT:PL	0:10,3,0
chr1	996162	.	TAAAAAAA	TAAAAAA	0.0192266	.	INDEL;IDV=1;IMF=1;DP=1;SGB=-0.379885;MQ0F=0;AF1=1;AC1=2;DP4=0,0,1,0;MQ=60;FQ=-37.6953	GT:PL	0:14,3,0
chr1	996374	.	TAAAAA	TAAAA	0.0760422	.	INDEL;IDV=1;IMF=1;DP=1;SGB=-0.379885;MQ0F=0;AF1=1;AC1=2;DP4=0,0,1,0;MQ=60;FQ=-37.569	GT:PL	0:20,3,0
chr1	997130	.	TAAAAAAAAA	TAAAAAAAA	0.00964662	.	INDEL;IDV=1;IMF=1;DP=1;SGB=-0.379885;MQ0F=0;AF1=1;AC1=2;DP4=0,0,1,0;MQ=60;FQ=-37.8577	GT:PL	0:11,3,0
chr1	997250	.	TAAAAAAAAA	TAAAAAAAA	0.00964662	.	INDEL;IDV=1;IMF=1;DP=1;SGB=-0.379885;MQ0F=0;AF1=1;AC1=2;DP4=0,0,1,0;MQ=60;FQ=-37.8577	GT:PL	0:11,3,0
chr1	997332	.	CAAAAAAAA	CAAAAAAA	0.0121411	.	INDEL;IDV=1;IMF=1;DP=1;SGB=-0.379885;MQ0F=0;AF1=1;AC1=2;DP4=0,0,1,0;MQ=60;FQ=-37.7914	GT:PL	0:12,3,0
chr1	997665	.	TAAAAA	TAAAA	0.0760422	.	INDEL;IDV=1;IMF=1;DP=1;SGB=-0.379885;MQ0F=0;AF1=1;AC1=2;DP4=0,0,1,0;MQ=60;FQ=-37.569	GT:PL	0:20,3,0
chr1	998439	.	TAAAAAA	TAAAAA	0.0382777	.	INDEL;IDV=1;IMF=1;DP=1;SGB=-0.379885;MQ0F=0;AF1=1;AC1=2;DP4=0,0,1,0;MQ=60;FQ=-37.6115	GT:PL	0:17,3,0
chr1	999509	.	TAAAAAAA	TAAAAAA	0.0192266	.	INDEL;IDV=1;IMF=1;DP=1;SGB=-0.379885;MQ0F=0;AF1=1;AC1=2;DP4=0,0,1,0;MQ=60;FQ=-37.6953	GT:PL	0:14,3,0
chr1	999570	.	CAAAAA	CAAAA	0.0760422	.	INDEL;IDV=1;IMF=1;DP=1;SGB=-0.379885;MQ0F=0;AF1=1;AC1=2;DP4=0,0,1,0;MQ=60;FQ=-37.569	GT:PL	0:20,3,0
chr1	1000362	.	TAAAAAA	TAAAAA	0.0382777	.	INDEL;IDV=1;IMF=1;DP=1;SGB=-0.379885;MQ0F=0;AF1=1;AC1=2;DP4=0,0,1,0;MQ=60;FQ=-37.6115	GT:PL	0:17,3,0
chr1	1000575	.	TAAAAAA	TAAAAA	0.0382777	.	INDEL;IDV=1;IMF=1;DP=1;SGB=-0.379885;MQ0F=0;AF1=1;AC1=2;DP4=0,0,1,0;MQ=60;FQ=-37.6115	GT:PL	0:17,3,0
chr1	1000604	.	TAAAAAAAA	TAAAAAAA	0.0121411	.	INDEL;IDV=1;IMF=1;DP=1;SGB=-0.379885;MQ0F=0;AF1=1;AC1=2;DP4=0,0,1,0;MQ=60;FQ=-37.7914	GT:PL	0:12,3,0
chr1	1000688	.	GAAAAAAAA	GAAAAAAA	0.0121411	.	INDEL;IDV=1;IMF=1;DP=1;SGB=-0.379885;MQ0F=0;AF1=1;AC1=2;DP4=0,0,1,0;MQ=60;FQ=-37.7914	GT:PL	0:12,3,0
chr1	1000779	.	TAAAAAA	TAAAAA	0.0382777	.	INDEL;IDV=1;IMF=1;DP=1;SGB=-0.379885;MQ0F=0;AF1=1;AC1=2;DP4=0,0,1,0;MQ=60;FQ=-37.6115	GT:PL	0:17,3,0
chr1	1000792	.	ATTTTTT	ATTTTT	0.0382777	.	INDEL;IDV=1;IMF=1;DP=1;SGB=-0.379885;MQ0F=0;AF1=1;AC1=2;DP4=0,0,1,0;MQ=60;FQ=-37.6115	GT:PL	0:17,3,0
chr1	1000905	.	TAAAAAAA	TAAAAAA	0.0192266	.	INDEL;IDV=1;IMF=1;DP=1;SGB=-0.379885;MQ0F=0;AF1=1;AC1=2;DP4=0,0,1,0;MQ=60;FQ=-37.6953	GT:PL	0:14,3,0
chr1	1002930	.	GTTTTTTTT	GTTTTTTT	0.0121411	.	INDEL;IDV=1;IMF=1;DP=1;SGB=-0.379885;MQ0F=0;AF1=1;AC1=2;DP4=0,0,1,0;MQ=60;FQ=-37.7914	GT:PL	0:12,3,0
chr1	1003299	.	TAAAAAA	TAAAAA	0.0382777	.	INDEL;IDV=1;IMF=1;DP=1;SGB=-0.379885;MQ0F=0;AF1=1;AC1=2;DP4=0,0,1,0;MQ=60;FQ=-37.6115	GT:PL	0:17,3,0
chr1	1003945	.	GTTTTTTT	GTTTTTT	0.0192266	.	INDEL;IDV=1;IMF=1;DP=1;SGB=-0.379885;MQ0F=0;AF1=1;AC1=2;DP4=0,0,1,0;MQ=60;FQ=-37.6953	GT:PL	0:14,3,0
chr1	1004040	.	ATTTTT	ATTTT	0.0760422	.	INDEL;IDV=1;IMF=1;DP=1;SGB=-0.379885;MQ0F=0;AF1=1;AC1=2;DP4=0,0,1,0;MQ=60;FQ=-37.569	GT:PL	0:20,3,0
chr1	1004663	.	TAAAAAA	TAAAAA	0.0382777	.	INDEL;IDV=1;IMF=1;DP=1;SGB=-0.379885;MQ0F=0;AF1=1;AC1=2;DP4=0,0,1,0;MQ=60;FQ=-37.6115	GT:PL	0:17,3,0
chr1	1005368	.	CTTTTTTTTT	CTTTTTTTT	0.00964662	.	INDEL;IDV=1;IMF=1;DP=1;SGB=-0.379885;MQ0F=0;AF1=1;AC1=2;DP4=0,0,1,0;MQ=60;FQ=-37.8577	GT:PL	0:11,3,0
chr1	1006408	.	CTTTTTTTT	CTTTTTTT	0.0121411	.	INDEL;IDV=1;IMF=1;DP=1;SGB=-0.379885;MQ0F=0;AF1=1;AC1=2;DP4=0,0,1,0;MQ=60;FQ=-37.7914	GT:PL	0:12,3,0
chr1	1007172	.	TGGG	TGG	1.31116	.	INDEL;IDV=1;IMF=1;DP=1;SGB=-0.379885;MQ0F=0;AF1=1;AC1=2;DP4=0,0,1,0;MQ=60;FQ=-37.5279	GT:PL	0:33,3,0
chr1	1007396	.	CTTTTT	CTTTT	0.0760422	.	INDEL;IDV=1;IMF=1;DP=1;SGB=-0.379885;MQ0F=0;AF1=1;AC1=2;DP4=0,0,1,0;MQ=60;FQ=-37.569	GT:PL	0:20,3,0
chr1	1007693	.	ATTTTTTT	ATTTTTT	0.0192266	.	INDEL;IDV=1;IMF=1;DP=1;SGB=-0.379885;MQ0F=0;AF1=1;AC1=2;DP4=0,0,1,0;MQ=60;FQ=-37.6953	GT:PL	0:14,3,0
chr1	1007975	.	GTTTTTTT	GTTTTTT	0.0192266	.	INDEL;IDV=1;IMF=1;DP=1;SGB=-0.379885;MQ0F=0;AF1=1;AC1=2;DP4=0,0,1,0;MQ=60;FQ=-37.6953	GT:PL	0:14,3,0
chr1	1008295	.	CGGGG	CGGG	0.236052	.	INDEL;IDV=1;IMF=1;DP=1;SGB=-0.379885;MQ0F=0;AF1=1;AC1=2;DP4=0,0,1,0;MQ=60;FQ=-37.5395	GT:PL	0:25,3,0
chr1	1008479	.	TAAAAAAAA	TAAAAAAA	0.0121411	.	INDEL;IDV=1;IMF=1;DP=1;SGB=-0.379885;MQ0F=0;AF1=1;AC1=2;DP4=0,0,1,0;MQ=60;FQ=-37.7914	GT:PL	0:12,3,0
chr1	1008576	.	ATTTTTTT	ATTTTTT	0.0192266	.	INDEL;IDV=1;IMF=1;DP=1;SGB=-0.379885;MQ0F=0;AF1=1;AC1=2;DP4=0,0,1,0;MQ=60;FQ=-37.6953	GT:PL	0:14,3,0
chr1	1009273	.	TAAAAAAAA	TAAAAAAA	0.0121411	.	INDEL;IDV=1;IMF=1;DP=1;SGB=-0.379885;MQ0F=0;AF1=1;AC1=2;DP4=0,0,1,0;MQ=60;FQ=-37.7914	GT:PL	0:12,3,0
chr1	1009397	.	AGGGGGGG	AGGGGGG	0.0192266	.	INDEL;IDV=1;IMF=1;DP=1;SGB=-0.379885;MQ0F=0;AF1=1;AC1=2;DP4=0,0,1,0;MQ=60;FQ=-37.6953	GT:PL	0:14,3,0
chr1	1009413	.	AGGGGG	AGGGG	0.0760422	.	INDEL;IDV=1;IMF=1;DP=1;SGB=-0.379885;MQ0F=0;AF1=1;AC1=2;DP4=0,0,1,0;MQ=60;FQ=-37.569	GT:PL	0:20,3,0
chr1	1009491	.	ATTTTTT	ATTTTT	0.0382777	.	INDEL;IDV=1;IMF=1;DP=1;SGB=-0.379885;MQ0F=0;AF1=1;AC1=2;DP4=0,0,1,0;MQ=60;FQ=-37.6115	GT:PL	0:17,3,0
chr1	1010887	.	CTTTTTT	CTTTTT	0.0382777	.	INDEL;IDV=1;IMF=1;DP=1;SGB=-0.379885;MQ0F=0;AF1=1;AC1=2;DP4=0,0,1,0;MQ=60;FQ=-37.6115	GT:PL	0:17,3,0
chr1	1011074	.	GTTTTTTTTTT	GTTTTTTTTT	0.00766444	.	INDEL;IDV=1;IMF=1;DP=1;SGB=-0.379885;MQ0F=0;AF1=1;AC1=2;DP4=0,0,1,0;MQ=60;FQ=-37.9396	GT:PL	0:10,3,0
chr1	1011240	.	CGGGG	CGGG	0.236052	.	INDEL;IDV=1;IMF=1;DP=1;SGB=-0.379885;MQ0F=0;AF1=1;AC1=2;DP4=0,0,1,0;MQ=60;FQ=-37.5395	GT:PL	0:25,3,0
chr1	1012940	.	GTTTTTTT	GTTTTTT	0.0192266	.	INDEL;IDV=1;IMF=1;DP=1;SGB=-0.379885;MQ0F=0;AF1=1;AC1=2;DP4=0,0,1,0;MQ=60;FQ=-37.6953	GT:PL	0:14,3,0
chr1	1016042	.	GTTTTTT	GTTTTT	0.0382777	.	INDEL;IDV=1;IMF=1;DP=1;SGB=-0.379885;MQ0F=0;AF1=1;AC1=2;DP4=0,0,1,0;MQ=60;FQ=-37.6115	GT:PL	0:17,3,0
chr1	1016420	.	ATTTTTT	ATTTTT	0.0382777	.	INDEL;IDV=1;IMF=1;DP=1;SGB=-0.379885;MQ0F=0;AF1=1;AC1=2;DP4=0,0,1,0;MQ=60;FQ=-37.6115	GT:PL	0:17,3,0
chr1	1017324	.	GAAAAA	GAAAA	0.0760422	.	INDEL;IDV=1;IMF=1;DP=1;SGB=-0.379885;MQ0F=0;AF1=1;AC1=2;DP4=0,0,1,0;MQ=60;FQ=-37.569	GT:PL	0:20,3,0
chr1	1017447	.	GTTTTTT	GTTTTT	0.0382777	.	INDEL;IDV=1;IMF=1;DP=1;SGB=-0.379885;MQ0F=0;AF1=1;AC1=2;DP4=0,0,1,0;MQ=60;FQ=-37.6115	GT:PL	0:17,3,0
chr1	1017731	.	CAAAAAAAAAA	CAAAAAAAAA	0.00766444	.	INDEL;IDV=1;IMF=1;DP=1;SGB=-0.379885;MQ0F=0;AF1=1;AC1=2;DP4=0,0,1,0;MQ=60;FQ=-37.9396	GT:PL	0:10,3,0
chr1	1018157	.	ATTTTT	ATTTT	0.0760422	.	INDEL;IDV=1;IMF=1;DP=1;SGB=-0.379885;MQ0F=0;AF1=1;AC1=2;DP4=0,0,1,0;MQ=60;FQ=-37.569	GT:PL	0:20,3,0
chr1	1018560	.	CAAAAAA	CAAAAA	0.0382777	.	INDEL;IDV=1;IMF=1;DP=1;SGB=-0.379885;MQ0F=0;AF1=1;AC1=2;DP4=0,0,1,0;MQ=60;FQ=-37.6115	GT:PL	0:17,3,0
chr1	1020481	.	AGGG	AGG	1.31116	.	INDEL;IDV=1;IMF=1;DP=1;SGB=-0.379885;MQ0F=0;AF1=1;AC1=2;DP4=0,0,1,0;MQ=60;FQ=-37.5279	GT:PL	0:33,3,0
chr1	1021317	.	TAAAAAAA	TAAAAAA	0.0192266	.	INDEL;IDV=1;IMF=1;DP=1;SGB=-0.379885;MQ0F=0;AF1=1;AC1=2;DP4=0,0,1,0;MQ=60;FQ=-37.6953	GT:PL	0:14,3,0
chr1	1025723	.	TAAAAAAA	TAAAAAA	0.0192266	.	INDEL;IDV=1;IMF=1;DP=1;SGB=-0.379885;MQ0F=0;AF1=1;AC1=2;DP4=0,0,1,0;MQ=60;FQ=-37.6953	GT:PL	0:14,3,0
chr1	1027678	.	AGGGGGG	AGGGGG	0.0382777	.	INDEL;IDV=1;IMF=1;DP=1;SGB=-0.379885;MQ0F=0;AF1=1;AC1=2;DP4=0,0,1,0;MQ=60;FQ=-37.6115	GT:PL	0:17,3,0
chr1	1027781	.	TGGGGG	TGGGG	0.0760422	.	INDEL;IDV=1;IMF=1;DP=1;SGB=-0.379885;MQ0F=0;AF1=1;AC1=2;DP4=0,0,1,0;MQ=60;FQ=-37.569	GT:PL	0:20,3,0
chr1	1030700	.	CTTTTTTTT	CTTTTTTT	0.0121411	.	INDEL;IDV=1;IMF=1;DP=1;SGB=-0.379885;MQ0F=0;AF1=1;AC1=2;DP4=0,0,1,0;MQ=60;FQ=-37.7914	GT:PL	0:12,3,0
chr1	1031749	.	TGGGGG	TGGGG	0.0760422	.	INDEL;IDV=1;IMF=1;DP=1;SGB=-0.379885;MQ0F=0;AF1=1;AC1=2;DP4=0,0,1,0;MQ=60;FQ=-37.569	GT:PL	0:20,3,0
chr1	1032543	.	GGGAG	GG	22.4955	.	INDEL;IDV=1;IMF=1;DP=1;SGB=-0.379885;MQ0F=0;AF1=1;AC1=2;DP4=0,0,1,0;MQ=60;FQ=-37.5258	GT:PL	1:60,3,0
chr1	1032615	.	AGGG	AGG	0.11991	.	INDEL;IDV=1;IMF=1;DP=1;SGB=-0.379885;MQ0F=0;AF1=1;AC1=2;DP4=0,0,1,0;MQ=60;FQ=-37.5531	GT:PL	0:22,3,0
chr1	1032641	.	ATTT	ATT	0.11991	.	INDEL;IDV=1;IMF=1;DP=1;SGB=-0.379885;MQ0F=0;AF1=1;AC1=2;DP4=0,0,1,0;MQ=60;FQ=-37.5531	GT:PL	0:22,3,0
chr1	1033417	.	GCCCCC	GCCCC	0.0760422	.	INDEL;IDV=1;IMF=1;DP=1;SGB=-0.379885;MQ0F=0;AF1=1;AC1=2;DP4=0,0,1,0;MQ=60;FQ=-37.569	GT:PL	0:20,3,0
chr1	1034530	.	CCT	C	16.5677	.	INDEL;IDV=1;IMF=1;DP=1;SGB=-0.379885;MQ0F=0;AF1=1;AC1=2;DP4=0,0,1,0;MQ=60;FQ=-37.5258	GT:PL	1:54,3,0
chr1	1034545	.	ACAATGGGTTGAAACAACTGAGCGTTTGGGCGTAGCAATGGGT	ACAATGGGT	22.4955	.	INDEL;IDV=1;IMF=1;DP=1;SGB=-0.379885;MQ0F=0;AF1=1;AC1=2;DP4=0,0,1,0;MQ=60;FQ=-37.5258	GT:PL	1:60,3,0
chr1	1035154	.	AGGGG	AGGG	0.236052	.	INDEL;IDV=1;IMF=1;DP=1;SGB=-0.379885;MQ0F=0;AF1=1;AC1=2;DP4=0,0,1,0;MQ=60;FQ=-37.5395	GT:PL	0:25,3,0
chr1	1036301	.	TCCCC	TCCC	0.236052	.	INDEL;IDV=1;IMF=1;DP=1;SGB=-0.379885;MQ0F=0;AF1=1;AC1=2;DP4=0,0,1,0;MQ=60;FQ=-37.5395	GT:PL	0:25,3,0
chr1	1038823	.	CTTTTTTTT	CTTTTTTT	0.0121411	.	INDEL;IDV=1;IMF=1;DP=1;SGB=-0.379885;MQ0F=0;AF1=1;AC1=2;DP4=0,0,1,0;MQ=60;FQ=-37.7914	GT:PL	0:12,3,0
chr1	1039495	.	CGGGGG	CGGGG	0.0760422	.	INDEL;IDV=1;IMF=1;DP=1;SGB=-0.379885;MQ0F=0;AF1=1;AC1=2;DP4=0,0,1,0;MQ=60;FQ=-37.569	GT:PL	0:20,3,0
chr1	1041361	.	GCCCC	GCCC	0.236052	.	INDEL;IDV=1;IMF=1;DP=1;SGB=-0.379885;MQ0F=0;AF1=1;AC1=2;DP4=0,0,1,0;MQ=60;FQ=-37.5395	GT:PL	0:25,3,0
chr1	1042368	.	CAAAAAAAAA	CAAAAAAAA	0.00964662	.	INDEL;IDV=1;IMF=1;DP=1;SGB=-0.379885;MQ0F=0;AF1=1;AC1=2;DP4=0,0,1,0;MQ=60;FQ=-37.8577	GT:PL	0:11,3,0
chr1	1045374	.	CGGGG	CGGG	0.236052	.	INDEL;IDV=1;IMF=1;DP=1;SGB=-0.379885;MQ0F=0;AF1=1;AC1=2;DP4=0,0,1,0;MQ=60;FQ=-37.5395	GT:PL	0:25,3,0
chr1	1050154	.	TGGGGGG	TGGGGG	0.0382777	.	INDEL;IDV=1;IMF=1;DP=1;SGB=-0.379885;MQ0F=0;AF1=1;AC1=2;DP4=0,0,1,0;MQ=60;FQ=-37.6115	GT:PL	0:17,3,0
chr1	1050872	.	TAAAAAA	TAAAAA	0.0382777	.	INDEL;IDV=1;IMF=1;DP=1;SGB=-0.379885;MQ0F=0;AF1=1;AC1=2;DP4=0,0,1,0;MQ=60;FQ=-37.6115	GT:PL	0:17,3,0
chr1	1059932	.	CTTTTT	CTTTT	0.0760422	.	INDEL;IDV=1;IMF=1;DP=1;SGB=-0.379885;MQ0F=0;AF1=1;AC1=2;DP4=0,0,1,0;MQ=60;FQ=-37.569	GT:PL	0:20,3,0
chr1	1064280	.	ATTTTTTT	ATTTTTT	0.0192266	.	INDEL;IDV=1;IMF=1;DP=1;SGB=-0.379885;MQ0F=0;AF1=1;AC1=2;DP4=0,0,1,0;MQ=60;FQ=-37.6953	GT:PL	0:14,3,0
chr1	1064384	.	GAAAAAAA	GAAAAAA	0.0192266	.	INDEL;IDV=1;IMF=1;DP=1;SGB=-0.379885;MQ0F=0;AF1=1;AC1=2;DP4=0,0,1,0;MQ=60;FQ=-37.6953	GT:PL	0:14,3,0
chr1	1064614	.	TCCC	TCC	1.07193	.	INDEL;IDV=1;IMF=1;DP=1;SGB=-0.379885;MQ0F=0;AF1=1;AC1=2;DP4=0,0,1,0;MQ=60;FQ=-37.5285	GT:PL	0:32,3,0
chr1	1068123	.	CGGGG	CGGG	0.236052	.	INDEL;IDV=1;IMF=1;DP=1;SGB=-0.379885;MQ0F=0;AF1=1;AC1=2;DP4=0,0,1,0;MQ=60;FQ=-37.5395	GT:PL	0:25,3,0
chr1	1068377	.	GTTTTTT	GTTTTT	0.0382777	.	INDEL;IDV=1;IMF=1;DP=1;SGB=-0.379885;MQ0F=0;AF1=1;AC1=2;DP4=0,0,1,0;MQ=60;FQ=-37.6115	GT:PL	0:17,3,0
chr1	1068841	.	CCTCTTCT	CCTCTTCTCTTCT	22.4955	.	INDEL;IDV=1;IMF=1;DP=1;SGB=-0.379885;MQ0F=0;AF1=1;AC1=2;DP4=0,0,1,0;MQ=60;FQ=-37.5258	GT:PL	1:60,3,0
chr1	1069819	.	CTTTTTT	CTTTTT	0.0382777	.	INDEL;IDV=1;IMF=1;DP=1;SGB=-0.379885;MQ0F=0;AF1=1;AC1=2;DP4=0,0,1,0;MQ=60;FQ=-37.6115	GT:PL	0:17,3,0
chr1	1071979	.	AGGGGGG	AGGGGG	0.0382777	.	INDEL;IDV=1;IMF=1;DP=1;SGB=-0.379885;MQ0F=0;AF1=1;AC1=2;DP4=0,0,1,0;MQ=60;FQ=-37.6115	GT:PL	0:17,3,0
chr1	1072445	.	CTTTTTTTT	CTTTTTTT	0.0121411	.	INDEL;IDV=1;IMF=1;DP=1;SGB=-0.379885;MQ0F=0;AF1=1;AC1=2;DP4=0,0,1,0;MQ=60;FQ=-37.7914	GT:PL	0:12,3,0
chr1	1072552	.	TCCCCC	TCCCC	0.0760422	.	INDEL;IDV=1;IMF=1;DP=1;SGB=-0.379885;MQ0F=0;AF1=1;AC1=2;DP4=0,0,1,0;MQ=60;FQ=-37.569	GT:PL	0:20,3,0
chr1	1072641	.	CAAAAA	CAAAA	0.0760422	.	INDEL;IDV=1;IMF=1;DP=1;SGB=-0.379885;MQ0F=0;AF1=1;AC1=2;DP4=0,0,1,0;MQ=60;FQ=-37.569	GT:PL	0:20,3,0
chr1	1079678	.	TGGGGGG	TGGGGG	0.0382777	.	INDEL;IDV=1;IMF=1;DP=1;SGB=-0.379885;MQ0F=0;AF1=1;AC1=2;DP4=0,0,1,0;MQ=60;FQ=-37.6115	GT:PL	0:17,3,0
chr1	1080166	.	ACCCCCC	ACCCCC	0.0382777	.	INDEL;IDV=1;IMF=1;DP=1;SGB=-0.379885;MQ0F=0;AF1=1;AC1=2;DP4=0,0,1,0;MQ=60;FQ=-37.6115	GT:PL	0:17,3,0
chr1	1080743	.	CTTTTTT	CTTTTT	0.0382777	.	INDEL;IDV=1;IMF=1;DP=1;SGB=-0.379885;MQ0F=0;AF1=1;AC1=2;DP4=0,0,1,0;MQ=60;FQ=-37.6115	GT:PL	0:17,3,0
chr1	1082152	.	CGGGG	CGGG	0.236052	.	INDEL;IDV=1;IMF=1;DP=1;SGB=-0.379885;MQ0F=0;AF1=1;AC1=2;DP4=0,0,1,0;MQ=60;FQ=-37.5395	GT:PL	0:25,3,0
chr1	1084728	.	GTTTTT	GTTTT	0.0760422	.	INDEL;IDV=1;IMF=1;DP=1;SGB=-0.379885;MQ0F=0;AF1=1;AC1=2;DP4=0,0,1,0;MQ=60;FQ=-37.569	GT:PL	0:20,3,0
chr1	1085993	.	CCT	C	0.570217	.	INDEL;IDV=1;IMF=1;DP=1;SGB=-0.379885;MQ0F=0;AF1=1;AC1=2;DP4=0,0,1,0;MQ=60;FQ=-37.5312	GT:PL	0:29,3,0
chr1	1089068	.	GCCCCC	GCCCC	0.0760422	.	INDEL;IDV=1;IMF=1;DP=1;SGB=-0.379885;MQ0F=0;AF1=1;AC1=2;DP4=0,0,1,0;MQ=60;FQ=-37.569	GT:PL	0:20,3,0
chr1	1089709	.	ACCCCCCC	ACCCCCC	0.0192266	.	INDEL;IDV=1;IMF=1;DP=1;SGB=-0.379885;MQ0F=0;AF1=1;AC1=2;DP4=0,0,1,0;MQ=60;FQ=-37.6953	GT:PL	0:14,3,0
chr1	1090007	.	GCCCC	GCCC	0.236052	.	INDEL;IDV=1;IMF=1;DP=1;SGB=-0.379885;MQ0F=0;AF1=1;AC1=2;DP4=0,0,1,0;MQ=60;FQ=-37.5395	GT:PL	0:25,3,0
chr1	1090165	.	ATTTTTTTTTT	ATTTTTTTTT	0.00766444	.	INDEL;IDV=1;IMF=1;DP=1;SGB=-0.379885;MQ0F=0;AF1=1;AC1=2;DP4=0,0,1,0;MQ=60;FQ=-37.9396	GT:PL	0:10,3,0
chr1	1091024	.	TGGGGG	TGGGG	0.0760422	.	INDEL;IDV=1;IMF=1;DP=1;SGB=-0.379885;MQ0F=0;AF1=1;AC1=2;DP4=0,0,1,0;MQ=60;FQ=-37.569	GT:PL	0:20,3,0
chr1	1094782	.	TGGG	TGG	1.31116	.	INDEL;IDV=1;IMF=1;DP=1;SGB=-0.379885;MQ0F=0;AF1=1;AC1=2;DP4=0,0,1,0;MQ=60;FQ=-37.5279	GT:PL	0:33,3,0
chr1	1096121	.	TAAAAA	TAAAA	0.0760422	.	INDEL;IDV=1;IMF=1;DP=1;SGB=-0.379885;MQ0F=0;AF1=1;AC1=2;DP4=0,0,1,0;MQ=60;FQ=-37.569	GT:PL	0:20,3,0
chr1	1096289	.	CAAAAA	CAAAA	0.0760422	.	INDEL;IDV=1;IMF=1;DP=1;SGB=-0.379885;MQ0F=0;AF1=1;AC1=2;DP4=0,0,1,0;MQ=60;FQ=-37.569	GT:PL	0:20,3,0
chr1	1096503	.	ATTTTTTTT	ATTTTTTT	0.0121411	.	INDEL;IDV=1;IMF=1;DP=1;SGB=-0.379885;MQ0F=0;AF1=1;AC1=2;DP4=0,0,1,0;MQ=60;FQ=-37.7914	GT:PL	0:12,3,0
chr1	1096724	.	ACCCCCC	ACCCCC	0.0382777	.	INDEL;IDV=1;IMF=1;DP=1;SGB=-0.379885;MQ0F=0;AF1=1;AC1=2;DP4=0,0,1,0;MQ=60;FQ=-37.6115	GT:PL	0:17,3,0
chr1	1097745	.	GAAAAAA	GAAAAA	0.0382777	.	INDEL;IDV=1;IMF=1;DP=1;SGB=-0.379885;MQ0F=0;AF1=1;AC1=2;DP4=0,0,1,0;MQ=60;FQ=-37.6115	GT:PL	0:17,3,0
chr1	1098410	.	TAAAAAAAA	TAAAAAAA	0.0121411	.	INDEL;IDV=1;IMF=1;DP=1;SGB=-0.379885;MQ0F=0;AF1=1;AC1=2;DP4=0,0,1,0;MQ=60;FQ=-37.7914	GT:PL	0:12,3,0
chr1	1098448	.	TAAAAAA	TAAAAA	0.0382777	.	INDEL;IDV=1;IMF=1;DP=1;SGB=-0.379885;MQ0F=0;AF1=1;AC1=2;DP4=0,0,1,0;MQ=60;FQ=-37.6115	GT:PL	0:17,3,0
chr1	1099125	.	GCCCC	GCCC	0.236052	.	INDEL;IDV=1;IMF=1;DP=1;SGB=-0.379885;MQ0F=0;AF1=1;AC1=2;DP4=0,0,1,0;MQ=60;FQ=-37.5395	GT:PL	0:25,3,0
chr1	1099673	.	ATTTTTT	ATTTTT	0.0382777	.	INDEL;IDV=1;IMF=1;DP=1;SGB=-0.379885;MQ0F=0;AF1=1;AC1=2;DP4=0,0,1,0;MQ=60;FQ=-37.6115	GT:PL	0:17,3,0
chr1	1099975	.	CAAAAAAAA	CAAAAAAA	0.0121411	.	INDEL;IDV=1;IMF=1;DP=1;SGB=-0.379885;MQ0F=0;AF1=1;AC1=2;DP4=0,0,1,0;MQ=60;FQ=-37.7914	GT:PL	0:12,3,0
chr1	1100147	.	GAAAAAAAA	GAAAAAAA	0.0121411	.	INDEL;IDV=1;IMF=1;DP=1;SGB=-0.379885;MQ0F=0;AF1=1;AC1=2;DP4=0,0,1,0;MQ=60;FQ=-37.7914	GT:PL	0:12,3,0
chr1	1100173	.	CTTTTTTT	CTTTTTT	0.0192266	.	INDEL;IDV=1;IMF=1;DP=1;SGB=-0.379885;MQ0F=0;AF1=1;AC1=2;DP4=0,0,1,0;MQ=60;FQ=-37.6953	GT:PL	0:14,3,0
chr1	1100675	.	TAAAAAA	TAAAAA	0.0382777	.	INDEL;IDV=1;IMF=1;DP=1;SGB=-0.379885;MQ0F=0;AF1=1;AC1=2;DP4=0,0,1,0;MQ=60;FQ=-37.6115	GT:PL	0:17,3,0
chr1	1101010	.	ATTTTTT	ATTTTT	0.0382777	.	INDEL;IDV=1;IMF=1;DP=1;SGB=-0.379885;MQ0F=0;AF1=1;AC1=2;DP4=0,0,1,0;MQ=60;FQ=-37.6115	GT:PL	0:17,3,0
chr1	1101378	.	GAAAAAAAA	GAAAAAAA	0.0121411	.	INDEL;IDV=1;IMF=1;DP=1;SGB=-0.379885;MQ0F=0;AF1=1;AC1=2;DP4=0,0,1,0;MQ=60;FQ=-37.7914	GT:PL	0:12,3,0
chr1	1101529	.	CAAAAAAA	CAAAAAA	0.0192266	.	INDEL;IDV=1;IMF=1;DP=1;SGB=-0.379885;MQ0F=0;AF1=1;AC1=2;DP4=0,0,1,0;MQ=60;FQ=-37.6953	GT:PL	0:14,3,0
chr1	1102220	.	ATTTTTTT	ATTTTTT	0.0192266	.	INDEL;IDV=1;IMF=1;DP=1;SGB=-0.379885;MQ0F=0;AF1=1;AC1=2;DP4=0,0,1,0;MQ=60;FQ=-37.6953	GT:PL	0:14,3,0
chr1	1102427	.	ATTTTTT	ATTTTT	0.0382777	.	INDEL;IDV=1;IMF=1;DP=1;SGB=-0.379885;MQ0F=0;AF1=1;AC1=2;DP4=0,0,1,0;MQ=60;FQ=-37.6115	GT:PL	0:17,3,0
chr1	1102472	.	GAAAAAAAAA	GAAAAAAAA	0.00964662	.	INDEL;IDV=1;IMF=1;DP=1;SGB=-0.379885;MQ0F=0;AF1=1;AC1=2;DP4=0,0,1,0;MQ=60;FQ=-37.8577	GT:PL	0:11,3,0
chr1	1102568	.	CAAAAAAA	CAAAAAA	0.0192266	.	INDEL;IDV=1;IMF=1;DP=1;SGB=-0.379885;MQ0F=0;AF1=1;AC1=2;DP4=0,0,1,0;MQ=60;FQ=-37.6953	GT:PL	0:14,3,0
chr1	1102800	.	CAAAAAAAA	CAAAAAAA	0.0121411	.	INDEL;IDV=1;IMF=1;DP=1;SGB=-0.379885;MQ0F=0;AF1=1;AC1=2;DP4=0,0,1,0;MQ=60;FQ=-37.7914	GT:PL	0:12,3,0
chr1	1103628	.	CTTTTTTT	CTTTTTT	0.0192266	.	INDEL;IDV=1;IMF=1;DP=1;SGB=-0.379885;MQ0F=0;AF1=1;AC1=2;DP4=0,0,1,0;MQ=60;FQ=-37.6953	GT:PL	0:14,3,0
chr1	1119995	.	TCCC	TCC	1.31116	.	INDEL;IDV=1;IMF=1;DP=1;SGB=-0.379885;MQ0F=0;AF1=1;AC1=2;DP4=0,0,1,0;MQ=60;FQ=-37.5279	GT:PL	0:33,3,0
chr1	1120615	.	ACCCCC	ACCCC	0.0760422	.	INDEL;IDV=1;IMF=1;DP=1;SGB=-0.379885;MQ0F=0;AF1=1;AC1=2;DP4=0,0,1,0;MQ=60;FQ=-37.569	GT:PL	0:20,3,0
chr1	1121196	.	GAAAAAAA	GAAAAAA	0.0192266	.	INDEL;IDV=1;IMF=1;DP=1;SGB=-0.379885;MQ0F=0;AF1=1;AC1=2;DP4=0,0,1,0;MQ=60;FQ=-37.6953	GT:PL	0:14,3,0
chr1	1122582	.	TCCCCC	TCCCC	0.0760422	.	INDEL;IDV=1;IMF=1;DP=1;SGB=-0.379885;MQ0F=0;AF1=1;AC1=2;DP4=0,0,1,0;MQ=60;FQ=-37.569	GT:PL	0:20,3,0
chr1	1122857	.	GCCCC	GCCC	0.236052	.	INDEL;IDV=1;IMF=1;DP=1;SGB=-0.379885;MQ0F=0;AF1=1;AC1=2;DP4=0,0,1,0;MQ=60;FQ=-37.5395	GT:PL	0:25,3,0
chr1	1124459	.	TGGGGGG	TGGGGG	0.0382777	.	INDEL;IDV=1;IMF=1;DP=1;SGB=-0.379885;MQ0F=0;AF1=1;AC1=2;DP4=0,0,1,0;MQ=60;FQ=-37.6115	GT:PL	0:17,3,0
chr1	1124867	.	AGGGG	AGGG	0.236052	.	INDEL;IDV=1;IMF=1;DP=1;SGB=-0.379885;MQ0F=0;AF1=1;AC1=2;DP4=0,0,1,0;MQ=60;FQ=-37.5395	GT:PL	0:25,3,0
chr1	1125461	.	TAAAA	TAAA	0.236052	.	INDEL;IDV=1;IMF=1;DP=1;SGB=-0.379885;MQ0F=0;AF1=1;AC1=2;DP4=0,0,1,0;MQ=60;FQ=-37.5395	GT:PL	0:25,3,0
chr1	1125968	.	TAAAAAA	TAAAAA	0.0382777	.	INDEL;IDV=1;IMF=1;DP=1;SGB=-0.379885;MQ0F=0;AF1=1;AC1=2;DP4=0,0,1,0;MQ=60;FQ=-37.6115	GT:PL	0:17,3,0
chr1	1127199	.	GAAAAAAA	GAAAAAA	0.0192266	.	INDEL;IDV=1;IMF=1;DP=1;SGB=-0.379885;MQ0F=0;AF1=1;AC1=2;DP4=0,0,1,0;MQ=60;FQ=-37.6953	GT:PL	0:14,3,0
chr1	1129737	.	CAAAAAAA	CAAAAAA	0.0192266	.	INDEL;IDV=1;IMF=1;DP=1;SGB=-0.379885;MQ0F=0;AF1=1;AC1=2;DP4=0,0,1,0;MQ=60;FQ=-37.6953	GT:PL	0:14,3,0
chr1	1130672	.	TAAAAAAAAA	TAAAAAAAA	0.00964662	.	INDEL;IDV=1;IMF=1;DP=1;SGB=-0.379885;MQ0F=0;AF1=1;AC1=2;DP4=0,0,1,0;MQ=60;FQ=-37.8577	GT:PL	0:11,3,0
chr1	1130746	.	TAAAAAAA	TAAAAAA	0.0192266	.	INDEL;IDV=1;IMF=1;DP=1;SGB=-0.379885;MQ0F=0;AF1=1;AC1=2;DP4=0,0,1,0;MQ=60;FQ=-37.6953	GT:PL	0:14,3,0
chr1	1130796	.	ATTTTTTTTT	ATTTTTTTT	0.00964662	.	INDEL;IDV=1;IMF=1;DP=1;SGB=-0.379885;MQ0F=0;AF1=1;AC1=2;DP4=0,0,1,0;MQ=60;FQ=-37.8577	GT:PL	0:11,3,0
chr1	1135518	.	GAAAAA	GAAAA	0.0760422	.	INDEL;IDV=1;IMF=1;DP=1;SGB=-0.379885;MQ0F=0;AF1=1;AC1=2;DP4=0,0,1,0;MQ=60;FQ=-37.569	GT:PL	0:20,3,0
chr1	1138263	.	TCCCCC	TCCCC	0.0760422	.	INDEL;IDV=1;IMF=1;DP=1;SGB=-0.379885;MQ0F=0;AF1=1;AC1=2;DP4=0,0,1,0;MQ=60;FQ=-37.569	GT:PL	0:20,3,0
chr1	1139265	.	GAAAAAAA	GAAAAAA	0.0192266	.	INDEL;IDV=1;IMF=1;DP=1;SGB=-0.379885;MQ0F=0;AF1=1;AC1=2;DP4=0,0,1,0;MQ=60;FQ=-37.6953	GT:PL	0:14,3,0
chr1	1139343	.	GAAAAAAAA	GAAAAAAA	0.0121411	.	INDEL;IDV=1;IMF=1;DP=1;SGB=-0.379885;MQ0F=0;AF1=1;AC1=2;DP4=0,0,1,0;MQ=60;FQ=-37.7914	GT:PL	0:12,3,0
chr1	1140094	.	ATTTTTT	ATTTTT	0.0382777	.	INDEL;IDV=1;IMF=1;DP=1;SGB=-0.379885;MQ0F=0;AF1=1;AC1=2;DP4=0,0,1,0;MQ=60;FQ=-37.6115	GT:PL	0:17,3,0
chr1	1140957	.	TAAAAAAA	TAAAAAA	0.0192266	.	INDEL;IDV=1;IMF=1;DP=1;SGB=-0.379885;MQ0F=0;AF1=1;AC1=2;DP4=0,0,1,0;MQ=60;FQ=-37.6953	GT:PL	0:14,3,0
chr1	1141211	.	GTTTTTT	GTTTTT	0.0382777	.	INDEL;IDV=1;IMF=1;DP=1;SGB=-0.379885;MQ0F=0;AF1=1;AC1=2;DP4=0,0,1,0;MQ=60;FQ=-37.6115	GT:PL	0:17,3,0
chr1	1141305	.	GTTTTTTTTT	GTTTTTTTT	0.00964662	.	INDEL;IDV=1;IMF=1;DP=1;SGB=-0.379885;MQ0F=0;AF1=1;AC1=2;DP4=0,0,1,0;MQ=60;FQ=-37.8577	GT:PL	0:11,3,0
chr1	1141330	.	ATTTTTT	ATTTTT	0.0382777	.	INDEL;IDV=1;IMF=1;DP=1;SGB=-0.379885;MQ0F=0;AF1=1;AC1=2;DP4=0,0,1,0;MQ=60;FQ=-37.6115	GT:PL	0:17,3,0
chr1	1141686	.	GAAAAA	GAAAA	0.0760422	.	INDEL;IDV=1;IMF=1;DP=1;SGB=-0.379885;MQ0F=0;AF1=1;AC1=2;DP4=0,0,1,0;MQ=60;FQ=-37.569	GT:PL	0:20,3,0
chr1	1142916	.	GAAAAAAAA	GAAAAAAA	0.0121411	.	INDEL;IDV=1;IMF=1;DP=1;SGB=-0.379885;MQ0F=0;AF1=1;AC1=2;DP4=0,0,1,0;MQ=60;FQ=-37.7914	GT:PL	0:12,3,0
chr1	1143930	.	GAAAAAAA	GAAAAAA	0.0192266	.	INDEL;IDV=1;IMF=1;DP=1;SGB=-0.379885;MQ0F=0;AF1=1;AC1=2;DP4=0,0,1,0;MQ=60;FQ=-37.6953	GT:PL	0:14,3,0
chr1	1144010	.	GAAAAAAAAAA	GAAAAAAAAA	0.00766444	.	INDEL;IDV=1;IMF=1;DP=1;SGB=-0.379885;MQ0F=0;AF1=1;AC1=2;DP4=0,0,1,0;MQ=60;FQ=-37.9396	GT:PL	0:10,3,0
chr1	1144177	.	CAAAAAAAA	CAAAAAAA	0.0121411	.	INDEL;IDV=1;IMF=1;DP=1;SGB=-0.379885;MQ0F=0;AF1=1;AC1=2;DP4=0,0,1,0;MQ=60;FQ=-37.7914	GT:PL	0:12,3,0
chr1	1144238	.	TGGGG	TGGG	0.236052	.	INDEL;IDV=1;IMF=1;DP=1;SGB=-0.379885;MQ0F=0;AF1=1;AC1=2;DP4=0,0,1,0;MQ=60;FQ=-37.5395	GT:PL	0:25,3,0
chr1	1144337	.	CAAAAAAA	CAAAAAA	0.0192266	.	INDEL;IDV=1;IMF=1;DP=1;SGB=-0.379885;MQ0F=0;AF1=1;AC1=2;DP4=0,0,1,0;MQ=60;FQ=-37.6953	GT:PL	0:14,3,0
chr1	1145611	.	GTTTTTTT	GTTTTTT	0.0192266	.	INDEL;IDV=1;IMF=1;DP=1;SGB=-0.379885;MQ0F=0;AF1=1;AC1=2;DP4=0,0,1,0;MQ=60;FQ=-37.6953	GT:PL	0:14,3,0
chr1	1146895	.	CAAAAAAAAA	CAAAAAAAA	0.00964662	.	INDEL;IDV=1;IMF=1;DP=1;SGB=-0.379885;MQ0F=0;AF1=1;AC1=2;DP4=0,0,1,0;MQ=60;FQ=-37.8577	GT:PL	0:11,3,0
chr1	1147613	.	CTTTTTT	CTTTTT	0.0382777	.	INDEL;IDV=1;IMF=1;DP=1;SGB=-0.379885;MQ0F=0;AF1=1;AC1=2;DP4=0,0,1,0;MQ=60;FQ=-37.6115	GT:PL	0:17,3,0
chr1	1148006	.	GTTTTTTTTT	GTTTTTTTT	0.00964662	.	INDEL;IDV=1;IMF=1;DP=1;SGB=-0.379885;MQ0F=0;AF1=1;AC1=2;DP4=0,0,1,0;MQ=60;FQ=-37.8577	GT:PL	0:11,3,0
chr1	1149612	.	GTTTTTTT	GTTTTTT	0.0192266	.	INDEL;IDV=1;IMF=1;DP=1;SGB=-0.379885;MQ0F=0;AF1=1;AC1=2;DP4=0,0,1,0;MQ=60;FQ=-37.6953	GT:PL	0:14,3,0
chr1	1150821	.	TGGGGGG	TGGGGG	0.0382777	.	INDEL;IDV=1;IMF=1;DP=1;SGB=-0.379885;MQ0F=0;AF1=1;AC1=2;DP4=0,0,1,0;MQ=60;FQ=-37.6115	GT:PL	0:17,3,0
chr1	1155318	.	AGGGGG	AGGGG	0.0760422	.	INDEL;IDV=1;IMF=1;DP=1;SGB=-0.379885;MQ0F=0;AF1=1;AC1=2;DP4=0,0,1,0;MQ=60;FQ=-37.569	GT:PL	0:20,3,0
chr1	1155819	.	TCCCCCC	TCCCCC	0.0382777	.	INDEL;IDV=1;IMF=1;DP=1;SGB=-0.379885;MQ0F=0;AF1=1;AC1=2;DP4=0,0,1,0;MQ=60;FQ=-37.6115	GT:PL	0:17,3,0
chr1	1157612	.	GTTTTTTT	GTTTTTT	0.0192266	.	INDEL;IDV=1;IMF=1;DP=1;SGB=-0.379885;MQ0F=0;AF1=1;AC1=2;DP4=0,0,1,0;MQ=60;FQ=-37.6953	GT:PL	0:14,3,0
chr1	1157781	.	GCCCC	GCCC	0.236052	.	INDEL;IDV=1;IMF=1;DP=1;SGB=-0.379885;MQ0F=0;AF1=1;AC1=2;DP4=0,0,1,0;MQ=60;FQ=-37.5395	GT:PL	0:25,3,0
chr1	1159102	.	TAAAAAAA	TAAAAAA	0.0192266	.	INDEL;IDV=1;IMF=1;DP=1;SGB=-0.379885;MQ0F=0;AF1=1;AC1=2;DP4=0,0,1,0;MQ=60;FQ=-37.6953	GT:PL	0:14,3,0
chr1	1159993	.	CAAAAAAAA	CAAAAAAA	0.0121411	.	INDEL;IDV=1;IMF=1;DP=1;SGB=-0.379885;MQ0F=0;AF1=1;AC1=2;DP4=0,0,1,0;MQ=60;FQ=-37.7914	GT:PL	0:12,3,0
chr1	1160413	.	GAAAAAAAA	GAAAAAAA	0.0121411	.	INDEL;IDV=1;IMF=1;DP=1;SGB=-0.379885;MQ0F=0;AF1=1;AC1=2;DP4=0,0,1,0;MQ=60;FQ=-37.7914	GT:PL	0:12,3,0
chr1	1161114	.	ATTTTTTTT	ATTTTTTT	0.0121411	.	INDEL;IDV=1;IMF=1;DP=1;SGB=-0.379885;MQ0F=0;AF1=1;AC1=2;DP4=0,0,1,0;MQ=60;FQ=-37.7914	GT:PL	0:12,3,0
chr1	1167740	.	GAAAAAAAAA	GAAAAAAAA	0.00964662	.	INDEL;IDV=1;IMF=1;DP=1;SGB=-0.379885;MQ0F=0;AF1=1;AC1=2;DP4=0,0,1,0;MQ=60;FQ=-37.8577	GT:PL	0:11,3,0
chr1	1173144	.	TGGGGGGG	TGGGGGG	0.0192266	.	INDEL;IDV=1;IMF=1;DP=1;SGB=-0.379885;MQ0F=0;AF1=1;AC1=2;DP4=0,0,1,0;MQ=60;FQ=-37.6953	GT:PL	0:14,3,0
chr1	1175063	.	TCCCCCC	TCCCCC	0.0382777	.	INDEL;IDV=1;IMF=1;DP=1;SGB=-0.379885;MQ0F=0;AF1=1;AC1=2;DP4=0,0,1,0;MQ=60;FQ=-37.6115	GT:PL	0:17,3,0
chr1	1175876	.	CAAAAAAAAAA	CAAAAAAAAA	0.00766444	.	INDEL;IDV=1;IMF=1;DP=1;SGB=-0.379885;MQ0F=0;AF1=1;AC1=2;DP4=0,0,1,0;MQ=60;FQ=-37.9396	GT:PL	0:10,3,0
chr1	1176973	.	GCCCCC	GCCCC	0.0760422	.	INDEL;IDV=1;IMF=1;DP=1;SGB=-0.379885;MQ0F=0;AF1=1;AC1=2;DP4=0,0,1,0;MQ=60;FQ=-37.569	GT:PL	0:20,3,0
chr1	1177267	.	CTTTTT	CTTTT	0.0760422	.	INDEL;IDV=1;IMF=1;DP=1;SGB=-0.379885;MQ0F=0;AF1=1;AC1=2;DP4=0,0,1,0;MQ=60;FQ=-37.569	GT:PL	0:20,3,0
chr1	1177629	.	GCCCC	GCCC	0.236052	.	INDEL;IDV=1;IMF=1;DP=1;SGB=-0.379885;MQ0F=0;AF1=1;AC1=2;DP4=0,0,1,0;MQ=60;FQ=-37.5395	GT:PL	0:25,3,0
chr1	1178058	.	GCCC	GCC	1.31116	.	INDEL;IDV=1;IMF=1;DP=1;SGB=-0.379885;MQ0F=0;AF1=1;AC1=2;DP4=0,0,1,0;MQ=60;FQ=-37.5279	GT:PL	0:33,3,0
chr1	1178539	.	CAAAA	CAAA	0.236052	.	INDEL;IDV=1;IMF=1;DP=1;SGB=-0.379885;MQ0F=0;AF1=1;AC1=2;DP4=0,0,1,0;MQ=60;FQ=-37.5395	GT:PL	0:25,3,0
chr1	1178957	.	TGGGGG	TGGGG	0.0760422	.	INDEL;IDV=1;IMF=1;DP=1;SGB=-0.379885;MQ0F=0;AF1=1;AC1=2;DP4=0,0,1,0;MQ=60;FQ=-37.569	GT:PL	0:20,3,0
chr1	1181187	.	TAAAAA	TAAAA	0.0760422	.	INDEL;IDV=1;IMF=1;DP=1;SGB=-0.379885;MQ0F=0;AF1=1;AC1=2;DP4=0,0,1,0;MQ=60;FQ=-37.569	GT:PL	0:20,3,0
chr1	1182071	.	CAAAA	CAAA	0.236052	.	INDEL;IDV=1;IMF=1;DP=1;SGB=-0.379885;MQ0F=0;AF1=1;AC1=2;DP4=0,0,1,0;MQ=60;FQ=-37.5395	GT:PL	0:25,3,0
chr1	1182261	.	ACCCCCC	ACCCCC	0.0382777	.	INDEL;IDV=1;IMF=1;DP=1;SGB=-0.379885;MQ0F=0;AF1=1;AC1=2;DP4=0,0,1,0;MQ=60;FQ=-37.6115	GT:PL	0:17,3,0
chr1	1182328	.	TAAAAAAAAA	TAAAAAAAA	0.00964662	.	INDEL;IDV=1;IMF=1;DP=1;SGB=-0.379885;MQ0F=0;AF1=1;AC1=2;DP4=0,0,1,0;MQ=60;FQ=-37.8577	GT:PL	0:11,3,0
chr1	1182510	.	AGGGGG	AGGGG	0.0760422	.	INDEL;IDV=1;IMF=1;DP=1;SGB=-0.379885;MQ0F=0;AF1=1;AC1=2;DP4=0,0,1,0;MQ=60;FQ=-37.569	GT:PL	0:20,3,0
chr1	1183479	.	GAAAAA	GAAAA	0.0760422	.	INDEL;IDV=1;IMF=1;DP=1;SGB=-0.379885;MQ0F=0;AF1=1;AC1=2;DP4=0,0,1,0;MQ=60;FQ=-37.569	GT:PL	0:20,3,0
chr1	1183933	.	CTTTTTT	CTTTTT	0.0382777	.	INDEL;IDV=1;IMF=1;DP=1;SGB=-0.379885;MQ0F=0;AF1=1;AC1=2;DP4=0,0,1,0;MQ=60;FQ=-37.6115	GT:PL	0:17,3,0
chr1	1184603	.	TCCCC	TCCC	0.236052	.	INDEL;IDV=1;IMF=1;DP=1;SGB=-0.379885;MQ0F=0;AF1=1;AC1=2;DP4=0,0,1,0;MQ=60;FQ=-37.5395	GT:PL	0:25,3,0
chr1	1184836	.	TCCCC	TCCC	0.236052	.	INDEL;IDV=1;IMF=1;DP=1;SGB=-0.379885;MQ0F=0;AF1=1;AC1=2;DP4=0,0,1,0;MQ=60;FQ=-37.5395	GT:PL	0:25,3,0
chr1	1184993	.	AAG	A	0.570217	.	INDEL;IDV=1;IMF=1;DP=1;SGB=-0.379885;MQ0F=0;AF1=1;AC1=2;DP4=0,0,1,0;MQ=60;FQ=-37.5312	GT:PL	0:29,3,0
chr1	1188295	.	TCCCCCC	TCCCCC	0.0382777	.	INDEL;IDV=1;IMF=1;DP=1;SGB=-0.379885;MQ0F=0;AF1=1;AC1=2;DP4=0,0,1,0;MQ=60;FQ=-37.6115	GT:PL	0:17,3,0
chr1	1189612	.	CGGGGG	CGGGG	0.0760422	.	INDEL;IDV=1;IMF=1;DP=1;SGB=-0.379885;MQ0F=0;AF1=1;AC1=2;DP4=0,0,1,0;MQ=60;FQ=-37.569	GT:PL	0:20,3,0
chr1	1192930	.	TGGG	TGG	1.31116	.	INDEL;IDV=1;IMF=1;DP=1;SGB=-0.379885;MQ0F=0;AF1=1;AC1=2;DP4=0,0,1,0;MQ=60;FQ=-37.5279	GT:PL	0:33,3,0
chr1	1193060	.	AGGGGG	AGGGG	0.0760422	.	INDEL;IDV=1;IMF=1;DP=1;SGB=-0.379885;MQ0F=0;AF1=1;AC1=2;DP4=0,0,1,0;MQ=60;FQ=-37.569	GT:PL	0:20,3,0
chr1	1193887	.	TGGGGG	TGGGG	0.0760422	.	INDEL;IDV=1;IMF=1;DP=1;SGB=-0.379885;MQ0F=0;AF1=1;AC1=2;DP4=0,0,1,0;MQ=60;FQ=-37.569	GT:PL	0:20,3,0
chr1	1194996	.	CGGGG	CGGG	0.236052	.	INDEL;IDV=1;IMF=1;DP=1;SGB=-0.379885;MQ0F=0;AF1=1;AC1=2;DP4=0,0,1,0;MQ=60;FQ=-37.5395	GT:PL	0:25,3,0
chr1	1195092	.	GCCCCC	GCCCC	0.0760422	.	INDEL;IDV=1;IMF=1;DP=1;SGB=-0.379885;MQ0F=0;AF1=1;AC1=2;DP4=0,0,1,0;MQ=60;FQ=-37.569	GT:PL	0:20,3,0
chr1	1196027	.	CGGGGGG	CGGGGG	0.0382777	.	INDEL;IDV=1;IMF=1;DP=1;SGB=-0.379885;MQ0F=0;AF1=1;AC1=2;DP4=0,0,1,0;MQ=60;FQ=-37.6115	GT:PL	0:17,3,0
chr1	1197469	.	ACCCCC	ACCCC	0.0760422	.	INDEL;IDV=1;IMF=1;DP=1;SGB=-0.379885;MQ0F=0;AF1=1;AC1=2;DP4=0,0,1,0;MQ=60;FQ=-37.569	GT:PL	0:20,3,0
chr1	1201887	.	GCCCCCCCCCCC	GCCCCCCCCCC	0.0060891	.	INDEL;IDV=1;IMF=1;DP=1;SGB=-0.379885;MQ0F=0;AF1=1;AC1=2;DP4=0,0,1,0;MQ=60;FQ=-38.0406	GT:PL	0:9,3,0
chr1	1202872	.	AGGGG	AGGG	0.236052	.	INDEL;IDV=1;IMF=1;DP=1;SGB=-0.379885;MQ0F=0;AF1=1;AC1=2;DP4=0,0,1,0;MQ=60;FQ=-37.5395	GT:PL	0:25,3,0
chr1	1205086	.	TGGGGG	TGGGG	0.0760422	.	INDEL;IDV=1;IMF=1;DP=1;SGB=-0.379885;MQ0F=0;AF1=1;AC1=2;DP4=0,0,1,0;MQ=60;FQ=-37.569	GT:PL	0:20,3,0
chr1	1205251	.	TAAAAAAAAAA	TAAAAAAAAA	0.00766444	.	INDEL;IDV=1;IMF=1;DP=1;SGB=-0.379885;MQ0F=0;AF1=1;AC1=2;DP4=0,0,1,0;MQ=60;FQ=-37.9396	GT:PL	0:10,3,0
chr1	1209526	.	AGGGGGG	AGGGGG	0.0382777	.	INDEL;IDV=1;IMF=1;DP=1;SGB=-0.379885;MQ0F=0;AF1=1;AC1=2;DP4=0,0,1,0;MQ=60;FQ=-37.6115	GT:PL	0:17,3,0
chr1	1211614	.	TGGGG	TGGG	0.236052	.	INDEL;IDV=1;IMF=1;DP=1;SGB=-0.379885;MQ0F=0;AF1=1;AC1=2;DP4=0,0,1,0;MQ=60;FQ=-37.5395	GT:PL	0:25,3,0
chr1	1212218	.	CAAA	CAA	1.31116	.	INDEL;IDV=1;IMF=1;DP=1;SGB=-0.379885;MQ0F=0;AF1=1;AC1=2;DP4=0,0,1,0;MQ=60;FQ=-37.5279	GT:PL	0:33,3,0
chr1	1214788	.	CTTTTTTT	CTTTTTT	0.0192266	.	INDEL;IDV=1;IMF=1;DP=1;SGB=-0.379885;MQ0F=0;AF1=1;AC1=2;DP4=0,0,1,0;MQ=60;FQ=-37.6953	GT:PL	0:14,3,0
chr1	1214914	.	CGGGGG	CGGGG	0.0760422	.	INDEL;IDV=1;IMF=1;DP=1;SGB=-0.379885;MQ0F=0;AF1=1;AC1=2;DP4=0,0,1,0;MQ=60;FQ=-37.569	GT:PL	0:20,3,0
chr1	1215907	.	AGGGGG	AGGGG	0.0760422	.	INDEL;IDV=1;IMF=1;DP=1;SGB=-0.379885;MQ0F=0;AF1=1;AC1=2;DP4=0,0,1,0;MQ=60;FQ=-37.569	GT:PL	0:20,3,0
chr1	1216351	.	GCCCCCC	GCCCCC	0.0382777	.	INDEL;IDV=1;IMF=1;DP=1;SGB=-0.379885;MQ0F=0;AF1=1;AC1=2;DP4=0,0,1,0;MQ=60;FQ=-37.6115	GT:PL	0:17,3,0
chr1	1217530	.	TAAAAAA	TAAAAA	0.0382777	.	INDEL;IDV=1;IMF=1;DP=1;SGB=-0.379885;MQ0F=0;AF1=1;AC1=2;DP4=0,0,1,0;MQ=60;FQ=-37.6115	GT:PL	0:17,3,0
chr1	1217688	.	TAAAAAAAAA	TAAAAAAAA	0.00964662	.	INDEL;IDV=1;IMF=1;DP=1;SGB=-0.379885;MQ0F=0;AF1=1;AC1=2;DP4=0,0,1,0;MQ=60;FQ=-37.8577	GT:PL	0:11,3,0
chr1	1218780	.	GAAAAAAAAAA	GAAAAAAAAA	0.00766444	.	INDEL;IDV=1;IMF=1;DP=1;SGB=-0.379885;MQ0F=0;AF1=1;AC1=2;DP4=0,0,1,0;MQ=60;FQ=-37.9396	GT:PL	0:10,3,0
chr1	1219514	.	TCCCCCC	TCCCCC	0.0382777	.	INDEL;IDV=1;IMF=1;DP=1;SGB=-0.379885;MQ0F=0;AF1=1;AC1=2;DP4=0,0,1,0;MQ=60;FQ=-37.6115	GT:PL	0:17,3,0
chr1	1220331	.	TAAAAAA	TAAAAA	0.0382777	.	INDEL;IDV=1;IMF=1;DP=1;SGB=-0.379885;MQ0F=0;AF1=1;AC1=2;DP4=0,0,1,0;MQ=60;FQ=-37.6115	GT:PL	0:17,3,0
chr1	1221262	.	ATTTTTTT	ATTTTTT	0.0192266	.	INDEL;IDV=1;IMF=1;DP=1;SGB=-0.379885;MQ0F=0;AF1=1;AC1=2;DP4=0,0,1,0;MQ=60;FQ=-37.6953	GT:PL	0:14,3,0
chr1	1221472	.	GTTTTTTTT	GTTTTTTT	0.0121411	.	INDEL;IDV=1;IMF=1;DP=1;SGB=-0.379885;MQ0F=0;AF1=1;AC1=2;DP4=0,0,1,0;MQ=60;FQ=-37.7914	GT:PL	0:12,3,0
chr1	1222216	.	ATTTTTTTTT	ATTTTTTTT	0.00964662	.	INDEL;IDV=1;IMF=1;DP=1;SGB=-0.379885;MQ0F=0;AF1=1;AC1=2;DP4=0,0,1,0;MQ=60;FQ=-37.8577	GT:PL	0:11,3,0
chr1	1222612	.	ATTTTTTTTT	ATTTTTTTT	0.00964662	.	INDEL;IDV=1;IMF=1;DP=1;SGB=-0.379885;MQ0F=0;AF1=1;AC1=2;DP4=0,0,1,0;MQ=60;FQ=-37.8577	GT:PL	0:11,3,0
chr1	1223669	.	ATTTTTTTT	ATTTTTTT	0.0121411	.	INDEL;IDV=1;IMF=1;DP=1;SGB=-0.379885;MQ0F=0;AF1=1;AC1=2;DP4=0,0,1,0;MQ=60;FQ=-37.7914	GT:PL	0:12,3,0
chr1	1224379	.	TAAAAAA	TAAAAA	0.0382777	.	INDEL;IDV=1;IMF=1;DP=1;SGB=-0.379885;MQ0F=0;AF1=1;AC1=2;DP4=0,0,1,0;MQ=60;FQ=-37.6115	GT:PL	0:17,3,0
chr1	1226276	.	AGGGGG	AGGGG	0.0760422	.	INDEL;IDV=1;IMF=1;DP=1;SGB=-0.379885;MQ0F=0;AF1=1;AC1=2;DP4=0,0,1,0;MQ=60;FQ=-37.569	GT:PL	0:20,3,0
chr1	1228416	.	GAAAAAAAA	GAAAAAAA	0.0121411	.	INDEL;IDV=1;IMF=1;DP=1;SGB=-0.379885;MQ0F=0;AF1=1;AC1=2;DP4=0,0,1,0;MQ=60;FQ=-37.7914	GT:PL	0:12,3,0
chr1	1230644	.	AGGGGG	AGGGG	0.0760422	.	INDEL;IDV=1;IMF=1;DP=1;SGB=-0.379885;MQ0F=0;AF1=1;AC1=2;DP4=0,0,1,0;MQ=60;FQ=-37.569	GT:PL	0:20,3,0
chr1	1231624	.	CGGGGG	CGGGG	0.0760422	.	INDEL;IDV=1;IMF=1;DP=1;SGB=-0.379885;MQ0F=0;AF1=1;AC1=2;DP4=0,0,1,0;MQ=60;FQ=-37.569	GT:PL	0:20,3,0
chr1	1232926	.	AGGGG	AGGG	0.236052	.	INDEL;IDV=1;IMF=1;DP=1;SGB=-0.379885;MQ0F=0;AF1=1;AC1=2;DP4=0,0,1,0;MQ=60;FQ=-37.5395	GT:PL	0:25,3,0
chr1	1233343	.	TGGGGG	TGGGG	0.0760422	.	INDEL;IDV=1;IMF=1;DP=1;SGB=-0.379885;MQ0F=0;AF1=1;AC1=2;DP4=0,0,1,0;MQ=60;FQ=-37.569	GT:PL	0:20,3,0
chr1	1239927	.	CAAAAAAAA	CAAAAAAA	0.0121411	.	INDEL;IDV=1;IMF=1;DP=1;SGB=-0.379885;MQ0F=0;AF1=1;AC1=2;DP4=0,0,1,0;MQ=60;FQ=-37.7914	GT:PL	0:12,3,0
chr1	1240730	.	ACCCCC	ACCCC	0.0760422	.	INDEL;IDV=1;IMF=1;DP=1;SGB=-0.379885;MQ0F=0;AF1=1;AC1=2;DP4=0,0,1,0;MQ=60;FQ=-37.569	GT:PL	0:20,3,0
chr1	1242097	.	GCCCCC	GCCCC	0.0760422	.	INDEL;IDV=1;IMF=1;DP=1;SGB=-0.379885;MQ0F=0;AF1=1;AC1=2;DP4=0,0,1,0;MQ=60;FQ=-37.569	GT:PL	0:20,3,0
chr1	1244733	.	CTTTTTTTTTT	CTTTTTTTTT	0.00766444	.	INDEL;IDV=1;IMF=1;DP=1;SGB=-0.379885;MQ0F=0;AF1=1;AC1=2;DP4=0,0,1,0;MQ=60;FQ=-37.9396	GT:PL	0:10,3,0
chr1	1245022	.	GTTTTTTTTT	GTTTTTTTT	0.00964662	.	INDEL;IDV=1;IMF=1;DP=1;SGB=-0.379885;MQ0F=0;AF1=1;AC1=2;DP4=0,0,1,0;MQ=60;FQ=-37.8577	GT:PL	0:11,3,0
chr1	1246618	.	CTTTTT	CTTTT	0.0760422	.	INDEL;IDV=1;IMF=1;DP=1;SGB=-0.379885;MQ0F=0;AF1=1;AC1=2;DP4=0,0,1,0;MQ=60;FQ=-37.569	GT:PL	0:20,3,0
chr1	1249114	.	GTTTTTTTTT	GTTTTTTTT	0.00964662	.	INDEL;IDV=1;IMF=1;DP=1;SGB=-0.379885;MQ0F=0;AF1=1;AC1=2;DP4=0,0,1,0;MQ=60;FQ=-37.8577	GT:PL	0:11,3,0
chr1	1253365	.	TGGGG	TGGG	0.236052	.	INDEL;IDV=1;IMF=1;DP=1;SGB=-0.379885;MQ0F=0;AF1=1;AC1=2;DP4=0,0,1,0;MQ=60;FQ=-37.5395	GT:PL	0:25,3,0
chr1	1254561	.	GTTTTTTTTT	GTTTTTTTT	0.00964662	.	INDEL;IDV=1;IMF=1;DP=1;SGB=-0.379885;MQ0F=0;AF1=1;AC1=2;DP4=0,0,1,0;MQ=60;FQ=-37.8577	GT:PL	0:11,3,0
chr1	1254604	.	AGGGGG	AGGGG	0.0760422	.	INDEL;IDV=1;IMF=1;DP=1;SGB=-0.379885;MQ0F=0;AF1=1;AC1=2;DP4=0,0,1,0;MQ=60;FQ=-37.569	GT:PL	0:20,3,0
chr1	1261039	.	GCCCCC	GCCCC	0.0760422	.	INDEL;IDV=1;IMF=1;DP=1;SGB=-0.379885;MQ0F=0;AF1=1;AC1=2;DP4=0,0,1,0;MQ=60;FQ=-37.569	GT:PL	0:20,3,0
chr1	1262536	.	GAAAAAAA	GAAAAAA	0.0192266	.	INDEL;IDV=1;IMF=1;DP=1;SGB=-0.379885;MQ0F=0;AF1=1;AC1=2;DP4=0,0,1,0;MQ=60;FQ=-37.6953	GT:PL	0:14,3,0
chr1	1262610	.	GAAAAAAAAAA	GAAAAAAAAA	0.00766444	.	INDEL;IDV=1;IMF=1;DP=1;SGB=-0.379885;MQ0F=0;AF1=1;AC1=2;DP4=0,0,1,0;MQ=60;FQ=-37.9396	GT:PL	0:10,3,0
chr1	1264904	.	CGGGGG	CGGGG	0.0760422	.	INDEL;IDV=1;IMF=1;DP=1;SGB=-0.379885;MQ0F=0;AF1=1;AC1=2;DP4=0,0,1,0;MQ=60;FQ=-37.569	GT:PL	0:20,3,0
chr1	1265091	.	GAAAAAA	GAAAAA	0.0382777	.	INDEL;IDV=1;IMF=1;DP=1;SGB=-0.379885;MQ0F=0;AF1=1;AC1=2;DP4=0,0,1,0;MQ=60;FQ=-37.6115	GT:PL	0:17,3,0
chr1	1265339	.	AGGGGGG	AGGGGG	0.0382777	.	INDEL;IDV=1;IMF=1;DP=1;SGB=-0.379885;MQ0F=0;AF1=1;AC1=2;DP4=0,0,1,0;MQ=60;FQ=-37.6115	GT:PL	0:17,3,0
chr1	1266758	.	GCCCC	GCCC	0.236052	.	INDEL;IDV=1;IMF=1;DP=1;SGB=-0.379885;MQ0F=0;AF1=1;AC1=2;DP4=0,0,1,0;MQ=60;FQ=-37.5395	GT:PL	0:25,3,0
chr1	1268549	.	TCCCCC	TCCCC	0.0760422	.	INDEL;IDV=1;IMF=1;DP=1;SGB=-0.379885;MQ0F=0;AF1=1;AC1=2;DP4=0,0,1,0;MQ=60;FQ=-37.569	GT:PL	0:20,3,0
chr1	1268717	.	TCCC	TCC	1.31116	.	INDEL;IDV=1;IMF=1;DP=1;SGB=-0.379885;MQ0F=0;AF1=1;AC1=2;DP4=0,0,1,0;MQ=60;FQ=-37.5279	GT:PL	0:33,3,0
chr1	1269179	.	AGGGG	AGGG	0.236052	.	INDEL;IDV=1;IMF=1;DP=1;SGB=-0.379885;MQ0F=0;AF1=1;AC1=2;DP4=0,0,1,0;MQ=60;FQ=-37.5395	GT:PL	0:25,3,0
chr1	1269551	.	TCCCC	TCCC	0.236052	.	INDEL;IDV=1;IMF=1;DP=1;SGB=-0.379885;MQ0F=0;AF1=1;AC1=2;DP4=0,0,1,0;MQ=60;FQ=-37.5395	GT:PL	0:25,3,0
chr1	1269733	.	CTTTTTTTTTT	CTTTTTTTTT	0.00766444	.	INDEL;IDV=1;IMF=1;DP=1;SGB=-0.379885;MQ0F=0;AF1=1;AC1=2;DP4=0,0,1,0;MQ=60;FQ=-37.9396	GT:PL	0:10,3,0
chr1	1270789	.	GCCCC	GCCC	0.236052	.	INDEL;IDV=1;IMF=1;DP=1;SGB=-0.379885;MQ0F=0;AF1=1;AC1=2;DP4=0,0,1,0;MQ=60;FQ=-37.5395	GT:PL	0:25,3,0
chr1	1273682	.	ACCCCCC	ACCCCC	0.0382777	.	INDEL;IDV=1;IMF=1;DP=1;SGB=-0.379885;MQ0F=0;AF1=1;AC1=2;DP4=0,0,1,0;MQ=60;FQ=-37.6115	GT:PL	0:17,3,0
chr1	1275548	.	CGGGGG	CGGGG	0.0760422	.	INDEL;IDV=1;IMF=1;DP=1;SGB=-0.379885;MQ0F=0;AF1=1;AC1=2;DP4=0,0,1,0;MQ=60;FQ=-37.569	GT:PL	0:20,3,0
chr1	1277377	.	TGGGGG	TGGGG	0.0760422	.	INDEL;IDV=1;IMF=1;DP=1;SGB=-0.379885;MQ0F=0;AF1=1;AC1=2;DP4=0,0,1,0;MQ=60;FQ=-37.569	GT:PL	0:20,3,0
chr1	1277654	.	AGGGG	AGGG	0.236052	.	INDEL;IDV=1;IMF=1;DP=1;SGB=-0.379885;MQ0F=0;AF1=1;AC1=2;DP4=0,0,1,0;MQ=60;FQ=-37.5395	GT:PL	0:25,3,0
chr1	1280617	.	ACCCCC	ACCCC	0.0760422	.	INDEL;IDV=1;IMF=1;DP=1;SGB=-0.379885;MQ0F=0;AF1=1;AC1=2;DP4=0,0,1,0;MQ=60;FQ=-37.569	GT:PL	0:20,3,0
chr1	1280795	.	GCCCCCCC	GCCCCCC	0.0192266	.	INDEL;IDV=1;IMF=1;DP=1;SGB=-0.379885;MQ0F=0;AF1=1;AC1=2;DP4=0,0,1,0;MQ=60;FQ=-37.6953	GT:PL	0:14,3,0
chr1	1280963	.	TCCCCC	TCCCC	0.0760422	.	INDEL;IDV=1;IMF=1;DP=1;SGB=-0.379885;MQ0F=0;AF1=1;AC1=2;DP4=0,0,1,0;MQ=60;FQ=-37.569	GT:PL	0:20,3,0
chr1	1282779	.	GCCCCC	GCCCC	0.0760422	.	INDEL;IDV=1;IMF=1;DP=1;SGB=-0.379885;MQ0F=0;AF1=1;AC1=2;DP4=0,0,1,0;MQ=60;FQ=-37.569	GT:PL	0:20,3,0
chr1	1283627	.	GCCCCCC	GCCCCC	0.0382777	.	INDEL;IDV=1;IMF=1;DP=1;SGB=-0.379885;MQ0F=0;AF1=1;AC1=2;DP4=0,0,1,0;MQ=60;FQ=-37.6115	GT:PL	0:17,3,0
chr1	1286358	.	CGGGG	CGGG	0.236052	.	INDEL;IDV=1;IMF=1;DP=1;SGB=-0.379885;MQ0F=0;AF1=1;AC1=2;DP4=0,0,1,0;MQ=60;FQ=-37.5395	GT:PL	0:25,3,0
chr1	1286770	.	TTG	T	2.75376	.	INDEL;IDV=1;IMF=1;DP=1;SGB=-0.379885;MQ0F=0;AF1=1;AC1=2;DP4=0,0,1,0;MQ=60;FQ=-37.5266	GT:PL	0:37,3,0
chr1	1288423	.	TCCCCCC	TCCCCC	0.0382777	.	INDEL;IDV=1;IMF=1;DP=1;SGB=-0.379885;MQ0F=0;AF1=1;AC1=2;DP4=0,0,1,0;MQ=60;FQ=-37.6115	GT:PL	0:17,3,0
chr1	1290349	.	CTTTTTTTT	CTTTTTTT	0.0121411	.	INDEL;IDV=1;IMF=1;DP=1;SGB=-0.379885;MQ0F=0;AF1=1;AC1=2;DP4=0,0,1,0;MQ=60;FQ=-37.7914	GT:PL	0:12,3,0
chr1	1291887	.	GAAAAAA	GAAAAA	0.0382777	.	INDEL;IDV=1;IMF=1;DP=1;SGB=-0.379885;MQ0F=0;AF1=1;AC1=2;DP4=0,0,1,0;MQ=60;FQ=-37.6115	GT:PL	0:17,3,0
chr1	1292203	.	GCCCC	GCCC	0.236052	.	INDEL;IDV=1;IMF=1;DP=1;SGB=-0.379885;MQ0F=0;AF1=1;AC1=2;DP4=0,0,1,0;MQ=60;FQ=-37.5395	GT:PL	0:25,3,0
chr1	1292758	.	TGGGGG	TGGGG	0.0760422	.	INDEL;IDV=1;IMF=1;DP=1;SGB=-0.379885;MQ0F=0;AF1=1;AC1=2;DP4=0,0,1,0;MQ=60;FQ=-37.569	GT:PL	0:20,3,0
chr1	1294526	.	TCCCCCC	TCCCCC	0.0382777	.	INDEL;IDV=1;IMF=1;DP=1;SGB=-0.379885;MQ0F=0;AF1=1;AC1=2;DP4=0,0,1,0;MQ=60;FQ=-37.6115	GT:PL	0:17,3,0
chr1	1294644	.	GCCCCCC	GCCCCC	0.0382777	.	INDEL;IDV=1;IMF=1;DP=1;SGB=-0.379885;MQ0F=0;AF1=1;AC1=2;DP4=0,0,1,0;MQ=60;FQ=-37.6115	GT:PL	0:17,3,0
chr1	1295314	.	CAAAAA	CAAAA	0.0760422	.	INDEL;IDV=1;IMF=1;DP=1;SGB=-0.379885;MQ0F=0;AF1=1;AC1=2;DP4=0,0,1,0;MQ=60;FQ=-37.569	GT:PL	0:20,3,0
chr1	1296095	.	CTTTTTT	CTTTTT	0.0382777	.	INDEL;IDV=1;IMF=1;DP=1;SGB=-0.379885;MQ0F=0;AF1=1;AC1=2;DP4=0,0,1,0;MQ=60;FQ=-37.6115	GT:PL	0:17,3,0
chr1	1298986	.	CAAAAA	CAAAA	0.0760422	.	INDEL;IDV=1;IMF=1;DP=1;SGB=-0.379885;MQ0F=0;AF1=1;AC1=2;DP4=0,0,1,0;MQ=60;FQ=-37.569	GT:PL	0:20,3,0
chr1	1300160	.	ACCCCC	ACCCC	0.0760422	.	INDEL;IDV=1;IMF=1;DP=1;SGB=-0.379885;MQ0F=0;AF1=1;AC1=2;DP4=0,0,1,0;MQ=60;FQ=-37.569	GT:PL	0:20,3,0
chr1	1301068	.	AGGGG	AGGG	0.236052	.	INDEL;IDV=1;IMF=1;DP=1;SGB=-0.379885;MQ0F=0;AF1=1;AC1=2;DP4=0,0,1,0;MQ=60;FQ=-37.5395	GT:PL	0:25,3,0
chr1	1301184	.	GTTTTT	GTTTT	0.0760422	.	INDEL;IDV=1;IMF=1;DP=1;SGB=-0.379885;MQ0F=0;AF1=1;AC1=2;DP4=0,0,1,0;MQ=60;FQ=-37.569	GT:PL	0:20,3,0
chr1	1301237	.	GTTTTTTT	GTTTTTT	0.0192266	.	INDEL;IDV=1;IMF=1;DP=1;SGB=-0.379885;MQ0F=0;AF1=1;AC1=2;DP4=0,0,1,0;MQ=60;FQ=-37.6953	GT:PL	0:14,3,0
chr1	1301631	.	AGGGGGGG	AGGGGGG	0.0192266	.	INDEL;IDV=1;IMF=1;DP=1;SGB=-0.379885;MQ0F=0;AF1=1;AC1=2;DP4=0,0,1,0;MQ=60;FQ=-37.6953	GT:PL	0:14,3,0
chr1	1302691	.	AGGGGGG	AGGGGG	0.0382777	.	INDEL;IDV=1;IMF=1;DP=1;SGB=-0.379885;MQ0F=0;AF1=1;AC1=2;DP4=0,0,1,0;MQ=60;FQ=-37.6115	GT:PL	0:17,3,0
chr1	1302770	.	CGGGG	CGGG	0.236052	.	INDEL;IDV=1;IMF=1;DP=1;SGB=-0.379885;MQ0F=0;AF1=1;AC1=2;DP4=0,0,1,0;MQ=60;FQ=-37.5395	GT:PL	0:25,3,0
chr1	1304538	.	CTTTTTT	CTTTTT	0.0382777	.	INDEL;IDV=1;IMF=1;DP=1;SGB=-0.379885;MQ0F=0;AF1=1;AC1=2;DP4=0,0,1,0;MQ=60;FQ=-37.6115	GT:PL	0:17,3,0
chr1	1305158	.	ACCCCCC	ACCCCC	0.0382777	.	INDEL;IDV=1;IMF=1;DP=1;SGB=-0.379885;MQ0F=0;AF1=1;AC1=2;DP4=0,0,1,0;MQ=60;FQ=-37.6115	GT:PL	0:17,3,0
chr1	1306781	.	CTTTTTTTT	CTTTTTTT	0.0121411	.	INDEL;IDV=1;IMF=1;DP=1;SGB=-0.379885;MQ0F=0;AF1=1;AC1=2;DP4=0,0,1,0;MQ=60;FQ=-37.7914	GT:PL	0:12,3,0
chr1	1307157	.	CAAAAA	CAAAA	0.0760422	.	INDEL;IDV=1;IMF=1;DP=1;SGB=-0.379885;MQ0F=0;AF1=1;AC1=2;DP4=0,0,1,0;MQ=60;FQ=-37.569	GT:PL	0:20,3,0
chr1	1307387	.	CTTTTTTTT	CTTTTTTT	0.0121411	.	INDEL;IDV=1;IMF=1;DP=1;SGB=-0.379885;MQ0F=0;AF1=1;AC1=2;DP4=0,0,1,0;MQ=60;FQ=-37.7914	GT:PL	0:12,3,0
chr1	1308380	.	ATTTTTTTT	ATTTTTTT	0.0121411	.	INDEL;IDV=1;IMF=1;DP=1;SGB=-0.379885;MQ0F=0;AF1=1;AC1=2;DP4=0,0,1,0;MQ=60;FQ=-37.7914	GT:PL	0:12,3,0
chr1	1309607	.	TCCCC	TCCC	0.236052	.	INDEL;IDV=1;IMF=1;DP=1;SGB=-0.379885;MQ0F=0;AF1=1;AC1=2;DP4=0,0,1,0;MQ=60;FQ=-37.5395	GT:PL	0:25,3,0
chr1	1310771	.	TTG	T	0.0760422	.	INDEL;IDV=1;IMF=1;DP=1;SGB=-0.379885;MQ0F=0;AF1=1;AC1=2;DP4=0,0,1,0;MQ=60;FQ=-37.569	GT:PL	0:20,3,0
chr1	1312856	.	TGGGGG	TGGGG	0.0760422	.	INDEL;IDV=1;IMF=1;DP=1;SGB=-0.379885;MQ0F=0;AF1=1;AC1=2;DP4=0,0,1,0;MQ=60;FQ=-37.569	GT:PL	0:20,3,0
chr1	1314802	.	TGGGGG	TGGGG	0.0760422	.	INDEL;IDV=1;IMF=1;DP=1;SGB=-0.379885;MQ0F=0;AF1=1;AC1=2;DP4=0,0,1,0;MQ=60;FQ=-37.569	GT:PL	0:20,3,0
chr1	1319218	.	AGGGG	AGGG	0.236052	.	INDEL;IDV=1;IMF=1;DP=1;SGB=-0.379885;MQ0F=0;AF1=1;AC1=2;DP4=0,0,1,0;MQ=60;FQ=-37.5395	GT:PL	0:25,3,0
chr1	1322775	.	CGGGGG	CGGGG	0.0760422	.	INDEL;IDV=1;IMF=1;DP=1;SGB=-0.379885;MQ0F=0;AF1=1;AC1=2;DP4=0,0,1,0;MQ=60;FQ=-37.569	GT:PL	0:20,3,0
chr1	1324317	.	GTTTTT	GTTTT	0.0760422	.	INDEL;IDV=1;IMF=1;DP=1;SGB=-0.379885;MQ0F=0;AF1=1;AC1=2;DP4=0,0,1,0;MQ=60;FQ=-37.569	GT:PL	0:20,3,0
chr1	1327435	.	CGGGG	CGGG	0.236052	.	INDEL;IDV=1;IMF=1;DP=1;SGB=-0.379885;MQ0F=0;AF1=1;AC1=2;DP4=0,0,1,0;MQ=60;FQ=-37.5395	GT:PL	0:25,3,0
chr1	1330834	.	CAAAAAA	CAAAAA	0.0382777	.	INDEL;IDV=1;IMF=1;DP=1;SGB=-0.379885;MQ0F=0;AF1=1;AC1=2;DP4=0,0,1,0;MQ=60;FQ=-37.6115	GT:PL	0:17,3,0
chr1	1332819	.	TCCCCC	TCCCC	0.0760422	.	INDEL;IDV=1;IMF=1;DP=1;SGB=-0.379885;MQ0F=0;AF1=1;AC1=2;DP4=0,0,1,0;MQ=60;FQ=-37.569	GT:PL	0:20,3,0
chr1	1336948	.	CTTTGGTGT	C	22.4955	.	INDEL;IDV=1;IMF=1;DP=1;SGB=-0.379885;MQ0F=0;AF1=1;AC1=2;DP4=0,0,1,0;MQ=60;FQ=-37.5258	GT:PL	1:60,3,0
chr1	1337773	.	CAAAAAA	CAAAAA	0.0382777	.	INDEL;IDV=1;IMF=1;DP=1;SGB=-0.379885;MQ0F=0;AF1=1;AC1=2;DP4=0,0,1,0;MQ=60;FQ=-37.6115	GT:PL	0:17,3,0
chr1	1339901	.	GAAAAAAAAA	GAAAAAAAA	0.00964662	.	INDEL;IDV=1;IMF=1;DP=1;SGB=-0.379885;MQ0F=0;AF1=1;AC1=2;DP4=0,0,1,0;MQ=60;FQ=-37.8577	GT:PL	0:11,3,0
chr1	1341209	.	TCCCC	TCCC	0.236052	.	INDEL;IDV=1;IMF=1;DP=1;SGB=-0.379885;MQ0F=0;AF1=1;AC1=2;DP4=0,0,1,0;MQ=60;FQ=-37.5395	GT:PL	0:25,3,0
chr1	1341454	.	CGGGGG	CGGGG	0.0760422	.	INDEL;IDV=1;IMF=1;DP=1;SGB=-0.379885;MQ0F=0;AF1=1;AC1=2;DP4=0,0,1,0;MQ=60;FQ=-37.569	GT:PL	0:20,3,0
chr1	1342994	.	TCCCCCC	TCCCCC	0.0382777	.	INDEL;IDV=1;IMF=1;DP=1;SGB=-0.379885;MQ0F=0;AF1=1;AC1=2;DP4=0,0,1,0;MQ=60;FQ=-37.6115	GT:PL	0:17,3,0
chr1	1343642	.	CTTTTTTTTT	CTTTTTTTT	0.00964662	.	INDEL;IDV=1;IMF=1;DP=1;SGB=-0.379885;MQ0F=0;AF1=1;AC1=2;DP4=0,0,1,0;MQ=60;FQ=-37.8577	GT:PL	0:11,3,0
chr1	1344053	.	GTTTTTTTTTT	GTTTTTTTTT	0.00766444	.	INDEL;IDV=1;IMF=1;DP=1;SGB=-0.379885;MQ0F=0;AF1=1;AC1=2;DP4=0,0,1,0;MQ=60;FQ=-37.9396	GT:PL	0:10,3,0
chr1	1348540	.	TGGGGGG	TGGGGG	0.0382777	.	INDEL;IDV=1;IMF=1;DP=1;SGB=-0.379885;MQ0F=0;AF1=1;AC1=2;DP4=0,0,1,0;MQ=60;FQ=-37.6115	GT:PL	0:17,3,0
chr1	1351428	.	CGGGGG	CGGGG	0.0760422	.	INDEL;IDV=1;IMF=1;DP=1;SGB=-0.379885;MQ0F=0;AF1=1;AC1=2;DP4=0,0,1,0;MQ=60;FQ=-37.569	GT:PL	0:20,3,0
chr1	1351942	.	ACCCC	ACCC	0.11991	.	INDEL;IDV=1;IMF=1;DP=1;SGB=-0.379885;MQ0F=0;AF1=1;AC1=2;DP4=0,0,1,0;MQ=60;FQ=-37.5531	GT:PL	0:22,3,0
chr1	1351969	.	TCCCC	TCCC	0.11991	.	INDEL;IDV=1;IMF=1;DP=1;SGB=-0.379885;MQ0F=0;AF1=1;AC1=2;DP4=0,0,1,0;MQ=60;FQ=-37.5531	GT:PL	0:22,3,0
chr1	1352889	.	ACCCC	ACCC	0.236052	.	INDEL;IDV=1;IMF=1;DP=1;SGB=-0.379885;MQ0F=0;AF1=1;AC1=2;DP4=0,0,1,0;MQ=60;FQ=-37.5395	GT:PL	0:25,3,0
chr1	1353212	.	GCCCC	GCCC	0.236052	.	INDEL;IDV=1;IMF=1;DP=1;SGB=-0.379885;MQ0F=0;AF1=1;AC1=2;DP4=0,0,1,0;MQ=60;FQ=-37.5395	GT:PL	0:25,3,0
chr1	1354179	.	ACCCC	ACCC	0.236052	.	INDEL;IDV=1;IMF=1;DP=1;SGB=-0.379885;MQ0F=0;AF1=1;AC1=2;DP4=0,0,1,0;MQ=60;FQ=-37.5395	GT:PL	0:25,3,0
chr1	1355418	.	TCCCC	TCCC	0.236052	.	INDEL;IDV=1;IMF=1;DP=1;SGB=-0.379885;MQ0F=0;AF1=1;AC1=2;DP4=0,0,1,0;MQ=60;FQ=-37.5395	GT:PL	0:25,3,0
chr1	1355491	.	ACCCCC	ACCCC	0.0760422	.	INDEL;IDV=1;IMF=1;DP=1;SGB=-0.379885;MQ0F=0;AF1=1;AC1=2;DP4=0,0,1,0;MQ=60;FQ=-37.569	GT:PL	0:20,3,0
chr1	1356636	.	GCCCCCC	GCCCCC	0.0382777	.	INDEL;IDV=1;IMF=1;DP=1;SGB=-0.379885;MQ0F=0;AF1=1;AC1=2;DP4=0,0,1,0;MQ=60;FQ=-37.6115	GT:PL	0:17,3,0
chr1	1356966	.	TAAAAAAA	TAAAAAA	0.0192266	.	INDEL;IDV=1;IMF=1;DP=1;SGB=-0.379885;MQ0F=0;AF1=1;AC1=2;DP4=0,0,1,0;MQ=60;FQ=-37.6953	GT:PL	0:14,3,0
chr1	1357900	.	GCCCCC	GCCCC	0.0760422	.	INDEL;IDV=1;IMF=1;DP=1;SGB=-0.379885;MQ0F=0;AF1=1;AC1=2;DP4=0,0,1,0;MQ=60;FQ=-37.569	GT:PL	0:20,3,0
chr1	1358025	.	ACCCCCC	ACCCCC	0.0382777	.	INDEL;IDV=1;IMF=1;DP=1;SGB=-0.379885;MQ0F=0;AF1=1;AC1=2;DP4=0,0,1,0;MQ=60;FQ=-37.6115	GT:PL	0:17,3,0
chr1	1360010	.	AGGGG	AGGG	0.236052	.	INDEL;IDV=1;IMF=1;DP=1;SGB=-0.379885;MQ0F=0;AF1=1;AC1=2;DP4=0,0,1,0;MQ=60;FQ=-37.5395	GT:PL	0:25,3,0
chr1	1360655	.	AGGGGG	AGGGG	0.0760422	.	INDEL;IDV=1;IMF=1;DP=1;SGB=-0.379885;MQ0F=0;AF1=1;AC1=2;DP4=0,0,1,0;MQ=60;FQ=-37.569	GT:PL	0:20,3,0
chr1	1361834	.	TCCCC	TCCC	0.11991	.	INDEL;IDV=1;IMF=1;DP=1;SGB=-0.379885;MQ0F=0;AF1=1;AC1=2;DP4=0,0,1,0;MQ=60;FQ=-37.5531	GT:PL	0:22,3,0
chr1	1361852	.	AGGGG	AGGG	0.11991	.	INDEL;IDV=1;IMF=1;DP=1;SGB=-0.379885;MQ0F=0;AF1=1;AC1=2;DP4=0,0,1,0;MQ=60;FQ=-37.5531	GT:PL	0:22,3,0
chr1	1362414	.	GCCCCC	GCCCC	0.0760422	.	INDEL;IDV=1;IMF=1;DP=1;SGB=-0.379885;MQ0F=0;AF1=1;AC1=2;DP4=0,0,1,0;MQ=60;FQ=-37.569	GT:PL	0:20,3,0
chr1	1362520	.	GCCCCC	GCCCC	0.0760422	.	INDEL;IDV=1;IMF=1;DP=1;SGB=-0.379885;MQ0F=0;AF1=1;AC1=2;DP4=0,0,1,0;MQ=60;FQ=-37.569	GT:PL	0:20,3,0
chr1	1363606	.	TGGGGG	TGGGG	0.0760422	.	INDEL;IDV=1;IMF=1;DP=1;SGB=-0.379885;MQ0F=0;AF1=1;AC1=2;DP4=0,0,1,0;MQ=60;FQ=-37.569	GT:PL	0:20,3,0
chr1	1365303	.	CAAAAAAAAAA	CAAAAAAAAA	0.00766444	.	INDEL;IDV=1;IMF=1;DP=1;SGB=-0.379885;MQ0F=0;AF1=1;AC1=2;DP4=0,0,1,0;MQ=60;FQ=-37.9396	GT:PL	0:10,3,0
chr1	1366457	.	AGGGG	AGGG	0.236052	.	INDEL;IDV=1;IMF=1;DP=1;SGB=-0.379885;MQ0F=0;AF1=1;AC1=2;DP4=0,0,1,0;MQ=60;FQ=-37.5395	GT:PL	0:25,3,0
chr1	1368742	.	ATTTTTTTT	ATTTTTTT	0.0121411	.	INDEL;IDV=1;IMF=1;DP=1;SGB=-0.379885;MQ0F=0;AF1=1;AC1=2;DP4=0,0,1,0;MQ=60;FQ=-37.7914	GT:PL	0:12,3,0
chr1	1370797	.	GCCCC	GCCC	0.236052	.	INDEL;IDV=1;IMF=1;DP=1;SGB=-0.379885;MQ0F=0;AF1=1;AC1=2;DP4=0,0,1,0;MQ=60;FQ=-37.5395	GT:PL	0:25,3,0
chr1	1372313	.	TC	TCC	4.4191	.	INDEL;IDV=1;IMF=1;DP=1;SGB=-0.379885;MQ0F=0;AF1=1;AC1=2;DP4=0,0,1,0;MQ=60;FQ=-37.5262	GT:PL	0:40,3,0
chr1	1373874	.	CAGAAGCCAACAA	CA	22.4955	.	INDEL;IDV=1;IMF=1;DP=1;SGB=-0.379885;MQ0F=0;AF1=1;AC1=2;DP4=0,0,1,0;MQ=60;FQ=-37.5258	GT:PL	1:60,3,0
chr1	1374834	.	ACCCC	ACCC	0.236052	.	INDEL;IDV=1;IMF=1;DP=1;SGB=-0.379885;MQ0F=0;AF1=1;AC1=2;DP4=0,0,1,0;MQ=60;FQ=-37.5395	GT:PL	0:25,3,0
chr1	1374909	.	GAAAAAA	GAAAAA	0.0382777	.	INDEL;IDV=1;IMF=1;DP=1;SGB=-0.379885;MQ0F=0;AF1=1;AC1=2;DP4=0,0,1,0;MQ=60;FQ=-37.6115	GT:PL	0:17,3,0
chr1	1375229	.	GCCCCCC	GCCCCC	0.0382777	.	INDEL;IDV=1;IMF=1;DP=1;SGB=-0.379885;MQ0F=0;AF1=1;AC1=2;DP4=0,0,1,0;MQ=60;FQ=-37.6115	GT:PL	0:17,3,0
chr1	1375787	.	GCCCCC	GCCCC	0.0760422	.	INDEL;IDV=1;IMF=1;DP=1;SGB=-0.379885;MQ0F=0;AF1=1;AC1=2;DP4=0,0,1,0;MQ=60;FQ=-37.569	GT:PL	0:20,3,0
chr1	1376571	.	AGGGGGG	AGGGGG	0.0382777	.	INDEL;IDV=1;IMF=1;DP=1;SGB=-0.379885;MQ0F=0;AF1=1;AC1=2;DP4=0,0,1,0;MQ=60;FQ=-37.6115	GT:PL	0:17,3,0
chr1	1376793	.	CGGGGG	CGGGG	0.0760422	.	INDEL;IDV=1;IMF=1;DP=1;SGB=-0.379885;MQ0F=0;AF1=1;AC1=2;DP4=0,0,1,0;MQ=60;FQ=-37.569	GT:PL	0:20,3,0
chr1	1378301	.	CAAAAAAA	CAAAAAA	0.0192266	.	INDEL;IDV=1;IMF=1;DP=1;SGB=-0.379885;MQ0F=0;AF1=1;AC1=2;DP4=0,0,1,0;MQ=60;FQ=-37.6953	GT:PL	0:14,3,0
chr1	1378824	.	TCCCCC	TCCCC	0.0760422	.	INDEL;IDV=1;IMF=1;DP=1;SGB=-0.379885;MQ0F=0;AF1=1;AC1=2;DP4=0,0,1,0;MQ=60;FQ=-37.569	GT:PL	0:20,3,0
chr1	1381553	.	TGGGGG	TGGGG	0.0760422	.	INDEL;IDV=1;IMF=1;DP=1;SGB=-0.379885;MQ0F=0;AF1=1;AC1=2;DP4=0,0,1,0;MQ=60;FQ=-37.569	GT:PL	0:20,3,0
chr1	1381680	.	TGGGGG	TGGGG	0.0760422	.	INDEL;IDV=1;IMF=1;DP=1;SGB=-0.379885;MQ0F=0;AF1=1;AC1=2;DP4=0,0,1,0;MQ=60;FQ=-37.569	GT:PL	0:20,3,0
chr1	1382908	.	GCCCC	GCCC	0.236052	.	INDEL;IDV=1;IMF=1;DP=1;SGB=-0.379885;MQ0F=0;AF1=1;AC1=2;DP4=0,0,1,0;MQ=60;FQ=-37.5395	GT:PL	0:25,3,0
chr1	1383128	.	ACCCCCCC	ACCCCCC	0.0192266	.	INDEL;IDV=1;IMF=1;DP=1;SGB=-0.379885;MQ0F=0;AF1=1;AC1=2;DP4=0,0,1,0;MQ=60;FQ=-37.6953	GT:PL	0:14,3,0
chr1	1383143	.	ACCCC	ACCC	0.150425	.	INDEL;IDV=1;IMF=1;DP=1;SGB=-0.379885;MQ0F=0;AF1=1;AC1=2;DP4=0,0,1,0;MQ=60;FQ=-37.5475	GT:PL	0:23,3,0
chr1	1386703	.	GAAAAAAAA	GAAAAAAA	0.0121411	.	INDEL;IDV=1;IMF=1;DP=1;SGB=-0.379885;MQ0F=0;AF1=1;AC1=2;DP4=0,0,1,0;MQ=60;FQ=-37.7914	GT:PL	0:12,3,0
chr1	1386733	.	TAAAAAAA	TAAAAAA	0.0192266	.	INDEL;IDV=1;IMF=1;DP=1;SGB=-0.379885;MQ0F=0;AF1=1;AC1=2;DP4=0,0,1,0;MQ=60;FQ=-37.6953	GT:PL	0:14,3,0
chr1	1386846	.	TCTATACT	TCTATACTATACT	22.4955	.	INDEL;IDV=1;IMF=1;DP=1;SGB=-0.379885;MQ0F=0;AF1=1;AC1=2;DP4=0,0,1,0;MQ=60;FQ=-37.5258	GT:PL	1:60,3,0
chr1	1388940	.	TCCCCCC	TCCCCC	0.0382777	.	INDEL;IDV=1;IMF=1;DP=1;SGB=-0.379885;MQ0F=0;AF1=1;AC1=2;DP4=0,0,1,0;MQ=60;FQ=-37.6115	GT:PL	0:17,3,0
chr1	1390950	.	GAAAAAAAA	GAAAAAAA	0.0121411	.	INDEL;IDV=1;IMF=1;DP=1;SGB=-0.379885;MQ0F=0;AF1=1;AC1=2;DP4=0,0,1,0;MQ=60;FQ=-37.7914	GT:PL	0:12,3,0
chr1	1392403	.	TGGGGG	TGGGG	0.0760422	.	INDEL;IDV=1;IMF=1;DP=1;SGB=-0.379885;MQ0F=0;AF1=1;AC1=2;DP4=0,0,1,0;MQ=60;FQ=-37.569	GT:PL	0:20,3,0
chr1	1393823	.	ACCCCCC	ACCCCC	0.0382777	.	INDEL;IDV=1;IMF=1;DP=1;SGB=-0.379885;MQ0F=0;AF1=1;AC1=2;DP4=0,0,1,0;MQ=60;FQ=-37.6115	GT:PL	0:17,3,0
chr1	1397568	.	TCCC	TCC	1.31116	.	INDEL;IDV=1;IMF=1;DP=1;SGB=-0.379885;MQ0F=0;AF1=1;AC1=2;DP4=0,0,1,0;MQ=60;FQ=-37.5279	GT:PL	0:33,3,0
chr1	1401781	.	AGGG	AGG	1.31116	.	INDEL;IDV=1;IMF=1;DP=1;SGB=-0.379885;MQ0F=0;AF1=1;AC1=2;DP4=0,0,1,0;MQ=60;FQ=-37.5279	GT:PL	0:33,3,0
chr1	1402571	.	CGGGG	CGGG	0.236052	.	INDEL;IDV=1;IMF=1;DP=1;SGB=-0.379885;MQ0F=0;AF1=1;AC1=2;DP4=0,0,1,0;MQ=60;FQ=-37.5395	GT:PL	0:25,3,0
chr1	1402833	.	CTTTTTTTT	CTTTTTTT	0.0121411	.	INDEL;IDV=1;IMF=1;DP=1;SGB=-0.379885;MQ0F=0;AF1=1;AC1=2;DP4=0,0,1,0;MQ=60;FQ=-37.7914	GT:PL	0:12,3,0
chr1	1403628	.	CGGGG	CGGG	0.236052	.	INDEL;IDV=1;IMF=1;DP=1;SGB=-0.379885;MQ0F=0;AF1=1;AC1=2;DP4=0,0,1,0;MQ=60;FQ=-37.5395	GT:PL	0:25,3,0
chr1	1407222	.	TGGGGGG	TGGGGG	0.0382777	.	INDEL;IDV=1;IMF=1;DP=1;SGB=-0.379885;MQ0F=0;AF1=1;AC1=2;DP4=0,0,1,0;MQ=60;FQ=-37.6115	GT:PL	0:17,3,0
chr1	1411461	.	CTTTTTTT	CTTTTTT	0.0192266	.	INDEL;IDV=1;IMF=1;DP=1;SGB=-0.379885;MQ0F=0;AF1=1;AC1=2;DP4=0,0,1,0;MQ=60;FQ=-37.6953	GT:PL	0:14,3,0
chr1	1413280	.	AGGGG	AGGG	0.236052	.	INDEL;IDV=1;IMF=1;DP=1;SGB=-0.379885;MQ0F=0;AF1=1;AC1=2;DP4=0,0,1,0;MQ=60;FQ=-37.5395	GT:PL	0:25,3,0
chr1	1414479	.	ACCCCCCC	ACCCCCC	0.0192266	.	INDEL;IDV=1;IMF=1;DP=1;SGB=-0.379885;MQ0F=0;AF1=1;AC1=2;DP4=0,0,1,0;MQ=60;FQ=-37.6953	GT:PL	0:14,3,0
chr1	1415498	.	GAAAAAAA	GAAAAAA	0.0192266	.	INDEL;IDV=1;IMF=1;DP=1;SGB=-0.379885;MQ0F=0;AF1=1;AC1=2;DP4=0,0,1,0;MQ=60;FQ=-37.6953	GT:PL	0:14,3,0
chr1	1415867	.	CAAAAAAAAA	CAAAAAAAA	0.00964662	.	INDEL;IDV=1;IMF=1;DP=1;SGB=-0.379885;MQ0F=0;AF1=1;AC1=2;DP4=0,0,1,0;MQ=60;FQ=-37.8577	GT:PL	0:11,3,0
chr1	1417505	.	ATTTTTTT	ATTTTTT	0.0192266	.	INDEL;IDV=1;IMF=1;DP=1;SGB=-0.379885;MQ0F=0;AF1=1;AC1=2;DP4=0,0,1,0;MQ=60;FQ=-37.6953	GT:PL	0:14,3,0
chr1	1417662	.	CTTTTTTTT	CTTTTTTT	0.0121411	.	INDEL;IDV=1;IMF=1;DP=1;SGB=-0.379885;MQ0F=0;AF1=1;AC1=2;DP4=0,0,1,0;MQ=60;FQ=-37.7914	GT:PL	0:12,3,0
chr1	1418980	.	ATTTTTT	ATTTTT	0.0382777	.	INDEL;IDV=1;IMF=1;DP=1;SGB=-0.379885;MQ0F=0;AF1=1;AC1=2;DP4=0,0,1,0;MQ=60;FQ=-37.6115	GT:PL	0:17,3,0
chr1	1419316	.	TAAAAAA	TAAAAA	0.0382777	.	INDEL;IDV=1;IMF=1;DP=1;SGB=-0.379885;MQ0F=0;AF1=1;AC1=2;DP4=0,0,1,0;MQ=60;FQ=-37.6115	GT:PL	0:17,3,0
chr1	1422369	.	CAAAA	CAAA	0.236052	.	INDEL;IDV=1;IMF=1;DP=1;SGB=-0.379885;MQ0F=0;AF1=1;AC1=2;DP4=0,0,1,0;MQ=60;FQ=-37.5395	GT:PL	0:25,3,0
chr1	1424352	.	ATTTTT	ATTTT	0.0760422	.	INDEL;IDV=1;IMF=1;DP=1;SGB=-0.379885;MQ0F=0;AF1=1;AC1=2;DP4=0,0,1,0;MQ=60;FQ=-37.569	GT:PL	0:20,3,0
chr1	1424726	.	CAAAAA	CAAAA	0.0760422	.	INDEL;IDV=1;IMF=1;DP=1;SGB=-0.379885;MQ0F=0;AF1=1;AC1=2;DP4=0,0,1,0;MQ=60;FQ=-37.569	GT:PL	0:20,3,0
chr1	1425235	.	ATTTTTTTTT	ATTTTTTTT	0.00964662	.	INDEL;IDV=1;IMF=1;DP=1;SGB=-0.379885;MQ0F=0;AF1=1;AC1=2;DP4=0,0,1,0;MQ=60;FQ=-37.8577	GT:PL	0:11,3,0
chr1	1425255	.	ATTTTTTTTT	ATTTTTTTT	0.00964662	.	INDEL;IDV=1;IMF=1;DP=1;SGB=-0.379885;MQ0F=0;AF1=1;AC1=2;DP4=0,0,1,0;MQ=60;FQ=-37.8577	GT:PL	0:11,3,0
chr1	1425355	.	TAAAAAA	TAAAAA	0.0382777	.	INDEL;IDV=1;IMF=1;DP=1;SGB=-0.379885;MQ0F=0;AF1=1;AC1=2;DP4=0,0,1,0;MQ=60;FQ=-37.6115	GT:PL	0:17,3,0
chr1	1425649	.	GCCCCC	GCCCC	0.0760422	.	INDEL;IDV=1;IMF=1;DP=1;SGB=-0.379885;MQ0F=0;AF1=1;AC1=2;DP4=0,0,1,0;MQ=60;FQ=-37.569	GT:PL	0:20,3,0
chr1	1425854	.	GAAAAAAAA	GAAAAAAA	0.0121411	.	INDEL;IDV=1;IMF=1;DP=1;SGB=-0.379885;MQ0F=0;AF1=1;AC1=2;DP4=0,0,1,0;MQ=60;FQ=-37.7914	GT:PL	0:12,3,0
chr1	1425945	.	TAAAAAA	TAAAAA	0.0382777	.	INDEL;IDV=1;IMF=1;DP=1;SGB=-0.379885;MQ0F=0;AF1=1;AC1=2;DP4=0,0,1,0;MQ=60;FQ=-37.6115	GT:PL	0:17,3,0
chr1	1425981	.	AGGGGG	AGGGG	0.0760422	.	INDEL;IDV=1;IMF=1;DP=1;SGB=-0.379885;MQ0F=0;AF1=1;AC1=2;DP4=0,0,1,0;MQ=60;FQ=-37.569	GT:PL	0:20,3,0
chr1	1426106	.	CAAAAA	CAAAA	0.0760422	.	INDEL;IDV=1;IMF=1;DP=1;SGB=-0.379885;MQ0F=0;AF1=1;AC1=2;DP4=0,0,1,0;MQ=60;FQ=-37.569	GT:PL	0:20,3,0
chr1	1426247	.	ATTTTTTT	ATTTTTT	0.0192266	.	INDEL;IDV=1;IMF=1;DP=1;SGB=-0.379885;MQ0F=0;AF1=1;AC1=2;DP4=0,0,1,0;MQ=60;FQ=-37.6953	GT:PL	0:14,3,0
chr1	1426687	.	TTT	TTTATATT	22.4955	.	INDEL;IDV=1;IMF=1;DP=1;SGB=-0.379885;MQ0F=0;AF1=1;AC1=2;DP4=0,0,1,0;MQ=60;FQ=-37.5258	GT:PL	1:60,3,0
chr1	1427039	.	CGGG	CGG	0.150425	.	INDEL;IDV=1;IMF=1;DP=1;SGB=-0.379885;MQ0F=0;AF1=1;AC1=2;DP4=0,0,1,0;MQ=60;FQ=-37.5475	GT:PL	0:23,3,0
chr1	1427045	.	ATTTTTT	ATTTTT	0.0382777	.	INDEL;IDV=1;IMF=1;DP=1;SGB=-0.379885;MQ0F=0;AF1=1;AC1=2;DP4=0,0,1,0;MQ=60;FQ=-37.6115	GT:PL	0:17,3,0
chr1	1427098	.	GTTTTTT	GTTTTT	0.0382777	.	INDEL;IDV=1;IMF=1;DP=1;SGB=-0.379885;MQ0F=0;AF1=1;AC1=2;DP4=0,0,1,0;MQ=60;FQ=-37.6115	GT:PL	0:17,3,0
chr1	1427450	.	GTTTTTTT	GTTTTTT	0.0192266	.	INDEL;IDV=1;IMF=1;DP=1;SGB=-0.379885;MQ0F=0;AF1=1;AC1=2;DP4=0,0,1,0;MQ=60;FQ=-37.6953	GT:PL	0:14,3,0
chr1	1427906	.	ATTTTTTTT	ATTTTTTT	0.0121411	.	INDEL;IDV=1;IMF=1;DP=1;SGB=-0.379885;MQ0F=0;AF1=1;AC1=2;DP4=0,0,1,0;MQ=60;FQ=-37.7914	GT:PL	0:12,3,0
chr1	1428051	.	ATTTTTT	ATTTTT	0.0382777	.	INDEL;IDV=1;IMF=1;DP=1;SGB=-0.379885;MQ0F=0;AF1=1;AC1=2;DP4=0,0,1,0;MQ=60;FQ=-37.6115	GT:PL	0:17,3,0
chr1	1428152	.	ATTTTTTT	ATTTTTT	0.0192266	.	INDEL;IDV=1;IMF=1;DP=1;SGB=-0.379885;MQ0F=0;AF1=1;AC1=2;DP4=0,0,1,0;MQ=60;FQ=-37.6953	GT:PL	0:14,3,0
chr1	1428794	.	ATTTTT	ATTTT	0.0760422	.	INDEL;IDV=1;IMF=1;DP=1;SGB=-0.379885;MQ0F=0;AF1=1;AC1=2;DP4=0,0,1,0;MQ=60;FQ=-37.569	GT:PL	0:20,3,0
chr1	1429385	.	ATTTTT	ATTTT	0.0760422	.	INDEL;IDV=1;IMF=1;DP=1;SGB=-0.379885;MQ0F=0;AF1=1;AC1=2;DP4=0,0,1,0;MQ=60;FQ=-37.569	GT:PL	0:20,3,0
chr1	1429410	.	TAAAAA	TAAAA	0.0760422	.	INDEL;IDV=1;IMF=1;DP=1;SGB=-0.379885;MQ0F=0;AF1=1;AC1=2;DP4=0,0,1,0;MQ=60;FQ=-37.569	GT:PL	0:20,3,0
chr1	1429747	.	ATTTTTTT	ATTTTTT	0.0192266	.	INDEL;IDV=1;IMF=1;DP=1;SGB=-0.379885;MQ0F=0;AF1=1;AC1=2;DP4=0,0,1,0;MQ=60;FQ=-37.6953	GT:PL	0:14,3,0
chr1	1429851	.	ATTTTTTTT	ATTTTTTT	0.0121411	.	INDEL;IDV=1;IMF=1;DP=1;SGB=-0.379885;MQ0F=0;AF1=1;AC1=2;DP4=0,0,1,0;MQ=60;FQ=-37.7914	GT:PL	0:12,3,0
chr1	1430104	.	ATTTTTTTTT	ATTTTTTTT	0.00964662	.	INDEL;IDV=1;IMF=1;DP=1;SGB=-0.379885;MQ0F=0;AF1=1;AC1=2;DP4=0,0,1,0;MQ=60;FQ=-37.8577	GT:PL	0:11,3,0
chr1	1430468	.	CAAAAAA	CAAAAA	0.0382777	.	INDEL;IDV=1;IMF=1;DP=1;SGB=-0.379885;MQ0F=0;AF1=1;AC1=2;DP4=0,0,1,0;MQ=60;FQ=-37.6115	GT:PL	0:17,3,0
chr1	1430501	.	ATTTTTTT	ATTTTTT	0.0192266	.	INDEL;IDV=1;IMF=1;DP=1;SGB=-0.379885;MQ0F=0;AF1=1;AC1=2;DP4=0,0,1,0;MQ=60;FQ=-37.6953	GT:PL	0:14,3,0
chr1	1430933	.	GTTTTTTTTT	GTTTTTTTT	0.00964662	.	INDEL;IDV=1;IMF=1;DP=1;SGB=-0.379885;MQ0F=0;AF1=1;AC1=2;DP4=0,0,1,0;MQ=60;FQ=-37.8577	GT:PL	0:11,3,0
chr1	1431068	.	ATTTTTTTTTTT	ATTTTTTTTTT	0.0060891	.	INDEL;IDV=1;IMF=1;DP=1;SGB=-0.379885;MQ0F=0;AF1=1;AC1=2;DP4=0,0,1,0;MQ=60;FQ=-38.0406	GT:PL	0:9,3,0
chr1	1431122	.	CTTTTTTT	CTTTTTT	0.0192266	.	INDEL;IDV=1;IMF=1;DP=1;SGB=-0.379885;MQ0F=0;AF1=1;AC1=2;DP4=0,0,1,0;MQ=60;FQ=-37.6953	GT:PL	0:14,3,0
chr1	1432194	.	AGGGG	AGGG	0.236052	.	INDEL;IDV=1;IMF=1;DP=1;SGB=-0.379885;MQ0F=0;AF1=1;AC1=2;DP4=0,0,1,0;MQ=60;FQ=-37.5395	GT:PL	0:25,3,0
chr1	1432907	.	TGGGGG	TGGGG	0.0760422	.	INDEL;IDV=1;IMF=1;DP=1;SGB=-0.379885;MQ0F=0;AF1=1;AC1=2;DP4=0,0,1,0;MQ=60;FQ=-37.569	GT:PL	0:20,3,0
chr1	1433934	.	ACCCCCC	ACCCCC	0.0382777	.	INDEL;IDV=1;IMF=1;DP=1;SGB=-0.379885;MQ0F=0;AF1=1;AC1=2;DP4=0,0,1,0;MQ=60;FQ=-37.6115	GT:PL	0:17,3,0
chr1	1434173	.	TAAAAA	TAAAA	0.0760422	.	INDEL;IDV=1;IMF=1;DP=1;SGB=-0.379885;MQ0F=0;AF1=1;AC1=2;DP4=0,0,1,0;MQ=60;FQ=-37.569	GT:PL	0:20,3,0
chr1	1435878	.	TAAAAAAAAA	TAAAAAAAA	0.00964662	.	INDEL;IDV=1;IMF=1;DP=1;SGB=-0.379885;MQ0F=0;AF1=1;AC1=2;DP4=0,0,1,0;MQ=60;FQ=-37.8577	GT:PL	0:11,3,0
chr1	1435909	.	GAAAAAAA	GAAAAAA	0.0192266	.	INDEL;IDV=1;IMF=1;DP=1;SGB=-0.379885;MQ0F=0;AF1=1;AC1=2;DP4=0,0,1,0;MQ=60;FQ=-37.6953	GT:PL	0:14,3,0
chr1	1436133	.	CAAAAAAA	CAAAAAA	0.0192266	.	INDEL;IDV=1;IMF=1;DP=1;SGB=-0.379885;MQ0F=0;AF1=1;AC1=2;DP4=0,0,1,0;MQ=60;FQ=-37.6953	GT:PL	0:14,3,0
chr1	1436201	.	TAAAAAAAAA	TAAAAAAAA	0.00964662	.	INDEL;IDV=1;IMF=1;DP=1;SGB=-0.379885;MQ0F=0;AF1=1;AC1=2;DP4=0,0,1,0;MQ=60;FQ=-37.8577	GT:PL	0:11,3,0
chr1	1438190	.	CAAAAAA	CAAAAA	0.0382777	.	INDEL;IDV=1;IMF=1;DP=1;SGB=-0.379885;MQ0F=0;AF1=1;AC1=2;DP4=0,0,1,0;MQ=60;FQ=-37.6115	GT:PL	0:17,3,0
chr1	1439054	.	CAAAAAAAAA	CAAAAAAAA	0.00964662	.	INDEL;IDV=1;IMF=1;DP=1;SGB=-0.379885;MQ0F=0;AF1=1;AC1=2;DP4=0,0,1,0;MQ=60;FQ=-37.8577	GT:PL	0:11,3,0
chr1	1439176	.	TAAAAAA	TAAAAA	0.0382777	.	INDEL;IDV=1;IMF=1;DP=1;SGB=-0.379885;MQ0F=0;AF1=1;AC1=2;DP4=0,0,1,0;MQ=60;FQ=-37.6115	GT:PL	0:17,3,0
chr1	1439480	.	GTTTTTTTT	GTTTTTTT	0.0121411	.	INDEL;IDV=1;IMF=1;DP=1;SGB=-0.379885;MQ0F=0;AF1=1;AC1=2;DP4=0,0,1,0;MQ=60;FQ=-37.7914	GT:PL	0:12,3,0
chr1	1442016	.	CTTTTTT	CTTTTT	0.0382777	.	INDEL;IDV=1;IMF=1;DP=1;SGB=-0.379885;MQ0F=0;AF1=1;AC1=2;DP4=0,0,1,0;MQ=60;FQ=-37.6115	GT:PL	0:17,3,0
chr1	1442265	.	AGGGG	AGGG	0.236052	.	INDEL;IDV=1;IMF=1;DP=1;SGB=-0.379885;MQ0F=0;AF1=1;AC1=2;DP4=0,0,1,0;MQ=60;FQ=-37.5395	GT:PL	0:25,3,0
chr1	1442435	.	CAAAAAA	CAAAAA	0.0382777	.	INDEL;IDV=1;IMF=1;DP=1;SGB=-0.379885;MQ0F=0;AF1=1;AC1=2;DP4=0,0,1,0;MQ=60;FQ=-37.6115	GT:PL	0:17,3,0
chr1	1443004	.	GCCCCCCC	GCCCCCC	0.0192266	.	INDEL;IDV=1;IMF=1;DP=1;SGB=-0.379885;MQ0F=0;AF1=1;AC1=2;DP4=0,0,1,0;MQ=60;FQ=-37.6953	GT:PL	0:14,3,0
chr1	1444100	.	TAAAAAAA	TAAAAAA	0.0192266	.	INDEL;IDV=1;IMF=1;DP=1;SGB=-0.379885;MQ0F=0;AF1=1;AC1=2;DP4=0,0,1,0;MQ=60;FQ=-37.6953	GT:PL	0:14,3,0
chr1	1447556	.	CTTTTTTTTT	CTTTTTTTT	0.00964662	.	INDEL;IDV=1;IMF=1;DP=1;SGB=-0.379885;MQ0F=0;AF1=1;AC1=2;DP4=0,0,1,0;MQ=60;FQ=-37.8577	GT:PL	0:11,3,0
chr1	1448636	.	TTGAT	TT	22.4955	.	INDEL;IDV=1;IMF=1;DP=1;SGB=-0.379885;MQ0F=0;AF1=1;AC1=2;DP4=0,0,1,0;MQ=60;FQ=-37.5258	GT:PL	1:60,3,0
chr1	1449547	.	GCCCC	GCCC	0.236052	.	INDEL;IDV=1;IMF=1;DP=1;SGB=-0.379885;MQ0F=0;AF1=1;AC1=2;DP4=0,0,1,0;MQ=60;FQ=-37.5395	GT:PL	0:25,3,0
chr1	1450796	.	GCCCCCCCC	GCCCCCCC	0.0121411	.	INDEL;IDV=1;IMF=1;DP=1;SGB=-0.379885;MQ0F=0;AF1=1;AC1=2;DP4=0,0,1,0;MQ=60;FQ=-37.7914	GT:PL	0:12,3,0
chr1	1451172	.	TG	TGG	4.4191	.	INDEL;IDV=1;IMF=1;DP=1;SGB=-0.379885;MQ0F=0;AF1=1;AC1=2;DP4=0,0,1,0;MQ=60;FQ=-37.5262	GT:PL	0:40,3,0
chr1	1453060	.	AGGGG	AGGG	0.236052	.	INDEL;IDV=1;IMF=1;DP=1;SGB=-0.379885;MQ0F=0;AF1=1;AC1=2;DP4=0,0,1,0;MQ=60;FQ=-37.5395	GT:PL	0:25,3,0
chr1	1454098	.	AGGGGG	AGGGG	0.0760422	.	INDEL;IDV=1;IMF=1;DP=1;SGB=-0.379885;MQ0F=0;AF1=1;AC1=2;DP4=0,0,1,0;MQ=60;FQ=-37.569	GT:PL	0:20,3,0
chr1	1458437	.	ACCCC	ACCC	0.236052	.	INDEL;IDV=1;IMF=1;DP=1;SGB=-0.379885;MQ0F=0;AF1=1;AC1=2;DP4=0,0,1,0;MQ=60;FQ=-37.5395	GT:PL	0:25,3,0
chr1	1459760	.	CGGGG	CGGG	0.236052	.	INDEL;IDV=1;IMF=1;DP=1;SGB=-0.379885;MQ0F=0;AF1=1;AC1=2;DP4=0,0,1,0;MQ=60;FQ=-37.5395	GT:PL	0:25,3,0
chr1	1460466	.	TGGGGGG	TGGGGG	0.0382777	.	INDEL;IDV=1;IMF=1;DP=1;SGB=-0.379885;MQ0F=0;AF1=1;AC1=2;DP4=0,0,1,0;MQ=60;FQ=-37.6115	GT:PL	0:17,3,0
chr1	1461193	.	ATTTTTTT	ATTTTTT	0.0192266	.	INDEL;IDV=1;IMF=1;DP=1;SGB=-0.379885;MQ0F=0;AF1=1;AC1=2;DP4=0,0,1,0;MQ=60;FQ=-37.6953	GT:PL	0:14,3,0
chr1	1461410	.	GTTTTTTT	GTTTTTT	0.0192266	.	INDEL;IDV=1;IMF=1;DP=1;SGB=-0.379885;MQ0F=0;AF1=1;AC1=2;DP4=0,0,1,0;MQ=60;FQ=-37.6953	GT:PL	0:14,3,0
chr1	1461507	.	CTTTTTTTTTT	CTTTTTTTTT	0.00766444	.	INDEL;IDV=1;IMF=1;DP=1;SGB=-0.379885;MQ0F=0;AF1=1;AC1=2;DP4=0,0,1,0;MQ=60;FQ=-37.9396	GT:PL	0:10,3,0
chr1	1462355	.	CGGGGG	CGGGG	0.0760422	.	INDEL;IDV=1;IMF=1;DP=1;SGB=-0.379885;MQ0F=0;AF1=1;AC1=2;DP4=0,0,1,0;MQ=60;FQ=-37.569	GT:PL	0:20,3,0
chr1	1464256	.	GAAAAA	GAAAA	0.0760422	.	INDEL;IDV=1;IMF=1;DP=1;SGB=-0.379885;MQ0F=0;AF1=1;AC1=2;DP4=0,0,1,0;MQ=60;FQ=-37.569	GT:PL	0:20,3,0
chr1	1464848	.	ACCCC	ACCC	0.11991	.	INDEL;IDV=1;IMF=1;DP=1;SGB=-0.379885;MQ0F=0;AF1=1;AC1=2;DP4=0,0,1,0;MQ=60;FQ=-37.5531	GT:PL	0:22,3,0
chr1	1464881	.	AGGGG	AGGG	0.11991	.	INDEL;IDV=1;IMF=1;DP=1;SGB=-0.379885;MQ0F=0;AF1=1;AC1=2;DP4=0,0,1,0;MQ=60;FQ=-37.5531	GT:PL	0:22,3,0
chr1	1465063	.	CGGGGGG	CGGGGG	0.0382777	.	INDEL;IDV=1;IMF=1;DP=1;SGB=-0.379885;MQ0F=0;AF1=1;AC1=2;DP4=0,0,1,0;MQ=60;FQ=-37.6115	GT:PL	0:17,3,0
chr1	1465260	.	AGGGG	AGGG	0.236052	.	INDEL;IDV=1;IMF=1;DP=1;SGB=-0.379885;MQ0F=0;AF1=1;AC1=2;DP4=0,0,1,0;MQ=60;FQ=-37.5395	GT:PL	0:25,3,0
chr1	1466007	.	CGGGG	CGGG	0.236052	.	INDEL;IDV=1;IMF=1;DP=1;SGB=-0.379885;MQ0F=0;AF1=1;AC1=2;DP4=0,0,1,0;MQ=60;FQ=-37.5395	GT:PL	0:25,3,0
chr1	1466543	.	TCCCCC	TCCCC	0.0760422	.	INDEL;IDV=1;IMF=1;DP=1;SGB=-0.379885;MQ0F=0;AF1=1;AC1=2;DP4=0,0,1,0;MQ=60;FQ=-37.569	GT:PL	0:20,3,0
chr1	1466728	.	TCCCCC	TCCCC	0.0760422	.	INDEL;IDV=1;IMF=1;DP=1;SGB=-0.379885;MQ0F=0;AF1=1;AC1=2;DP4=0,0,1,0;MQ=60;FQ=-37.569	GT:PL	0:20,3,0
chr1	1467370	.	GCCCCCC	GCCCCC	0.0382777	.	INDEL;IDV=1;IMF=1;DP=1;SGB=-0.379885;MQ0F=0;AF1=1;AC1=2;DP4=0,0,1,0;MQ=60;FQ=-37.6115	GT:PL	0:17,3,0
chr1	1467616	.	CTTTTTTT	CTTTTTT	0.0192266	.	INDEL;IDV=1;IMF=1;DP=1;SGB=-0.379885;MQ0F=0;AF1=1;AC1=2;DP4=0,0,1,0;MQ=60;FQ=-37.6953	GT:PL	0:14,3,0
chr1	1468543	.	CGGGG	CGGG	0.236052	.	INDEL;IDV=1;IMF=1;DP=1;SGB=-0.379885;MQ0F=0;AF1=1;AC1=2;DP4=0,0,1,0;MQ=60;FQ=-37.5395	GT:PL	0:25,3,0
chr1	1469220	.	GAAAAAAAA	GAAAAAAA	0.0121411	.	INDEL;IDV=1;IMF=1;DP=1;SGB=-0.379885;MQ0F=0;AF1=1;AC1=2;DP4=0,0,1,0;MQ=60;FQ=-37.7914	GT:PL	0:12,3,0
chr1	1469988	.	GCCCC	GCCC	0.236052	.	INDEL;IDV=1;IMF=1;DP=1;SGB=-0.379885;MQ0F=0;AF1=1;AC1=2;DP4=0,0,1,0;MQ=60;FQ=-37.5395	GT:PL	0:25,3,0
chr1	1470281	.	TGGGGG	TGGGG	0.0760422	.	INDEL;IDV=1;IMF=1;DP=1;SGB=-0.379885;MQ0F=0;AF1=1;AC1=2;DP4=0,0,1,0;MQ=60;FQ=-37.569	GT:PL	0:20,3,0
chr1	1470635	.	CTTTTT	CTTTT	0.0760422	.	INDEL;IDV=1;IMF=1;DP=1;SGB=-0.379885;MQ0F=0;AF1=1;AC1=2;DP4=0,0,1,0;MQ=60;FQ=-37.569	GT:PL	0:20,3,0
chr1	1473409	.	TGGGGGG	TGGGGG	0.0382777	.	INDEL;IDV=1;IMF=1;DP=1;SGB=-0.379885;MQ0F=0;AF1=1;AC1=2;DP4=0,0,1,0;MQ=60;FQ=-37.6115	GT:PL	0:17,3,0
chr1	1473612	.	TCCCC	TCCC	0.236052	.	INDEL;IDV=1;IMF=1;DP=1;SGB=-0.379885;MQ0F=0;AF1=1;AC1=2;DP4=0,0,1,0;MQ=60;FQ=-37.5395	GT:PL	0:25,3,0
chr1	1474222	.	CGGGGGG	CGGGGG	0.0382777	.	INDEL;IDV=1;IMF=1;DP=1;SGB=-0.379885;MQ0F=0;AF1=1;AC1=2;DP4=0,0,1,0;MQ=60;FQ=-37.6115	GT:PL	0:17,3,0
chr1	1474733	.	CTTTTTTTTTT	CTTTTTTTTT	0.00766444	.	INDEL;IDV=1;IMF=1;DP=1;SGB=-0.379885;MQ0F=0;AF1=1;AC1=2;DP4=0,0,1,0;MQ=60;FQ=-37.9396	GT:PL	0:10,3,0
chr1	1474748	.	CTTTTTTTT	CTTTTTTT	0.0121411	.	INDEL;IDV=1;IMF=1;DP=1;SGB=-0.379885;MQ0F=0;AF1=1;AC1=2;DP4=0,0,1,0;MQ=60;FQ=-37.7914	GT:PL	0:12,3,0
chr1	1475232	.	TGGGGG	TGGGG	0.0760422	.	INDEL;IDV=1;IMF=1;DP=1;SGB=-0.379885;MQ0F=0;AF1=1;AC1=2;DP4=0,0,1,0;MQ=60;FQ=-37.569	GT:PL	0:20,3,0
chr1	1475840	.	CGGGG	CGGG	0.236052	.	INDEL;IDV=1;IMF=1;DP=1;SGB=-0.379885;MQ0F=0;AF1=1;AC1=2;DP4=0,0,1,0;MQ=60;FQ=-37.5395	GT:PL	0:25,3,0
chr1	1476440	.	CGGGG	CGGG	0.236052	.	INDEL;IDV=1;IMF=1;DP=1;SGB=-0.379885;MQ0F=0;AF1=1;AC1=2;DP4=0,0,1,0;MQ=60;FQ=-37.5395	GT:PL	0:25,3,0
chr1	1476647	.	CAAAAAA	CAAAAA	0.0382777	.	INDEL;IDV=1;IMF=1;DP=1;SGB=-0.379885;MQ0F=0;AF1=1;AC1=2;DP4=0,0,1,0;MQ=60;FQ=-37.6115	GT:PL	0:17,3,0
chr1	1476891	.	TCCCCCC	TCCCCC	0.0382777	.	INDEL;IDV=1;IMF=1;DP=1;SGB=-0.379885;MQ0F=0;AF1=1;AC1=2;DP4=0,0,1,0;MQ=60;FQ=-37.6115	GT:PL	0:17,3,0
chr1	1477349	.	TGGGGG	TGGGG	0.0760422	.	INDEL;IDV=1;IMF=1;DP=1;SGB=-0.379885;MQ0F=0;AF1=1;AC1=2;DP4=0,0,1,0;MQ=60;FQ=-37.569	GT:PL	0:20,3,0
chr1	1477380	.	ACCCCC	ACCCC	0.0760422	.	INDEL;IDV=1;IMF=1;DP=1;SGB=-0.379885;MQ0F=0;AF1=1;AC1=2;DP4=0,0,1,0;MQ=60;FQ=-37.569	GT:PL	0:20,3,0
chr1	1477713	.	CTTTTTTTTTT	CTTTTTTTTT	0.00766444	.	INDEL;IDV=1;IMF=1;DP=1;SGB=-0.379885;MQ0F=0;AF1=1;AC1=2;DP4=0,0,1,0;MQ=60;FQ=-37.9396	GT:PL	0:10,3,0
chr1	1478045	.	GTTTTT	GTTTT	0.0760422	.	INDEL;IDV=1;IMF=1;DP=1;SGB=-0.379885;MQ0F=0;AF1=1;AC1=2;DP4=0,0,1,0;MQ=60;FQ=-37.569	GT:PL	0:20,3,0
chr1	1478090	.	CTTTTTTT	CTTTTTT	0.0192266	.	INDEL;IDV=1;IMF=1;DP=1;SGB=-0.379885;MQ0F=0;AF1=1;AC1=2;DP4=0,0,1,0;MQ=60;FQ=-37.6953	GT:PL	0:14,3,0
chr1	1478733	.	CGGGGG	CGGGG	0.0760422	.	INDEL;IDV=1;IMF=1;DP=1;SGB=-0.379885;MQ0F=0;AF1=1;AC1=2;DP4=0,0,1,0;MQ=60;FQ=-37.569	GT:PL	0:20,3,0
chr1	1479690	.	TAAAAAAAAA	TAAAAAAAA	0.00964662	.	INDEL;IDV=1;IMF=1;DP=1;SGB=-0.379885;MQ0F=0;AF1=1;AC1=2;DP4=0,0,1,0;MQ=60;FQ=-37.8577	GT:PL	0:11,3,0
chr1	1479743	.	GAAAAAAAAAA	GAAAAAAAAA	0.00766444	.	INDEL;IDV=1;IMF=1;DP=1;SGB=-0.379885;MQ0F=0;AF1=1;AC1=2;DP4=0,0,1,0;MQ=60;FQ=-37.9396	GT:PL	0:10,3,0
chr1	1479879	.	CAAAAAAAAA	CAAAAAAAA	0.00964662	.	INDEL;IDV=1;IMF=1;DP=1;SGB=-0.379885;MQ0F=0;AF1=1;AC1=2;DP4=0,0,1,0;MQ=60;FQ=-37.8577	GT:PL	0:11,3,0
chr1	1480236	.	TAAAAAA	TAAAAA	0.0382777	.	INDEL;IDV=1;IMF=1;DP=1;SGB=-0.379885;MQ0F=0;AF1=1;AC1=2;DP4=0,0,1,0;MQ=60;FQ=-37.6115	GT:PL	0:17,3,0
chr1	1481040	.	GAAAAAAA	GAAAAAA	0.0192266	.	INDEL;IDV=1;IMF=1;DP=1;SGB=-0.379885;MQ0F=0;AF1=1;AC1=2;DP4=0,0,1,0;MQ=60;FQ=-37.6953	GT:PL	0:14,3,0
chr1	1481723	.	ACCCCC	ACCCC	0.0760422	.	INDEL;IDV=1;IMF=1;DP=1;SGB=-0.379885;MQ0F=0;AF1=1;AC1=2;DP4=0,0,1,0;MQ=60;FQ=-37.569	GT:PL	0:20,3,0
chr1	1482122	.	GAAAAAAAAA	GAAAAAAAA	0.00964662	.	INDEL;IDV=1;IMF=1;DP=1;SGB=-0.379885;MQ0F=0;AF1=1;AC1=2;DP4=0,0,1,0;MQ=60;FQ=-37.8577	GT:PL	0:11,3,0
chr1	1482183	.	GAAAAAAAA	GAAAAAAA	0.0121411	.	INDEL;IDV=1;IMF=1;DP=1;SGB=-0.379885;MQ0F=0;AF1=1;AC1=2;DP4=0,0,1,0;MQ=60;FQ=-37.7914	GT:PL	0:12,3,0
chr1	1483292	.	GAAAAAAAA	GAAAAAAA	0.0121411	.	INDEL;IDV=1;IMF=1;DP=1;SGB=-0.379885;MQ0F=0;AF1=1;AC1=2;DP4=0,0,1,0;MQ=60;FQ=-37.7914	GT:PL	0:12,3,0
chr1	1483650	.	TAAAAAAAA	TAAAAAAA	0.0121411	.	INDEL;IDV=1;IMF=1;DP=1;SGB=-0.379885;MQ0F=0;AF1=1;AC1=2;DP4=0,0,1,0;MQ=60;FQ=-37.7914	GT:PL	0:12,3,0
chr1	1483709	.	TAAAAAA	TAAAAA	0.0382777	.	INDEL;IDV=1;IMF=1;DP=1;SGB=-0.379885;MQ0F=0;AF1=1;AC1=2;DP4=0,0,1,0;MQ=60;FQ=-37.6115	GT:PL	0:17,3,0
chr1	1483815	.	ATTTT	ATTT	0.150425	.	INDEL;IDV=1;IMF=1;DP=1;SGB=-0.379885;MQ0F=0;AF1=1;AC1=2;DP4=0,0,1,0;MQ=60;FQ=-37.5475	GT:PL	0:23,3,0
chr1	1483851	.	TAAAAAAA	TAAAAAA	0.0192266	.	INDEL;IDV=1;IMF=1;DP=1;SGB=-0.379885;MQ0F=0;AF1=1;AC1=2;DP4=0,0,1,0;MQ=60;FQ=-37.6953	GT:PL	0:14,3,0
chr1	1484001	.	TAAAAAA	TAAAAA	0.0382777	.	INDEL;IDV=1;IMF=1;DP=1;SGB=-0.379885;MQ0F=0;AF1=1;AC1=2;DP4=0,0,1,0;MQ=60;FQ=-37.6115	GT:PL	0:17,3,0
chr1	1484146	.	ATTTTTT	ATTTTT	0.0382777	.	INDEL;IDV=1;IMF=1;DP=1;SGB=-0.379885;MQ0F=0;AF1=1;AC1=2;DP4=0,0,1,0;MQ=60;FQ=-37.6115	GT:PL	0:17,3,0
chr1	1484309	.	TAAAAAA	TAAAAA	0.0382777	.	INDEL;IDV=1;IMF=1;DP=1;SGB=-0.379885;MQ0F=0;AF1=1;AC1=2;DP4=0,0,1,0;MQ=60;FQ=-37.6115	GT:PL	0:17,3,0
chr1	1484548	.	CTTTTTTTTT	CTTTTTTTT	0.00964662	.	INDEL;IDV=1;IMF=1;DP=1;SGB=-0.379885;MQ0F=0;AF1=1;AC1=2;DP4=0,0,1,0;MQ=60;FQ=-37.8577	GT:PL	0:11,3,0
chr1	1484871	.	ATTTTT	ATTTT	0.0760422	.	INDEL;IDV=1;IMF=1;DP=1;SGB=-0.379885;MQ0F=0;AF1=1;AC1=2;DP4=0,0,1,0;MQ=60;FQ=-37.569	GT:PL	0:20,3,0
chr1	1485143	.	GCCCCC	GCCCC	0.0760422	.	INDEL;IDV=1;IMF=1;DP=1;SGB=-0.379885;MQ0F=0;AF1=1;AC1=2;DP4=0,0,1,0;MQ=60;FQ=-37.569	GT:PL	0:20,3,0
chr1	1485286	.	TAAAAAAAAAA	TAAAAAAAAA	0.00766444	.	INDEL;IDV=1;IMF=1;DP=1;SGB=-0.379885;MQ0F=0;AF1=1;AC1=2;DP4=0,0,1,0;MQ=60;FQ=-37.9396	GT:PL	0:10,3,0
chr1	1485304	.	GAAAAAA	GAAAAA	0.0382777	.	INDEL;IDV=1;IMF=1;DP=1;SGB=-0.379885;MQ0F=0;AF1=1;AC1=2;DP4=0,0,1,0;MQ=60;FQ=-37.6115	GT:PL	0:17,3,0
chr1	1485384	.	ATTTTT	ATTTT	0.0760422	.	INDEL;IDV=1;IMF=1;DP=1;SGB=-0.379885;MQ0F=0;AF1=1;AC1=2;DP4=0,0,1,0;MQ=60;FQ=-37.569	GT:PL	0:20,3,0
chr1	1485788	.	TAAAAAAA	TAAAAAA	0.0192266	.	INDEL;IDV=1;IMF=1;DP=1;SGB=-0.379885;MQ0F=0;AF1=1;AC1=2;DP4=0,0,1,0;MQ=60;FQ=-37.6953	GT:PL	0:14,3,0
chr1	1485903	.	TAAAAAA	TAAAAA	0.0382777	.	INDEL;IDV=1;IMF=1;DP=1;SGB=-0.379885;MQ0F=0;AF1=1;AC1=2;DP4=0,0,1,0;MQ=60;FQ=-37.6115	GT:PL	0:17,3,0
chr1	1486125	.	GAAAAAAA	GAAAAAA	0.0192266	.	INDEL;IDV=1;IMF=1;DP=1;SGB=-0.379885;MQ0F=0;AF1=1;AC1=2;DP4=0,0,1,0;MQ=60;FQ=-37.6953	GT:PL	0:14,3,0
chr1	1486235	.	TAAAAAAA	TAAAAAA	0.0192266	.	INDEL;IDV=1;IMF=1;DP=1;SGB=-0.379885;MQ0F=0;AF1=1;AC1=2;DP4=0,0,1,0;MQ=60;FQ=-37.6953	GT:PL	0:14,3,0
chr1	1486339	.	AGGG	AGG	1.31116	.	INDEL;IDV=1;IMF=1;DP=1;SGB=-0.379885;MQ0F=0;AF1=1;AC1=2;DP4=0,0,1,0;MQ=60;FQ=-37.5279	GT:PL	0:33,3,0
chr1	1486595	.	ATTTTT	ATTTT	0.0760422	.	INDEL;IDV=1;IMF=1;DP=1;SGB=-0.379885;MQ0F=0;AF1=1;AC1=2;DP4=0,0,1,0;MQ=60;FQ=-37.569	GT:PL	0:20,3,0
chr1	1486610	.	ATTTTTTTTT	ATTTTTTTT	0.00964662	.	INDEL;IDV=1;IMF=1;DP=1;SGB=-0.379885;MQ0F=0;AF1=1;AC1=2;DP4=0,0,1,0;MQ=60;FQ=-37.8577	GT:PL	0:11,3,0
chr1	1486969	.	AGGGGGG	AGGGGG	0.0382777	.	INDEL;IDV=1;IMF=1;DP=1;SGB=-0.379885;MQ0F=0;AF1=1;AC1=2;DP4=0,0,1,0;MQ=60;FQ=-37.6115	GT:PL	0:17,3,0
chr1	1487065	.	TAAAAAAA	TAAAAAA	0.0192266	.	INDEL;IDV=1;IMF=1;DP=1;SGB=-0.379885;MQ0F=0;AF1=1;AC1=2;DP4=0,0,1,0;MQ=60;FQ=-37.6953	GT:PL	0:14,3,0
chr1	1487100	.	CAAAAAA	CAAAAA	0.0382777	.	INDEL;IDV=1;IMF=1;DP=1;SGB=-0.379885;MQ0F=0;AF1=1;AC1=2;DP4=0,0,1,0;MQ=60;FQ=-37.6115	GT:PL	0:17,3,0
chr1	1487205	.	CAAAAAAA	CAAAAAA	0.0192266	.	INDEL;IDV=1;IMF=1;DP=1;SGB=-0.379885;MQ0F=0;AF1=1;AC1=2;DP4=0,0,1,0;MQ=60;FQ=-37.6953	GT:PL	0:14,3,0
chr1	1487620	.	CAAAA	CAAA	0.11991	.	INDEL;IDV=1;IMF=1;DP=1;SGB=-0.379885;MQ0F=0;AF1=1;AC1=2;DP4=0,0,1,0;MQ=60;FQ=-37.5531	GT:PL	0:22,3,0
chr1	1487637	.	CAAAAA	CAAAA	0.0760422	.	INDEL;IDV=1;IMF=1;DP=1;SGB=-0.379885;MQ0F=0;AF1=1;AC1=2;DP4=0,0,1,0;MQ=60;FQ=-37.569	GT:PL	0:20,3,0
chr1	1488660	.	GTTTTTTTTT	GTTTTTTTT	0.00964662	.	INDEL;IDV=1;IMF=1;DP=1;SGB=-0.379885;MQ0F=0;AF1=1;AC1=2;DP4=0,0,1,0;MQ=60;FQ=-37.8577	GT:PL	0:11,3,0
chr1	1488949	.	GTTTTTTT	GTTTTTT	0.0192266	.	INDEL;IDV=1;IMF=1;DP=1;SGB=-0.379885;MQ0F=0;AF1=1;AC1=2;DP4=0,0,1,0;MQ=60;FQ=-37.6953	GT:PL	0:14,3,0
chr1	1489322	.	ATTTTT	ATTTT	0.0760422	.	INDEL;IDV=1;IMF=1;DP=1;SGB=-0.379885;MQ0F=0;AF1=1;AC1=2;DP4=0,0,1,0;MQ=60;FQ=-37.569	GT:PL	0:20,3,0
chr1	1489459	.	ATTTTT	ATTTT	0.0760422	.	INDEL;IDV=1;IMF=1;DP=1;SGB=-0.379885;MQ0F=0;AF1=1;AC1=2;DP4=0,0,1,0;MQ=60;FQ=-37.569	GT:PL	0:20,3,0
chr1	1490020	.	TAAAAAAAA	TAAAAAAA	0.0121411	.	INDEL;IDV=1;IMF=1;DP=1;SGB=-0.379885;MQ0F=0;AF1=1;AC1=2;DP4=0,0,1,0;MQ=60;FQ=-37.7914	GT:PL	0:12,3,0
chr1	1490176	.	GAAAAAAAAA	GAAAAAAAA	0.00964662	.	INDEL;IDV=1;IMF=1;DP=1;SGB=-0.379885;MQ0F=0;AF1=1;AC1=2;DP4=0,0,1,0;MQ=60;FQ=-37.8577	GT:PL	0:11,3,0
chr1	1490307	.	TAAAAAAA	TAAAAAA	0.0192266	.	INDEL;IDV=1;IMF=1;DP=1;SGB=-0.379885;MQ0F=0;AF1=1;AC1=2;DP4=0,0,1,0;MQ=60;FQ=-37.6953	GT:PL	0:14,3,0
chr1	1491187	.	CAAAAAA	CAAAAA	0.0382777	.	INDEL;IDV=1;IMF=1;DP=1;SGB=-0.379885;MQ0F=0;AF1=1;AC1=2;DP4=0,0,1,0;MQ=60;FQ=-37.6115	GT:PL	0:17,3,0
chr1	1491305	.	ACCCC	ACCC	0.150425	.	INDEL;IDV=1;IMF=1;DP=1;SGB=-0.379885;MQ0F=0;AF1=1;AC1=2;DP4=0,0,1,0;MQ=60;FQ=-37.5475	GT:PL	0:23,3,0
chr1	1491321	.	CAAAAAAA	CAAAAAA	0.0192266	.	INDEL;IDV=1;IMF=1;DP=1;SGB=-0.379885;MQ0F=0;AF1=1;AC1=2;DP4=0,0,1,0;MQ=60;FQ=-37.6953	GT:PL	0:14,3,0
chr1	1491637	.	TAAAAAAAA	TAAAAAAA	0.0121411	.	INDEL;IDV=1;IMF=1;DP=1;SGB=-0.379885;MQ0F=0;AF1=1;AC1=2;DP4=0,0,1,0;MQ=60;FQ=-37.7914	GT:PL	0:12,3,0
chr1	1491993	.	GAAAAAAAA	GAAAAAAA	0.0121411	.	INDEL;IDV=1;IMF=1;DP=1;SGB=-0.379885;MQ0F=0;AF1=1;AC1=2;DP4=0,0,1,0;MQ=60;FQ=-37.7914	GT:PL	0:12,3,0
chr1	1492770	.	CGGGGG	CGGGG	0.0760422	.	INDEL;IDV=1;IMF=1;DP=1;SGB=-0.379885;MQ0F=0;AF1=1;AC1=2;DP4=0,0,1,0;MQ=60;FQ=-37.569	GT:PL	0:20,3,0
chr1	1493414	.	ATTTTTTT	ATTTTTT	0.0192266	.	INDEL;IDV=1;IMF=1;DP=1;SGB=-0.379885;MQ0F=0;AF1=1;AC1=2;DP4=0,0,1,0;MQ=60;FQ=-37.6953	GT:PL	0:14,3,0
chr1	1493964	.	AGGGGG	AGGGG	0.0760422	.	INDEL;IDV=1;IMF=1;DP=1;SGB=-0.379885;MQ0F=0;AF1=1;AC1=2;DP4=0,0,1,0;MQ=60;FQ=-37.569	GT:PL	0:20,3,0
chr1	1494061	.	TAAAAAAAAA	TAAAAAAAA	0.00964662	.	INDEL;IDV=1;IMF=1;DP=1;SGB=-0.379885;MQ0F=0;AF1=1;AC1=2;DP4=0,0,1,0;MQ=60;FQ=-37.8577	GT:PL	0:11,3,0
chr1	1494079	.	GCCC	GCC	0.188539	.	INDEL;IDV=1;IMF=1;DP=1;SGB=-0.379885;MQ0F=0;AF1=1;AC1=2;DP4=0,0,1,0;MQ=60;FQ=-37.543	GT:PL	0:24,3,0
chr1	1495811	.	TGGGGG	TGGGG	0.0760422	.	INDEL;IDV=1;IMF=1;DP=1;SGB=-0.379885;MQ0F=0;AF1=1;AC1=2;DP4=0,0,1,0;MQ=60;FQ=-37.569	GT:PL	0:20,3,0
chr1	1496290	.	AGGGGGGG	AGGGGGG	0.0192266	.	INDEL;IDV=1;IMF=1;DP=1;SGB=-0.379885;MQ0F=0;AF1=1;AC1=2;DP4=0,0,1,0;MQ=60;FQ=-37.6953	GT:PL	0:14,3,0
chr1	1496646	.	GCCCCC	GCCCC	0.0760422	.	INDEL;IDV=1;IMF=1;DP=1;SGB=-0.379885;MQ0F=0;AF1=1;AC1=2;DP4=0,0,1,0;MQ=60;FQ=-37.569	GT:PL	0:20,3,0
chr1	1497438	.	CTTTTTT	CTTTTT	0.0382777	.	INDEL;IDV=1;IMF=1;DP=1;SGB=-0.379885;MQ0F=0;AF1=1;AC1=2;DP4=0,0,1,0;MQ=60;FQ=-37.6115	GT:PL	0:17,3,0
chr1	1497899	.	TCCCCC	TCCCC	0.0760422	.	INDEL;IDV=1;IMF=1;DP=1;SGB=-0.379885;MQ0F=0;AF1=1;AC1=2;DP4=0,0,1,0;MQ=60;FQ=-37.569	GT:PL	0:20,3,0
chr1	1499505	.	CGGGGG	CGGGG	0.0760422	.	INDEL;IDV=1;IMF=1;DP=1;SGB=-0.379885;MQ0F=0;AF1=1;AC1=2;DP4=0,0,1,0;MQ=60;FQ=-37.569	GT:PL	0:20,3,0
chr1	1499607	.	CGGGGG	CGGGG	0.0760422	.	INDEL;IDV=1;IMF=1;DP=1;SGB=-0.379885;MQ0F=0;AF1=1;AC1=2;DP4=0,0,1,0;MQ=60;FQ=-37.569	GT:PL	0:20,3,0
chr1	1501819	.	ACCCC	ACCC	0.236052	.	INDEL;IDV=1;IMF=1;DP=1;SGB=-0.379885;MQ0F=0;AF1=1;AC1=2;DP4=0,0,1,0;MQ=60;FQ=-37.5395	GT:PL	0:25,3,0
chr1	1502249	.	TCCCCC	TCCCC	0.0760422	.	INDEL;IDV=1;IMF=1;DP=1;SGB=-0.379885;MQ0F=0;AF1=1;AC1=2;DP4=0,0,1,0;MQ=60;FQ=-37.569	GT:PL	0:20,3,0
chr1	1502391	.	GAAAAA	GAAAA	0.0760422	.	INDEL;IDV=1;IMF=1;DP=1;SGB=-0.379885;MQ0F=0;AF1=1;AC1=2;DP4=0,0,1,0;MQ=60;FQ=-37.569	GT:PL	0:20,3,0
chr1	1503386	.	TCCCC	TCCC	0.236052	.	INDEL;IDV=1;IMF=1;DP=1;SGB=-0.379885;MQ0F=0;AF1=1;AC1=2;DP4=0,0,1,0;MQ=60;FQ=-37.5395	GT:PL	0:25,3,0
chr1	1503552	.	GAAAAAAAAA	GAAAAAAAA	0.00964662	.	INDEL;IDV=1;IMF=1;DP=1;SGB=-0.379885;MQ0F=0;AF1=1;AC1=2;DP4=0,0,1,0;MQ=60;FQ=-37.8577	GT:PL	0:11,3,0
chr1	1505078	.	CAAAAAAAAAAAAAA	CAAAAAAAAAAAAA	0.00384297	.	INDEL;IDV=1;IMF=1;DP=1;SGB=-0.379885;MQ0F=0;AF1=1;AC1=2;DP4=0,0,1,0;MQ=60;FQ=-38.3157	GT:PL	0:7,3,0
chr1	1509744	.	TGACC	TGACCGACC	22.4955	.	INDEL;IDV=1;IMF=1;DP=1;SGB=-0.379885;MQ0F=0;AF1=1;AC1=2;DP4=0,0,1,0;MQ=60;FQ=-37.5258	GT:PL	1:60,3,0
chr1	1509980	.	GCCCC	GCCC	0.236052	.	INDEL;IDV=1;IMF=1;DP=1;SGB=-0.379885;MQ0F=0;AF1=1;AC1=2;DP4=0,0,1,0;MQ=60;FQ=-37.5395	GT:PL	0:25,3,0
chr1	1512282	.	CAAAAA	CAAAA	0.0760422	.	INDEL;IDV=1;IMF=1;DP=1;SGB=-0.379885;MQ0F=0;AF1=1;AC1=2;DP4=0,0,1,0;MQ=60;FQ=-37.569	GT:PL	0:20,3,0
chr1	1512341	.	TGGGGGG	TGGGGG	0.0382777	.	INDEL;IDV=1;IMF=1;DP=1;SGB=-0.379885;MQ0F=0;AF1=1;AC1=2;DP4=0,0,1,0;MQ=60;FQ=-37.6115	GT:PL	0:17,3,0
chr1	1513049	.	ACCCCCCC	ACCCCCC	0.0192266	.	INDEL;IDV=1;IMF=1;DP=1;SGB=-0.379885;MQ0F=0;AF1=1;AC1=2;DP4=0,0,1,0;MQ=60;FQ=-37.6953	GT:PL	0:14,3,0
chr1	1513481	.	CGGGGG	CGGGG	0.0760422	.	INDEL;IDV=1;IMF=1;DP=1;SGB=-0.379885;MQ0F=0;AF1=1;AC1=2;DP4=0,0,1,0;MQ=60;FQ=-37.569	GT:PL	0:20,3,0
chr1	1514424	.	ACCCC	ACCC	0.236052	.	INDEL;IDV=1;IMF=1;DP=1;SGB=-0.379885;MQ0F=0;AF1=1;AC1=2;DP4=0,0,1,0;MQ=60;FQ=-37.5395	GT:PL	0:25,3,0
chr1	1515370	.	CAAAAAAAA	CAAAAAAA	0.0121411	.	INDEL;IDV=1;IMF=1;DP=1;SGB=-0.379885;MQ0F=0;AF1=1;AC1=2;DP4=0,0,1,0;MQ=60;FQ=-37.7914	GT:PL	0:12,3,0
chr1	1517428	.	TGGGG	TGGG	0.11991	.	INDEL;IDV=1;IMF=1;DP=1;SGB=-0.379885;MQ0F=0;AF1=1;AC1=2;DP4=0,0,1,0;MQ=60;FQ=-37.5531	GT:PL	0:22,3,0
chr1	1517447	.	CTTTTTT	CTTTTT	0.0382777	.	INDEL;IDV=1;IMF=1;DP=1;SGB=-0.379885;MQ0F=0;AF1=1;AC1=2;DP4=0,0,1,0;MQ=60;FQ=-37.6115	GT:PL	0:17,3,0
chr1	1519384	.	CTTTTTTT	CTTTTTT	0.0192266	.	INDEL;IDV=1;IMF=1;DP=1;SGB=-0.379885;MQ0F=0;AF1=1;AC1=2;DP4=0,0,1,0;MQ=60;FQ=-37.6953	GT:PL	0:14,3,0
chr1	1520842	.	TCCCC	TCCC	0.236052	.	INDEL;IDV=1;IMF=1;DP=1;SGB=-0.379885;MQ0F=0;AF1=1;AC1=2;DP4=0,0,1,0;MQ=60;FQ=-37.5395	GT:PL	0:25,3,0
chr1	1521058	.	AGGGGG	AGGGG	0.0760422	.	INDEL;IDV=1;IMF=1;DP=1;SGB=-0.379885;MQ0F=0;AF1=1;AC1=2;DP4=0,0,1,0;MQ=60;FQ=-37.569	GT:PL	0:20,3,0
chr1	1523572	.	CGGGGG	CGGGG	0.0760422	.	INDEL;IDV=1;IMF=1;DP=1;SGB=-0.379885;MQ0F=0;AF1=1;AC1=2;DP4=0,0,1,0;MQ=60;FQ=-37.569	GT:PL	0:20,3,0
chr1	1524140	.	TGGGGGG	TGGGGG	0.0382777	.	INDEL;IDV=1;IMF=1;DP=1;SGB=-0.379885;MQ0F=0;AF1=1;AC1=2;DP4=0,0,1,0;MQ=60;FQ=-37.6115	GT:PL	0:17,3,0
chr1	1529430	.	GCCCCC	GCCCC	0.0760422	.	INDEL;IDV=1;IMF=1;DP=1;SGB=-0.379885;MQ0F=0;AF1=1;AC1=2;DP4=0,0,1,0;MQ=60;FQ=-37.569	GT:PL	0:20,3,0
chr1	1531417	.	TAAAAAAAAA	TAAAAAAAA	0.00964662	.	INDEL;IDV=1;IMF=1;DP=1;SGB=-0.379885;MQ0F=0;AF1=1;AC1=2;DP4=0,0,1,0;MQ=60;FQ=-37.8577	GT:PL	0:11,3,0
chr1	1533746	.	GCCCC	GCCC	0.236052	.	INDEL;IDV=1;IMF=1;DP=1;SGB=-0.379885;MQ0F=0;AF1=1;AC1=2;DP4=0,0,1,0;MQ=60;FQ=-37.5395	GT:PL	0:25,3,0
chr1	1539097	.	ATTTTTTTT	ATTTTTTT	0.0121411	.	INDEL;IDV=1;IMF=1;DP=1;SGB=-0.379885;MQ0F=0;AF1=1;AC1=2;DP4=0,0,1,0;MQ=60;FQ=-37.7914	GT:PL	0:12,3,0
chr1	1539597	.	CTTTTTTTTT	CTTTTTTTT	0.00964662	.	INDEL;IDV=1;IMF=1;DP=1;SGB=-0.379885;MQ0F=0;AF1=1;AC1=2;DP4=0,0,1,0;MQ=60;FQ=-37.8577	GT:PL	0:11,3,0
chr1	1540022	.	GAAAAAAAAAA	GAAAAAAAAA	0.00766444	.	INDEL;IDV=1;IMF=1;DP=1;SGB=-0.379885;MQ0F=0;AF1=1;AC1=2;DP4=0,0,1,0;MQ=60;FQ=-37.9396	GT:PL	0:10,3,0
chr1	1540115	.	AACCACC	AACC	8.18608	.	INDEL;IDV=1;IMF=1;DP=1;SGB=-0.379885;MQ0F=0;AF1=1;AC1=2;DP4=0,0,1,0;MQ=60;FQ=-37.5259	GT:PL	1:45,3,0
chr1	1540939	.	GAAAAAAAA	GAAAAAAA	0.0121411	.	INDEL;IDV=1;IMF=1;DP=1;SGB=-0.379885;MQ0F=0;AF1=1;AC1=2;DP4=0,0,1,0;MQ=60;FQ=-37.7914	GT:PL	0:12,3,0
chr1	1541258	.	AGGGGGGG	AGGGGGG	0.0192266	.	INDEL;IDV=1;IMF=1;DP=1;SGB=-0.379885;MQ0F=0;AF1=1;AC1=2;DP4=0,0,1,0;MQ=60;FQ=-37.6953	GT:PL	0:14,3,0
chr1	1541999	.	GCCCC	GCCC	0.236052	.	INDEL;IDV=1;IMF=1;DP=1;SGB=-0.379885;MQ0F=0;AF1=1;AC1=2;DP4=0,0,1,0;MQ=60;FQ=-37.5395	GT:PL	0:25,3,0
chr1	1545653	.	CAAAAAAA	CAAAAAA	0.0192266	.	INDEL;IDV=1;IMF=1;DP=1;SGB=-0.379885;MQ0F=0;AF1=1;AC1=2;DP4=0,0,1,0;MQ=60;FQ=-37.6953	GT:PL	0:14,3,0
chr1	1545833	.	ACCCCCC	ACCCCC	0.0382777	.	INDEL;IDV=1;IMF=1;DP=1;SGB=-0.379885;MQ0F=0;AF1=1;AC1=2;DP4=0,0,1,0;MQ=60;FQ=-37.6115	GT:PL	0:17,3,0
chr1	1546019	.	TCCC	TCC	1.31116	.	INDEL;IDV=1;IMF=1;DP=1;SGB=-0.379885;MQ0F=0;AF1=1;AC1=2;DP4=0,0,1,0;MQ=60;FQ=-37.5279	GT:PL	0:33,3,0
chr1	1546911	.	GCCC	GCC	1.31116	.	INDEL;IDV=1;IMF=1;DP=1;SGB=-0.379885;MQ0F=0;AF1=1;AC1=2;DP4=0,0,1,0;MQ=60;FQ=-37.5279	GT:PL	0:33,3,0
chr1	1547514	.	GCCCCC	GCCCC	0.0760422	.	INDEL;IDV=1;IMF=1;DP=1;SGB=-0.379885;MQ0F=0;AF1=1;AC1=2;DP4=0,0,1,0;MQ=60;FQ=-37.569	GT:PL	0:20,3,0
chr1	1548084	.	CAAAAAA	CAAAAA	0.0382777	.	INDEL;IDV=1;IMF=1;DP=1;SGB=-0.379885;MQ0F=0;AF1=1;AC1=2;DP4=0,0,1,0;MQ=60;FQ=-37.6115	GT:PL	0:17,3,0
chr1	1548784	.	TCCCCC	TCCCC	0.0760422	.	INDEL;IDV=1;IMF=1;DP=1;SGB=-0.379885;MQ0F=0;AF1=1;AC1=2;DP4=0,0,1,0;MQ=60;FQ=-37.569	GT:PL	0:20,3,0
chr1	1550110	.	CAAAA	CAAA	0.236052	.	INDEL;IDV=1;IMF=1;DP=1;SGB=-0.379885;MQ0F=0;AF1=1;AC1=2;DP4=0,0,1,0;MQ=60;FQ=-37.5395	GT:PL	0:25,3,0
chr1	1550425	.	ACCCC	ACCC	0.236052	.	INDEL;IDV=1;IMF=1;DP=1;SGB=-0.379885;MQ0F=0;AF1=1;AC1=2;DP4=0,0,1,0;MQ=60;FQ=-37.5395	GT:PL	0:25,3,0
chr1	1550695	.	CTTTTT	CTTTT	0.0760422	.	INDEL;IDV=1;IMF=1;DP=1;SGB=-0.379885;MQ0F=0;AF1=1;AC1=2;DP4=0,0,1,0;MQ=60;FQ=-37.569	GT:PL	0:20,3,0
chr1	1552385	.	TCCCCC	TCCCC	0.0760422	.	INDEL;IDV=1;IMF=1;DP=1;SGB=-0.379885;MQ0F=0;AF1=1;AC1=2;DP4=0,0,1,0;MQ=60;FQ=-37.569	GT:PL	0:20,3,0
chr1	1552725	.	CCT	C	4.4191	.	INDEL;IDV=1;IMF=1;DP=1;SGB=-0.379885;MQ0F=0;AF1=1;AC1=2;DP4=0,0,1,0;MQ=60;FQ=-37.5262	GT:PL	0:40,3,0
chr1	1553399	.	CTTTTTT	CTTTTT	0.0382777	.	INDEL;IDV=1;IMF=1;DP=1;SGB=-0.379885;MQ0F=0;AF1=1;AC1=2;DP4=0,0,1,0;MQ=60;FQ=-37.6115	GT:PL	0:17,3,0
chr1	1554403	.	TCCCC	TCCC	0.236052	.	INDEL;IDV=1;IMF=1;DP=1;SGB=-0.379885;MQ0F=0;AF1=1;AC1=2;DP4=0,0,1,0;MQ=60;FQ=-37.5395	GT:PL	0:25,3,0
chr1	1554705	.	CAAAAAAA	CAAAAAA	0.0192266	.	INDEL;IDV=1;IMF=1;DP=1;SGB=-0.379885;MQ0F=0;AF1=1;AC1=2;DP4=0,0,1,0;MQ=60;FQ=-37.6953	GT:PL	0:14,3,0
chr1	1555228	.	ATTTTTTTT	ATTTTTTT	0.0121411	.	INDEL;IDV=1;IMF=1;DP=1;SGB=-0.379885;MQ0F=0;AF1=1;AC1=2;DP4=0,0,1,0;MQ=60;FQ=-37.7914	GT:PL	0:12,3,0
chr1	1555762	.	GCCCCC	GCCCC	0.0760422	.	INDEL;IDV=1;IMF=1;DP=1;SGB=-0.379885;MQ0F=0;AF1=1;AC1=2;DP4=0,0,1,0;MQ=60;FQ=-37.569	GT:PL	0:20,3,0
chr1	1556151	.	CTTTTTTTTTT	CTTTTTTTTT	0.00766444	.	INDEL;IDV=1;IMF=1;DP=1;SGB=-0.379885;MQ0F=0;AF1=1;AC1=2;DP4=0,0,1,0;MQ=60;FQ=-37.9396	GT:PL	0:10,3,0
chr1	1556573	.	GCCCCC	GCCCC	0.0760422	.	INDEL;IDV=1;IMF=1;DP=1;SGB=-0.379885;MQ0F=0;AF1=1;AC1=2;DP4=0,0,1,0;MQ=60;FQ=-37.569	GT:PL	0:20,3,0
chr1	1558096	.	ATTTTTTT	ATTTTTT	0.0192266	.	INDEL;IDV=1;IMF=1;DP=1;SGB=-0.379885;MQ0F=0;AF1=1;AC1=2;DP4=0,0,1,0;MQ=60;FQ=-37.6953	GT:PL	0:14,3,0
chr1	1558273	.	AGGGGGG	AGGGGG	0.0382777	.	INDEL;IDV=1;IMF=1;DP=1;SGB=-0.379885;MQ0F=0;AF1=1;AC1=2;DP4=0,0,1,0;MQ=60;FQ=-37.6115	GT:PL	0:17,3,0
chr1	1558417	.	CTTTTTTT	CTTTTTT	0.0192266	.	INDEL;IDV=1;IMF=1;DP=1;SGB=-0.379885;MQ0F=0;AF1=1;AC1=2;DP4=0,0,1,0;MQ=60;FQ=-37.6953	GT:PL	0:14,3,0
chr1	1560548	.	AGGGG	AGGG	0.236052	.	INDEL;IDV=1;IMF=1;DP=1;SGB=-0.379885;MQ0F=0;AF1=1;AC1=2;DP4=0,0,1,0;MQ=60;FQ=-37.5395	GT:PL	0:25,3,0
chr1	1561161	.	TGGGGG	TGGGG	0.0760422	.	INDEL;IDV=1;IMF=1;DP=1;SGB=-0.379885;MQ0F=0;AF1=1;AC1=2;DP4=0,0,1,0;MQ=60;FQ=-37.569	GT:PL	0:20,3,0
chr1	1561711	.	CAAAAA	CAAAA	0.0760422	.	INDEL;IDV=1;IMF=1;DP=1;SGB=-0.379885;MQ0F=0;AF1=1;AC1=2;DP4=0,0,1,0;MQ=60;FQ=-37.569	GT:PL	0:20,3,0
chr1	1562038	.	AGGGG	AGGG	0.236052	.	INDEL;IDV=1;IMF=1;DP=1;SGB=-0.379885;MQ0F=0;AF1=1;AC1=2;DP4=0,0,1,0;MQ=60;FQ=-37.5395	GT:PL	0:25,3,0
chr1	1562514	.	TCCCCCC	TCCCCC	0.0382777	.	INDEL;IDV=1;IMF=1;DP=1;SGB=-0.379885;MQ0F=0;AF1=1;AC1=2;DP4=0,0,1,0;MQ=60;FQ=-37.6115	GT:PL	0:17,3,0
chr1	1562908	.	GAAAAAAA	GAAAAAA	0.0192266	.	INDEL;IDV=1;IMF=1;DP=1;SGB=-0.379885;MQ0F=0;AF1=1;AC1=2;DP4=0,0,1,0;MQ=60;FQ=-37.6953	GT:PL	0:14,3,0
chr1	1565613	.	TGGGGG	TGGGG	0.0760422	.	INDEL;IDV=1;IMF=1;DP=1;SGB=-0.379885;MQ0F=0;AF1=1;AC1=2;DP4=0,0,1,0;MQ=60;FQ=-37.569	GT:PL	0:20,3,0
chr1	1569837	.	ACCCC	ACCC	0.236052	.	INDEL;IDV=1;IMF=1;DP=1;SGB=-0.379885;MQ0F=0;AF1=1;AC1=2;DP4=0,0,1,0;MQ=60;FQ=-37.5395	GT:PL	0:25,3,0
chr1	1570354	.	GAAAAAAAAAAAAA	GAAAAAAAAAAAAAAAAAAAAAAAAAA	22.4955	.	INDEL;IDV=1;IMF=1;DP=1;SGB=-0.379885;MQ0F=0;AF1=1;AC1=2;DP4=0,0,1,0;MQ=60;FQ=-37.5258	GT:PL	1:60,3,0
chr1	1571919	.	ACCCCCC	ACCCCC	0.0382777	.	INDEL;IDV=1;IMF=1;DP=1;SGB=-0.379885;MQ0F=0;AF1=1;AC1=2;DP4=0,0,1,0;MQ=60;FQ=-37.6115	GT:PL	0:17,3,0
chr1	1572015	.	ACCCCCC	ACCCCC	0.0382777	.	INDEL;IDV=1;IMF=1;DP=1;SGB=-0.379885;MQ0F=0;AF1=1;AC1=2;DP4=0,0,1,0;MQ=60;FQ=-37.6115	GT:PL	0:17,3,0
chr1	1572429	.	GTTTTTTTTTT	GTTTTTTTTT	0.00766444	.	INDEL;IDV=1;IMF=1;DP=1;SGB=-0.379885;MQ0F=0;AF1=1;AC1=2;DP4=0,0,1,0;MQ=60;FQ=-37.9396	GT:PL	0:10,3,0
chr1	1575541	.	TAAAAAAAAA	TAAAAAAAA	0.00964662	.	INDEL;IDV=1;IMF=1;DP=1;SGB=-0.379885;MQ0F=0;AF1=1;AC1=2;DP4=0,0,1,0;MQ=60;FQ=-37.8577	GT:PL	0:11,3,0
chr1	1576578	.	GAAAAA	GAAAA	0.0760422	.	INDEL;IDV=1;IMF=1;DP=1;SGB=-0.379885;MQ0F=0;AF1=1;AC1=2;DP4=0,0,1,0;MQ=60;FQ=-37.569	GT:PL	0:20,3,0
chr1	1577646	.	CTTTTT	CTTTT	0.0760422	.	INDEL;IDV=1;IMF=1;DP=1;SGB=-0.379885;MQ0F=0;AF1=1;AC1=2;DP4=0,0,1,0;MQ=60;FQ=-37.569	GT:PL	0:20,3,0
chr1	1577821	.	TCCCC	TCCC	0.236052	.	INDEL;IDV=1;IMF=1;DP=1;SGB=-0.379885;MQ0F=0;AF1=1;AC1=2;DP4=0,0,1,0;MQ=60;FQ=-37.5395	GT:PL	0:25,3,0
chr1	1577905	.	ACCCC	ACCC	0.150425	.	INDEL;IDV=1;IMF=1;DP=1;SGB=-0.379885;MQ0F=0;AF1=1;AC1=2;DP4=0,0,1,0;MQ=60;FQ=-37.5475	GT:PL	0:23,3,0
chr1	1577943	.	TAAAAAAAAA	TAAAAAAAA	0.00964662	.	INDEL;IDV=1;IMF=1;DP=1;SGB=-0.379885;MQ0F=0;AF1=1;AC1=2;DP4=0,0,1,0;MQ=60;FQ=-37.8577	GT:PL	0:11,3,0
chr1	1577998	.	TAAAAAAA	TAAAAAA	0.0192266	.	INDEL;IDV=1;IMF=1;DP=1;SGB=-0.379885;MQ0F=0;AF1=1;AC1=2;DP4=0,0,1,0;MQ=60;FQ=-37.6953	GT:PL	0:14,3,0
chr1	1578138	.	GAAAAAAAA	GAAAAAAA	0.0121411	.	INDEL;IDV=1;IMF=1;DP=1;SGB=-0.379885;MQ0F=0;AF1=1;AC1=2;DP4=0,0,1,0;MQ=60;FQ=-37.7914	GT:PL	0:12,3,0
chr1	1578710	.	CAAAAAA	CAAAAA	0.0382777	.	INDEL;IDV=1;IMF=1;DP=1;SGB=-0.379885;MQ0F=0;AF1=1;AC1=2;DP4=0,0,1,0;MQ=60;FQ=-37.6115	GT:PL	0:17,3,0
chr1	1579407	.	TAAAAAAAA	TAAAAAAA	0.0121411	.	INDEL;IDV=1;IMF=1;DP=1;SGB=-0.379885;MQ0F=0;AF1=1;AC1=2;DP4=0,0,1,0;MQ=60;FQ=-37.7914	GT:PL	0:12,3,0
chr1	1579486	.	GAAAAAAAA	GAAAAAAA	0.0121411	.	INDEL;IDV=1;IMF=1;DP=1;SGB=-0.379885;MQ0F=0;AF1=1;AC1=2;DP4=0,0,1,0;MQ=60;FQ=-37.7914	GT:PL	0:12,3,0
chr1	1579714	.	AGGGGGGGG	AGGGGGGG	0.0121411	.	INDEL;IDV=1;IMF=1;DP=1;SGB=-0.379885;MQ0F=0;AF1=1;AC1=2;DP4=0,0,1,0;MQ=60;FQ=-37.7914	GT:PL	0:12,3,0
chr1	1580271	.	GAAAAAAAAA	GAAAAAAAA	0.00964662	.	INDEL;IDV=1;IMF=1;DP=1;SGB=-0.379885;MQ0F=0;AF1=1;AC1=2;DP4=0,0,1,0;MQ=60;FQ=-37.8577	GT:PL	0:11,3,0
chr1	1580588	.	AGGGGG	AGGGG	0.0760422	.	INDEL;IDV=1;IMF=1;DP=1;SGB=-0.379885;MQ0F=0;AF1=1;AC1=2;DP4=0,0,1,0;MQ=60;FQ=-37.569	GT:PL	0:20,3,0
chr1	1581663	.	CGGGG	CGGG	0.236052	.	INDEL;IDV=1;IMF=1;DP=1;SGB=-0.379885;MQ0F=0;AF1=1;AC1=2;DP4=0,0,1,0;MQ=60;FQ=-37.5395	GT:PL	0:25,3,0
chr1	1582384	.	TGGGGG	TGGGG	0.0760422	.	INDEL;IDV=1;IMF=1;DP=1;SGB=-0.379885;MQ0F=0;AF1=1;AC1=2;DP4=0,0,1,0;MQ=60;FQ=-37.569	GT:PL	0:20,3,0
chr1	1584940	.	TCCCCC	TCCCC	0.0760422	.	INDEL;IDV=1;IMF=1;DP=1;SGB=-0.379885;MQ0F=0;AF1=1;AC1=2;DP4=0,0,1,0;MQ=60;FQ=-37.569	GT:PL	0:20,3,0
chr1	1598095	.	CTTTTTTTTT	CTTTTTTTT	0.00964662	.	INDEL;IDV=1;IMF=1;DP=1;SGB=-0.379885;MQ0F=0;AF1=1;AC1=2;DP4=0,0,1,0;MQ=60;FQ=-37.8577	GT:PL	0:11,3,0
chr1	1600289	.	GAAAAAAAA	GAAAAAAA	0.0121411	.	INDEL;IDV=1;IMF=1;DP=1;SGB=-0.379885;MQ0F=0;AF1=1;AC1=2;DP4=0,0,1,0;MQ=60;FQ=-37.7914	GT:PL	0:12,3,0
chr1	1600771	.	CTTTTTTTT	CTTTTTTT	0.0121411	.	INDEL;IDV=1;IMF=1;DP=1;SGB=-0.379885;MQ0F=0;AF1=1;AC1=2;DP4=0,0,1,0;MQ=60;FQ=-37.7914	GT:PL	0:12,3,0
chr1	1602894	.	ACCCCCC	ACCCCC	0.0382777	.	INDEL;IDV=1;IMF=1;DP=1;SGB=-0.379885;MQ0F=0;AF1=1;AC1=2;DP4=0,0,1,0;MQ=60;FQ=-37.6115	GT:PL	0:17,3,0
chr1	1605129	.	AGGGGG	AGGGG	0.0760422	.	INDEL;IDV=1;IMF=1;DP=1;SGB=-0.379885;MQ0F=0;AF1=1;AC1=2;DP4=0,0,1,0;MQ=60;FQ=-37.569	GT:PL	0:20,3,0
chr1	1605813	.	GCCCCCC	GCCCCC	0.0382777	.	INDEL;IDV=1;IMF=1;DP=1;SGB=-0.379885;MQ0F=0;AF1=1;AC1=2;DP4=0,0,1,0;MQ=60;FQ=-37.6115	GT:PL	0:17,3,0
chr1	1606105	.	GCCC	GCC	1.31116	.	INDEL;IDV=1;IMF=1;DP=1;SGB=-0.379885;MQ0F=0;AF1=1;AC1=2;DP4=0,0,1,0;MQ=60;FQ=-37.5279	GT:PL	0:33,3,0
chr1	1606527	.	AGGGGG	AGGGG	0.0760422	.	INDEL;IDV=1;IMF=1;DP=1;SGB=-0.379885;MQ0F=0;AF1=1;AC1=2;DP4=0,0,1,0;MQ=60;FQ=-37.569	GT:PL	0:20,3,0
chr1	1606754	.	ACCCCC	ACCCC	0.0760422	.	INDEL;IDV=1;IMF=1;DP=1;SGB=-0.379885;MQ0F=0;AF1=1;AC1=2;DP4=0,0,1,0;MQ=60;FQ=-37.569	GT:PL	0:20,3,0
chr1	1608377	.	AGGGGGGG	AGGGGGG	0.0192266	.	INDEL;IDV=1;IMF=1;DP=1;SGB=-0.379885;MQ0F=0;AF1=1;AC1=2;DP4=0,0,1,0;MQ=60;FQ=-37.6953	GT:PL	0:14,3,0
chr1	1608429	.	TGGGGG	TGGGG	0.0760422	.	INDEL;IDV=1;IMF=1;DP=1;SGB=-0.379885;MQ0F=0;AF1=1;AC1=2;DP4=0,0,1,0;MQ=60;FQ=-37.569	GT:PL	0:20,3,0
chr1	1608815	.	GAAAAAAAAA	GAAAAAAAA	0.00964662	.	INDEL;IDV=1;IMF=1;DP=1;SGB=-0.379885;MQ0F=0;AF1=1;AC1=2;DP4=0,0,1,0;MQ=60;FQ=-37.8577	GT:PL	0:11,3,0
chr1	1610554	.	CTTTTTTTT	CTTTTTTT	0.0121411	.	INDEL;IDV=1;IMF=1;DP=1;SGB=-0.379885;MQ0F=0;AF1=1;AC1=2;DP4=0,0,1,0;MQ=60;FQ=-37.7914	GT:PL	0:12,3,0
chr1	1611121	.	TGGGGGG	TGGGGG	0.0382777	.	INDEL;IDV=1;IMF=1;DP=1;SGB=-0.379885;MQ0F=0;AF1=1;AC1=2;DP4=0,0,1,0;MQ=60;FQ=-37.6115	GT:PL	0:17,3,0
chr1	1611158	.	GCCCCCC	GCCCCC	0.0382777	.	INDEL;IDV=1;IMF=1;DP=1;SGB=-0.379885;MQ0F=0;AF1=1;AC1=2;DP4=0,0,1,0;MQ=60;FQ=-37.6115	GT:PL	0:17,3,0
chr1	1611421	.	TCCCCCCC	TCCCCCC	0.0192266	.	INDEL;IDV=1;IMF=1;DP=1;SGB=-0.379885;MQ0F=0;AF1=1;AC1=2;DP4=0,0,1,0;MQ=60;FQ=-37.6953	GT:PL	0:14,3,0
chr1	1612151	.	ATTTTTTTT	ATTTTTTT	0.0121411	.	INDEL;IDV=1;IMF=1;DP=1;SGB=-0.379885;MQ0F=0;AF1=1;AC1=2;DP4=0,0,1,0;MQ=60;FQ=-37.7914	GT:PL	0:12,3,0
chr1	1612213	.	ATTTTTTT	ATTTTTT	0.0192266	.	INDEL;IDV=1;IMF=1;DP=1;SGB=-0.379885;MQ0F=0;AF1=1;AC1=2;DP4=0,0,1,0;MQ=60;FQ=-37.6953	GT:PL	0:14,3,0
chr1	1612290	.	ATTTTTTTT	ATTTTTTT	0.0121411	.	INDEL;IDV=1;IMF=1;DP=1;SGB=-0.379885;MQ0F=0;AF1=1;AC1=2;DP4=0,0,1,0;MQ=60;FQ=-37.7914	GT:PL	0:12,3,0
chr1	1612312	.	TAAAAAA	TAAAAA	0.0382777	.	INDEL;IDV=1;IMF=1;DP=1;SGB=-0.379885;MQ0F=0;AF1=1;AC1=2;DP4=0,0,1,0;MQ=60;FQ=-37.6115	GT:PL	0:17,3,0
chr1	1612784	.	TAAAAAAAA	TAAAAAAA	0.0121411	.	INDEL;IDV=1;IMF=1;DP=1;SGB=-0.379885;MQ0F=0;AF1=1;AC1=2;DP4=0,0,1,0;MQ=60;FQ=-37.7914	GT:PL	0:12,3,0
chr1	1612838	.	GAAAAAA	GAAAAA	0.0382777	.	INDEL;IDV=1;IMF=1;DP=1;SGB=-0.379885;MQ0F=0;AF1=1;AC1=2;DP4=0,0,1,0;MQ=60;FQ=-37.6115	GT:PL	0:17,3,0
chr1	1612957	.	ATTTTTTT	ATTTTTT	0.0192266	.	INDEL;IDV=1;IMF=1;DP=1;SGB=-0.379885;MQ0F=0;AF1=1;AC1=2;DP4=0,0,1,0;MQ=60;FQ=-37.6953	GT:PL	0:14,3,0
chr1	1613029	.	CTTTTTT	CTTTTT	0.0382777	.	INDEL;IDV=1;IMF=1;DP=1;SGB=-0.379885;MQ0F=0;AF1=1;AC1=2;DP4=0,0,1,0;MQ=60;FQ=-37.6115	GT:PL	0:17,3,0
chr1	1613206	.	CTTTTTTTTT	CTTTTTTTT	0.00964662	.	INDEL;IDV=1;IMF=1;DP=1;SGB=-0.379885;MQ0F=0;AF1=1;AC1=2;DP4=0,0,1,0;MQ=60;FQ=-37.8577	GT:PL	0:11,3,0
chr1	1613301	.	GTTTTTTTT	GTTTTTTT	0.0121411	.	INDEL;IDV=1;IMF=1;DP=1;SGB=-0.379885;MQ0F=0;AF1=1;AC1=2;DP4=0,0,1,0;MQ=60;FQ=-37.7914	GT:PL	0:12,3,0
chr1	1614157	.	TAAAAAA	TAAAAA	0.0382777	.	INDEL;IDV=1;IMF=1;DP=1;SGB=-0.379885;MQ0F=0;AF1=1;AC1=2;DP4=0,0,1,0;MQ=60;FQ=-37.6115	GT:PL	0:17,3,0
chr1	1615119	.	ATTTTTT	ATTTTT	0.0382777	.	INDEL;IDV=1;IMF=1;DP=1;SGB=-0.379885;MQ0F=0;AF1=1;AC1=2;DP4=0,0,1,0;MQ=60;FQ=-37.6115	GT:PL	0:17,3,0
chr1	1616109	.	ATTTTTTTTT	ATTTTTTTT	0.00964662	.	INDEL;IDV=1;IMF=1;DP=1;SGB=-0.379885;MQ0F=0;AF1=1;AC1=2;DP4=0,0,1,0;MQ=60;FQ=-37.8577	GT:PL	0:11,3,0
chr1	1616301	.	GTTTTTTTTT	GTTTTTTTT	0.00964662	.	INDEL;IDV=1;IMF=1;DP=1;SGB=-0.379885;MQ0F=0;AF1=1;AC1=2;DP4=0,0,1,0;MQ=60;FQ=-37.8577	GT:PL	0:11,3,0
chr1	1616316	.	ATTTTTTT	ATTTTTT	0.0192266	.	INDEL;IDV=1;IMF=1;DP=1;SGB=-0.379885;MQ0F=0;AF1=1;AC1=2;DP4=0,0,1,0;MQ=60;FQ=-37.6953	GT:PL	0:14,3,0
chr1	1616797	.	ATTTTTTT	ATTTTTT	0.0192266	.	INDEL;IDV=1;IMF=1;DP=1;SGB=-0.379885;MQ0F=0;AF1=1;AC1=2;DP4=0,0,1,0;MQ=60;FQ=-37.6953	GT:PL	0:14,3,0
chr1	1617365	.	ATTTTT	ATTTT	0.0760422	.	INDEL;IDV=1;IMF=1;DP=1;SGB=-0.379885;MQ0F=0;AF1=1;AC1=2;DP4=0,0,1,0;MQ=60;FQ=-37.569	GT:PL	0:20,3,0
chr1	1617379	.	TAAAAAA	TAAAAA	0.0382777	.	INDEL;IDV=1;IMF=1;DP=1;SGB=-0.379885;MQ0F=0;AF1=1;AC1=2;DP4=0,0,1,0;MQ=60;FQ=-37.6115	GT:PL	0:17,3,0
chr1	1617468	.	TAAAAAA	TAAAAA	0.0382777	.	INDEL;IDV=1;IMF=1;DP=1;SGB=-0.379885;MQ0F=0;AF1=1;AC1=2;DP4=0,0,1,0;MQ=60;FQ=-37.6115	GT:PL	0:17,3,0
chr1	1617512	.	ATTTTTTTT	ATTTTTTT	0.0121411	.	INDEL;IDV=1;IMF=1;DP=1;SGB=-0.379885;MQ0F=0;AF1=1;AC1=2;DP4=0,0,1,0;MQ=60;FQ=-37.7914	GT:PL	0:12,3,0
chr1	1618071	.	TAAAAAA	TAAAAA	0.0382777	.	INDEL;IDV=1;IMF=1;DP=1;SGB=-0.379885;MQ0F=0;AF1=1;AC1=2;DP4=0,0,1,0;MQ=60;FQ=-37.6115	GT:PL	0:17,3,0
chr1	1618318	.	ATTTTTTTT	ATTTTTTT	0.0121411	.	INDEL;IDV=1;IMF=1;DP=1;SGB=-0.379885;MQ0F=0;AF1=1;AC1=2;DP4=0,0,1,0;MQ=60;FQ=-37.7914	GT:PL	0:12,3,0
chr1	1618658	.	TAAAAAAAAA	TAAAAAAAA	0.00964662	.	INDEL;IDV=1;IMF=1;DP=1;SGB=-0.379885;MQ0F=0;AF1=1;AC1=2;DP4=0,0,1,0;MQ=60;FQ=-37.8577	GT:PL	0:11,3,0
chr1	1618853	.	ATTTTTTTT	ATTTTTTT	0.0121411	.	INDEL;IDV=1;IMF=1;DP=1;SGB=-0.379885;MQ0F=0;AF1=1;AC1=2;DP4=0,0,1,0;MQ=60;FQ=-37.7914	GT:PL	0:12,3,0
chr1	1618975	.	ATTTTTTT	ATTTTTT	0.0192266	.	INDEL;IDV=1;IMF=1;DP=1;SGB=-0.379885;MQ0F=0;AF1=1;AC1=2;DP4=0,0,1,0;MQ=60;FQ=-37.6953	GT:PL	0:14,3,0
chr1	1619408	.	ATTTTTTT	ATTTTTT	0.0192266	.	INDEL;IDV=1;IMF=1;DP=1;SGB=-0.379885;MQ0F=0;AF1=1;AC1=2;DP4=0,0,1,0;MQ=60;FQ=-37.6953	GT:PL	0:14,3,0
chr1	1619909	.	ATTTTTTTTT	ATTTTTTTT	0.00964662	.	INDEL;IDV=1;IMF=1;DP=1;SGB=-0.379885;MQ0F=0;AF1=1;AC1=2;DP4=0,0,1,0;MQ=60;FQ=-37.8577	GT:PL	0:11,3,0
chr1	1620315	.	GTTTTTT	GTTTTT	0.0382777	.	INDEL;IDV=1;IMF=1;DP=1;SGB=-0.379885;MQ0F=0;AF1=1;AC1=2;DP4=0,0,1,0;MQ=60;FQ=-37.6115	GT:PL	0:17,3,0
chr1	1620409	.	ATTTTTTTTT	ATTTTTTTT	0.00964662	.	INDEL;IDV=1;IMF=1;DP=1;SGB=-0.379885;MQ0F=0;AF1=1;AC1=2;DP4=0,0,1,0;MQ=60;FQ=-37.8577	GT:PL	0:11,3,0
chr1	1621126	.	CAAAAAA	CAAAAA	0.0382777	.	INDEL;IDV=1;IMF=1;DP=1;SGB=-0.379885;MQ0F=0;AF1=1;AC1=2;DP4=0,0,1,0;MQ=60;FQ=-37.6115	GT:PL	0:17,3,0
chr1	1622142	.	TAAAA	TAAA	0.236052	.	INDEL;IDV=1;IMF=1;DP=1;SGB=-0.379885;MQ0F=0;AF1=1;AC1=2;DP4=0,0,1,0;MQ=60;FQ=-37.5395	GT:PL	0:25,3,0
chr1	1622623	.	ATTTTTTTT	ATTTTTTT	0.0121411	.	INDEL;IDV=1;IMF=1;DP=1;SGB=-0.379885;MQ0F=0;AF1=1;AC1=2;DP4=0,0,1,0;MQ=60;FQ=-37.7914	GT:PL	0:12,3,0
chr1	1623438	.	GTTTTTTTTTT	GTTTTTTTTT	0.00766444	.	INDEL;IDV=1;IMF=1;DP=1;SGB=-0.379885;MQ0F=0;AF1=1;AC1=2;DP4=0,0,1,0;MQ=60;FQ=-37.9396	GT:PL	0:10,3,0
chr1	1624228	.	GTTTTTTTT	GTTTTTTT	0.0121411	.	INDEL;IDV=1;IMF=1;DP=1;SGB=-0.379885;MQ0F=0;AF1=1;AC1=2;DP4=0,0,1,0;MQ=60;FQ=-37.7914	GT:PL	0:12,3,0
chr1	1624834	.	GTTTTTTTT	GTTTTTTT	0.0121411	.	INDEL;IDV=1;IMF=1;DP=1;SGB=-0.379885;MQ0F=0;AF1=1;AC1=2;DP4=0,0,1,0;MQ=60;FQ=-37.7914	GT:PL	0:12,3,0
chr1	1624895	.	GTTTTTTTT	GTTTTTTT	0.0121411	.	INDEL;IDV=1;IMF=1;DP=1;SGB=-0.379885;MQ0F=0;AF1=1;AC1=2;DP4=0,0,1,0;MQ=60;FQ=-37.7914	GT:PL	0:12,3,0
chr1	1625618	.	GTTTTTTTTT	GTTTTTTTT	0.00964662	.	INDEL;IDV=1;IMF=1;DP=1;SGB=-0.379885;MQ0F=0;AF1=1;AC1=2;DP4=0,0,1,0;MQ=60;FQ=-37.8577	GT:PL	0:11,3,0
chr1	1626071	.	TAAAAAA	TAAAAA	0.0382777	.	INDEL;IDV=1;IMF=1;DP=1;SGB=-0.379885;MQ0F=0;AF1=1;AC1=2;DP4=0,0,1,0;MQ=60;FQ=-37.6115	GT:PL	0:17,3,0
chr1	1626920	.	TAAAAAA	TAAAAA	0.0382777	.	INDEL;IDV=1;IMF=1;DP=1;SGB=-0.379885;MQ0F=0;AF1=1;AC1=2;DP4=0,0,1,0;MQ=60;FQ=-37.6115	GT:PL	0:17,3,0
chr1	1627004	.	TAAAAAAAA	TAAAAAAA	0.0121411	.	INDEL;IDV=1;IMF=1;DP=1;SGB=-0.379885;MQ0F=0;AF1=1;AC1=2;DP4=0,0,1,0;MQ=60;FQ=-37.7914	GT:PL	0:12,3,0
chr1	1627321	.	TAAAAAAAA	TAAAAAAA	0.0121411	.	INDEL;IDV=1;IMF=1;DP=1;SGB=-0.379885;MQ0F=0;AF1=1;AC1=2;DP4=0,0,1,0;MQ=60;FQ=-37.7914	GT:PL	0:12,3,0
chr1	1627433	.	TAAAAAAA	TAAAAAA	0.0192266	.	INDEL;IDV=1;IMF=1;DP=1;SGB=-0.379885;MQ0F=0;AF1=1;AC1=2;DP4=0,0,1,0;MQ=60;FQ=-37.6953	GT:PL	0:14,3,0
chr1	1627599	.	TAAAAAAAA	TAAAAAAA	0.0121411	.	INDEL;IDV=1;IMF=1;DP=1;SGB=-0.379885;MQ0F=0;AF1=1;AC1=2;DP4=0,0,1,0;MQ=60;FQ=-37.7914	GT:PL	0:12,3,0
chr1	1627642	.	CAAAAA	CAAAA	0.0760422	.	INDEL;IDV=1;IMF=1;DP=1;SGB=-0.379885;MQ0F=0;AF1=1;AC1=2;DP4=0,0,1,0;MQ=60;FQ=-37.569	GT:PL	0:20,3,0
chr1	1628775	.	CAAAAAAAA	CAAAAAAA	0.0121411	.	INDEL;IDV=1;IMF=1;DP=1;SGB=-0.379885;MQ0F=0;AF1=1;AC1=2;DP4=0,0,1,0;MQ=60;FQ=-37.7914	GT:PL	0:12,3,0
chr1	1628973	.	TAAAAAAA	TAAAAAA	0.0192266	.	INDEL;IDV=1;IMF=1;DP=1;SGB=-0.379885;MQ0F=0;AF1=1;AC1=2;DP4=0,0,1,0;MQ=60;FQ=-37.6953	GT:PL	0:14,3,0
chr1	1630154	.	AGGGGGGGG	AGGGGGGG	0.0121411	.	INDEL;IDV=1;IMF=1;DP=1;SGB=-0.379885;MQ0F=0;AF1=1;AC1=2;DP4=0,0,1,0;MQ=60;FQ=-37.7914	GT:PL	0:12,3,0
chr1	1631064	.	CAAAAAAA	CAAAAAA	0.0192266	.	INDEL;IDV=1;IMF=1;DP=1;SGB=-0.379885;MQ0F=0;AF1=1;AC1=2;DP4=0,0,1,0;MQ=60;FQ=-37.6953	GT:PL	0:14,3,0
chr1	1633887	.	AGGGG	AGGG	0.236052	.	INDEL;IDV=1;IMF=1;DP=1;SGB=-0.379885;MQ0F=0;AF1=1;AC1=2;DP4=0,0,1,0;MQ=60;FQ=-37.5395	GT:PL	0:25,3,0
chr1	1634964	.	ACCCCC	ACCCC	0.0760422	.	INDEL;IDV=1;IMF=1;DP=1;SGB=-0.379885;MQ0F=0;AF1=1;AC1=2;DP4=0,0,1,0;MQ=60;FQ=-37.569	GT:PL	0:20,3,0
chr1	1636563	.	AGGGG	AGGG	0.236052	.	INDEL;IDV=1;IMF=1;DP=1;SGB=-0.379885;MQ0F=0;AF1=1;AC1=2;DP4=0,0,1,0;MQ=60;FQ=-37.5395	GT:PL	0:25,3,0
chr1	1637262	.	AACTAG	AACTAGACTAG	22.4955	.	INDEL;IDV=1;IMF=1;DP=1;SGB=-0.379885;MQ0F=0;AF1=1;AC1=2;DP4=0,0,1,0;MQ=60;FQ=-37.5258	GT:PL	1:60,3,0
chr1	1640124	.	TCCCCCC	TCCCCC	0.0382777	.	INDEL;IDV=1;IMF=1;DP=1;SGB=-0.379885;MQ0F=0;AF1=1;AC1=2;DP4=0,0,1,0;MQ=60;FQ=-37.6115	GT:PL	0:17,3,0
chr1	1641320	.	AGGGGGGG	AGGGGGG	0.0192266	.	INDEL;IDV=1;IMF=1;DP=1;SGB=-0.379885;MQ0F=0;AF1=1;AC1=2;DP4=0,0,1,0;MQ=60;FQ=-37.6953	GT:PL	0:14,3,0
chr1	1641575	.	TGGGG	TGGG	0.236052	.	INDEL;IDV=1;IMF=1;DP=1;SGB=-0.379885;MQ0F=0;AF1=1;AC1=2;DP4=0,0,1,0;MQ=60;FQ=-37.5395	GT:PL	0:25,3,0
chr1	1642223	.	ATTTTTTTTTT	ATTTTTTTTT	0.00766444	.	INDEL;IDV=1;IMF=1;DP=1;SGB=-0.379885;MQ0F=0;AF1=1;AC1=2;DP4=0,0,1,0;MQ=60;FQ=-37.9396	GT:PL	0:10,3,0
chr1	1642427	.	CAAAAAA	CAAAAA	0.0382777	.	INDEL;IDV=1;IMF=1;DP=1;SGB=-0.379885;MQ0F=0;AF1=1;AC1=2;DP4=0,0,1,0;MQ=60;FQ=-37.6115	GT:PL	0:17,3,0
chr1	1642964	.	CTTTTTT	CTTTTT	0.0382777	.	INDEL;IDV=1;IMF=1;DP=1;SGB=-0.379885;MQ0F=0;AF1=1;AC1=2;DP4=0,0,1,0;MQ=60;FQ=-37.6115	GT:PL	0:17,3,0
chr1	1653037	.	TAAAAAAA	TAAAAAA	0.0192266	.	INDEL;IDV=1;IMF=1;DP=1;SGB=-0.379885;MQ0F=0;AF1=1;AC1=2;DP4=0,0,1,0;MQ=60;FQ=-37.6953	GT:PL	0:14,3,0
chr1	1653816	.	TGGGGGG	TGGGGG	0.0382777	.	INDEL;IDV=1;IMF=1;DP=1;SGB=-0.379885;MQ0F=0;AF1=1;AC1=2;DP4=0,0,1,0;MQ=60;FQ=-37.6115	GT:PL	0:17,3,0
chr1	1653956	.	ATTTTTTT	ATTTTTT	0.0192266	.	INDEL;IDV=1;IMF=1;DP=1;SGB=-0.379885;MQ0F=0;AF1=1;AC1=2;DP4=0,0,1,0;MQ=60;FQ=-37.6953	GT:PL	0:14,3,0
chr1	1654505	.	CAAAAAAAAAA	CAAAAAAAAA	0.00766444	.	INDEL;IDV=1;IMF=1;DP=1;SGB=-0.379885;MQ0F=0;AF1=1;AC1=2;DP4=0,0,1,0;MQ=60;FQ=-37.9396	GT:PL	0:10,3,0
chr1	1655838	.	GCCCCC	GCCCC	0.0760422	.	INDEL;IDV=1;IMF=1;DP=1;SGB=-0.379885;MQ0F=0;AF1=1;AC1=2;DP4=0,0,1,0;MQ=60;FQ=-37.569	GT:PL	0:20,3,0
chr1	1663628	.	TGGGGG	TGGGG	0.0760422	.	INDEL;IDV=1;IMF=1;DP=1;SGB=-0.379885;MQ0F=0;AF1=1;AC1=2;DP4=0,0,1,0;MQ=60;FQ=-37.569	GT:PL	0:20,3,0
chr1	1663707	.	ATTTTTT	ATTTTT	0.0382777	.	INDEL;IDV=1;IMF=1;DP=1;SGB=-0.379885;MQ0F=0;AF1=1;AC1=2;DP4=0,0,1,0;MQ=60;FQ=-37.6115	GT:PL	0:17,3,0
chr1	1664185	.	AGGGG	AGGG	0.236052	.	INDEL;IDV=1;IMF=1;DP=1;SGB=-0.379885;MQ0F=0;AF1=1;AC1=2;DP4=0,0,1,0;MQ=60;FQ=-37.5395	GT:PL	0:25,3,0
chr1	1664230	.	CTTTTTT	CTTTTT	0.0382777	.	INDEL;IDV=1;IMF=1;DP=1;SGB=-0.379885;MQ0F=0;AF1=1;AC1=2;DP4=0,0,1,0;MQ=60;FQ=-37.6115	GT:PL	0:17,3,0
chr1	1665673	.	AGGGGG	AGGGG	0.0760422	.	INDEL;IDV=1;IMF=1;DP=1;SGB=-0.379885;MQ0F=0;AF1=1;AC1=2;DP4=0,0,1,0;MQ=60;FQ=-37.569	GT:PL	0:20,3,0
chr1	1667966	.	TAAAAAA	TAAAAA	0.0382777	.	INDEL;IDV=1;IMF=1;DP=1;SGB=-0.379885;MQ0F=0;AF1=1;AC1=2;DP4=0,0,1,0;MQ=60;FQ=-37.6115	GT:PL	0:17,3,0
chr1	1669814	.	TCCCC	TCCC	0.236052	.	INDEL;IDV=1;IMF=1;DP=1;SGB=-0.379885;MQ0F=0;AF1=1;AC1=2;DP4=0,0,1,0;MQ=60;FQ=-37.5395	GT:PL	0:25,3,0
chr1	1671186	.	GAAAAAA	GAAAAA	0.0382777	.	INDEL;IDV=1;IMF=1;DP=1;SGB=-0.379885;MQ0F=0;AF1=1;AC1=2;DP4=0,0,1,0;MQ=60;FQ=-37.6115	GT:PL	0:17,3,0
chr1	1671381	.	CAAAAAAA	CAAAAAA	0.0192266	.	INDEL;IDV=1;IMF=1;DP=1;SGB=-0.379885;MQ0F=0;AF1=1;AC1=2;DP4=0,0,1,0;MQ=60;FQ=-37.6953	GT:PL	0:14,3,0
chr1	1671751	.	TGGGGG	TGGGG	0.0760422	.	INDEL;IDV=1;IMF=1;DP=1;SGB=-0.379885;MQ0F=0;AF1=1;AC1=2;DP4=0,0,1,0;MQ=60;FQ=-37.569	GT:PL	0:20,3,0
chr1	1671843	.	TCCCC	TCCC	0.236052	.	INDEL;IDV=1;IMF=1;DP=1;SGB=-0.379885;MQ0F=0;AF1=1;AC1=2;DP4=0,0,1,0;MQ=60;FQ=-37.5395	GT:PL	0:25,3,0
chr1	1671974	.	CTTTTTT	CTTTTT	0.0382777	.	INDEL;IDV=1;IMF=1;DP=1;SGB=-0.379885;MQ0F=0;AF1=1;AC1=2;DP4=0,0,1,0;MQ=60;FQ=-37.6115	GT:PL	0:17,3,0
chr1	1672768	.	CGGG	CGG	1.31116	.	INDEL;IDV=1;IMF=1;DP=1;SGB=-0.379885;MQ0F=0;AF1=1;AC1=2;DP4=0,0,1,0;MQ=60;FQ=-37.5279	GT:PL	0:33,3,0
chr1	1672918	.	CGGGGG	CGGGG	0.0760422	.	INDEL;IDV=1;IMF=1;DP=1;SGB=-0.379885;MQ0F=0;AF1=1;AC1=2;DP4=0,0,1,0;MQ=60;FQ=-37.569	GT:PL	0:20,3,0
chr1	1672928	.	AGGGGG	AGGGG	0.0760422	.	INDEL;IDV=1;IMF=1;DP=1;SGB=-0.379885;MQ0F=0;AF1=1;AC1=2;DP4=0,0,1,0;MQ=60;FQ=-37.569	GT:PL	0:20,3,0
chr1	1678596	.	AGGGGG	AGGGG	0.0760422	.	INDEL;IDV=1;IMF=1;DP=1;SGB=-0.379885;MQ0F=0;AF1=1;AC1=2;DP4=0,0,1,0;MQ=60;FQ=-37.569	GT:PL	0:20,3,0
chr1	1679799	.	TGGGGG	TGGGG	0.0760422	.	INDEL;IDV=1;IMF=1;DP=1;SGB=-0.379885;MQ0F=0;AF1=1;AC1=2;DP4=0,0,1,0;MQ=60;FQ=-37.569	GT:PL	0:20,3,0
chr1	1681801	.	TGGGGGG	TGGGGG	0.0382777	.	INDEL;IDV=1;IMF=1;DP=1;SGB=-0.379885;MQ0F=0;AF1=1;AC1=2;DP4=0,0,1,0;MQ=60;FQ=-37.6115	GT:PL	0:17,3,0
chr1	1682302	.	ATTTTTTTT	ATTTTTTT	0.0121411	.	INDEL;IDV=1;IMF=1;DP=1;SGB=-0.379885;MQ0F=0;AF1=1;AC1=2;DP4=0,0,1,0;MQ=60;FQ=-37.7914	GT:PL	0:12,3,0
chr1	1683029	.	CAAAAAA	CAAAAA	0.0382777	.	INDEL;IDV=1;IMF=1;DP=1;SGB=-0.379885;MQ0F=0;AF1=1;AC1=2;DP4=0,0,1,0;MQ=60;FQ=-37.6115	GT:PL	0:17,3,0
chr1	1684403	.	TCCCCC	TCCCC	0.0760422	.	INDEL;IDV=1;IMF=1;DP=1;SGB=-0.379885;MQ0F=0;AF1=1;AC1=2;DP4=0,0,1,0;MQ=60;FQ=-37.569	GT:PL	0:20,3,0
chr1	1687188	.	ATTTTTT	ATTTTT	0.0382777	.	INDEL;IDV=1;IMF=1;DP=1;SGB=-0.379885;MQ0F=0;AF1=1;AC1=2;DP4=0,0,1,0;MQ=60;FQ=-37.6115	GT:PL	0:17,3,0
chr1	1687213	.	ATTTTTTTT	ATTTTTTT	0.0121411	.	INDEL;IDV=1;IMF=1;DP=1;SGB=-0.379885;MQ0F=0;AF1=1;AC1=2;DP4=0,0,1,0;MQ=60;FQ=-37.7914	GT:PL	0:12,3,0
chr1	1687682	.	ATTTTTTT	ATTTTTT	0.0192266	.	INDEL;IDV=1;IMF=1;DP=1;SGB=-0.379885;MQ0F=0;AF1=1;AC1=2;DP4=0,0,1,0;MQ=60;FQ=-37.6953	GT:PL	0:14,3,0
chr1	1687766	.	CTTTTTTT	CTTTTTT	0.0192266	.	INDEL;IDV=1;IMF=1;DP=1;SGB=-0.379885;MQ0F=0;AF1=1;AC1=2;DP4=0,0,1,0;MQ=60;FQ=-37.6953	GT:PL	0:14,3,0
chr1	1690890	.	GCCCCC	GCCCC	0.0760422	.	INDEL;IDV=1;IMF=1;DP=1;SGB=-0.379885;MQ0F=0;AF1=1;AC1=2;DP4=0,0,1,0;MQ=60;FQ=-37.569	GT:PL	0:20,3,0
chr1	1692118	.	CGGGG	CGGG	0.236052	.	INDEL;IDV=1;IMF=1;DP=1;SGB=-0.379885;MQ0F=0;AF1=1;AC1=2;DP4=0,0,1,0;MQ=60;FQ=-37.5395	GT:PL	0:25,3,0
chr1	1692526	.	ACCCC	ACCC	0.236052	.	INDEL;IDV=1;IMF=1;DP=1;SGB=-0.379885;MQ0F=0;AF1=1;AC1=2;DP4=0,0,1,0;MQ=60;FQ=-37.5395	GT:PL	0:25,3,0
chr1	1692699	.	TCCCC	TCCC	0.236052	.	INDEL;IDV=1;IMF=1;DP=1;SGB=-0.379885;MQ0F=0;AF1=1;AC1=2;DP4=0,0,1,0;MQ=60;FQ=-37.5395	GT:PL	0:25,3,0
chr1	1698610	.	ATTTT	ATTT	0.236052	.	INDEL;IDV=1;IMF=1;DP=1;SGB=-0.379885;MQ0F=0;AF1=1;AC1=2;DP4=0,0,1,0;MQ=60;FQ=-37.5395	GT:PL	0:25,3,0
chr1	1701238	.	CAAAAAAAAA	CAAAAAAAA	0.00964662	.	INDEL;IDV=1;IMF=1;DP=1;SGB=-0.379885;MQ0F=0;AF1=1;AC1=2;DP4=0,0,1,0;MQ=60;FQ=-37.8577	GT:PL	0:11,3,0
chr1	1702020	.	AGGGGG	AGGGG	0.0760422	.	INDEL;IDV=1;IMF=1;DP=1;SGB=-0.379885;MQ0F=0;AF1=1;AC1=2;DP4=0,0,1,0;MQ=60;FQ=-37.569	GT:PL	0:20,3,0
chr1	1703852	.	AGGGG	AGGG	0.236052	.	INDEL;IDV=1;IMF=1;DP=1;SGB=-0.379885;MQ0F=0;AF1=1;AC1=2;DP4=0,0,1,0;MQ=60;FQ=-37.5395	GT:PL	0:25,3,0
chr1	1704474	.	TAAAAAA	TAAAAA	0.0382777	.	INDEL;IDV=1;IMF=1;DP=1;SGB=-0.379885;MQ0F=0;AF1=1;AC1=2;DP4=0,0,1,0;MQ=60;FQ=-37.6115	GT:PL	0:17,3,0
chr1	1705499	.	CAAAAAAA	CAAAAAA	0.0192266	.	INDEL;IDV=1;IMF=1;DP=1;SGB=-0.379885;MQ0F=0;AF1=1;AC1=2;DP4=0,0,1,0;MQ=60;FQ=-37.6953	GT:PL	0:14,3,0
chr1	1705773	.	CAAAAA	CAAAA	0.0760422	.	INDEL;IDV=1;IMF=1;DP=1;SGB=-0.379885;MQ0F=0;AF1=1;AC1=2;DP4=0,0,1,0;MQ=60;FQ=-37.569	GT:PL	0:20,3,0
chr1	1705824	.	CTTTTTT	CTTTTT	0.0382777	.	INDEL;IDV=1;IMF=1;DP=1;SGB=-0.379885;MQ0F=0;AF1=1;AC1=2;DP4=0,0,1,0;MQ=60;FQ=-37.6115	GT:PL	0:17,3,0
chr1	1705958	.	TCCCC	TCCC	0.236052	.	INDEL;IDV=1;IMF=1;DP=1;SGB=-0.379885;MQ0F=0;AF1=1;AC1=2;DP4=0,0,1,0;MQ=60;FQ=-37.5395	GT:PL	0:25,3,0
chr1	1706961	.	CGGGGG	CGGGG	0.0760422	.	INDEL;IDV=1;IMF=1;DP=1;SGB=-0.379885;MQ0F=0;AF1=1;AC1=2;DP4=0,0,1,0;MQ=60;FQ=-37.569	GT:PL	0:20,3,0
chr1	1707577	.	GTTTTTTT	GTTTTTT	0.0192266	.	INDEL;IDV=1;IMF=1;DP=1;SGB=-0.379885;MQ0F=0;AF1=1;AC1=2;DP4=0,0,1,0;MQ=60;FQ=-37.6953	GT:PL	0:14,3,0
chr1	1707644	.	TCCCCC	TCCCC	0.0760422	.	INDEL;IDV=1;IMF=1;DP=1;SGB=-0.379885;MQ0F=0;AF1=1;AC1=2;DP4=0,0,1,0;MQ=60;FQ=-37.569	GT:PL	0:20,3,0
chr1	1707924	.	GTTTTTT	GTTTTT	0.0382777	.	INDEL;IDV=1;IMF=1;DP=1;SGB=-0.379885;MQ0F=0;AF1=1;AC1=2;DP4=0,0,1,0;MQ=60;FQ=-37.6115	GT:PL	0:17,3,0
chr1	1708198	.	ACCCCCC	ACCCCC	0.0382777	.	INDEL;IDV=1;IMF=1;DP=1;SGB=-0.379885;MQ0F=0;AF1=1;AC1=2;DP4=0,0,1,0;MQ=60;FQ=-37.6115	GT:PL	0:17,3,0
chr1	1708425	.	TGGGGGG	TGGGGG	0.0382777	.	INDEL;IDV=1;IMF=1;DP=1;SGB=-0.379885;MQ0F=0;AF1=1;AC1=2;DP4=0,0,1,0;MQ=60;FQ=-37.6115	GT:PL	0:17,3,0
chr1	1708614	.	AGGGG	AGGG	0.236052	.	INDEL;IDV=1;IMF=1;DP=1;SGB=-0.379885;MQ0F=0;AF1=1;AC1=2;DP4=0,0,1,0;MQ=60;FQ=-37.5395	GT:PL	0:25,3,0
chr1	1708868	.	TCCCCC	TCCCC	0.0760422	.	INDEL;IDV=1;IMF=1;DP=1;SGB=-0.379885;MQ0F=0;AF1=1;AC1=2;DP4=0,0,1,0;MQ=60;FQ=-37.569	GT:PL	0:20,3,0
chr1	1708988	.	CAAAAAA	CAAAAA	0.0382777	.	INDEL;IDV=1;IMF=1;DP=1;SGB=-0.379885;MQ0F=0;AF1=1;AC1=2;DP4=0,0,1,0;MQ=60;FQ=-37.6115	GT:PL	0:17,3,0
chr1	1714883	.	CAAAAAAAAA	CAAAAAAAA	0.00964662	.	INDEL;IDV=1;IMF=1;DP=1;SGB=-0.379885;MQ0F=0;AF1=1;AC1=2;DP4=0,0,1,0;MQ=60;FQ=-37.8577	GT:PL	0:11,3,0
chr1	1716409	.	TCCCCC	TCCCC	0.0760422	.	INDEL;IDV=1;IMF=1;DP=1;SGB=-0.379885;MQ0F=0;AF1=1;AC1=2;DP4=0,0,1,0;MQ=60;FQ=-37.569	GT:PL	0:20,3,0
chr1	1716652	.	GTTTTTTTTT	GTTTTTTTT	0.00964662	.	INDEL;IDV=1;IMF=1;DP=1;SGB=-0.379885;MQ0F=0;AF1=1;AC1=2;DP4=0,0,1,0;MQ=60;FQ=-37.8577	GT:PL	0:11,3,0
chr1	1719767	.	GTTTTTT	GTTTTT	0.0382777	.	INDEL;IDV=1;IMF=1;DP=1;SGB=-0.379885;MQ0F=0;AF1=1;AC1=2;DP4=0,0,1,0;MQ=60;FQ=-37.6115	GT:PL	0:17,3,0
chr1	1720578	.	AGGGG	AGGG	0.236052	.	INDEL;IDV=1;IMF=1;DP=1;SGB=-0.379885;MQ0F=0;AF1=1;AC1=2;DP4=0,0,1,0;MQ=60;FQ=-37.5395	GT:PL	0:25,3,0
chr1	1720699	.	ATTTTTTT	ATTTTTT	0.0192266	.	INDEL;IDV=1;IMF=1;DP=1;SGB=-0.379885;MQ0F=0;AF1=1;AC1=2;DP4=0,0,1,0;MQ=60;FQ=-37.6953	GT:PL	0:14,3,0
chr1	1723977	.	AGGGGGG	AGGGGG	0.0382777	.	INDEL;IDV=1;IMF=1;DP=1;SGB=-0.379885;MQ0F=0;AF1=1;AC1=2;DP4=0,0,1,0;MQ=60;FQ=-37.6115	GT:PL	0:17,3,0
chr1	1724121	.	CTTTTTT	CTTTTT	0.0382777	.	INDEL;IDV=1;IMF=1;DP=1;SGB=-0.379885;MQ0F=0;AF1=1;AC1=2;DP4=0,0,1,0;MQ=60;FQ=-37.6115	GT:PL	0:17,3,0
chr1	1726736	.	ACCCCC	ACCCC	0.0760422	.	INDEL;IDV=1;IMF=1;DP=1;SGB=-0.379885;MQ0F=0;AF1=1;AC1=2;DP4=0,0,1,0;MQ=60;FQ=-37.569	GT:PL	0:20,3,0
chr1	1726952	.	AGGG	AGG	1.31116	.	INDEL;IDV=1;IMF=1;DP=1;SGB=-0.379885;MQ0F=0;AF1=1;AC1=2;DP4=0,0,1,0;MQ=60;FQ=-37.5279	GT:PL	0:33,3,0
chr1	1727389	.	ATTTTTT	ATTTTT	0.0382777	.	INDEL;IDV=1;IMF=1;DP=1;SGB=-0.379885;MQ0F=0;AF1=1;AC1=2;DP4=0,0,1,0;MQ=60;FQ=-37.6115	GT:PL	0:17,3,0
chr1	1728140	.	ATTTTTT	ATTTTT	0.0382777	.	INDEL;IDV=1;IMF=1;DP=1;SGB=-0.379885;MQ0F=0;AF1=1;AC1=2;DP4=0,0,1,0;MQ=60;FQ=-37.6115	GT:PL	0:17,3,0
chr1	1731355	.	ATTTTTTT	ATTTTTT	0.0192266	.	INDEL;IDV=1;IMF=1;DP=1;SGB=-0.379885;MQ0F=0;AF1=1;AC1=2;DP4=0,0,1,0;MQ=60;FQ=-37.6953	GT:PL	0:14,3,0
chr1	1731878	.	ATTTTTTTT	ATTTTTTT	0.0121411	.	INDEL;IDV=1;IMF=1;DP=1;SGB=-0.379885;MQ0F=0;AF1=1;AC1=2;DP4=0,0,1,0;MQ=60;FQ=-37.7914	GT:PL	0:12,3,0
chr1	1731920	.	CTTTTTTT	CTTTTTT	0.0192266	.	INDEL;IDV=1;IMF=1;DP=1;SGB=-0.379885;MQ0F=0;AF1=1;AC1=2;DP4=0,0,1,0;MQ=60;FQ=-37.6953	GT:PL	0:14,3,0
chr1	1733208	.	TCCCC	TCCC	0.236052	.	INDEL;IDV=1;IMF=1;DP=1;SGB=-0.379885;MQ0F=0;AF1=1;AC1=2;DP4=0,0,1,0;MQ=60;FQ=-37.5395	GT:PL	0:25,3,0
chr1	1733804	.	CGGGGG	CGGGG	0.0760422	.	INDEL;IDV=1;IMF=1;DP=1;SGB=-0.379885;MQ0F=0;AF1=1;AC1=2;DP4=0,0,1,0;MQ=60;FQ=-37.569	GT:PL	0:20,3,0
chr1	1733893	.	CGGGG	CGGG	0.236052	.	INDEL;IDV=1;IMF=1;DP=1;SGB=-0.379885;MQ0F=0;AF1=1;AC1=2;DP4=0,0,1,0;MQ=60;FQ=-37.5395	GT:PL	0:25,3,0
chr1	1734120	.	CGGGGG	CGGGG	0.0760422	.	INDEL;IDV=1;IMF=1;DP=1;SGB=-0.379885;MQ0F=0;AF1=1;AC1=2;DP4=0,0,1,0;MQ=60;FQ=-37.569	GT:PL	0:20,3,0
chr1	1736700	.	CTTTTTT	CTTTTT	0.0382777	.	INDEL;IDV=1;IMF=1;DP=1;SGB=-0.379885;MQ0F=0;AF1=1;AC1=2;DP4=0,0,1,0;MQ=60;FQ=-37.6115	GT:PL	0:17,3,0
chr1	1738182	.	GTTTTTTTTTT	GTTTTTTTTT	0.00766444	.	INDEL;IDV=1;IMF=1;DP=1;SGB=-0.379885;MQ0F=0;AF1=1;AC1=2;DP4=0,0,1,0;MQ=60;FQ=-37.9396	GT:PL	0:10,3,0
chr1	1740217	.	CTTTTTT	CTTTTT	0.0382777	.	INDEL;IDV=1;IMF=1;DP=1;SGB=-0.379885;MQ0F=0;AF1=1;AC1=2;DP4=0,0,1,0;MQ=60;FQ=-37.6115	GT:PL	0:17,3,0
chr1	1741970	.	CGGGGG	CGGGG	0.0760422	.	INDEL;IDV=1;IMF=1;DP=1;SGB=-0.379885;MQ0F=0;AF1=1;AC1=2;DP4=0,0,1,0;MQ=60;FQ=-37.569	GT:PL	0:20,3,0
chr1	1743814	.	CTTTTTTTT	CTTTTTTT	0.0121411	.	INDEL;IDV=1;IMF=1;DP=1;SGB=-0.379885;MQ0F=0;AF1=1;AC1=2;DP4=0,0,1,0;MQ=60;FQ=-37.7914	GT:PL	0:12,3,0
chr1	1744420	.	CAAAAAAAA	CAAAAAAA	0.0121411	.	INDEL;IDV=1;IMF=1;DP=1;SGB=-0.379885;MQ0F=0;AF1=1;AC1=2;DP4=0,0,1,0;MQ=60;FQ=-37.7914	GT:PL	0:12,3,0
chr1	1744520	.	GTTTTTTT	GTTTTTT	0.0192266	.	INDEL;IDV=1;IMF=1;DP=1;SGB=-0.379885;MQ0F=0;AF1=1;AC1=2;DP4=0,0,1,0;MQ=60;FQ=-37.6953	GT:PL	0:14,3,0
chr1	1745578	.	GCCCC	GCCC	0.236052	.	INDEL;IDV=1;IMF=1;DP=1;SGB=-0.379885;MQ0F=0;AF1=1;AC1=2;DP4=0,0,1,0;MQ=60;FQ=-37.5395	GT:PL	0:25,3,0
chr1	1746254	.	CTTTTTTTTTT	CTTTTTTTTT	0.00766444	.	INDEL;IDV=1;IMF=1;DP=1;SGB=-0.379885;MQ0F=0;AF1=1;AC1=2;DP4=0,0,1,0;MQ=60;FQ=-37.9396	GT:PL	0:10,3,0
chr1	1749024	.	CGGGGG	CGGGG	0.0760422	.	INDEL;IDV=1;IMF=1;DP=1;SGB=-0.379885;MQ0F=0;AF1=1;AC1=2;DP4=0,0,1,0;MQ=60;FQ=-37.569	GT:PL	0:20,3,0
chr1	1750176	.	AGGGGGGG	AGGGGGG	0.0192266	.	INDEL;IDV=1;IMF=1;DP=1;SGB=-0.379885;MQ0F=0;AF1=1;AC1=2;DP4=0,0,1,0;MQ=60;FQ=-37.6953	GT:PL	0:14,3,0
chr1	1752738	.	GTTTTTT	GTTTTT	0.0382777	.	INDEL;IDV=1;IMF=1;DP=1;SGB=-0.379885;MQ0F=0;AF1=1;AC1=2;DP4=0,0,1,0;MQ=60;FQ=-37.6115	GT:PL	0:17,3,0
chr1	1753458	.	ATTTTTT	ATTTTT	0.0382777	.	INDEL;IDV=1;IMF=1;DP=1;SGB=-0.379885;MQ0F=0;AF1=1;AC1=2;DP4=0,0,1,0;MQ=60;FQ=-37.6115	GT:PL	0:17,3,0
chr1	1754245	.	CGGGGG	CGGGG	0.0760422	.	INDEL;IDV=1;IMF=1;DP=1;SGB=-0.379885;MQ0F=0;AF1=1;AC1=2;DP4=0,0,1,0;MQ=60;FQ=-37.569	GT:PL	0:20,3,0
chr1	1754922	.	AGGGGG	AGGGG	0.0760422	.	INDEL;IDV=1;IMF=1;DP=1;SGB=-0.379885;MQ0F=0;AF1=1;AC1=2;DP4=0,0,1,0;MQ=60;FQ=-37.569	GT:PL	0:20,3,0
chr1	1757402	.	CGGGG	CGGG	0.236052	.	INDEL;IDV=1;IMF=1;DP=1;SGB=-0.379885;MQ0F=0;AF1=1;AC1=2;DP4=0,0,1,0;MQ=60;FQ=-37.5395	GT:PL	0:25,3,0
chr1	1758247	.	CGGGGGG	CGGGGG	0.0382777	.	INDEL;IDV=1;IMF=1;DP=1;SGB=-0.379885;MQ0F=0;AF1=1;AC1=2;DP4=0,0,1,0;MQ=60;FQ=-37.6115	GT:PL	0:17,3,0
chr1	1759035	.	TAAAAAAA	TAAAAAA	0.0192266	.	INDEL;IDV=1;IMF=1;DP=1;SGB=-0.379885;MQ0F=0;AF1=1;AC1=2;DP4=0,0,1,0;MQ=60;FQ=-37.6953	GT:PL	0:14,3,0
chr1	1759608	.	TAAAAAAAA	TAAAAAAA	0.0121411	.	INDEL;IDV=1;IMF=1;DP=1;SGB=-0.379885;MQ0F=0;AF1=1;AC1=2;DP4=0,0,1,0;MQ=60;FQ=-37.7914	GT:PL	0:12,3,0
chr1	1761295	.	GAAAAAA	GAAAAA	0.0382777	.	INDEL;IDV=1;IMF=1;DP=1;SGB=-0.379885;MQ0F=0;AF1=1;AC1=2;DP4=0,0,1,0;MQ=60;FQ=-37.6115	GT:PL	0:17,3,0
chr1	1763254	.	GAAAAAAA	GAAAAAA	0.0192266	.	INDEL;IDV=1;IMF=1;DP=1;SGB=-0.379885;MQ0F=0;AF1=1;AC1=2;DP4=0,0,1,0;MQ=60;FQ=-37.6953	GT:PL	0:14,3,0
chr1	1763446	.	GTTTTTTTTT	GTTTTTTTT	0.00964662	.	INDEL;IDV=1;IMF=1;DP=1;SGB=-0.379885;MQ0F=0;AF1=1;AC1=2;DP4=0,0,1,0;MQ=60;FQ=-37.8577	GT:PL	0:11,3,0
chr1	1764802	.	CGGGG	CGGG	0.236052	.	INDEL;IDV=1;IMF=1;DP=1;SGB=-0.379885;MQ0F=0;AF1=1;AC1=2;DP4=0,0,1,0;MQ=60;FQ=-37.5395	GT:PL	0:25,3,0
chr1	1766662	.	ATTTTTTT	ATTTTTT	0.0192266	.	INDEL;IDV=1;IMF=1;DP=1;SGB=-0.379885;MQ0F=0;AF1=1;AC1=2;DP4=0,0,1,0;MQ=60;FQ=-37.6953	GT:PL	0:14,3,0
chr1	1766737	.	ATTTTTTTT	ATTTTTTT	0.0121411	.	INDEL;IDV=1;IMF=1;DP=1;SGB=-0.379885;MQ0F=0;AF1=1;AC1=2;DP4=0,0,1,0;MQ=60;FQ=-37.7914	GT:PL	0:12,3,0
chr1	1767874	.	TAAAAAAAA	TAAAAAAA	0.0121411	.	INDEL;IDV=1;IMF=1;DP=1;SGB=-0.379885;MQ0F=0;AF1=1;AC1=2;DP4=0,0,1,0;MQ=60;FQ=-37.7914	GT:PL	0:12,3,0
chr1	1768735	.	TAAAAAA	TAAAAA	0.0382777	.	INDEL;IDV=1;IMF=1;DP=1;SGB=-0.379885;MQ0F=0;AF1=1;AC1=2;DP4=0,0,1,0;MQ=60;FQ=-37.6115	GT:PL	0:17,3,0
chr1	1770276	.	GTTTTTTTTTTT	GTTTTTTTTTT	0.0060891	.	INDEL;IDV=1;IMF=1;DP=1;SGB=-0.379885;MQ0F=0;AF1=1;AC1=2;DP4=0,0,1,0;MQ=60;FQ=-38.0406	GT:PL	0:9,3,0
chr1	1770294	.	ATTTTTTTTTT	ATTTTTTTTT	0.00766444	.	INDEL;IDV=1;IMF=1;DP=1;SGB=-0.379885;MQ0F=0;AF1=1;AC1=2;DP4=0,0,1,0;MQ=60;FQ=-37.9396	GT:PL	0:10,3,0
chr1	1770871	.	CGGGGG	CGGGG	0.0760422	.	INDEL;IDV=1;IMF=1;DP=1;SGB=-0.379885;MQ0F=0;AF1=1;AC1=2;DP4=0,0,1,0;MQ=60;FQ=-37.569	GT:PL	0:20,3,0
chr1	1771598	.	CGGGGG	CGGGG	0.0760422	.	INDEL;IDV=1;IMF=1;DP=1;SGB=-0.379885;MQ0F=0;AF1=1;AC1=2;DP4=0,0,1,0;MQ=60;FQ=-37.569	GT:PL	0:20,3,0
chr1	1772023	.	GCCCC	GCCC	0.236052	.	INDEL;IDV=1;IMF=1;DP=1;SGB=-0.379885;MQ0F=0;AF1=1;AC1=2;DP4=0,0,1,0;MQ=60;FQ=-37.5395	GT:PL	0:25,3,0
chr1	1772184	.	AGGG	AGG	1.31116	.	INDEL;IDV=1;IMF=1;DP=1;SGB=-0.379885;MQ0F=0;AF1=1;AC1=2;DP4=0,0,1,0;MQ=60;FQ=-37.5279	GT:PL	0:33,3,0
chr1	1772250	.	CTTTTTTTTTT	CTTTTTTTTT	0.00766444	.	INDEL;IDV=1;IMF=1;DP=1;SGB=-0.379885;MQ0F=0;AF1=1;AC1=2;DP4=0,0,1,0;MQ=60;FQ=-37.9396	GT:PL	0:10,3,0
chr1	1774511	.	GAAAAA	GAAAA	0.0760422	.	INDEL;IDV=1;IMF=1;DP=1;SGB=-0.379885;MQ0F=0;AF1=1;AC1=2;DP4=0,0,1,0;MQ=60;FQ=-37.569	GT:PL	0:20,3,0
chr1	1774586	.	GAAAAAAAA	GAAAAAAA	0.0121411	.	INDEL;IDV=1;IMF=1;DP=1;SGB=-0.379885;MQ0F=0;AF1=1;AC1=2;DP4=0,0,1,0;MQ=60;FQ=-37.7914	GT:PL	0:12,3,0
chr1	1775397	.	ATTTTTT	ATTTTT	0.0382777	.	INDEL;IDV=1;IMF=1;DP=1;SGB=-0.379885;MQ0F=0;AF1=1;AC1=2;DP4=0,0,1,0;MQ=60;FQ=-37.6115	GT:PL	0:17,3,0
chr1	1775673	.	CAAAAAAA	CAAAAAA	0.0192266	.	INDEL;IDV=1;IMF=1;DP=1;SGB=-0.379885;MQ0F=0;AF1=1;AC1=2;DP4=0,0,1,0;MQ=60;FQ=-37.6953	GT:PL	0:14,3,0
chr1	1775696	.	TAAAAAAA	TAAAAAA	0.0192266	.	INDEL;IDV=1;IMF=1;DP=1;SGB=-0.379885;MQ0F=0;AF1=1;AC1=2;DP4=0,0,1,0;MQ=60;FQ=-37.6953	GT:PL	0:14,3,0
chr1	1776877	.	ATTTTT	ATTTT	0.0760422	.	INDEL;IDV=1;IMF=1;DP=1;SGB=-0.379885;MQ0F=0;AF1=1;AC1=2;DP4=0,0,1,0;MQ=60;FQ=-37.569	GT:PL	0:20,3,0
chr1	1788475	.	CAAAA	CAAA	0.236052	.	INDEL;IDV=1;IMF=1;DP=1;SGB=-0.379885;MQ0F=0;AF1=1;AC1=2;DP4=0,0,1,0;MQ=60;FQ=-37.5395	GT:PL	0:25,3,0
chr1	1789786	.	GAAAAAAAAAA	GAAAAAAAAA	0.00766444	.	INDEL;IDV=1;IMF=1;DP=1;SGB=-0.379885;MQ0F=0;AF1=1;AC1=2;DP4=0,0,1,0;MQ=60;FQ=-37.9396	GT:PL	0:10,3,0
chr1	1795629	.	AGGGGGG	AGGGGG	0.0382777	.	INDEL;IDV=1;IMF=1;DP=1;SGB=-0.379885;MQ0F=0;AF1=1;AC1=2;DP4=0,0,1,0;MQ=60;FQ=-37.6115	GT:PL	0:17,3,0
chr1	1798566	.	CTTTTT	CTTTT	0.0760422	.	INDEL;IDV=1;IMF=1;DP=1;SGB=-0.379885;MQ0F=0;AF1=1;AC1=2;DP4=0,0,1,0;MQ=60;FQ=-37.569	GT:PL	0:20,3,0
chr1	1802566	.	CTTTTTT	CTTTTT	0.0382777	.	INDEL;IDV=1;IMF=1;DP=1;SGB=-0.379885;MQ0F=0;AF1=1;AC1=2;DP4=0,0,1,0;MQ=60;FQ=-37.6115	GT:PL	0:17,3,0
chr1	1804259	.	ATTTTTTTT	ATTTTTTT	0.0121411	.	INDEL;IDV=1;IMF=1;DP=1;SGB=-0.379885;MQ0F=0;AF1=1;AC1=2;DP4=0,0,1,0;MQ=60;FQ=-37.7914	GT:PL	0:12,3,0
chr1	1804974	.	TAAAAAA	TAAAAA	0.0382777	.	INDEL;IDV=1;IMF=1;DP=1;SGB=-0.379885;MQ0F=0;AF1=1;AC1=2;DP4=0,0,1,0;MQ=60;FQ=-37.6115	GT:PL	0:17,3,0
chr1	1807582	.	ATTTTTTTT	ATTTTTTT	0.0121411	.	INDEL;IDV=1;IMF=1;DP=1;SGB=-0.379885;MQ0F=0;AF1=1;AC1=2;DP4=0,0,1,0;MQ=60;FQ=-37.7914	GT:PL	0:12,3,0
chr1	1807855	.	TCCCCCC	TCCCCC	0.0382777	.	INDEL;IDV=1;IMF=1;DP=1;SGB=-0.379885;MQ0F=0;AF1=1;AC1=2;DP4=0,0,1,0;MQ=60;FQ=-37.6115	GT:PL	0:17,3,0
chr1	1808024	.	TAAAAA	TAAAA	0.0760422	.	INDEL;IDV=1;IMF=1;DP=1;SGB=-0.379885;MQ0F=0;AF1=1;AC1=2;DP4=0,0,1,0;MQ=60;FQ=-37.569	GT:PL	0:20,3,0
chr1	1808120	.	ATTTTTTT	ATTTTTT	0.0192266	.	INDEL;IDV=1;IMF=1;DP=1;SGB=-0.379885;MQ0F=0;AF1=1;AC1=2;DP4=0,0,1,0;MQ=60;FQ=-37.6953	GT:PL	0:14,3,0
chr1	1812181	.	CTTTTTTTTTT	CTTTTTTTTT	0.00766444	.	INDEL;IDV=1;IMF=1;DP=1;SGB=-0.379885;MQ0F=0;AF1=1;AC1=2;DP4=0,0,1,0;MQ=60;FQ=-37.9396	GT:PL	0:10,3,0
chr1	1814769	.	ATTTTTTTTTT	ATTTTTTTTT	0.00766444	.	INDEL;IDV=1;IMF=1;DP=1;SGB=-0.379885;MQ0F=0;AF1=1;AC1=2;DP4=0,0,1,0;MQ=60;FQ=-37.9396	GT:PL	0:10,3,0
chr1	1816150	.	CTTTTTTTTTT	CTTTTTTTTT	0.00766444	.	INDEL;IDV=1;IMF=1;DP=1;SGB=-0.379885;MQ0F=0;AF1=1;AC1=2;DP4=0,0,1,0;MQ=60;FQ=-37.9396	GT:PL	0:10,3,0
chr1	1816985	.	GTTTTTTTTT	GTTTTTTTT	0.00964662	.	INDEL;IDV=1;IMF=1;DP=1;SGB=-0.379885;MQ0F=0;AF1=1;AC1=2;DP4=0,0,1,0;MQ=60;FQ=-37.8577	GT:PL	0:11,3,0
chr1	1819138	.	GTTTTTT	GTTTTT	0.0382777	.	INDEL;IDV=1;IMF=1;DP=1;SGB=-0.379885;MQ0F=0;AF1=1;AC1=2;DP4=0,0,1,0;MQ=60;FQ=-37.6115	GT:PL	0:17,3,0
chr1	1821019	.	GAAAAAA	GAAAAA	0.0382777	.	INDEL;IDV=1;IMF=1;DP=1;SGB=-0.379885;MQ0F=0;AF1=1;AC1=2;DP4=0,0,1,0;MQ=60;FQ=-37.6115	GT:PL	0:17,3,0
chr1	1821631	.	GTTTTTTTT	GTTTTTTT	0.0121411	.	INDEL;IDV=1;IMF=1;DP=1;SGB=-0.379885;MQ0F=0;AF1=1;AC1=2;DP4=0,0,1,0;MQ=60;FQ=-37.7914	GT:PL	0:12,3,0
chr1	1823007	.	TAAAAAAAA	TAAAAAAA	0.0121411	.	INDEL;IDV=1;IMF=1;DP=1;SGB=-0.379885;MQ0F=0;AF1=1;AC1=2;DP4=0,0,1,0;MQ=60;FQ=-37.7914	GT:PL	0:12,3,0
chr1	1823085	.	GTTTTT	GTTTT	0.0760422	.	INDEL;IDV=1;IMF=1;DP=1;SGB=-0.379885;MQ0F=0;AF1=1;AC1=2;DP4=0,0,1,0;MQ=60;FQ=-37.569	GT:PL	0:20,3,0
chr1	1823109	.	GTTTTTTT	GTTTTTT	0.0192266	.	INDEL;IDV=1;IMF=1;DP=1;SGB=-0.379885;MQ0F=0;AF1=1;AC1=2;DP4=0,0,1,0;MQ=60;FQ=-37.6953	GT:PL	0:14,3,0
chr1	1823187	.	CAAAAAA	CAAAAA	0.0382777	.	INDEL;IDV=1;IMF=1;DP=1;SGB=-0.379885;MQ0F=0;AF1=1;AC1=2;DP4=0,0,1,0;MQ=60;FQ=-37.6115	GT:PL	0:17,3,0
chr1	1823290	.	ATTTTTTT	ATTTTTT	0.0192266	.	INDEL;IDV=1;IMF=1;DP=1;SGB=-0.379885;MQ0F=0;AF1=1;AC1=2;DP4=0,0,1,0;MQ=60;FQ=-37.6953	GT:PL	0:14,3,0
chr1	1823926	.	GTTTTTTTTT	GTTTTTTTT	0.00964662	.	INDEL;IDV=1;IMF=1;DP=1;SGB=-0.379885;MQ0F=0;AF1=1;AC1=2;DP4=0,0,1,0;MQ=60;FQ=-37.8577	GT:PL	0:11,3,0
chr1	1825415	.	ATTTTTT	ATTTTT	0.0382777	.	INDEL;IDV=1;IMF=1;DP=1;SGB=-0.379885;MQ0F=0;AF1=1;AC1=2;DP4=0,0,1,0;MQ=60;FQ=-37.6115	GT:PL	0:17,3,0
chr1	1826463	.	ATTTTT	ATTTT	0.0760422	.	INDEL;IDV=1;IMF=1;DP=1;SGB=-0.379885;MQ0F=0;AF1=1;AC1=2;DP4=0,0,1,0;MQ=60;FQ=-37.569	GT:PL	0:20,3,0
chr1	1827687	.	CTTTTT	CTTTT	0.0760422	.	INDEL;IDV=1;IMF=1;DP=1;SGB=-0.379885;MQ0F=0;AF1=1;AC1=2;DP4=0,0,1,0;MQ=60;FQ=-37.569	GT:PL	0:20,3,0
chr1	1827713	.	GTTTTTT	GTTTTT	0.0382777	.	INDEL;IDV=1;IMF=1;DP=1;SGB=-0.379885;MQ0F=0;AF1=1;AC1=2;DP4=0,0,1,0;MQ=60;FQ=-37.6115	GT:PL	0:17,3,0
chr1	1828165	.	AC	A	3.25208	.	INDEL;IDV=1;IMF=1;DP=1;SGB=-0.379885;MQ0F=0;AF1=1;AC1=2;DP4=0,0,1,0;MQ=60;FQ=-37.5264	GT:PL	0:38,3,0
chr1	1828246	.	T	C	30.0164	.	DP=1;SGB=-0.379885;MQ0F=0;AF1=1;AC1=2;DP4=0,0,1,0;MQ=60;FQ=-29.9901	GT:PL	1:60,0
chr1	1828337	.	G	A	30.0164	.	DP=1;SGB=-0.379885;MQ0F=0;AF1=1;AC1=2;DP4=0,0,1,0;MQ=60;FQ=-29.9901	GT:PL	1:60,0
chr1	1828363	.	GC	G	3.25208	.	INDEL;IDV=1;IMF=1;DP=1;SGB=-0.379885;MQ0F=0;AF1=1;AC1=2;DP4=0,0,1,0;MQ=60;FQ=-37.5264	GT:PL	0:38,3,0
chr1	1828515	.	T	C	30.0164	.	DP=1;SGB=-0.379885;MQ0F=0;AF1=1;AC1=2;DP4=0,0,1,0;MQ=60;FQ=-29.9901	GT:PL	1:60,0
chr1	1828903	.	A	G	26.0229	.	DP=1;SGB=-0.379885;MQ0F=0;AF1=1;AC1=2;DP4=0,0,1,0;MQ=60;FQ=-29.9901	GT:PL	1:56,0
chr1	1828909	.	CTTTTTTTT	CTTTTTTT	0.0121411	.	INDEL;IDV=1;IMF=1;DP=1;SGB=-0.379885;MQ0F=0;AF1=1;AC1=2;DP4=0,0,1,0;MQ=60;FQ=-37.7914	GT:PL	0:12,3,0
chr1	1828987	.	ATTTTT	ATTTT	0.0760422	.	INDEL;IDV=1;IMF=1;DP=1;SGB=-0.379885;MQ0F=0;AF1=1;AC1=2;DP4=0,0,1,0;MQ=60;FQ=-37.569	GT:PL	0:20,3,0
chr1	1829029	.	A	G	30.0164	.	DP=1;SGB=-0.379885;MQ0F=0;AF1=1;AC1=2;DP4=0,0,1,0;MQ=60;FQ=-29.9901	GT:PL	1:60,0
chr1	1829063	.	CTTTTT	CTTTT	0.0760422	.	INDEL;IDV=1;IMF=1;DP=1;SGB=-0.379885;MQ0F=0;AF1=1;AC1=2;DP4=0,0,1,0;MQ=60;FQ=-37.569	GT:PL	0:20,3,0
chr1	1829117	.	TA	T	3.25208	.	INDEL;IDV=1;IMF=1;DP=1;SGB=-0.379885;MQ0F=0;AF1=1;AC1=2;DP4=0,0,1,0;MQ=60;FQ=-37.5264	GT:PL	0:38,3,0
chr1	1829194	.	A	G	30.0164	.	DP=1;SGB=-0.379885;MQ0F=0;AF1=1;AC1=2;DP4=0,0,1,0;MQ=60;FQ=-29.9901	GT:PL	1:60,0
chr1	1829218	.	GAAAAAAAA	GAAAAAAA	0.0121411	.	INDEL;IDV=1;IMF=1;DP=1;SGB=-0.379885;MQ0F=0;AF1=1;AC1=2;DP4=0,0,1,0;MQ=60;FQ=-37.7914	GT:PL	0:12,3,0
chr1	1829232	.	A	G	29.0175	.	DP=1;SGB=-0.379885;MQ0F=0;AF1=1;AC1=2;DP4=0,0,1,0;MQ=60;FQ=-29.9901	GT:PL	1:59,0
chr1	1829237	.	AC	A	0.368394	.	INDEL;IDV=1;IMF=1;DP=1;SGB=-0.379885;MQ0F=0;AF1=1;AC1=2;DP4=0,0,1,0;MQ=60;FQ=-37.5344	GT:PL	0:27,3,0
chr1	1829394	.	A	G	30.0164	.	DP=1;SGB=-0.379885;MQ0F=0;AF1=1;AC1=2;DP4=0,0,1,0;MQ=60;FQ=-29.9901	GT:PL	1:60,0
chr1	1829448	.	A	G	30.0164	.	DP=1;SGB=-0.379885;MQ0F=0;AF1=1;AC1=2;DP4=0,0,1,0;MQ=60;FQ=-29.9901	GT:PL	1:60,0
chr1	1829573	.	AC	A	3.25208	.	INDEL;IDV=1;IMF=1;DP=1;SGB=-0.379885;MQ0F=0;AF1=1;AC1=2;DP4=0,0,1,0;MQ=60;FQ=-37.5264	GT:PL	0:38,3,0
chr1	1829608	.	C	T	30.0164	.	DP=1;SGB=-0.379885;MQ0F=0;AF1=1;AC1=2;DP4=0,0,1,0;MQ=60;FQ=-29.9901	GT:PL	1:60,0
chr1	1830353	.	CT	C	3.25208	.	INDEL;IDV=1;IMF=1;DP=1;SGB=-0.379885;MQ0F=0;AF1=1;AC1=2;DP4=0,0,1,0;MQ=60;FQ=-37.5264	GT:PL	0:38,3,0
chr1	1830429	.	AAG	A	0.0760422	.	INDEL;IDV=1;IMF=1;DP=1;SGB=-0.379885;MQ0F=0;AF1=1;AC1=2;DP4=0,0,1,0;MQ=60;FQ=-37.569	GT:PL	0:20,3,0
chr1	1830599	.	TC	T	3.25208	.	INDEL;IDV=1;IMF=1;DP=1;SGB=-0.379885;MQ0F=0;AF1=1;AC1=2;DP4=0,0,1,0;MQ=60;FQ=-37.5264	GT:PL	0:38,3,0
chr1	1832063	.	AT	A	3.25208	.	INDEL;IDV=1;IMF=1;DP=1;SGB=-0.379885;MQ0F=0;AF1=1;AC1=2;DP4=0,0,1,0;MQ=60;FQ=-37.5264	GT:PL	0:38,3,0
chr1	1832364	.	GTTT	GTT	1.31116	.	INDEL;IDV=1;IMF=1;DP=1;SGB=-0.379885;MQ0F=0;AF1=1;AC1=2;DP4=0,0,1,0;MQ=60;FQ=-37.5279	GT:PL	0:33,3,0
chr1	1832646	.	TCC	TC	1.92727	.	INDEL;IDV=1;IMF=1;DP=1;SGB=-0.379885;MQ0F=0;AF1=1;AC1=2;DP4=0,0,1,0;MQ=60;FQ=-37.5271	GT:PL	0:35,3,0
chr1	1832827	.	ATTTTT	ATTTT	0.0760422	.	INDEL;IDV=1;IMF=1;DP=1;SGB=-0.379885;MQ0F=0;AF1=1;AC1=2;DP4=0,0,1,0;MQ=60;FQ=-37.569	GT:PL	0:20,3,0
chr1	1832984	.	TGG	TG	0.11991	.	INDEL;IDV=1;IMF=1;DP=1;SGB=-0.379885;MQ0F=0;AF1=1;AC1=2;DP4=0,0,1,0;MQ=60;FQ=-37.5531	GT:PL	0:22,3,0
chr1	1833037	.	TA	T	0.150425	.	INDEL;IDV=1;IMF=1;DP=1;SGB=-0.379885;MQ0F=0;AF1=1;AC1=2;DP4=0,0,1,0;MQ=60;FQ=-37.5475	GT:PL	0:23,3,0
chr1	1833149	.	TAAAAAAAAAAA	TAAAAAAAAAA	0.0060891	.	INDEL;IDV=1;IMF=1;DP=1;SGB=-0.379885;MQ0F=0;AF1=1;AC1=2;DP4=0,0,1,0;MQ=60;FQ=-38.0406	GT:PL	0:9,3,0
chr1	1833251	.	G	A	30.0164	.	DP=1;SGB=-0.379885;MQ0F=0;AF1=1;AC1=2;DP4=0,0,1,0;MQ=60;FQ=-29.9901	GT:PL	1:60,0
chr1	1833272	.	CG	C	3.25208	.	INDEL;IDV=1;IMF=1;DP=1;SGB=-0.379885;MQ0F=0;AF1=1;AC1=2;DP4=0,0,1,0;MQ=60;FQ=-37.5264	GT:PL	0:38,3,0
chr1	1833328	.	AATAT	AAT	1.07193	.	INDEL;IDV=1;IMF=1;DP=1;SGB=-0.379885;MQ0F=0;AF1=1;AC1=2;DP4=0,0,1,0;MQ=60;FQ=-37.5285	GT:PL	0:32,3,0
chr1	1833471	.	CAA	CA	1.92727	.	INDEL;IDV=1;IMF=1;DP=1;SGB=-0.379885;MQ0F=0;AF1=1;AC1=2;DP4=0,0,1,0;MQ=60;FQ=-37.5271	GT:PL	0:35,3,0
chr1	1834056	.	GAA	GA	1.92727	.	INDEL;IDV=1;IMF=1;DP=1;SGB=-0.379885;MQ0F=0;AF1=1;AC1=2;DP4=0,0,1,0;MQ=60;FQ=-37.5271	GT:PL	0:35,3,0
chr1	1834162	.	TAA	TA	1.92727	.	INDEL;IDV=1;IMF=1;DP=1;SGB=-0.379885;MQ0F=0;AF1=1;AC1=2;DP4=0,0,1,0;MQ=60;FQ=-37.5271	GT:PL	0:35,3,0
chr1	1834264	.	AGC	A	19.5198	.	INDEL;IDV=1;IMF=1;DP=1;SGB=-0.379885;MQ0F=0;AF1=1;AC1=2;DP4=0,0,1,0;MQ=60;FQ=-37.5258	GT:PL	1:57,3,0
chr1	1834685	.	CTTTTTT	CTTTTT	0.0382777	.	INDEL;IDV=1;IMF=1;DP=1;SGB=-0.379885;MQ0F=0;AF1=1;AC1=2;DP4=0,0,1,0;MQ=60;FQ=-37.6115	GT:PL	0:17,3,0
chr1	1834854	.	TAAA	TAA	1.31116	.	INDEL;IDV=1;IMF=1;DP=1;SGB=-0.379885;MQ0F=0;AF1=1;AC1=2;DP4=0,0,1,0;MQ=60;FQ=-37.5279	GT:PL	0:33,3,0
chr1	1834912	.	ATTT	ATT	0.0760422	.	INDEL;IDV=1;IMF=1;DP=1;SGB=-0.379885;MQ0F=0;AF1=1;AC1=2;DP4=0,0,1,0;MQ=60;FQ=-37.569	GT:PL	0:20,3,0
chr1	1834941	.	GC	G	0.0241909	.	INDEL;IDV=1;IMF=1;DP=1;SGB=-0.379885;MQ0F=0;AF1=1;AC1=2;DP4=0,0,1,0;MQ=60;FQ=-37.6609	GT:PL	0:15,3,0
chr1	1834971	.	AC	A	3.25208	.	INDEL;IDV=1;IMF=1;DP=1;SGB=-0.379885;MQ0F=0;AF1=1;AC1=2;DP4=0,0,1,0;MQ=60;FQ=-37.5264	GT:PL	0:38,3,0
chr1	1835137	.	TAA	TA	1.92727	.	INDEL;IDV=1;IMF=1;DP=1;SGB=-0.379885;MQ0F=0;AF1=1;AC1=2;DP4=0,0,1,0;MQ=60;FQ=-37.5271	GT:PL	0:35,3,0
chr1	1835364	.	ATT	AT	1.92727	.	INDEL;IDV=1;IMF=1;DP=1;SGB=-0.379885;MQ0F=0;AF1=1;AC1=2;DP4=0,0,1,0;MQ=60;FQ=-37.5271	GT:PL	0:35,3,0
chr1	1835436	.	TAAAAAAA	TAAAAAA	0.0192266	.	INDEL;IDV=1;IMF=1;DP=1;SGB=-0.379885;MQ0F=0;AF1=1;AC1=2;DP4=0,0,1,0;MQ=60;FQ=-37.6953	GT:PL	0:14,3,0
chr1	1835544	.	CTTTTTTTT	CTTTTTTT	0.0121411	.	INDEL;IDV=1;IMF=1;DP=1;SGB=-0.379885;MQ0F=0;AF1=1;AC1=2;DP4=0,0,1,0;MQ=60;FQ=-37.7914	GT:PL	0:12,3,0
chr1	1835763	.	ATTTTTTTT	ATTTTTTT	0.0121411	.	INDEL;IDV=1;IMF=1;DP=1;SGB=-0.379885;MQ0F=0;AF1=1;AC1=2;DP4=0,0,1,0;MQ=60;FQ=-37.7914	GT:PL	0:12,3,0
chr1	1835965	.	ACCC	ACC	1.31116	.	INDEL;IDV=1;IMF=1;DP=1;SGB=-0.379885;MQ0F=0;AF1=1;AC1=2;DP4=0,0,1,0;MQ=60;FQ=-37.5279	GT:PL	0:33,3,0
chr1	1836071	.	TGG	TG	1.92727	.	INDEL;IDV=1;IMF=1;DP=1;SGB=-0.379885;MQ0F=0;AF1=1;AC1=2;DP4=0,0,1,0;MQ=60;FQ=-37.5271	GT:PL	0:35,3,0
chr1	1836588	.	CTTTTTT	CTTTTT	0.0382777	.	INDEL;IDV=1;IMF=1;DP=1;SGB=-0.379885;MQ0F=0;AF1=1;AC1=2;DP4=0,0,1,0;MQ=60;FQ=-37.6115	GT:PL	0:17,3,0
chr1	1836633	.	TAAAA	TAAA	0.11991	.	INDEL;IDV=1;IMF=1;DP=1;SGB=-0.379885;MQ0F=0;AF1=1;AC1=2;DP4=0,0,1,0;MQ=60;FQ=-37.5531	GT:PL	0:22,3,0
chr1	1836753	.	AG	A	3.25208	.	INDEL;IDV=1;IMF=1;DP=1;SGB=-0.379885;MQ0F=0;AF1=1;AC1=2;DP4=0,0,1,0;MQ=60;FQ=-37.5264	GT:PL	0:38,3,0
chr1	1836813	.	CG	C	3.25208	.	INDEL;IDV=1;IMF=1;DP=1;SGB=-0.379885;MQ0F=0;AF1=1;AC1=2;DP4=0,0,1,0;MQ=60;FQ=-37.5264	GT:PL	0:38,3,0
chr1	1836866	.	ATTTT	ATTT	0.0955163	.	INDEL;IDV=1;IMF=1;DP=1;SGB=-0.379885;MQ0F=0;AF1=1;AC1=2;DP4=0,0,1,0;MQ=60;FQ=-37.5601	GT:PL	0:21,3,0
chr1	1836878	.	AGG	AG	0.188539	.	INDEL;IDV=1;IMF=1;DP=1;SGB=-0.379885;MQ0F=0;AF1=1;AC1=2;DP4=0,0,1,0;MQ=60;FQ=-37.543	GT:PL	0:24,3,0
chr1	1837191	.	AG	A	3.25208	.	INDEL;IDV=1;IMF=1;DP=1;SGB=-0.379885;MQ0F=0;AF1=1;AC1=2;DP4=0,0,1,0;MQ=60;FQ=-37.5264	GT:PL	0:38,3,0
chr1	1837550	.	AGG	AG	0.150425	.	INDEL;IDV=1;IMF=1;DP=1;SGB=-0.379885;MQ0F=0;AF1=1;AC1=2;DP4=0,0,1,0;MQ=60;FQ=-37.5475	GT:PL	0:23,3,0
chr1	1837587	.	ATTT	ATT	0.0955163	.	INDEL;IDV=1;IMF=1;DP=1;SGB=-0.379885;MQ0F=0;AF1=1;AC1=2;DP4=0,0,1,0;MQ=60;FQ=-37.5601	GT:PL	0:21,3,0
chr1	1838011	.	GTTT	GTT	1.31116	.	INDEL;IDV=1;IMF=1;DP=1;SGB=-0.379885;MQ0F=0;AF1=1;AC1=2;DP4=0,0,1,0;MQ=60;FQ=-37.5279	GT:PL	0:33,3,0
chr1	1840484	.	ATTTTTTTTT	ATTTTTTTT	0.00964662	.	INDEL;IDV=1;IMF=1;DP=1;SGB=-0.379885;MQ0F=0;AF1=1;AC1=2;DP4=0,0,1,0;MQ=60;FQ=-37.8577	GT:PL	0:11,3,0
chr1	1840502	.	GTTTTTT	GTTTTT	0.0382777	.	INDEL;IDV=1;IMF=1;DP=1;SGB=-0.379885;MQ0F=0;AF1=1;AC1=2;DP4=0,0,1,0;MQ=60;FQ=-37.6115	GT:PL	0:17,3,0
chr1	1840669	.	AGGGGG	AGGGG	0.0760422	.	INDEL;IDV=1;IMF=1;DP=1;SGB=-0.379885;MQ0F=0;AF1=1;AC1=2;DP4=0,0,1,0;MQ=60;FQ=-37.569	GT:PL	0:20,3,0
chr1	1840888	.	CTTTTTTT	CTTTTTT	0.0192266	.	INDEL;IDV=1;IMF=1;DP=1;SGB=-0.379885;MQ0F=0;AF1=1;AC1=2;DP4=0,0,1,0;MQ=60;FQ=-37.6953	GT:PL	0:14,3,0
chr1	1840970	.	GTTTTTT	GTTTTT	0.0382777	.	INDEL;IDV=1;IMF=1;DP=1;SGB=-0.379885;MQ0F=0;AF1=1;AC1=2;DP4=0,0,1,0;MQ=60;FQ=-37.6115	GT:PL	0:17,3,0
chr1	1841000	.	ATTTTTTTTT	ATTTTTTTT	0.00964662	.	INDEL;IDV=1;IMF=1;DP=1;SGB=-0.379885;MQ0F=0;AF1=1;AC1=2;DP4=0,0,1,0;MQ=60;FQ=-37.8577	GT:PL	0:11,3,0
chr1	1841998	.	CTTTTTT	CTTTTT	0.0382777	.	INDEL;IDV=1;IMF=1;DP=1;SGB=-0.379885;MQ0F=0;AF1=1;AC1=2;DP4=0,0,1,0;MQ=60;FQ=-37.6115	GT:PL	0:17,3,0
chr1	1842108	.	CTTTTTTTT	CTTTTTTT	0.0121411	.	INDEL;IDV=1;IMF=1;DP=1;SGB=-0.379885;MQ0F=0;AF1=1;AC1=2;DP4=0,0,1,0;MQ=60;FQ=-37.7914	GT:PL	0:12,3,0
chr1	1843087	.	GTTTTTT	GTTTTT	0.0382777	.	INDEL;IDV=1;IMF=1;DP=1;SGB=-0.379885;MQ0F=0;AF1=1;AC1=2;DP4=0,0,1,0;MQ=60;FQ=-37.6115	GT:PL	0:17,3,0
chr1	1843138	.	ACCCCC	ACCCC	0.0760422	.	INDEL;IDV=1;IMF=1;DP=1;SGB=-0.379885;MQ0F=0;AF1=1;AC1=2;DP4=0,0,1,0;MQ=60;FQ=-37.569	GT:PL	0:20,3,0
chr1	1843252	.	ATTTT	ATTT	0.236052	.	INDEL;IDV=1;IMF=1;DP=1;SGB=-0.379885;MQ0F=0;AF1=1;AC1=2;DP4=0,0,1,0;MQ=60;FQ=-37.5395	GT:PL	0:25,3,0
chr1	1843671	.	CTTTTT	CTTTT	0.0760422	.	INDEL;IDV=1;IMF=1;DP=1;SGB=-0.379885;MQ0F=0;AF1=1;AC1=2;DP4=0,0,1,0;MQ=60;FQ=-37.569	GT:PL	0:20,3,0
chr1	1843794	.	TCCC	TCC	1.31116	.	INDEL;IDV=1;IMF=1;DP=1;SGB=-0.379885;MQ0F=0;AF1=1;AC1=2;DP4=0,0,1,0;MQ=60;FQ=-37.5279	GT:PL	0:33,3,0
chr1	1844384	.	CTTTTTT	CTTTTT	0.0382777	.	INDEL;IDV=1;IMF=1;DP=1;SGB=-0.379885;MQ0F=0;AF1=1;AC1=2;DP4=0,0,1,0;MQ=60;FQ=-37.6115	GT:PL	0:17,3,0
chr1	1845031	.	CGGGGG	CGGGG	0.0760422	.	INDEL;IDV=1;IMF=1;DP=1;SGB=-0.379885;MQ0F=0;AF1=1;AC1=2;DP4=0,0,1,0;MQ=60;FQ=-37.569	GT:PL	0:20,3,0
chr1	1845172	.	ACCCCCC	ACCCCC	0.0382777	.	INDEL;IDV=1;IMF=1;DP=1;SGB=-0.379885;MQ0F=0;AF1=1;AC1=2;DP4=0,0,1,0;MQ=60;FQ=-37.6115	GT:PL	0:17,3,0
chr1	1845423	.	TAAAAAA	TAAAAA	0.0382777	.	INDEL;IDV=1;IMF=1;DP=1;SGB=-0.379885;MQ0F=0;AF1=1;AC1=2;DP4=0,0,1,0;MQ=60;FQ=-37.6115	GT:PL	0:17,3,0
chr1	1846138	.	ATTTTTTT	ATTTTTT	0.0192266	.	INDEL;IDV=1;IMF=1;DP=1;SGB=-0.379885;MQ0F=0;AF1=1;AC1=2;DP4=0,0,1,0;MQ=60;FQ=-37.6953	GT:PL	0:14,3,0
chr1	1846874	.	GTTTTT	GTTTT	0.0760422	.	INDEL;IDV=1;IMF=1;DP=1;SGB=-0.379885;MQ0F=0;AF1=1;AC1=2;DP4=0,0,1,0;MQ=60;FQ=-37.569	GT:PL	0:20,3,0
chr1	1849764	.	CTTTTTTT	CTTTTTT	0.0192266	.	INDEL;IDV=1;IMF=1;DP=1;SGB=-0.379885;MQ0F=0;AF1=1;AC1=2;DP4=0,0,1,0;MQ=60;FQ=-37.6953	GT:PL	0:14,3,0
chr1	1849967	.	GAAAAAAAAAAA	GAAAAAAAAAA	0.0060891	.	INDEL;IDV=1;IMF=1;DP=1;SGB=-0.379885;MQ0F=0;AF1=1;AC1=2;DP4=0,0,1,0;MQ=60;FQ=-38.0406	GT:PL	0:9,3,0
chr1	1850193	.	ATTTTTTTT	ATTTTTTT	0.0121411	.	INDEL;IDV=1;IMF=1;DP=1;SGB=-0.379885;MQ0F=0;AF1=1;AC1=2;DP4=0,0,1,0;MQ=60;FQ=-37.7914	GT:PL	0:12,3,0
chr1	1851724	.	CTTTTTTTT	CTTTTTTT	0.0121411	.	INDEL;IDV=1;IMF=1;DP=1;SGB=-0.379885;MQ0F=0;AF1=1;AC1=2;DP4=0,0,1,0;MQ=60;FQ=-37.7914	GT:PL	0:12,3,0
chr1	1854321	.	TGGGGG	TGGGG	0.0760422	.	INDEL;IDV=1;IMF=1;DP=1;SGB=-0.379885;MQ0F=0;AF1=1;AC1=2;DP4=0,0,1,0;MQ=60;FQ=-37.569	GT:PL	0:20,3,0
chr1	1857722	.	TCCCCC	TCCCC	0.0760422	.	INDEL;IDV=1;IMF=1;DP=1;SGB=-0.379885;MQ0F=0;AF1=1;AC1=2;DP4=0,0,1,0;MQ=60;FQ=-37.569	GT:PL	0:20,3,0
chr1	1857830	.	ACCCC	ACCC	0.236052	.	INDEL;IDV=1;IMF=1;DP=1;SGB=-0.379885;MQ0F=0;AF1=1;AC1=2;DP4=0,0,1,0;MQ=60;FQ=-37.5395	GT:PL	0:25,3,0
chr1	1858765	.	GAAAAAAAAA	GAAAAAAAA	0.00964662	.	INDEL;IDV=1;IMF=1;DP=1;SGB=-0.379885;MQ0F=0;AF1=1;AC1=2;DP4=0,0,1,0;MQ=60;FQ=-37.8577	GT:PL	0:11,3,0
chr1	1859116	.	GAAAAAAAA	GAAAAAAA	0.0121411	.	INDEL;IDV=1;IMF=1;DP=1;SGB=-0.379885;MQ0F=0;AF1=1;AC1=2;DP4=0,0,1,0;MQ=60;FQ=-37.7914	GT:PL	0:12,3,0
chr1	1859335	.	CAAAAA	CAAAA	0.0760422	.	INDEL;IDV=1;IMF=1;DP=1;SGB=-0.379885;MQ0F=0;AF1=1;AC1=2;DP4=0,0,1,0;MQ=60;FQ=-37.569	GT:PL	0:20,3,0
chr1	1859524	.	CAAAAAAAAAA	CAAAAAAAAA	0.00766444	.	INDEL;IDV=1;IMF=1;DP=1;SGB=-0.379885;MQ0F=0;AF1=1;AC1=2;DP4=0,0,1,0;MQ=60;FQ=-37.9396	GT:PL	0:10,3,0
chr1	1861912	.	TAAAAAAA	TAAAAAA	0.0192266	.	INDEL;IDV=1;IMF=1;DP=1;SGB=-0.379885;MQ0F=0;AF1=1;AC1=2;DP4=0,0,1,0;MQ=60;FQ=-37.6953	GT:PL	0:14,3,0
chr1	1862448	.	CTTTTTTT	CTTTTTT	0.0192266	.	INDEL;IDV=1;IMF=1;DP=1;SGB=-0.379885;MQ0F=0;AF1=1;AC1=2;DP4=0,0,1,0;MQ=60;FQ=-37.6953	GT:PL	0:14,3,0
chr1	1866015	.	ATTTTTT	ATTTTT	0.0382777	.	INDEL;IDV=1;IMF=1;DP=1;SGB=-0.379885;MQ0F=0;AF1=1;AC1=2;DP4=0,0,1,0;MQ=60;FQ=-37.6115	GT:PL	0:17,3,0
chr1	1866646	.	TAAAAA	TAAAA	0.0760422	.	INDEL;IDV=1;IMF=1;DP=1;SGB=-0.379885;MQ0F=0;AF1=1;AC1=2;DP4=0,0,1,0;MQ=60;FQ=-37.569	GT:PL	0:20,3,0
chr1	1867225	.	TAAAAAAA	TAAAAAA	0.0192266	.	INDEL;IDV=1;IMF=1;DP=1;SGB=-0.379885;MQ0F=0;AF1=1;AC1=2;DP4=0,0,1,0;MQ=60;FQ=-37.6953	GT:PL	0:14,3,0
chr1	1868446	.	GCCCC	GCCC	0.236052	.	INDEL;IDV=1;IMF=1;DP=1;SGB=-0.379885;MQ0F=0;AF1=1;AC1=2;DP4=0,0,1,0;MQ=60;FQ=-37.5395	GT:PL	0:25,3,0
chr1	1869245	.	TAAAAAAAAAAA	TAAAAAAAAAA	0.0060891	.	INDEL;IDV=1;IMF=1;DP=1;SGB=-0.379885;MQ0F=0;AF1=1;AC1=2;DP4=0,0,1,0;MQ=60;FQ=-38.0406	GT:PL	0:9,3,0
chr1	1869560	.	GTTTTTTT	GTTTTTT	0.0192266	.	INDEL;IDV=1;IMF=1;DP=1;SGB=-0.379885;MQ0F=0;AF1=1;AC1=2;DP4=0,0,1,0;MQ=60;FQ=-37.6953	GT:PL	0:14,3,0
chr1	1869582	.	TAAAAAA	TAAAAA	0.0382777	.	INDEL;IDV=1;IMF=1;DP=1;SGB=-0.379885;MQ0F=0;AF1=1;AC1=2;DP4=0,0,1,0;MQ=60;FQ=-37.6115	GT:PL	0:17,3,0
chr1	1879770	.	TCCCCC	TCCCC	0.0760422	.	INDEL;IDV=1;IMF=1;DP=1;SGB=-0.379885;MQ0F=0;AF1=1;AC1=2;DP4=0,0,1,0;MQ=60;FQ=-37.569	GT:PL	0:20,3,0
chr1	1879800	.	GCCCC	GCCC	0.11991	.	INDEL;IDV=1;IMF=1;DP=1;SGB=-0.379885;MQ0F=0;AF1=1;AC1=2;DP4=0,0,1,0;MQ=60;FQ=-37.5531	GT:PL	0:22,3,0
chr1	1881369	.	TCCCC	TCCC	0.236052	.	INDEL;IDV=1;IMF=1;DP=1;SGB=-0.379885;MQ0F=0;AF1=1;AC1=2;DP4=0,0,1,0;MQ=60;FQ=-37.5395	GT:PL	0:25,3,0
chr1	1882535	.	GAAAAAAAA	GAAAAAAA	0.0121411	.	INDEL;IDV=1;IMF=1;DP=1;SGB=-0.379885;MQ0F=0;AF1=1;AC1=2;DP4=0,0,1,0;MQ=60;FQ=-37.7914	GT:PL	0:12,3,0
chr1	1882881	.	CAAAAAAA	CAAAAAA	0.0192266	.	INDEL;IDV=1;IMF=1;DP=1;SGB=-0.379885;MQ0F=0;AF1=1;AC1=2;DP4=0,0,1,0;MQ=60;FQ=-37.6953	GT:PL	0:14,3,0
chr1	1883125	.	TAAAAAAA	TAAAAAA	0.0192266	.	INDEL;IDV=1;IMF=1;DP=1;SGB=-0.379885;MQ0F=0;AF1=1;AC1=2;DP4=0,0,1,0;MQ=60;FQ=-37.6953	GT:PL	0:14,3,0
chr1	1884833	.	TGGGG	TGGG	0.236052	.	INDEL;IDV=1;IMF=1;DP=1;SGB=-0.379885;MQ0F=0;AF1=1;AC1=2;DP4=0,0,1,0;MQ=60;FQ=-37.5395	GT:PL	0:25,3,0
chr1	1887865	.	CAAAAAA	CAAAAA	0.0382777	.	INDEL;IDV=1;IMF=1;DP=1;SGB=-0.379885;MQ0F=0;AF1=1;AC1=2;DP4=0,0,1,0;MQ=60;FQ=-37.6115	GT:PL	0:17,3,0
chr1	1888949	.	CTTTTT	CTTTT	0.0760422	.	INDEL;IDV=1;IMF=1;DP=1;SGB=-0.379885;MQ0F=0;AF1=1;AC1=2;DP4=0,0,1,0;MQ=60;FQ=-37.569	GT:PL	0:20,3,0
chr1	1890383	.	ATTTTTT	ATTTTT	0.0382777	.	INDEL;IDV=1;IMF=1;DP=1;SGB=-0.379885;MQ0F=0;AF1=1;AC1=2;DP4=0,0,1,0;MQ=60;FQ=-37.6115	GT:PL	0:17,3,0
chr1	1891036	.	AGGGG	AGGG	0.236052	.	INDEL;IDV=1;IMF=1;DP=1;SGB=-0.379885;MQ0F=0;AF1=1;AC1=2;DP4=0,0,1,0;MQ=60;FQ=-37.5395	GT:PL	0:25,3,0
chr1	1892097	.	TGGGG	TGGG	0.236052	.	INDEL;IDV=1;IMF=1;DP=1;SGB=-0.379885;MQ0F=0;AF1=1;AC1=2;DP4=0,0,1,0;MQ=60;FQ=-37.5395	GT:PL	0:25,3,0
chr1	1893637	.	GTTTTTTT	GTTTTTT	0.0192266	.	INDEL;IDV=1;IMF=1;DP=1;SGB=-0.379885;MQ0F=0;AF1=1;AC1=2;DP4=0,0,1,0;MQ=60;FQ=-37.6953	GT:PL	0:14,3,0
chr1	1894976	.	AGGGGGG	AGGGGG	0.0382777	.	INDEL;IDV=1;IMF=1;DP=1;SGB=-0.379885;MQ0F=0;AF1=1;AC1=2;DP4=0,0,1,0;MQ=60;FQ=-37.6115	GT:PL	0:17,3,0
chr1	1900527	.	CAAAAAAAA	CAAAAAAA	0.0121411	.	INDEL;IDV=1;IMF=1;DP=1;SGB=-0.379885;MQ0F=0;AF1=1;AC1=2;DP4=0,0,1,0;MQ=60;FQ=-37.7914	GT:PL	0:12,3,0
chr1	1900629	.	CAAAAAAA	CAAAAAA	0.0192266	.	INDEL;IDV=1;IMF=1;DP=1;SGB=-0.379885;MQ0F=0;AF1=1;AC1=2;DP4=0,0,1,0;MQ=60;FQ=-37.6953	GT:PL	0:14,3,0
chr1	1901843	.	CGGGGG	CGGGG	0.0760422	.	INDEL;IDV=1;IMF=1;DP=1;SGB=-0.379885;MQ0F=0;AF1=1;AC1=2;DP4=0,0,1,0;MQ=60;FQ=-37.569	GT:PL	0:20,3,0
chr1	1901882	.	CTTTTTTT	CTTTTTT	0.0192266	.	INDEL;IDV=1;IMF=1;DP=1;SGB=-0.379885;MQ0F=0;AF1=1;AC1=2;DP4=0,0,1,0;MQ=60;FQ=-37.6953	GT:PL	0:14,3,0
chr1	1902156	.	ATTTTTT	ATTTTT	0.0382777	.	INDEL;IDV=1;IMF=1;DP=1;SGB=-0.379885;MQ0F=0;AF1=1;AC1=2;DP4=0,0,1,0;MQ=60;FQ=-37.6115	GT:PL	0:17,3,0
chr1	1902541	.	CAAAAAA	CAAAAA	0.0382777	.	INDEL;IDV=1;IMF=1;DP=1;SGB=-0.379885;MQ0F=0;AF1=1;AC1=2;DP4=0,0,1,0;MQ=60;FQ=-37.6115	GT:PL	0:17,3,0
chr1	1903514	.	TAAAAAAAA	TAAAAAAA	0.0121411	.	INDEL;IDV=1;IMF=1;DP=1;SGB=-0.379885;MQ0F=0;AF1=1;AC1=2;DP4=0,0,1,0;MQ=60;FQ=-37.7914	GT:PL	0:12,3,0
chr1	1903795	.	AGGGGG	AGGGG	0.0760422	.	INDEL;IDV=1;IMF=1;DP=1;SGB=-0.379885;MQ0F=0;AF1=1;AC1=2;DP4=0,0,1,0;MQ=60;FQ=-37.569	GT:PL	0:20,3,0
chr1	1904414	.	CTTTTTTT	CTTTTTT	0.0192266	.	INDEL;IDV=1;IMF=1;DP=1;SGB=-0.379885;MQ0F=0;AF1=1;AC1=2;DP4=0,0,1,0;MQ=60;FQ=-37.6953	GT:PL	0:14,3,0
chr1	1905207	.	GAAAAAAAA	GAAAAAAA	0.0121411	.	INDEL;IDV=1;IMF=1;DP=1;SGB=-0.379885;MQ0F=0;AF1=1;AC1=2;DP4=0,0,1,0;MQ=60;FQ=-37.7914	GT:PL	0:12,3,0
chr1	1906208	.	GTTTTTT	GTTTTT	0.0382777	.	INDEL;IDV=1;IMF=1;DP=1;SGB=-0.379885;MQ0F=0;AF1=1;AC1=2;DP4=0,0,1,0;MQ=60;FQ=-37.6115	GT:PL	0:17,3,0
chr1	1915059	.	ACCCCC	ACCCC	0.0760422	.	INDEL;IDV=1;IMF=1;DP=1;SGB=-0.379885;MQ0F=0;AF1=1;AC1=2;DP4=0,0,1,0;MQ=60;FQ=-37.569	GT:PL	0:20,3,0
chr1	1915497	.	GCCC	GCC	1.31116	.	INDEL;IDV=1;IMF=1;DP=1;SGB=-0.379885;MQ0F=0;AF1=1;AC1=2;DP4=0,0,1,0;MQ=60;FQ=-37.5279	GT:PL	0:33,3,0
chr1	1916106	.	CGGGGG	CGGGG	0.0760422	.	INDEL;IDV=1;IMF=1;DP=1;SGB=-0.379885;MQ0F=0;AF1=1;AC1=2;DP4=0,0,1,0;MQ=60;FQ=-37.569	GT:PL	0:20,3,0
chr1	1917924	.	CGGGG	CGGG	0.236052	.	INDEL;IDV=1;IMF=1;DP=1;SGB=-0.379885;MQ0F=0;AF1=1;AC1=2;DP4=0,0,1,0;MQ=60;FQ=-37.5395	GT:PL	0:25,3,0
chr1	1918016	.	TGGGGG	TGGGG	0.0760422	.	INDEL;IDV=1;IMF=1;DP=1;SGB=-0.379885;MQ0F=0;AF1=1;AC1=2;DP4=0,0,1,0;MQ=60;FQ=-37.569	GT:PL	0:20,3,0
chr1	1919016	.	TGGGGG	TGGGG	0.0760422	.	INDEL;IDV=1;IMF=1;DP=1;SGB=-0.379885;MQ0F=0;AF1=1;AC1=2;DP4=0,0,1,0;MQ=60;FQ=-37.569	GT:PL	0:20,3,0
chr1	1921769	.	TCCCC	TCCC	0.236052	.	INDEL;IDV=1;IMF=1;DP=1;SGB=-0.379885;MQ0F=0;AF1=1;AC1=2;DP4=0,0,1,0;MQ=60;FQ=-37.5395	GT:PL	0:25,3,0
chr1	1924030	.	CAAAAAAAAAA	CAAAAAAAAA	0.00766444	.	INDEL;IDV=1;IMF=1;DP=1;SGB=-0.379885;MQ0F=0;AF1=1;AC1=2;DP4=0,0,1,0;MQ=60;FQ=-37.9396	GT:PL	0:10,3,0
chr1	1929443	.	CTTTTT	CTTTT	0.0760422	.	INDEL;IDV=1;IMF=1;DP=1;SGB=-0.379885;MQ0F=0;AF1=1;AC1=2;DP4=0,0,1,0;MQ=60;FQ=-37.569	GT:PL	0:20,3,0
chr1	1930504	.	TAAAAAA	TAAAAA	0.0382777	.	INDEL;IDV=1;IMF=1;DP=1;SGB=-0.379885;MQ0F=0;AF1=1;AC1=2;DP4=0,0,1,0;MQ=60;FQ=-37.6115	GT:PL	0:17,3,0
chr1	1930798	.	CTTTTTTTTT	CTTTTTTTT	0.00964662	.	INDEL;IDV=1;IMF=1;DP=1;SGB=-0.379885;MQ0F=0;AF1=1;AC1=2;DP4=0,0,1,0;MQ=60;FQ=-37.8577	GT:PL	0:11,3,0
chr1	1931408	.	CAAAAA	CAAAA	0.0760422	.	INDEL;IDV=1;IMF=1;DP=1;SGB=-0.379885;MQ0F=0;AF1=1;AC1=2;DP4=0,0,1,0;MQ=60;FQ=-37.569	GT:PL	0:20,3,0
chr1	1931828	.	CAAAAA	CAAAA	0.0760422	.	INDEL;IDV=1;IMF=1;DP=1;SGB=-0.379885;MQ0F=0;AF1=1;AC1=2;DP4=0,0,1,0;MQ=60;FQ=-37.569	GT:PL	0:20,3,0
chr1	1932067	.	TAAAAAA	TAAAAA	0.0382777	.	INDEL;IDV=1;IMF=1;DP=1;SGB=-0.379885;MQ0F=0;AF1=1;AC1=2;DP4=0,0,1,0;MQ=60;FQ=-37.6115	GT:PL	0:17,3,0
chr1	1932574	.	GAAAAAAAA	GAAAAAAA	0.0121411	.	INDEL;IDV=1;IMF=1;DP=1;SGB=-0.379885;MQ0F=0;AF1=1;AC1=2;DP4=0,0,1,0;MQ=60;FQ=-37.7914	GT:PL	0:12,3,0
chr1	1932761	.	CTTTTT	CTTTT	0.0760422	.	INDEL;IDV=1;IMF=1;DP=1;SGB=-0.379885;MQ0F=0;AF1=1;AC1=2;DP4=0,0,1,0;MQ=60;FQ=-37.569	GT:PL	0:20,3,0
chr1	1932948	.	ACCCCC	ACCCC	0.0760422	.	INDEL;IDV=1;IMF=1;DP=1;SGB=-0.379885;MQ0F=0;AF1=1;AC1=2;DP4=0,0,1,0;MQ=60;FQ=-37.569	GT:PL	0:20,3,0
chr1	1932985	.	ACCCCC	ACCCC	0.0760422	.	INDEL;IDV=1;IMF=1;DP=1;SGB=-0.379885;MQ0F=0;AF1=1;AC1=2;DP4=0,0,1,0;MQ=60;FQ=-37.569	GT:PL	0:20,3,0
chr1	1933065	.	ACCC	ACC	1.31116	.	INDEL;IDV=1;IMF=1;DP=1;SGB=-0.379885;MQ0F=0;AF1=1;AC1=2;DP4=0,0,1,0;MQ=60;FQ=-37.5279	GT:PL	0:33,3,0
chr1	1933605	.	GCCCCCC	GCCCCC	0.0382777	.	INDEL;IDV=1;IMF=1;DP=1;SGB=-0.379885;MQ0F=0;AF1=1;AC1=2;DP4=0,0,1,0;MQ=60;FQ=-37.6115	GT:PL	0:17,3,0
chr1	1934167	.	ACCCCC	ACCCC	0.0760422	.	INDEL;IDV=1;IMF=1;DP=1;SGB=-0.379885;MQ0F=0;AF1=1;AC1=2;DP4=0,0,1,0;MQ=60;FQ=-37.569	GT:PL	0:20,3,0
chr1	1934932	.	TAAAAAA	TAAAAA	0.0382777	.	INDEL;IDV=1;IMF=1;DP=1;SGB=-0.379885;MQ0F=0;AF1=1;AC1=2;DP4=0,0,1,0;MQ=60;FQ=-37.6115	GT:PL	0:17,3,0
chr1	1935411	.	ACCCC	ACCC	0.236052	.	INDEL;IDV=1;IMF=1;DP=1;SGB=-0.379885;MQ0F=0;AF1=1;AC1=2;DP4=0,0,1,0;MQ=60;FQ=-37.5395	GT:PL	0:25,3,0
chr1	1935597	.	GAAAAAAAA	GAAAAAAA	0.0121411	.	INDEL;IDV=1;IMF=1;DP=1;SGB=-0.379885;MQ0F=0;AF1=1;AC1=2;DP4=0,0,1,0;MQ=60;FQ=-37.7914	GT:PL	0:12,3,0
chr1	1936373	.	ATTTT	ATTT	0.236052	.	INDEL;IDV=1;IMF=1;DP=1;SGB=-0.379885;MQ0F=0;AF1=1;AC1=2;DP4=0,0,1,0;MQ=60;FQ=-37.5395	GT:PL	0:25,3,0
chr1	1938758	.	TCCCC	TCCC	0.236052	.	INDEL;IDV=1;IMF=1;DP=1;SGB=-0.379885;MQ0F=0;AF1=1;AC1=2;DP4=0,0,1,0;MQ=60;FQ=-37.5395	GT:PL	0:25,3,0
chr1	1938959	.	ATTTTT	ATTTT	0.0760422	.	INDEL;IDV=1;IMF=1;DP=1;SGB=-0.379885;MQ0F=0;AF1=1;AC1=2;DP4=0,0,1,0;MQ=60;FQ=-37.569	GT:PL	0:20,3,0
chr1	1938995	.	ACCCCC	ACCCC	0.0760422	.	INDEL;IDV=1;IMF=1;DP=1;SGB=-0.379885;MQ0F=0;AF1=1;AC1=2;DP4=0,0,1,0;MQ=60;FQ=-37.569	GT:PL	0:20,3,0
chr1	1940051	.	GCCC	GCC	1.31116	.	INDEL;IDV=1;IMF=1;DP=1;SGB=-0.379885;MQ0F=0;AF1=1;AC1=2;DP4=0,0,1,0;MQ=60;FQ=-37.5279	GT:PL	0:33,3,0
chr1	1940350	.	TAAAAAA	TAAAAA	0.0382777	.	INDEL;IDV=1;IMF=1;DP=1;SGB=-0.379885;MQ0F=0;AF1=1;AC1=2;DP4=0,0,1,0;MQ=60;FQ=-37.6115	GT:PL	0:17,3,0
chr1	1941754	.	TGGGGGG	TGGGGG	0.0382777	.	INDEL;IDV=1;IMF=1;DP=1;SGB=-0.379885;MQ0F=0;AF1=1;AC1=2;DP4=0,0,1,0;MQ=60;FQ=-37.6115	GT:PL	0:17,3,0
chr1	1942600	.	AGGGGG	AGGGG	0.0760422	.	INDEL;IDV=1;IMF=1;DP=1;SGB=-0.379885;MQ0F=0;AF1=1;AC1=2;DP4=0,0,1,0;MQ=60;FQ=-37.569	GT:PL	0:20,3,0
chr1	1942631	.	GTTTTTT	GTTTTT	0.0382777	.	INDEL;IDV=1;IMF=1;DP=1;SGB=-0.379885;MQ0F=0;AF1=1;AC1=2;DP4=0,0,1,0;MQ=60;FQ=-37.6115	GT:PL	0:17,3,0
chr1	1943454	.	CAAAAA	CAAAA	0.0760422	.	INDEL;IDV=1;IMF=1;DP=1;SGB=-0.379885;MQ0F=0;AF1=1;AC1=2;DP4=0,0,1,0;MQ=60;FQ=-37.569	GT:PL	0:20,3,0
chr1	1945505	.	TAAAAAAAA	TAAAAAAA	0.0121411	.	INDEL;IDV=1;IMF=1;DP=1;SGB=-0.379885;MQ0F=0;AF1=1;AC1=2;DP4=0,0,1,0;MQ=60;FQ=-37.7914	GT:PL	0:12,3,0
chr1	1946412	.	GAAAAAAAAA	GAAAAAAAA	0.00964662	.	INDEL;IDV=1;IMF=1;DP=1;SGB=-0.379885;MQ0F=0;AF1=1;AC1=2;DP4=0,0,1,0;MQ=60;FQ=-37.8577	GT:PL	0:11,3,0
chr1	1946554	.	CGGGGGGG	CGGGGGG	0.0192266	.	INDEL;IDV=1;IMF=1;DP=1;SGB=-0.379885;MQ0F=0;AF1=1;AC1=2;DP4=0,0,1,0;MQ=60;FQ=-37.6953	GT:PL	0:14,3,0
chr1	1947664	.	GAAAAA	GAAAA	0.0760422	.	INDEL;IDV=1;IMF=1;DP=1;SGB=-0.379885;MQ0F=0;AF1=1;AC1=2;DP4=0,0,1,0;MQ=60;FQ=-37.569	GT:PL	0:20,3,0
chr1	1948380	.	ACCCCCC	ACCCCC	0.0382777	.	INDEL;IDV=1;IMF=1;DP=1;SGB=-0.379885;MQ0F=0;AF1=1;AC1=2;DP4=0,0,1,0;MQ=60;FQ=-37.6115	GT:PL	0:17,3,0
chr1	1948685	.	CAAAAA	CAAAA	0.0760422	.	INDEL;IDV=1;IMF=1;DP=1;SGB=-0.379885;MQ0F=0;AF1=1;AC1=2;DP4=0,0,1,0;MQ=60;FQ=-37.569	GT:PL	0:20,3,0
chr1	1948801	.	GCCCC	GCCC	0.236052	.	INDEL;IDV=1;IMF=1;DP=1;SGB=-0.379885;MQ0F=0;AF1=1;AC1=2;DP4=0,0,1,0;MQ=60;FQ=-37.5395	GT:PL	0:25,3,0
chr1	1949404	.	GCC	GC	1.92727	.	INDEL;IDV=1;IMF=1;DP=1;SGB=-0.379885;MQ0F=0;AF1=1;AC1=2;DP4=0,0,1,0;MQ=60;FQ=-37.5271	GT:PL	0:35,3,0
chr1	1949738	.	TGGGG	TGGG	0.236052	.	INDEL;IDV=1;IMF=1;DP=1;SGB=-0.379885;MQ0F=0;AF1=1;AC1=2;DP4=0,0,1,0;MQ=60;FQ=-37.5395	GT:PL	0:25,3,0
chr1	1951545	.	GCCCC	GCCC	0.236052	.	INDEL;IDV=1;IMF=1;DP=1;SGB=-0.379885;MQ0F=0;AF1=1;AC1=2;DP4=0,0,1,0;MQ=60;FQ=-37.5395	GT:PL	0:25,3,0
chr1	1953720	.	TGGGG	TGGG	0.236052	.	INDEL;IDV=1;IMF=1;DP=1;SGB=-0.379885;MQ0F=0;AF1=1;AC1=2;DP4=0,0,1,0;MQ=60;FQ=-37.5395	GT:PL	0:25,3,0
chr1	1953799	.	CAAAAAA	CAAAAA	0.0382777	.	INDEL;IDV=1;IMF=1;DP=1;SGB=-0.379885;MQ0F=0;AF1=1;AC1=2;DP4=0,0,1,0;MQ=60;FQ=-37.6115	GT:PL	0:17,3,0
chr1	1954185	.	TGGG	TGG	1.31116	.	INDEL;IDV=1;IMF=1;DP=1;SGB=-0.379885;MQ0F=0;AF1=1;AC1=2;DP4=0,0,1,0;MQ=60;FQ=-37.5279	GT:PL	0:33,3,0
chr1	1955454	.	CTTTTTT	CTTTTT	0.0382777	.	INDEL;IDV=1;IMF=1;DP=1;SGB=-0.379885;MQ0F=0;AF1=1;AC1=2;DP4=0,0,1,0;MQ=60;FQ=-37.6115	GT:PL	0:17,3,0
chr1	1956197	.	TCCCCC	TCCCC	0.0760422	.	INDEL;IDV=1;IMF=1;DP=1;SGB=-0.379885;MQ0F=0;AF1=1;AC1=2;DP4=0,0,1,0;MQ=60;FQ=-37.569	GT:PL	0:20,3,0
chr1	1959017	.	CGGGGG	CGGGG	0.0760422	.	INDEL;IDV=1;IMF=1;DP=1;SGB=-0.379885;MQ0F=0;AF1=1;AC1=2;DP4=0,0,1,0;MQ=60;FQ=-37.569	GT:PL	0:20,3,0
chr1	1963944	.	CTTTTTTTT	CTTTTTTT	0.0121411	.	INDEL;IDV=1;IMF=1;DP=1;SGB=-0.379885;MQ0F=0;AF1=1;AC1=2;DP4=0,0,1,0;MQ=60;FQ=-37.7914	GT:PL	0:12,3,0
chr1	1965891	.	TAAAAAA	TAAAAA	0.0382777	.	INDEL;IDV=1;IMF=1;DP=1;SGB=-0.379885;MQ0F=0;AF1=1;AC1=2;DP4=0,0,1,0;MQ=60;FQ=-37.6115	GT:PL	0:17,3,0
chr1	1966005	.	TGGGGG	TGGGG	0.0760422	.	INDEL;IDV=1;IMF=1;DP=1;SGB=-0.379885;MQ0F=0;AF1=1;AC1=2;DP4=0,0,1,0;MQ=60;FQ=-37.569	GT:PL	0:20,3,0
chr1	1968008	.	CGGGG	CGGG	0.236052	.	INDEL;IDV=1;IMF=1;DP=1;SGB=-0.379885;MQ0F=0;AF1=1;AC1=2;DP4=0,0,1,0;MQ=60;FQ=-37.5395	GT:PL	0:25,3,0
chr1	1978327	.	GAAAAAAAA	GAAAAAAA	0.0121411	.	INDEL;IDV=1;IMF=1;DP=1;SGB=-0.379885;MQ0F=0;AF1=1;AC1=2;DP4=0,0,1,0;MQ=60;FQ=-37.7914	GT:PL	0:12,3,0
chr1	1980030	.	CAAAAAAA	CAAAAAA	0.0192266	.	INDEL;IDV=1;IMF=1;DP=1;SGB=-0.379885;MQ0F=0;AF1=1;AC1=2;DP4=0,0,1,0;MQ=60;FQ=-37.6953	GT:PL	0:14,3,0
chr1	1981557	.	GGC	G	0.570217	.	INDEL;IDV=1;IMF=1;DP=1;SGB=-0.379885;MQ0F=0;AF1=1;AC1=2;DP4=0,0,1,0;MQ=60;FQ=-37.5312	GT:PL	0:29,3,0
chr1	1982772	.	TAAAAA	TAAAA	0.0760422	.	INDEL;IDV=1;IMF=1;DP=1;SGB=-0.379885;MQ0F=0;AF1=1;AC1=2;DP4=0,0,1,0;MQ=60;FQ=-37.569	GT:PL	0:20,3,0
chr1	1983577	.	GTTTTTTTT	GTTTTTTT	0.0121411	.	INDEL;IDV=1;IMF=1;DP=1;SGB=-0.379885;MQ0F=0;AF1=1;AC1=2;DP4=0,0,1,0;MQ=60;FQ=-37.7914	GT:PL	0:12,3,0
chr1	1985535	.	TAAAAAA	TAAAAA	0.0382777	.	INDEL;IDV=1;IMF=1;DP=1;SGB=-0.379885;MQ0F=0;AF1=1;AC1=2;DP4=0,0,1,0;MQ=60;FQ=-37.6115	GT:PL	0:17,3,0
chr1	1985681	.	ATTTTTT	ATTTTT	0.0382777	.	INDEL;IDV=1;IMF=1;DP=1;SGB=-0.379885;MQ0F=0;AF1=1;AC1=2;DP4=0,0,1,0;MQ=60;FQ=-37.6115	GT:PL	0:17,3,0
chr1	1988130	.	GTTTTTTT	GTTTTTT	0.0192266	.	INDEL;IDV=1;IMF=1;DP=1;SGB=-0.379885;MQ0F=0;AF1=1;AC1=2;DP4=0,0,1,0;MQ=60;FQ=-37.6953	GT:PL	0:14,3,0
chr1	1988253	.	ACCCC	ACCC	0.236052	.	INDEL;IDV=1;IMF=1;DP=1;SGB=-0.379885;MQ0F=0;AF1=1;AC1=2;DP4=0,0,1,0;MQ=60;FQ=-37.5395	GT:PL	0:25,3,0
chr1	1988324	.	CAAAAAA	CAAAAA	0.0382777	.	INDEL;IDV=1;IMF=1;DP=1;SGB=-0.379885;MQ0F=0;AF1=1;AC1=2;DP4=0,0,1,0;MQ=60;FQ=-37.6115	GT:PL	0:17,3,0
chr1	1988473	.	CAAAAAA	CAAAAA	0.0382777	.	INDEL;IDV=1;IMF=1;DP=1;SGB=-0.379885;MQ0F=0;AF1=1;AC1=2;DP4=0,0,1,0;MQ=60;FQ=-37.6115	GT:PL	0:17,3,0
chr1	1989140	.	TGGGGG	TGGGG	0.0760422	.	INDEL;IDV=1;IMF=1;DP=1;SGB=-0.379885;MQ0F=0;AF1=1;AC1=2;DP4=0,0,1,0;MQ=60;FQ=-37.569	GT:PL	0:20,3,0
chr1	1990231	.	ATTTTTTTTT	ATTTTTTTT	0.00964662	.	INDEL;IDV=1;IMF=1;DP=1;SGB=-0.379885;MQ0F=0;AF1=1;AC1=2;DP4=0,0,1,0;MQ=60;FQ=-37.8577	GT:PL	0:11,3,0
chr1	1990436	.	TGGGGG	TGGGG	0.0760422	.	INDEL;IDV=1;IMF=1;DP=1;SGB=-0.379885;MQ0F=0;AF1=1;AC1=2;DP4=0,0,1,0;MQ=60;FQ=-37.569	GT:PL	0:20,3,0
chr1	1991866	.	CGGGGGG	CGGGGG	0.0382777	.	INDEL;IDV=1;IMF=1;DP=1;SGB=-0.379885;MQ0F=0;AF1=1;AC1=2;DP4=0,0,1,0;MQ=60;FQ=-37.6115	GT:PL	0:17,3,0
chr1	1992528	.	CGGGGG	CGGGG	0.0760422	.	INDEL;IDV=1;IMF=1;DP=1;SGB=-0.379885;MQ0F=0;AF1=1;AC1=2;DP4=0,0,1,0;MQ=60;FQ=-37.569	GT:PL	0:20,3,0
chr1	1992753	.	ATTTTT	ATTTT	0.0760422	.	INDEL;IDV=1;IMF=1;DP=1;SGB=-0.379885;MQ0F=0;AF1=1;AC1=2;DP4=0,0,1,0;MQ=60;FQ=-37.569	GT:PL	0:20,3,0
chr1	1992860	.	CTTTTT	CTTTT	0.0760422	.	INDEL;IDV=1;IMF=1;DP=1;SGB=-0.379885;MQ0F=0;AF1=1;AC1=2;DP4=0,0,1,0;MQ=60;FQ=-37.569	GT:PL	0:20,3,0
chr1	1993857	.	TGGGG	TGGG	0.236052	.	INDEL;IDV=1;IMF=1;DP=1;SGB=-0.379885;MQ0F=0;AF1=1;AC1=2;DP4=0,0,1,0;MQ=60;FQ=-37.5395	GT:PL	0:25,3,0
chr1	1994312	.	AGGGGG	AGGGG	0.0760422	.	INDEL;IDV=1;IMF=1;DP=1;SGB=-0.379885;MQ0F=0;AF1=1;AC1=2;DP4=0,0,1,0;MQ=60;FQ=-37.569	GT:PL	0:20,3,0
chr1	1994446	.	AGGGGGGGGGGG	AGGGGGGGGGGGGGGGGGG	22.4955	.	INDEL;IDV=1;IMF=1;DP=1;SGB=-0.379885;MQ0F=0;AF1=1;AC1=2;DP4=0,0,1,0;MQ=60;FQ=-37.5258	GT:PL	1:60,3,0
chr1	1994464	.	A	C	30.0164	.	DP=1;SGB=-0.379885;MQ0F=0;AF1=1;AC1=2;DP4=0,0,1,0;MQ=60;FQ=-29.9901	GT:PL	1:60,0
chr1	1995934	.	TGGGG	TGGG	0.236052	.	INDEL;IDV=1;IMF=1;DP=1;SGB=-0.379885;MQ0F=0;AF1=1;AC1=2;DP4=0,0,1,0;MQ=60;FQ=-37.5395	GT:PL	0:25,3,0
chr1	1996946	.	CAAAAA	CAAAA	0.0760422	.	INDEL;IDV=1;IMF=1;DP=1;SGB=-0.379885;MQ0F=0;AF1=1;AC1=2;DP4=0,0,1,0;MQ=60;FQ=-37.569	GT:PL	0:20,3,0
chr1	1997851	.	ACCCC	ACCC	0.236052	.	INDEL;IDV=1;IMF=1;DP=1;SGB=-0.379885;MQ0F=0;AF1=1;AC1=2;DP4=0,0,1,0;MQ=60;FQ=-37.5395	GT:PL	0:25,3,0
chr1	1998104	.	TGGGG	TGGG	0.236052	.	INDEL;IDV=1;IMF=1;DP=1;SGB=-0.379885;MQ0F=0;AF1=1;AC1=2;DP4=0,0,1,0;MQ=60;FQ=-37.5395	GT:PL	0:25,3,0
chr1	1998348	.	TAAAAAAAAAA	TAAAAAAAAA	0.00766444	.	INDEL;IDV=1;IMF=1;DP=1;SGB=-0.379885;MQ0F=0;AF1=1;AC1=2;DP4=0,0,1,0;MQ=60;FQ=-37.9396	GT:PL	0:10,3,0
chr1	1999467	.	AGGGG	AGGG	0.236052	.	INDEL;IDV=1;IMF=1;DP=1;SGB=-0.379885;MQ0F=0;AF1=1;AC1=2;DP4=0,0,1,0;MQ=60;FQ=-37.5395	GT:PL	0:25,3,0
chr1	1999813	.	CGGGG	CGGG	0.236052	.	INDEL;IDV=1;IMF=1;DP=1;SGB=-0.379885;MQ0F=0;AF1=1;AC1=2;DP4=0,0,1,0;MQ=60;FQ=-37.5395	GT:PL	0:25,3,0
chr1	2002181	.	TGGG	TGG	1.31116	.	INDEL;IDV=1;IMF=1;DP=1;SGB=-0.379885;MQ0F=0;AF1=1;AC1=2;DP4=0,0,1,0;MQ=60;FQ=-37.5279	GT:PL	0:33,3,0
chr1	2002538	.	TGGGGG	TGGGG	0.0760422	.	INDEL;IDV=1;IMF=1;DP=1;SGB=-0.379885;MQ0F=0;AF1=1;AC1=2;DP4=0,0,1,0;MQ=60;FQ=-37.569	GT:PL	0:20,3,0
chr1	2004135	.	GCCCCC	GCCCC	0.0760422	.	INDEL;IDV=1;IMF=1;DP=1;SGB=-0.379885;MQ0F=0;AF1=1;AC1=2;DP4=0,0,1,0;MQ=60;FQ=-37.569	GT:PL	0:20,3,0
chr1	2004240	.	ACCCC	ACCC	0.236052	.	INDEL;IDV=1;IMF=1;DP=1;SGB=-0.379885;MQ0F=0;AF1=1;AC1=2;DP4=0,0,1,0;MQ=60;FQ=-37.5395	GT:PL	0:25,3,0
chr1	2005609	.	TAAAAAA	TAAAAA	0.0382777	.	INDEL;IDV=1;IMF=1;DP=1;SGB=-0.379885;MQ0F=0;AF1=1;AC1=2;DP4=0,0,1,0;MQ=60;FQ=-37.6115	GT:PL	0:17,3,0
chr1	2005986	.	ATTTTTT	ATTTTT	0.0382777	.	INDEL;IDV=1;IMF=1;DP=1;SGB=-0.379885;MQ0F=0;AF1=1;AC1=2;DP4=0,0,1,0;MQ=60;FQ=-37.6115	GT:PL	0:17,3,0
chr1	2006603	.	ACCCCC	ACCCC	0.0760422	.	INDEL;IDV=1;IMF=1;DP=1;SGB=-0.379885;MQ0F=0;AF1=1;AC1=2;DP4=0,0,1,0;MQ=60;FQ=-37.569	GT:PL	0:20,3,0
chr1	2006881	.	ATTTT	ATTT	0.236052	.	INDEL;IDV=1;IMF=1;DP=1;SGB=-0.379885;MQ0F=0;AF1=1;AC1=2;DP4=0,0,1,0;MQ=60;FQ=-37.5395	GT:PL	0:25,3,0
chr1	2006953	.	GAAAAAAAAA	GAAAAAAAA	0.00964662	.	INDEL;IDV=1;IMF=1;DP=1;SGB=-0.379885;MQ0F=0;AF1=1;AC1=2;DP4=0,0,1,0;MQ=60;FQ=-37.8577	GT:PL	0:11,3,0
chr1	2007471	.	TAAAAAA	TAAAAA	0.0382777	.	INDEL;IDV=1;IMF=1;DP=1;SGB=-0.379885;MQ0F=0;AF1=1;AC1=2;DP4=0,0,1,0;MQ=60;FQ=-37.6115	GT:PL	0:17,3,0
chr1	2007902	.	CAAAAA	CAAAA	0.0760422	.	INDEL;IDV=1;IMF=1;DP=1;SGB=-0.379885;MQ0F=0;AF1=1;AC1=2;DP4=0,0,1,0;MQ=60;FQ=-37.569	GT:PL	0:20,3,0
chr1	2008201	.	GAAAAAAAAAA	GAAAAAAAAA	0.00766444	.	INDEL;IDV=1;IMF=1;DP=1;SGB=-0.379885;MQ0F=0;AF1=1;AC1=2;DP4=0,0,1,0;MQ=60;FQ=-37.9396	GT:PL	0:10,3,0
chr1	2008326	.	TAAAAAAA	TAAAAAA	0.0192266	.	INDEL;IDV=1;IMF=1;DP=1;SGB=-0.379885;MQ0F=0;AF1=1;AC1=2;DP4=0,0,1,0;MQ=60;FQ=-37.6953	GT:PL	0:14,3,0
chr1	2008401	.	ATTTTTTT	ATTTTTT	0.0192266	.	INDEL;IDV=1;IMF=1;DP=1;SGB=-0.379885;MQ0F=0;AF1=1;AC1=2;DP4=0,0,1,0;MQ=60;FQ=-37.6953	GT:PL	0:14,3,0
chr1	2009297	.	GAAAAAA	GAAAAA	0.0382777	.	INDEL;IDV=1;IMF=1;DP=1;SGB=-0.379885;MQ0F=0;AF1=1;AC1=2;DP4=0,0,1,0;MQ=60;FQ=-37.6115	GT:PL	0:17,3,0
chr1	2009419	.	GAAAAAA	GAAAAA	0.0382777	.	INDEL;IDV=1;IMF=1;DP=1;SGB=-0.379885;MQ0F=0;AF1=1;AC1=2;DP4=0,0,1,0;MQ=60;FQ=-37.6115	GT:PL	0:17,3,0
chr1	2009478	.	CAAAAAAAA	CAAAAAAA	0.0121411	.	INDEL;IDV=1;IMF=1;DP=1;SGB=-0.379885;MQ0F=0;AF1=1;AC1=2;DP4=0,0,1,0;MQ=60;FQ=-37.7914	GT:PL	0:12,3,0
chr1	2010391	.	GAAAAAA	GAAAAA	0.0382777	.	INDEL;IDV=1;IMF=1;DP=1;SGB=-0.379885;MQ0F=0;AF1=1;AC1=2;DP4=0,0,1,0;MQ=60;FQ=-37.6115	GT:PL	0:17,3,0
chr1	2012032	.	AGGGGG	AGGGG	0.0760422	.	INDEL;IDV=1;IMF=1;DP=1;SGB=-0.379885;MQ0F=0;AF1=1;AC1=2;DP4=0,0,1,0;MQ=60;FQ=-37.569	GT:PL	0:20,3,0
chr1	2013599	.	CGGGGG	CGGGG	0.0760422	.	INDEL;IDV=1;IMF=1;DP=1;SGB=-0.379885;MQ0F=0;AF1=1;AC1=2;DP4=0,0,1,0;MQ=60;FQ=-37.569	GT:PL	0:20,3,0
chr1	2013934	.	TGGGGG	TGGGG	0.0760422	.	INDEL;IDV=1;IMF=1;DP=1;SGB=-0.379885;MQ0F=0;AF1=1;AC1=2;DP4=0,0,1,0;MQ=60;FQ=-37.569	GT:PL	0:20,3,0
chr1	2014231	.	CGGGGG	CGGGG	0.0760422	.	INDEL;IDV=1;IMF=1;DP=1;SGB=-0.379885;MQ0F=0;AF1=1;AC1=2;DP4=0,0,1,0;MQ=60;FQ=-37.569	GT:PL	0:20,3,0
chr1	2014573	.	CTTTTTTT	CTTTTTT	0.0192266	.	INDEL;IDV=1;IMF=1;DP=1;SGB=-0.379885;MQ0F=0;AF1=1;AC1=2;DP4=0,0,1,0;MQ=60;FQ=-37.6953	GT:PL	0:14,3,0
chr1	2015936	.	GCCC	GCC	1.31116	.	INDEL;IDV=1;IMF=1;DP=1;SGB=-0.379885;MQ0F=0;AF1=1;AC1=2;DP4=0,0,1,0;MQ=60;FQ=-37.5279	GT:PL	0:33,3,0
chr1	2017460	.	GAAAAAAAA	GAAAAAAA	0.0121411	.	INDEL;IDV=1;IMF=1;DP=1;SGB=-0.379885;MQ0F=0;AF1=1;AC1=2;DP4=0,0,1,0;MQ=60;FQ=-37.7914	GT:PL	0:12,3,0
chr1	2018423	.	AGGGG	AGGG	0.236052	.	INDEL;IDV=1;IMF=1;DP=1;SGB=-0.379885;MQ0F=0;AF1=1;AC1=2;DP4=0,0,1,0;MQ=60;FQ=-37.5395	GT:PL	0:25,3,0
chr1	2020056	.	AGGGG	AGGG	0.236052	.	INDEL;IDV=1;IMF=1;DP=1;SGB=-0.379885;MQ0F=0;AF1=1;AC1=2;DP4=0,0,1,0;MQ=60;FQ=-37.5395	GT:PL	0:25,3,0
chr1	2025812	.	AGGGG	AGGG	0.236052	.	INDEL;IDV=1;IMF=1;DP=1;SGB=-0.379885;MQ0F=0;AF1=1;AC1=2;DP4=0,0,1,0;MQ=60;FQ=-37.5395	GT:PL	0:25,3,0
chr1	2031308	.	GAAAAAAAAAA	GAAAAAAAAA	0.00766444	.	INDEL;IDV=1;IMF=1;DP=1;SGB=-0.379885;MQ0F=0;AF1=1;AC1=2;DP4=0,0,1,0;MQ=60;FQ=-37.9396	GT:PL	0:10,3,0
chr1	2031427	.	GAAAAA	GAAAA	0.0760422	.	INDEL;IDV=1;IMF=1;DP=1;SGB=-0.379885;MQ0F=0;AF1=1;AC1=2;DP4=0,0,1,0;MQ=60;FQ=-37.569	GT:PL	0:20,3,0
chr1	2032910	.	TAAAAAA	TAAAAA	0.0382777	.	INDEL;IDV=1;IMF=1;DP=1;SGB=-0.379885;MQ0F=0;AF1=1;AC1=2;DP4=0,0,1,0;MQ=60;FQ=-37.6115	GT:PL	0:17,3,0
chr1	2034288	.	AGGGG	AGGG	0.236052	.	INDEL;IDV=1;IMF=1;DP=1;SGB=-0.379885;MQ0F=0;AF1=1;AC1=2;DP4=0,0,1,0;MQ=60;FQ=-37.5395	GT:PL	0:25,3,0
chr1	2034370	.	CAAAAAAAAA	CAAAAAAAA	0.00964662	.	INDEL;IDV=1;IMF=1;DP=1;SGB=-0.379885;MQ0F=0;AF1=1;AC1=2;DP4=0,0,1,0;MQ=60;FQ=-37.8577	GT:PL	0:11,3,0
chr1	2035094	.	AGGGGG	AGGGG	0.0760422	.	INDEL;IDV=1;IMF=1;DP=1;SGB=-0.379885;MQ0F=0;AF1=1;AC1=2;DP4=0,0,1,0;MQ=60;FQ=-37.569	GT:PL	0:20,3,0
chr1	2035206	.	TAAAAAAAAA	TAAAAAAAA	0.00964662	.	INDEL;IDV=1;IMF=1;DP=1;SGB=-0.379885;MQ0F=0;AF1=1;AC1=2;DP4=0,0,1,0;MQ=60;FQ=-37.8577	GT:PL	0:11,3,0
chr1	2035318	.	CAAAAAAA	CAAAAAA	0.0192266	.	INDEL;IDV=1;IMF=1;DP=1;SGB=-0.379885;MQ0F=0;AF1=1;AC1=2;DP4=0,0,1,0;MQ=60;FQ=-37.6953	GT:PL	0:14,3,0
chr1	2035848	.	TGGG	TGG	1.31116	.	INDEL;IDV=1;IMF=1;DP=1;SGB=-0.379885;MQ0F=0;AF1=1;AC1=2;DP4=0,0,1,0;MQ=60;FQ=-37.5279	GT:PL	0:33,3,0
chr1	2035943	.	CAAAAA	CAAAA	0.0760422	.	INDEL;IDV=1;IMF=1;DP=1;SGB=-0.379885;MQ0F=0;AF1=1;AC1=2;DP4=0,0,1,0;MQ=60;FQ=-37.569	GT:PL	0:20,3,0
chr1	2036130	.	CGGGGG	CGGGG	0.0760422	.	INDEL;IDV=1;IMF=1;DP=1;SGB=-0.379885;MQ0F=0;AF1=1;AC1=2;DP4=0,0,1,0;MQ=60;FQ=-37.569	GT:PL	0:20,3,0
chr1	2036154	.	CGGGG	CGGG	0.11991	.	INDEL;IDV=1;IMF=1;DP=1;SGB=-0.379885;MQ0F=0;AF1=1;AC1=2;DP4=0,0,1,0;MQ=60;FQ=-37.5531	GT:PL	0:22,3,0
chr1	2036388	.	ATTTTTT	ATTTTT	0.0382777	.	INDEL;IDV=1;IMF=1;DP=1;SGB=-0.379885;MQ0F=0;AF1=1;AC1=2;DP4=0,0,1,0;MQ=60;FQ=-37.6115	GT:PL	0:17,3,0
chr1	2039905	.	ACCCC	ACCC	0.236052	.	INDEL;IDV=1;IMF=1;DP=1;SGB=-0.379885;MQ0F=0;AF1=1;AC1=2;DP4=0,0,1,0;MQ=60;FQ=-37.5395	GT:PL	0:25,3,0
chr1	2044653	.	TCCCCC	TCCCC	0.0760422	.	INDEL;IDV=1;IMF=1;DP=1;SGB=-0.379885;MQ0F=0;AF1=1;AC1=2;DP4=0,0,1,0;MQ=60;FQ=-37.569	GT:PL	0:20,3,0
chr1	2046931	.	AGGGGGG	AGGGGG	0.0382777	.	INDEL;IDV=1;IMF=1;DP=1;SGB=-0.379885;MQ0F=0;AF1=1;AC1=2;DP4=0,0,1,0;MQ=60;FQ=-37.6115	GT:PL	0:17,3,0
chr1	2047327	.	AGGGGGG	AGGGGG	0.0382777	.	INDEL;IDV=1;IMF=1;DP=1;SGB=-0.379885;MQ0F=0;AF1=1;AC1=2;DP4=0,0,1,0;MQ=60;FQ=-37.6115	GT:PL	0:17,3,0
chr1	2049038	.	TGGGGG	TGGGG	0.0760422	.	INDEL;IDV=1;IMF=1;DP=1;SGB=-0.379885;MQ0F=0;AF1=1;AC1=2;DP4=0,0,1,0;MQ=60;FQ=-37.569	GT:PL	0:20,3,0
chr1	2049658	.	GCCCCC	GCCCC	0.0760422	.	INDEL;IDV=1;IMF=1;DP=1;SGB=-0.379885;MQ0F=0;AF1=1;AC1=2;DP4=0,0,1,0;MQ=60;FQ=-37.569	GT:PL	0:20,3,0
chr1	2049956	.	GAAAAAAAA	GAAAAAAA	0.0121411	.	INDEL;IDV=1;IMF=1;DP=1;SGB=-0.379885;MQ0F=0;AF1=1;AC1=2;DP4=0,0,1,0;MQ=60;FQ=-37.7914	GT:PL	0:12,3,0
chr1	2051129	.	TGGGG	TGGG	0.236052	.	INDEL;IDV=1;IMF=1;DP=1;SGB=-0.379885;MQ0F=0;AF1=1;AC1=2;DP4=0,0,1,0;MQ=60;FQ=-37.5395	GT:PL	0:25,3,0
chr1	2051557	.	TGGGG	TGGG	0.0955163	.	INDEL;IDV=1;IMF=1;DP=1;SGB=-0.379885;MQ0F=0;AF1=1;AC1=2;DP4=0,0,1,0;MQ=60;FQ=-37.5601	GT:PL	0:21,3,0
chr1	2051570	.	TGGG	TGG	0.11991	.	INDEL;IDV=1;IMF=1;DP=1;SGB=-0.379885;MQ0F=0;AF1=1;AC1=2;DP4=0,0,1,0;MQ=60;FQ=-37.5531	GT:PL	0:22,3,0
chr1	2052102	.	CGGGG	CGGG	0.236052	.	INDEL;IDV=1;IMF=1;DP=1;SGB=-0.379885;MQ0F=0;AF1=1;AC1=2;DP4=0,0,1,0;MQ=60;FQ=-37.5395	GT:PL	0:25,3,0
chr1	2052482	.	CGGGG	CGGG	0.236052	.	INDEL;IDV=1;IMF=1;DP=1;SGB=-0.379885;MQ0F=0;AF1=1;AC1=2;DP4=0,0,1,0;MQ=60;FQ=-37.5395	GT:PL	0:25,3,0
chr1	2052959	.	AGGGG	AGGG	0.236052	.	INDEL;IDV=1;IMF=1;DP=1;SGB=-0.379885;MQ0F=0;AF1=1;AC1=2;DP4=0,0,1,0;MQ=60;FQ=-37.5395	GT:PL	0:25,3,0
chr1	2054658	.	AGGGGGG	AGGGGG	0.0382777	.	INDEL;IDV=1;IMF=1;DP=1;SGB=-0.379885;MQ0F=0;AF1=1;AC1=2;DP4=0,0,1,0;MQ=60;FQ=-37.6115	GT:PL	0:17,3,0
chr1	2055620	.	CGGGGG	CGGGG	0.0760422	.	INDEL;IDV=1;IMF=1;DP=1;SGB=-0.379885;MQ0F=0;AF1=1;AC1=2;DP4=0,0,1,0;MQ=60;FQ=-37.569	GT:PL	0:20,3,0
chr1	2058462	.	TAAAAA	TAAAA	0.0760422	.	INDEL;IDV=1;IMF=1;DP=1;SGB=-0.379885;MQ0F=0;AF1=1;AC1=2;DP4=0,0,1,0;MQ=60;FQ=-37.569	GT:PL	0:20,3,0
chr1	2059975	.	CGGGGGG	CGGGGG	0.0382777	.	INDEL;IDV=1;IMF=1;DP=1;SGB=-0.379885;MQ0F=0;AF1=1;AC1=2;DP4=0,0,1,0;MQ=60;FQ=-37.6115	GT:PL	0:17,3,0
chr1	2062428	.	CTTTTTTTT	CTTTTTTT	0.0121411	.	INDEL;IDV=1;IMF=1;DP=1;SGB=-0.379885;MQ0F=0;AF1=1;AC1=2;DP4=0,0,1,0;MQ=60;FQ=-37.7914	GT:PL	0:12,3,0
chr1	2062728	.	ACCCCCC	ACCCCC	0.0382777	.	INDEL;IDV=1;IMF=1;DP=1;SGB=-0.379885;MQ0F=0;AF1=1;AC1=2;DP4=0,0,1,0;MQ=60;FQ=-37.6115	GT:PL	0:17,3,0
chr1	2063070	.	ACCCC	ACCC	0.236052	.	INDEL;IDV=1;IMF=1;DP=1;SGB=-0.379885;MQ0F=0;AF1=1;AC1=2;DP4=0,0,1,0;MQ=60;FQ=-37.5395	GT:PL	0:25,3,0
chr1	2065122	.	GCCCC	GCCC	0.236052	.	INDEL;IDV=1;IMF=1;DP=1;SGB=-0.379885;MQ0F=0;AF1=1;AC1=2;DP4=0,0,1,0;MQ=60;FQ=-37.5395	GT:PL	0:25,3,0
chr1	2067658	.	TGGGGG	TGGGG	0.0760422	.	INDEL;IDV=1;IMF=1;DP=1;SGB=-0.379885;MQ0F=0;AF1=1;AC1=2;DP4=0,0,1,0;MQ=60;FQ=-37.569	GT:PL	0:20,3,0
chr1	2071392	.	CTTTTTT	CTTTTT	0.0382777	.	INDEL;IDV=1;IMF=1;DP=1;SGB=-0.379885;MQ0F=0;AF1=1;AC1=2;DP4=0,0,1,0;MQ=60;FQ=-37.6115	GT:PL	0:17,3,0
chr1	2072890	.	CTTTTTT	CTTTTT	0.0382777	.	INDEL;IDV=1;IMF=1;DP=1;SGB=-0.379885;MQ0F=0;AF1=1;AC1=2;DP4=0,0,1,0;MQ=60;FQ=-37.6115	GT:PL	0:17,3,0
chr1	2076257	.	ACCCCCC	ACCCCC	0.0382777	.	INDEL;IDV=1;IMF=1;DP=1;SGB=-0.379885;MQ0F=0;AF1=1;AC1=2;DP4=0,0,1,0;MQ=60;FQ=-37.6115	GT:PL	0:17,3,0
chr1	2081183	.	ATTTTTTTT	ATTTTTTT	0.0121411	.	INDEL;IDV=1;IMF=1;DP=1;SGB=-0.379885;MQ0F=0;AF1=1;AC1=2;DP4=0,0,1,0;MQ=60;FQ=-37.7914	GT:PL	0:12,3,0
chr1	2084753	.	ACCCCCC	ACCCCC	0.0382777	.	INDEL;IDV=1;IMF=1;DP=1;SGB=-0.379885;MQ0F=0;AF1=1;AC1=2;DP4=0,0,1,0;MQ=60;FQ=-37.6115	GT:PL	0:17,3,0
chr1	2084977	.	GCCCCC	GCCCC	0.0760422	.	INDEL;IDV=1;IMF=1;DP=1;SGB=-0.379885;MQ0F=0;AF1=1;AC1=2;DP4=0,0,1,0;MQ=60;FQ=-37.569	GT:PL	0:20,3,0
chr1	2089017	.	TCCCCCCC	TCCCCCC	0.0192266	.	INDEL;IDV=1;IMF=1;DP=1;SGB=-0.379885;MQ0F=0;AF1=1;AC1=2;DP4=0,0,1,0;MQ=60;FQ=-37.6953	GT:PL	0:14,3,0
chr1	2091794	.	ACCCCC	ACCCC	0.0760422	.	INDEL;IDV=1;IMF=1;DP=1;SGB=-0.379885;MQ0F=0;AF1=1;AC1=2;DP4=0,0,1,0;MQ=60;FQ=-37.569	GT:PL	0:20,3,0
chr1	2095369	.	TCCCCC	TCCCC	0.0760422	.	INDEL;IDV=1;IMF=1;DP=1;SGB=-0.379885;MQ0F=0;AF1=1;AC1=2;DP4=0,0,1,0;MQ=60;FQ=-37.569	GT:PL	0:20,3,0
chr1	2099250	.	TAAAAAAA	TAAAAAA	0.0192266	.	INDEL;IDV=1;IMF=1;DP=1;SGB=-0.379885;MQ0F=0;AF1=1;AC1=2;DP4=0,0,1,0;MQ=60;FQ=-37.6953	GT:PL	0:14,3,0
chr1	2099274	.	GTTTTTTT	GTTTTTT	0.0192266	.	INDEL;IDV=1;IMF=1;DP=1;SGB=-0.379885;MQ0F=0;AF1=1;AC1=2;DP4=0,0,1,0;MQ=60;FQ=-37.6953	GT:PL	0:14,3,0
chr1	2101628	.	TAAAAAAAA	TAAAAAAA	0.0121411	.	INDEL;IDV=1;IMF=1;DP=1;SGB=-0.379885;MQ0F=0;AF1=1;AC1=2;DP4=0,0,1,0;MQ=60;FQ=-37.7914	GT:PL	0:12,3,0
chr1	2104535	.	ATTTTTTT	ATTTTTT	0.0192266	.	INDEL;IDV=1;IMF=1;DP=1;SGB=-0.379885;MQ0F=0;AF1=1;AC1=2;DP4=0,0,1,0;MQ=60;FQ=-37.6953	GT:PL	0:14,3,0
chr1	2104852	.	CAAAAAA	CAAAAA	0.0382777	.	INDEL;IDV=1;IMF=1;DP=1;SGB=-0.379885;MQ0F=0;AF1=1;AC1=2;DP4=0,0,1,0;MQ=60;FQ=-37.6115	GT:PL	0:17,3,0
chr1	2107158	.	CGGGGG	CGGGG	0.0760422	.	INDEL;IDV=1;IMF=1;DP=1;SGB=-0.379885;MQ0F=0;AF1=1;AC1=2;DP4=0,0,1,0;MQ=60;FQ=-37.569	GT:PL	0:20,3,0
chr1	2108073	.	ATTTTTTTT	ATTTTTTT	0.0121411	.	INDEL;IDV=1;IMF=1;DP=1;SGB=-0.379885;MQ0F=0;AF1=1;AC1=2;DP4=0,0,1,0;MQ=60;FQ=-37.7914	GT:PL	0:12,3,0
chr1	2108115	.	ATTTTTTTTTT	ATTTTTTTTT	0.00766444	.	INDEL;IDV=1;IMF=1;DP=1;SGB=-0.379885;MQ0F=0;AF1=1;AC1=2;DP4=0,0,1,0;MQ=60;FQ=-37.9396	GT:PL	0:10,3,0
chr1	2109614	.	CTTTTTT	CTTTTT	0.0382777	.	INDEL;IDV=1;IMF=1;DP=1;SGB=-0.379885;MQ0F=0;AF1=1;AC1=2;DP4=0,0,1,0;MQ=60;FQ=-37.6115	GT:PL	0:17,3,0
chr1	2111459	.	TGGGGG	TGGGG	0.0760422	.	INDEL;IDV=1;IMF=1;DP=1;SGB=-0.379885;MQ0F=0;AF1=1;AC1=2;DP4=0,0,1,0;MQ=60;FQ=-37.569	GT:PL	0:20,3,0
chr1	2116213	.	CTTTTTTT	CTTTTTT	0.0192266	.	INDEL;IDV=1;IMF=1;DP=1;SGB=-0.379885;MQ0F=0;AF1=1;AC1=2;DP4=0,0,1,0;MQ=60;FQ=-37.6953	GT:PL	0:14,3,0
chr1	2117135	.	TCCC	TCC	1.31116	.	INDEL;IDV=1;IMF=1;DP=1;SGB=-0.379885;MQ0F=0;AF1=1;AC1=2;DP4=0,0,1,0;MQ=60;FQ=-37.5279	GT:PL	0:33,3,0
chr1	2117945	.	GCCCC	GCCC	0.236052	.	INDEL;IDV=1;IMF=1;DP=1;SGB=-0.379885;MQ0F=0;AF1=1;AC1=2;DP4=0,0,1,0;MQ=60;FQ=-37.5395	GT:PL	0:25,3,0
chr1	2118023	.	TCCCCC	TCCCC	0.0760422	.	INDEL;IDV=1;IMF=1;DP=1;SGB=-0.379885;MQ0F=0;AF1=1;AC1=2;DP4=0,0,1,0;MQ=60;FQ=-37.569	GT:PL	0:20,3,0
chr1	2119000	.	TAAAAAAAA	TAAAAAAA	0.0121411	.	INDEL;IDV=1;IMF=1;DP=1;SGB=-0.379885;MQ0F=0;AF1=1;AC1=2;DP4=0,0,1,0;MQ=60;FQ=-37.7914	GT:PL	0:12,3,0
chr1	2119555	.	ACCCC	ACCC	0.11991	.	INDEL;IDV=1;IMF=1;DP=1;SGB=-0.379885;MQ0F=0;AF1=1;AC1=2;DP4=0,0,1,0;MQ=60;FQ=-37.5531	GT:PL	0:22,3,0
chr1	2119566	.	ACCCC	ACCC	0.11991	.	INDEL;IDV=1;IMF=1;DP=1;SGB=-0.379885;MQ0F=0;AF1=1;AC1=2;DP4=0,0,1,0;MQ=60;FQ=-37.5531	GT:PL	0:22,3,0
chr1	2120240	.	CTTTTT	CTTTT	0.0760422	.	INDEL;IDV=1;IMF=1;DP=1;SGB=-0.379885;MQ0F=0;AF1=1;AC1=2;DP4=0,0,1,0;MQ=60;FQ=-37.569	GT:PL	0:20,3,0
chr1	2120484	.	TAAAAA	TAAAA	0.0760422	.	INDEL;IDV=1;IMF=1;DP=1;SGB=-0.379885;MQ0F=0;AF1=1;AC1=2;DP4=0,0,1,0;MQ=60;FQ=-37.569	GT:PL	0:20,3,0
chr1	2120961	.	TAAAAAA	TAAAAA	0.0382777	.	INDEL;IDV=1;IMF=1;DP=1;SGB=-0.379885;MQ0F=0;AF1=1;AC1=2;DP4=0,0,1,0;MQ=60;FQ=-37.6115	GT:PL	0:17,3,0
chr1	2121914	.	GTTTTT	GTTTT	0.0760422	.	INDEL;IDV=1;IMF=1;DP=1;SGB=-0.379885;MQ0F=0;AF1=1;AC1=2;DP4=0,0,1,0;MQ=60;FQ=-37.569	GT:PL	0:20,3,0
chr1	2122213	.	TCCCC	TCCC	0.236052	.	INDEL;IDV=1;IMF=1;DP=1;SGB=-0.379885;MQ0F=0;AF1=1;AC1=2;DP4=0,0,1,0;MQ=60;FQ=-37.5395	GT:PL	0:25,3,0
chr1	2123626	.	TCCCCCC	TCCCCC	0.0382777	.	INDEL;IDV=1;IMF=1;DP=1;SGB=-0.379885;MQ0F=0;AF1=1;AC1=2;DP4=0,0,1,0;MQ=60;FQ=-37.6115	GT:PL	0:17,3,0
chr1	2123995	.	ACCCCC	ACCCC	0.0760422	.	INDEL;IDV=1;IMF=1;DP=1;SGB=-0.379885;MQ0F=0;AF1=1;AC1=2;DP4=0,0,1,0;MQ=60;FQ=-37.569	GT:PL	0:20,3,0
chr1	2124131	.	TGGGGG	TGGGG	0.0760422	.	INDEL;IDV=1;IMF=1;DP=1;SGB=-0.379885;MQ0F=0;AF1=1;AC1=2;DP4=0,0,1,0;MQ=60;FQ=-37.569	GT:PL	0:20,3,0
chr1	2124605	.	CTTTTT	CTTTT	0.0760422	.	INDEL;IDV=1;IMF=1;DP=1;SGB=-0.379885;MQ0F=0;AF1=1;AC1=2;DP4=0,0,1,0;MQ=60;FQ=-37.569	GT:PL	0:20,3,0
chr1	2127042	.	TCCCCCC	TCCCCC	0.0382777	.	INDEL;IDV=1;IMF=1;DP=1;SGB=-0.379885;MQ0F=0;AF1=1;AC1=2;DP4=0,0,1,0;MQ=60;FQ=-37.6115	GT:PL	0:17,3,0
chr1	2127061	.	GCCCC	GCCC	0.11991	.	INDEL;IDV=1;IMF=1;DP=1;SGB=-0.379885;MQ0F=0;AF1=1;AC1=2;DP4=0,0,1,0;MQ=60;FQ=-37.5531	GT:PL	0:22,3,0
chr1	2127112	.	CTTTTTTTT	CTTTTTTT	0.0121411	.	INDEL;IDV=1;IMF=1;DP=1;SGB=-0.379885;MQ0F=0;AF1=1;AC1=2;DP4=0,0,1,0;MQ=60;FQ=-37.7914	GT:PL	0:12,3,0
chr1	2127147	.	ACCCCC	ACCCC	0.0760422	.	INDEL;IDV=1;IMF=1;DP=1;SGB=-0.379885;MQ0F=0;AF1=1;AC1=2;DP4=0,0,1,0;MQ=60;FQ=-37.569	GT:PL	0:20,3,0
chr1	2128887	.	ACCCCC	ACCCC	0.0760422	.	INDEL;IDV=1;IMF=1;DP=1;SGB=-0.379885;MQ0F=0;AF1=1;AC1=2;DP4=0,0,1,0;MQ=60;FQ=-37.569	GT:PL	0:20,3,0
chr1	2130789	.	GAAAAAA	GAAAAA	0.0382777	.	INDEL;IDV=1;IMF=1;DP=1;SGB=-0.379885;MQ0F=0;AF1=1;AC1=2;DP4=0,0,1,0;MQ=60;FQ=-37.6115	GT:PL	0:17,3,0
chr1	2133138	.	TCCC	TCC	1.31116	.	INDEL;IDV=1;IMF=1;DP=1;SGB=-0.379885;MQ0F=0;AF1=1;AC1=2;DP4=0,0,1,0;MQ=60;FQ=-37.5279	GT:PL	0:33,3,0
chr1	2133270	.	GCCCC	GCCC	0.236052	.	INDEL;IDV=1;IMF=1;DP=1;SGB=-0.379885;MQ0F=0;AF1=1;AC1=2;DP4=0,0,1,0;MQ=60;FQ=-37.5395	GT:PL	0:25,3,0
chr1	2133427	.	ACCC	ACC	1.31116	.	INDEL;IDV=1;IMF=1;DP=1;SGB=-0.379885;MQ0F=0;AF1=1;AC1=2;DP4=0,0,1,0;MQ=60;FQ=-37.5279	GT:PL	0:33,3,0
chr1	2134140	.	GCCCCCC	GCCCCC	0.0382777	.	INDEL;IDV=1;IMF=1;DP=1;SGB=-0.379885;MQ0F=0;AF1=1;AC1=2;DP4=0,0,1,0;MQ=60;FQ=-37.6115	GT:PL	0:17,3,0
chr1	2134262	.	GAAAAAAAAA	GAAAAAAAA	0.00964662	.	INDEL;IDV=1;IMF=1;DP=1;SGB=-0.379885;MQ0F=0;AF1=1;AC1=2;DP4=0,0,1,0;MQ=60;FQ=-37.8577	GT:PL	0:11,3,0
chr1	2134352	.	CAAAAA	CAAAA	0.0760422	.	INDEL;IDV=1;IMF=1;DP=1;SGB=-0.379885;MQ0F=0;AF1=1;AC1=2;DP4=0,0,1,0;MQ=60;FQ=-37.569	GT:PL	0:20,3,0
chr1	2135169	.	GAAAAA	GAAAA	0.0760422	.	INDEL;IDV=1;IMF=1;DP=1;SGB=-0.379885;MQ0F=0;AF1=1;AC1=2;DP4=0,0,1,0;MQ=60;FQ=-37.569	GT:PL	0:20,3,0
chr1	2135662	.	GCCCCC	GCCCC	0.0760422	.	INDEL;IDV=1;IMF=1;DP=1;SGB=-0.379885;MQ0F=0;AF1=1;AC1=2;DP4=0,0,1,0;MQ=60;FQ=-37.569	GT:PL	0:20,3,0
chr1	2135743	.	ACCCCC	ACCCC	0.0760422	.	INDEL;IDV=1;IMF=1;DP=1;SGB=-0.379885;MQ0F=0;AF1=1;AC1=2;DP4=0,0,1,0;MQ=60;FQ=-37.569	GT:PL	0:20,3,0
chr1	2139827	.	AGGGGG	AGGGG	0.0760422	.	INDEL;IDV=1;IMF=1;DP=1;SGB=-0.379885;MQ0F=0;AF1=1;AC1=2;DP4=0,0,1,0;MQ=60;FQ=-37.569	GT:PL	0:20,3,0
chr1	2140145	.	CAAAAAAAA	CAAAAAAA	0.0121411	.	INDEL;IDV=1;IMF=1;DP=1;SGB=-0.379885;MQ0F=0;AF1=1;AC1=2;DP4=0,0,1,0;MQ=60;FQ=-37.7914	GT:PL	0:12,3,0
chr1	2142478	.	CGGGGG	CGGGG	0.0760422	.	INDEL;IDV=1;IMF=1;DP=1;SGB=-0.379885;MQ0F=0;AF1=1;AC1=2;DP4=0,0,1,0;MQ=60;FQ=-37.569	GT:PL	0:20,3,0
chr1	2144787	.	AGGGGGG	AGGGGG	0.0382777	.	INDEL;IDV=1;IMF=1;DP=1;SGB=-0.379885;MQ0F=0;AF1=1;AC1=2;DP4=0,0,1,0;MQ=60;FQ=-37.6115	GT:PL	0:17,3,0
chr1	2145218	.	TCCCCC	TCCCC	0.0760422	.	INDEL;IDV=1;IMF=1;DP=1;SGB=-0.379885;MQ0F=0;AF1=1;AC1=2;DP4=0,0,1,0;MQ=60;FQ=-37.569	GT:PL	0:20,3,0
chr1	2147045	.	ATTTTTTT	ATTTTTT	0.0192266	.	INDEL;IDV=1;IMF=1;DP=1;SGB=-0.379885;MQ0F=0;AF1=1;AC1=2;DP4=0,0,1,0;MQ=60;FQ=-37.6953	GT:PL	0:14,3,0
chr1	2147231	.	CTTTTT	CTTTT	0.0760422	.	INDEL;IDV=1;IMF=1;DP=1;SGB=-0.379885;MQ0F=0;AF1=1;AC1=2;DP4=0,0,1,0;MQ=60;FQ=-37.569	GT:PL	0:20,3,0
chr1	2147474	.	ACCCC	ACCC	0.236052	.	INDEL;IDV=1;IMF=1;DP=1;SGB=-0.379885;MQ0F=0;AF1=1;AC1=2;DP4=0,0,1,0;MQ=60;FQ=-37.5395	GT:PL	0:25,3,0
chr1	2147965	.	CAAAAAAA	CAAAAAA	0.0192266	.	INDEL;IDV=1;IMF=1;DP=1;SGB=-0.379885;MQ0F=0;AF1=1;AC1=2;DP4=0,0,1,0;MQ=60;FQ=-37.6953	GT:PL	0:14,3,0
chr1	2150343	.	ATTTTTTTT	ATTTTTTT	0.0121411	.	INDEL;IDV=1;IMF=1;DP=1;SGB=-0.379885;MQ0F=0;AF1=1;AC1=2;DP4=0,0,1,0;MQ=60;FQ=-37.7914	GT:PL	0:12,3,0
chr1	2150602	.	AGGGGG	AGGGG	0.0760422	.	INDEL;IDV=1;IMF=1;DP=1;SGB=-0.379885;MQ0F=0;AF1=1;AC1=2;DP4=0,0,1,0;MQ=60;FQ=-37.569	GT:PL	0:20,3,0
chr1	2150712	.	AGGGGG	AGGGG	0.0760422	.	INDEL;IDV=1;IMF=1;DP=1;SGB=-0.379885;MQ0F=0;AF1=1;AC1=2;DP4=0,0,1,0;MQ=60;FQ=-37.569	GT:PL	0:20,3,0
chr1	2151150	.	CTTTTTTTT	CTTTTTTT	0.0121411	.	INDEL;IDV=1;IMF=1;DP=1;SGB=-0.379885;MQ0F=0;AF1=1;AC1=2;DP4=0,0,1,0;MQ=60;FQ=-37.7914	GT:PL	0:12,3,0
chr1	2151262	.	ACCCCCCC	ACCCCCC	0.0192266	.	INDEL;IDV=1;IMF=1;DP=1;SGB=-0.379885;MQ0F=0;AF1=1;AC1=2;DP4=0,0,1,0;MQ=60;FQ=-37.6953	GT:PL	0:14,3,0
chr1	2152772	.	ATTTTTT	ATTTTT	0.0382777	.	INDEL;IDV=1;IMF=1;DP=1;SGB=-0.379885;MQ0F=0;AF1=1;AC1=2;DP4=0,0,1,0;MQ=60;FQ=-37.6115	GT:PL	0:17,3,0
chr1	2154412	.	ACCCCC	ACCCC	0.0760422	.	INDEL;IDV=1;IMF=1;DP=1;SGB=-0.379885;MQ0F=0;AF1=1;AC1=2;DP4=0,0,1,0;MQ=60;FQ=-37.569	GT:PL	0:20,3,0
chr1	2155011	.	ATTTTTTT	ATTTTTT	0.0192266	.	INDEL;IDV=1;IMF=1;DP=1;SGB=-0.379885;MQ0F=0;AF1=1;AC1=2;DP4=0,0,1,0;MQ=60;FQ=-37.6953	GT:PL	0:14,3,0
chr1	2155210	.	GCCCCC	GCCCC	0.0760422	.	INDEL;IDV=1;IMF=1;DP=1;SGB=-0.379885;MQ0F=0;AF1=1;AC1=2;DP4=0,0,1,0;MQ=60;FQ=-37.569	GT:PL	0:20,3,0
chr1	2155477	.	GTTTTTTTT	GTTTTTTT	0.0121411	.	INDEL;IDV=1;IMF=1;DP=1;SGB=-0.379885;MQ0F=0;AF1=1;AC1=2;DP4=0,0,1,0;MQ=60;FQ=-37.7914	GT:PL	0:12,3,0
chr1	2156129	.	TCCCC	TCCC	0.236052	.	INDEL;IDV=1;IMF=1;DP=1;SGB=-0.379885;MQ0F=0;AF1=1;AC1=2;DP4=0,0,1,0;MQ=60;FQ=-37.5395	GT:PL	0:25,3,0
chr1	2156453	.	ACCCCCC	ACCCCC	0.0382777	.	INDEL;IDV=1;IMF=1;DP=1;SGB=-0.379885;MQ0F=0;AF1=1;AC1=2;DP4=0,0,1,0;MQ=60;FQ=-37.6115	GT:PL	0:17,3,0
chr1	2156489	.	TCCCC	TCCC	0.11991	.	INDEL;IDV=1;IMF=1;DP=1;SGB=-0.379885;MQ0F=0;AF1=1;AC1=2;DP4=0,0,1,0;MQ=60;FQ=-37.5531	GT:PL	0:22,3,0
chr1	2158450	.	GTTTTTTTTTT	GTTTTTTTTT	0.00766444	.	INDEL;IDV=1;IMF=1;DP=1;SGB=-0.379885;MQ0F=0;AF1=1;AC1=2;DP4=0,0,1,0;MQ=60;FQ=-37.9396	GT:PL	0:10,3,0
chr1	2158740	.	GCCCC	GCCC	0.236052	.	INDEL;IDV=1;IMF=1;DP=1;SGB=-0.379885;MQ0F=0;AF1=1;AC1=2;DP4=0,0,1,0;MQ=60;FQ=-37.5395	GT:PL	0:25,3,0
chr1	2159987	.	CTTTTTTTT	CTTTTTTT	0.0121411	.	INDEL;IDV=1;IMF=1;DP=1;SGB=-0.379885;MQ0F=0;AF1=1;AC1=2;DP4=0,0,1,0;MQ=60;FQ=-37.7914	GT:PL	0:12,3,0
chr1	2161872	.	TAAAAAAA	TAAAAAA	0.0192266	.	INDEL;IDV=1;IMF=1;DP=1;SGB=-0.379885;MQ0F=0;AF1=1;AC1=2;DP4=0,0,1,0;MQ=60;FQ=-37.6953	GT:PL	0:14,3,0
chr1	2161974	.	TAAAAAAAA	TAAAAAAA	0.0121411	.	INDEL;IDV=1;IMF=1;DP=1;SGB=-0.379885;MQ0F=0;AF1=1;AC1=2;DP4=0,0,1,0;MQ=60;FQ=-37.7914	GT:PL	0:12,3,0
chr1	2162520	.	CAAAAAAAA	CAAAAAAA	0.0121411	.	INDEL;IDV=1;IMF=1;DP=1;SGB=-0.379885;MQ0F=0;AF1=1;AC1=2;DP4=0,0,1,0;MQ=60;FQ=-37.7914	GT:PL	0:12,3,0
chr1	2163878	.	GCCCCCC	GCCCCC	0.0382777	.	INDEL;IDV=1;IMF=1;DP=1;SGB=-0.379885;MQ0F=0;AF1=1;AC1=2;DP4=0,0,1,0;MQ=60;FQ=-37.6115	GT:PL	0:17,3,0
chr1	2164766	.	TCCCCC	TCCCC	0.0760422	.	INDEL;IDV=1;IMF=1;DP=1;SGB=-0.379885;MQ0F=0;AF1=1;AC1=2;DP4=0,0,1,0;MQ=60;FQ=-37.569	GT:PL	0:20,3,0
chr1	2168043	.	TCCC	TCC	1.31116	.	INDEL;IDV=1;IMF=1;DP=1;SGB=-0.379885;MQ0F=0;AF1=1;AC1=2;DP4=0,0,1,0;MQ=60;FQ=-37.5279	GT:PL	0:33,3,0
chr1	2168352	.	CTTTTTTT	CTTTTTT	0.0192266	.	INDEL;IDV=1;IMF=1;DP=1;SGB=-0.379885;MQ0F=0;AF1=1;AC1=2;DP4=0,0,1,0;MQ=60;FQ=-37.6953	GT:PL	0:14,3,0
chr1	2170544	.	ACCCCCC	ACCCCC	0.0382777	.	INDEL;IDV=1;IMF=1;DP=1;SGB=-0.379885;MQ0F=0;AF1=1;AC1=2;DP4=0,0,1,0;MQ=60;FQ=-37.6115	GT:PL	0:17,3,0
chr1	2170893	.	GCCCC	GCCC	0.236052	.	INDEL;IDV=1;IMF=1;DP=1;SGB=-0.379885;MQ0F=0;AF1=1;AC1=2;DP4=0,0,1,0;MQ=60;FQ=-37.5395	GT:PL	0:25,3,0
chr1	2171203	.	AGGGGGG	AGGGGG	0.0382777	.	INDEL;IDV=1;IMF=1;DP=1;SGB=-0.379885;MQ0F=0;AF1=1;AC1=2;DP4=0,0,1,0;MQ=60;FQ=-37.6115	GT:PL	0:17,3,0
chr1	2173153	.	GTTTTTTTT	GTTTTTTT	0.0121411	.	INDEL;IDV=1;IMF=1;DP=1;SGB=-0.379885;MQ0F=0;AF1=1;AC1=2;DP4=0,0,1,0;MQ=60;FQ=-37.7914	GT:PL	0:12,3,0
chr1	2173213	.	AGGGGGGG	AGGGGGG	0.0192266	.	INDEL;IDV=1;IMF=1;DP=1;SGB=-0.379885;MQ0F=0;AF1=1;AC1=2;DP4=0,0,1,0;MQ=60;FQ=-37.6953	GT:PL	0:14,3,0
chr1	2173313	.	CTTTTTTT	CTTTTTT	0.0192266	.	INDEL;IDV=1;IMF=1;DP=1;SGB=-0.379885;MQ0F=0;AF1=1;AC1=2;DP4=0,0,1,0;MQ=60;FQ=-37.6953	GT:PL	0:14,3,0
chr1	2173784	.	CAAAAAA	CAAAAA	0.0382777	.	INDEL;IDV=1;IMF=1;DP=1;SGB=-0.379885;MQ0F=0;AF1=1;AC1=2;DP4=0,0,1,0;MQ=60;FQ=-37.6115	GT:PL	0:17,3,0
chr1	2174975	.	ATTTTTTT	ATTTTTT	0.0192266	.	INDEL;IDV=1;IMF=1;DP=1;SGB=-0.379885;MQ0F=0;AF1=1;AC1=2;DP4=0,0,1,0;MQ=60;FQ=-37.6953	GT:PL	0:14,3,0
chr1	2176027	.	ATTTTTTT	ATTTTTT	0.0192266	.	INDEL;IDV=1;IMF=1;DP=1;SGB=-0.379885;MQ0F=0;AF1=1;AC1=2;DP4=0,0,1,0;MQ=60;FQ=-37.6953	GT:PL	0:14,3,0
chr1	2176538	.	GAAAAAAA	GAAAAAA	0.0192266	.	INDEL;IDV=1;IMF=1;DP=1;SGB=-0.379885;MQ0F=0;AF1=1;AC1=2;DP4=0,0,1,0;MQ=60;FQ=-37.6953	GT:PL	0:14,3,0
chr1	2176602	.	CGGGGGG	CGGGGG	0.0382777	.	INDEL;IDV=1;IMF=1;DP=1;SGB=-0.379885;MQ0F=0;AF1=1;AC1=2;DP4=0,0,1,0;MQ=60;FQ=-37.6115	GT:PL	0:17,3,0
chr1	2178018	.	ACCCCCC	ACCCCC	0.0382777	.	INDEL;IDV=1;IMF=1;DP=1;SGB=-0.379885;MQ0F=0;AF1=1;AC1=2;DP4=0,0,1,0;MQ=60;FQ=-37.6115	GT:PL	0:17,3,0
chr1	2185805	.	CAAAAA	CAAAA	0.0760422	.	INDEL;IDV=1;IMF=1;DP=1;SGB=-0.379885;MQ0F=0;AF1=1;AC1=2;DP4=0,0,1,0;MQ=60;FQ=-37.569	GT:PL	0:20,3,0
chr1	2185843	.	CTTTTT	CTTTT	0.0760422	.	INDEL;IDV=1;IMF=1;DP=1;SGB=-0.379885;MQ0F=0;AF1=1;AC1=2;DP4=0,0,1,0;MQ=60;FQ=-37.569	GT:PL	0:20,3,0
chr1	2188185	.	CGGGG	CGGG	0.236052	.	INDEL;IDV=1;IMF=1;DP=1;SGB=-0.379885;MQ0F=0;AF1=1;AC1=2;DP4=0,0,1,0;MQ=60;FQ=-37.5395	GT:PL	0:25,3,0
chr1	2189310	.	AGGGG	AGGG	0.11991	.	INDEL;IDV=1;IMF=1;DP=1;SGB=-0.379885;MQ0F=0;AF1=1;AC1=2;DP4=0,0,1,0;MQ=60;FQ=-37.5531	GT:PL	0:22,3,0
chr1	2189325	.	CGGGG	CGGG	0.11991	.	INDEL;IDV=1;IMF=1;DP=1;SGB=-0.379885;MQ0F=0;AF1=1;AC1=2;DP4=0,0,1,0;MQ=60;FQ=-37.5531	GT:PL	0:22,3,0
chr1	2189794	.	AGGGG	AGGG	0.236052	.	INDEL;IDV=1;IMF=1;DP=1;SGB=-0.379885;MQ0F=0;AF1=1;AC1=2;DP4=0,0,1,0;MQ=60;FQ=-37.5395	GT:PL	0:25,3,0
chr1	2189864	.	CTTTTTT	CTTTTT	0.0382777	.	INDEL;IDV=1;IMF=1;DP=1;SGB=-0.379885;MQ0F=0;AF1=1;AC1=2;DP4=0,0,1,0;MQ=60;FQ=-37.6115	GT:PL	0:17,3,0
chr1	2191210	.	AGGGG	AGGG	0.236052	.	INDEL;IDV=1;IMF=1;DP=1;SGB=-0.379885;MQ0F=0;AF1=1;AC1=2;DP4=0,0,1,0;MQ=60;FQ=-37.5395	GT:PL	0:25,3,0
chr1	2191290	.	GCCCCC	GCCCC	0.0760422	.	INDEL;IDV=1;IMF=1;DP=1;SGB=-0.379885;MQ0F=0;AF1=1;AC1=2;DP4=0,0,1,0;MQ=60;FQ=-37.569	GT:PL	0:20,3,0
chr1	2193222	.	TGGGGG	TGGGG	0.0760422	.	INDEL;IDV=1;IMF=1;DP=1;SGB=-0.379885;MQ0F=0;AF1=1;AC1=2;DP4=0,0,1,0;MQ=60;FQ=-37.569	GT:PL	0:20,3,0
chr1	2195850	.	CGGGG	CGGG	0.236052	.	INDEL;IDV=1;IMF=1;DP=1;SGB=-0.379885;MQ0F=0;AF1=1;AC1=2;DP4=0,0,1,0;MQ=60;FQ=-37.5395	GT:PL	0:25,3,0
chr1	2198527	.	CTTTTTTT	CTTTTTT	0.0192266	.	INDEL;IDV=1;IMF=1;DP=1;SGB=-0.379885;MQ0F=0;AF1=1;AC1=2;DP4=0,0,1,0;MQ=60;FQ=-37.6953	GT:PL	0:14,3,0
chr1	2200677	.	CGGGGG	CGGGG	0.0760422	.	INDEL;IDV=1;IMF=1;DP=1;SGB=-0.379885;MQ0F=0;AF1=1;AC1=2;DP4=0,0,1,0;MQ=60;FQ=-37.569	GT:PL	0:20,3,0
chr1	2200778	.	CAAAAAAAAA	CAAAAAAAA	0.00964662	.	INDEL;IDV=1;IMF=1;DP=1;SGB=-0.379885;MQ0F=0;AF1=1;AC1=2;DP4=0,0,1,0;MQ=60;FQ=-37.8577	GT:PL	0:11,3,0
chr1	2201754	.	CTTTTTTTT	CTTTTTTT	0.0121411	.	INDEL;IDV=1;IMF=1;DP=1;SGB=-0.379885;MQ0F=0;AF1=1;AC1=2;DP4=0,0,1,0;MQ=60;FQ=-37.7914	GT:PL	0:12,3,0
chr1	2201821	.	CGGGG	CGGG	0.236052	.	INDEL;IDV=1;IMF=1;DP=1;SGB=-0.379885;MQ0F=0;AF1=1;AC1=2;DP4=0,0,1,0;MQ=60;FQ=-37.5395	GT:PL	0:25,3,0
chr1	2201971	.	ATTTTTTTTT	ATTTTTTTT	0.00964662	.	INDEL;IDV=1;IMF=1;DP=1;SGB=-0.379885;MQ0F=0;AF1=1;AC1=2;DP4=0,0,1,0;MQ=60;FQ=-37.8577	GT:PL	0:11,3,0
chr1	2202771	.	GCCCCC	GCCCC	0.0760422	.	INDEL;IDV=1;IMF=1;DP=1;SGB=-0.379885;MQ0F=0;AF1=1;AC1=2;DP4=0,0,1,0;MQ=60;FQ=-37.569	GT:PL	0:20,3,0
chr1	2213238	.	CTTTTTTTTT	CTTTTTTTT	0.00964662	.	INDEL;IDV=1;IMF=1;DP=1;SGB=-0.379885;MQ0F=0;AF1=1;AC1=2;DP4=0,0,1,0;MQ=60;FQ=-37.8577	GT:PL	0:11,3,0
chr1	2214571	.	GCCCCC	GCCCC	0.0760422	.	INDEL;IDV=1;IMF=1;DP=1;SGB=-0.379885;MQ0F=0;AF1=1;AC1=2;DP4=0,0,1,0;MQ=60;FQ=-37.569	GT:PL	0:20,3,0
chr1	2217088	.	TCCCCCC	TCCCCC	0.0382777	.	INDEL;IDV=1;IMF=1;DP=1;SGB=-0.379885;MQ0F=0;AF1=1;AC1=2;DP4=0,0,1,0;MQ=60;FQ=-37.6115	GT:PL	0:17,3,0
chr1	2217308	.	TCCCCCC	TCCCCC	0.0382777	.	INDEL;IDV=1;IMF=1;DP=1;SGB=-0.379885;MQ0F=0;AF1=1;AC1=2;DP4=0,0,1,0;MQ=60;FQ=-37.6115	GT:PL	0:17,3,0
chr1	2219015	.	GCCCCC	GCCCC	0.0760422	.	INDEL;IDV=1;IMF=1;DP=1;SGB=-0.379885;MQ0F=0;AF1=1;AC1=2;DP4=0,0,1,0;MQ=60;FQ=-37.569	GT:PL	0:20,3,0
chr1	2220694	.	ACCCCC	ACCCC	0.0760422	.	INDEL;IDV=1;IMF=1;DP=1;SGB=-0.379885;MQ0F=0;AF1=1;AC1=2;DP4=0,0,1,0;MQ=60;FQ=-37.569	GT:PL	0:20,3,0
chr1	2221340	.	TCCCCC	TCCCC	0.0760422	.	INDEL;IDV=1;IMF=1;DP=1;SGB=-0.379885;MQ0F=0;AF1=1;AC1=2;DP4=0,0,1,0;MQ=60;FQ=-37.569	GT:PL	0:20,3,0
chr1	2223017	.	ACCCC	ACCC	0.236052	.	INDEL;IDV=1;IMF=1;DP=1;SGB=-0.379885;MQ0F=0;AF1=1;AC1=2;DP4=0,0,1,0;MQ=60;FQ=-37.5395	GT:PL	0:25,3,0
chr1	2223633	.	AGGGG	AGGG	0.236052	.	INDEL;IDV=1;IMF=1;DP=1;SGB=-0.379885;MQ0F=0;AF1=1;AC1=2;DP4=0,0,1,0;MQ=60;FQ=-37.5395	GT:PL	0:25,3,0
chr1	2224287	.	TGGGGGG	TGGGGG	0.0382777	.	INDEL;IDV=1;IMF=1;DP=1;SGB=-0.379885;MQ0F=0;AF1=1;AC1=2;DP4=0,0,1,0;MQ=60;FQ=-37.6115	GT:PL	0:17,3,0
chr1	2224310	.	AGGGGGG	AGGGGG	0.0382777	.	INDEL;IDV=1;IMF=1;DP=1;SGB=-0.379885;MQ0F=0;AF1=1;AC1=2;DP4=0,0,1,0;MQ=60;FQ=-37.6115	GT:PL	0:17,3,0
chr1	2225371	.	ACCCCC	ACCCC	0.0760422	.	INDEL;IDV=1;IMF=1;DP=1;SGB=-0.379885;MQ0F=0;AF1=1;AC1=2;DP4=0,0,1,0;MQ=60;FQ=-37.569	GT:PL	0:20,3,0
chr1	2227548	.	GCCCC	GCCC	0.236052	.	INDEL;IDV=1;IMF=1;DP=1;SGB=-0.379885;MQ0F=0;AF1=1;AC1=2;DP4=0,0,1,0;MQ=60;FQ=-37.5395	GT:PL	0:25,3,0
chr1	2228013	.	TGGGGG	TGGGG	0.0760422	.	INDEL;IDV=1;IMF=1;DP=1;SGB=-0.379885;MQ0F=0;AF1=1;AC1=2;DP4=0,0,1,0;MQ=60;FQ=-37.569	GT:PL	0:20,3,0
chr1	2228302	.	TCCCCCC	TCCCCC	0.0382777	.	INDEL;IDV=1;IMF=1;DP=1;SGB=-0.379885;MQ0F=0;AF1=1;AC1=2;DP4=0,0,1,0;MQ=60;FQ=-37.6115	GT:PL	0:17,3,0
chr1	2229835	.	TCCC	TCC	1.31116	.	INDEL;IDV=1;IMF=1;DP=1;SGB=-0.379885;MQ0F=0;AF1=1;AC1=2;DP4=0,0,1,0;MQ=60;FQ=-37.5279	GT:PL	0:33,3,0
chr1	2230393	.	ACCCCCC	ACCCCC	0.0382777	.	INDEL;IDV=1;IMF=1;DP=1;SGB=-0.379885;MQ0F=0;AF1=1;AC1=2;DP4=0,0,1,0;MQ=60;FQ=-37.6115	GT:PL	0:17,3,0
chr1	2235042	.	CGGGG	CGGG	0.236052	.	INDEL;IDV=1;IMF=1;DP=1;SGB=-0.379885;MQ0F=0;AF1=1;AC1=2;DP4=0,0,1,0;MQ=60;FQ=-37.5395	GT:PL	0:25,3,0
chr1	2236847	.	TCCCCC	TCCCC	0.0760422	.	INDEL;IDV=1;IMF=1;DP=1;SGB=-0.379885;MQ0F=0;AF1=1;AC1=2;DP4=0,0,1,0;MQ=60;FQ=-37.569	GT:PL	0:20,3,0
chr1	2245930	.	CGGGG	CGGG	0.236052	.	INDEL;IDV=1;IMF=1;DP=1;SGB=-0.379885;MQ0F=0;AF1=1;AC1=2;DP4=0,0,1,0;MQ=60;FQ=-37.5395	GT:PL	0:25,3,0
chr1	2247161	.	AGGGGGGG	AGGGGGG	0.0192266	.	INDEL;IDV=1;IMF=1;DP=1;SGB=-0.379885;MQ0F=0;AF1=1;AC1=2;DP4=0,0,1,0;MQ=60;FQ=-37.6953	GT:PL	0:14,3,0
chr1	2247395	.	GAAAAAAAAAA	GAAAAAAAAA	0.00766444	.	INDEL;IDV=1;IMF=1;DP=1;SGB=-0.379885;MQ0F=0;AF1=1;AC1=2;DP4=0,0,1,0;MQ=60;FQ=-37.9396	GT:PL	0:10,3,0
chr1	2247922	.	CGGGGG	CGGGG	0.0760422	.	INDEL;IDV=1;IMF=1;DP=1;SGB=-0.379885;MQ0F=0;AF1=1;AC1=2;DP4=0,0,1,0;MQ=60;FQ=-37.569	GT:PL	0:20,3,0
chr1	2247994	.	TGGGGGGG	TGGGGGG	0.0192266	.	INDEL;IDV=1;IMF=1;DP=1;SGB=-0.379885;MQ0F=0;AF1=1;AC1=2;DP4=0,0,1,0;MQ=60;FQ=-37.6953	GT:PL	0:14,3,0
chr1	2251191	.	CTTTTTTTT	CTTTTTTT	0.0121411	.	INDEL;IDV=1;IMF=1;DP=1;SGB=-0.379885;MQ0F=0;AF1=1;AC1=2;DP4=0,0,1,0;MQ=60;FQ=-37.7914	GT:PL	0:12,3,0
chr1	2251521	.	GCCC	GCC	1.31116	.	INDEL;IDV=1;IMF=1;DP=1;SGB=-0.379885;MQ0F=0;AF1=1;AC1=2;DP4=0,0,1,0;MQ=60;FQ=-37.5279	GT:PL	0:33,3,0
chr1	2251739	.	AAG	A	0.570217	.	INDEL;IDV=1;IMF=1;DP=1;SGB=-0.379885;MQ0F=0;AF1=1;AC1=2;DP4=0,0,1,0;MQ=60;FQ=-37.5312	GT:PL	0:29,3,0
chr1	2254015	.	CAAAAAAAAAA	CAAAAAAAAA	0.00766444	.	INDEL;IDV=1;IMF=1;DP=1;SGB=-0.379885;MQ0F=0;AF1=1;AC1=2;DP4=0,0,1,0;MQ=60;FQ=-37.9396	GT:PL	0:10,3,0
chr1	2254590	.	GCCCCC	GCCCC	0.0760422	.	INDEL;IDV=1;IMF=1;DP=1;SGB=-0.379885;MQ0F=0;AF1=1;AC1=2;DP4=0,0,1,0;MQ=60;FQ=-37.569	GT:PL	0:20,3,0
chr1	2255598	.	GCCCCCC	GCCCCC	0.0382777	.	INDEL;IDV=1;IMF=1;DP=1;SGB=-0.379885;MQ0F=0;AF1=1;AC1=2;DP4=0,0,1,0;MQ=60;FQ=-37.6115	GT:PL	0:17,3,0
chr1	2256479	.	GTTTTTTTTTT	GTTTTTTTTT	0.00766444	.	INDEL;IDV=1;IMF=1;DP=1;SGB=-0.379885;MQ0F=0;AF1=1;AC1=2;DP4=0,0,1,0;MQ=60;FQ=-37.9396	GT:PL	0:10,3,0
chr1	2256653	.	GCCCC	GCCC	0.236052	.	INDEL;IDV=1;IMF=1;DP=1;SGB=-0.379885;MQ0F=0;AF1=1;AC1=2;DP4=0,0,1,0;MQ=60;FQ=-37.5395	GT:PL	0:25,3,0
chr1	2258046	.	TCCCC	TCCC	0.236052	.	INDEL;IDV=1;IMF=1;DP=1;SGB=-0.379885;MQ0F=0;AF1=1;AC1=2;DP4=0,0,1,0;MQ=60;FQ=-37.5395	GT:PL	0:25,3,0
chr1	2258787	.	GAAAAAAA	GAAAAAA	0.0192266	.	INDEL;IDV=1;IMF=1;DP=1;SGB=-0.379885;MQ0F=0;AF1=1;AC1=2;DP4=0,0,1,0;MQ=60;FQ=-37.6953	GT:PL	0:14,3,0
chr1	2259919	.	TGGGGGG	TGGGGG	0.0382777	.	INDEL;IDV=1;IMF=1;DP=1;SGB=-0.379885;MQ0F=0;AF1=1;AC1=2;DP4=0,0,1,0;MQ=60;FQ=-37.6115	GT:PL	0:17,3,0
chr1	2260472	.	TGGGG	TGGG	0.236052	.	INDEL;IDV=1;IMF=1;DP=1;SGB=-0.379885;MQ0F=0;AF1=1;AC1=2;DP4=0,0,1,0;MQ=60;FQ=-37.5395	GT:PL	0:25,3,0
chr1	2261890	.	CGGGG	CGGG	0.236052	.	INDEL;IDV=1;IMF=1;DP=1;SGB=-0.379885;MQ0F=0;AF1=1;AC1=2;DP4=0,0,1,0;MQ=60;FQ=-37.5395	GT:PL	0:25,3,0
chr1	2262950	.	CAAAAAAA	CAAAAAA	0.0192266	.	INDEL;IDV=1;IMF=1;DP=1;SGB=-0.379885;MQ0F=0;AF1=1;AC1=2;DP4=0,0,1,0;MQ=60;FQ=-37.6953	GT:PL	0:14,3,0
chr1	2268743	.	GAAAAAA	GAAAAA	0.0382777	.	INDEL;IDV=1;IMF=1;DP=1;SGB=-0.379885;MQ0F=0;AF1=1;AC1=2;DP4=0,0,1,0;MQ=60;FQ=-37.6115	GT:PL	0:17,3,0
chr1	2269605	.	CGGGGGG	CGGGGG	0.0382777	.	INDEL;IDV=1;IMF=1;DP=1;SGB=-0.379885;MQ0F=0;AF1=1;AC1=2;DP4=0,0,1,0;MQ=60;FQ=-37.6115	GT:PL	0:17,3,0
chr1	2271042	.	TGGGGGGGG	TGGGGGGG	0.0121411	.	INDEL;IDV=1;IMF=1;DP=1;SGB=-0.379885;MQ0F=0;AF1=1;AC1=2;DP4=0,0,1,0;MQ=60;FQ=-37.7914	GT:PL	0:12,3,0
chr1	2271226	.	TGGGGGG	TGGGGG	0.0382777	.	INDEL;IDV=1;IMF=1;DP=1;SGB=-0.379885;MQ0F=0;AF1=1;AC1=2;DP4=0,0,1,0;MQ=60;FQ=-37.6115	GT:PL	0:17,3,0
chr1	2271721	.	TCCCCCC	TCCCCC	0.0382777	.	INDEL;IDV=1;IMF=1;DP=1;SGB=-0.379885;MQ0F=0;AF1=1;AC1=2;DP4=0,0,1,0;MQ=60;FQ=-37.6115	GT:PL	0:17,3,0
chr1	2276721	.	GAAAAAAAAAAA	GAAAAAAAAAA	0.0060891	.	INDEL;IDV=1;IMF=1;DP=1;SGB=-0.379885;MQ0F=0;AF1=1;AC1=2;DP4=0,0,1,0;MQ=60;FQ=-38.0406	GT:PL	0:9,3,0
chr1	2276754	.	AGGGGGGG	AGGGGGG	0.0192266	.	INDEL;IDV=1;IMF=1;DP=1;SGB=-0.379885;MQ0F=0;AF1=1;AC1=2;DP4=0,0,1,0;MQ=60;FQ=-37.6953	GT:PL	0:14,3,0
chr1	2280401	.	AGGGG	AGGG	0.236052	.	INDEL;IDV=1;IMF=1;DP=1;SGB=-0.379885;MQ0F=0;AF1=1;AC1=2;DP4=0,0,1,0;MQ=60;FQ=-37.5395	GT:PL	0:25,3,0
chr1	2281455	.	AGGGG	AGGG	0.236052	.	INDEL;IDV=1;IMF=1;DP=1;SGB=-0.379885;MQ0F=0;AF1=1;AC1=2;DP4=0,0,1,0;MQ=60;FQ=-37.5395	GT:PL	0:25,3,0
chr1	2281766	.	CAAAAAAA	CAAAAAA	0.0192266	.	INDEL;IDV=1;IMF=1;DP=1;SGB=-0.379885;MQ0F=0;AF1=1;AC1=2;DP4=0,0,1,0;MQ=60;FQ=-37.6953	GT:PL	0:14,3,0
chr1	2288007	.	GAAAAAAA	GAAAAAA	0.0192266	.	INDEL;IDV=1;IMF=1;DP=1;SGB=-0.379885;MQ0F=0;AF1=1;AC1=2;DP4=0,0,1,0;MQ=60;FQ=-37.6953	GT:PL	0:14,3,0
chr1	2290482	.	TCCCCC	TCCCC	0.0760422	.	INDEL;IDV=1;IMF=1;DP=1;SGB=-0.379885;MQ0F=0;AF1=1;AC1=2;DP4=0,0,1,0;MQ=60;FQ=-37.569	GT:PL	0:20,3,0
chr1	2290628	.	AGGGGG	AGGGG	0.0760422	.	INDEL;IDV=1;IMF=1;DP=1;SGB=-0.379885;MQ0F=0;AF1=1;AC1=2;DP4=0,0,1,0;MQ=60;FQ=-37.569	GT:PL	0:20,3,0
chr1	2297179	.	AGGGGGGGGG	AGGGGGGGG	0.00964662	.	INDEL;IDV=1;IMF=1;DP=1;SGB=-0.379885;MQ0F=0;AF1=1;AC1=2;DP4=0,0,1,0;MQ=60;FQ=-37.8577	GT:PL	0:11,3,0
chr1	2297736	.	GAAAAAAAAAA	GAAAAAAAAA	0.00766444	.	INDEL;IDV=1;IMF=1;DP=1;SGB=-0.379885;MQ0F=0;AF1=1;AC1=2;DP4=0,0,1,0;MQ=60;FQ=-37.9396	GT:PL	0:10,3,0
chr1	2298803	.	GAAAAAAA	GAAAAAA	0.0192266	.	INDEL;IDV=1;IMF=1;DP=1;SGB=-0.379885;MQ0F=0;AF1=1;AC1=2;DP4=0,0,1,0;MQ=60;FQ=-37.6953	GT:PL	0:14,3,0
chr1	2300064	.	CAAAAAAAAA	CAAAAAAAA	0.00964662	.	INDEL;IDV=1;IMF=1;DP=1;SGB=-0.379885;MQ0F=0;AF1=1;AC1=2;DP4=0,0,1,0;MQ=60;FQ=-37.8577	GT:PL	0:11,3,0
chr1	2301417	.	GAAAAAAAAAAAA	GAAAAAAAAAAA	0.00483748	.	INDEL;IDV=1;IMF=1;DP=1;SGB=-0.379885;MQ0F=0;AF1=1;AC1=2;DP4=0,0,1,0;MQ=60;FQ=-38.1646	GT:PL	0:8,3,0
chr1	2301449	.	TAAAAAAAA	TAAAAAAA	0.0121411	.	INDEL;IDV=1;IMF=1;DP=1;SGB=-0.379885;MQ0F=0;AF1=1;AC1=2;DP4=0,0,1,0;MQ=60;FQ=-37.7914	GT:PL	0:12,3,0
chr1	2301624	.	ACCCCCC	ACCCCC	0.0382777	.	INDEL;IDV=1;IMF=1;DP=1;SGB=-0.379885;MQ0F=0;AF1=1;AC1=2;DP4=0,0,1,0;MQ=60;FQ=-37.6115	GT:PL	0:17,3,0
chr1	2302741	.	GAAAAAAAA	GAAAAAAA	0.0121411	.	INDEL;IDV=1;IMF=1;DP=1;SGB=-0.379885;MQ0F=0;AF1=1;AC1=2;DP4=0,0,1,0;MQ=60;FQ=-37.7914	GT:PL	0:12,3,0
chr1	2304544	.	CGGGG	CGGG	0.236052	.	INDEL;IDV=1;IMF=1;DP=1;SGB=-0.379885;MQ0F=0;AF1=1;AC1=2;DP4=0,0,1,0;MQ=60;FQ=-37.5395	GT:PL	0:25,3,0
chr1	2308154	.	CTTTTTTT	CTTTTTT	0.0192266	.	INDEL;IDV=1;IMF=1;DP=1;SGB=-0.379885;MQ0F=0;AF1=1;AC1=2;DP4=0,0,1,0;MQ=60;FQ=-37.6953	GT:PL	0:14,3,0
chr1	2308505	.	GCCCCCCC	GCCCCCC	0.0192266	.	INDEL;IDV=1;IMF=1;DP=1;SGB=-0.379885;MQ0F=0;AF1=1;AC1=2;DP4=0,0,1,0;MQ=60;FQ=-37.6953	GT:PL	0:14,3,0
chr1	2309272	.	ACCCCCCC	ACCCCCC	0.0192266	.	INDEL;IDV=1;IMF=1;DP=1;SGB=-0.379885;MQ0F=0;AF1=1;AC1=2;DP4=0,0,1,0;MQ=60;FQ=-37.6953	GT:PL	0:14,3,0
chr1	2310269	.	CGGGGGG	CGGGGG	0.0382777	.	INDEL;IDV=1;IMF=1;DP=1;SGB=-0.379885;MQ0F=0;AF1=1;AC1=2;DP4=0,0,1,0;MQ=60;FQ=-37.6115	GT:PL	0:17,3,0
chr1	2312407	.	GCCCCCC	GCCCCC	0.0382777	.	INDEL;IDV=1;IMF=1;DP=1;SGB=-0.379885;MQ0F=0;AF1=1;AC1=2;DP4=0,0,1,0;MQ=60;FQ=-37.6115	GT:PL	0:17,3,0
chr1	2312975	.	CGGGGG	CGGGG	0.0760422	.	INDEL;IDV=1;IMF=1;DP=1;SGB=-0.379885;MQ0F=0;AF1=1;AC1=2;DP4=0,0,1,0;MQ=60;FQ=-37.569	GT:PL	0:20,3,0
chr1	2313278	.	GCCC	GCC	1.31116	.	INDEL;IDV=1;IMF=1;DP=1;SGB=-0.379885;MQ0F=0;AF1=1;AC1=2;DP4=0,0,1,0;MQ=60;FQ=-37.5279	GT:PL	0:33,3,0
chr1	2313496	.	TGGGGGGG	TGGGGGG	0.0192266	.	INDEL;IDV=1;IMF=1;DP=1;SGB=-0.379885;MQ0F=0;AF1=1;AC1=2;DP4=0,0,1,0;MQ=60;FQ=-37.6953	GT:PL	0:14,3,0
chr1	2314705	.	AGGGGG	AGGGG	0.0760422	.	INDEL;IDV=1;IMF=1;DP=1;SGB=-0.379885;MQ0F=0;AF1=1;AC1=2;DP4=0,0,1,0;MQ=60;FQ=-37.569	GT:PL	0:20,3,0
chr1	2315184	.	TGGGGG	TGGGG	0.0760422	.	INDEL;IDV=1;IMF=1;DP=1;SGB=-0.379885;MQ0F=0;AF1=1;AC1=2;DP4=0,0,1,0;MQ=60;FQ=-37.569	GT:PL	0:20,3,0
chr1	2315318	.	AGGGG	AGGG	0.236052	.	INDEL;IDV=1;IMF=1;DP=1;SGB=-0.379885;MQ0F=0;AF1=1;AC1=2;DP4=0,0,1,0;MQ=60;FQ=-37.5395	GT:PL	0:25,3,0
chr1	2316565	.	CGGGGG	CGGGG	0.0760422	.	INDEL;IDV=1;IMF=1;DP=1;SGB=-0.379885;MQ0F=0;AF1=1;AC1=2;DP4=0,0,1,0;MQ=60;FQ=-37.569	GT:PL	0:20,3,0
chr1	2328738	.	AGGGG	AGGG	0.236052	.	INDEL;IDV=1;IMF=1;DP=1;SGB=-0.379885;MQ0F=0;AF1=1;AC1=2;DP4=0,0,1,0;MQ=60;FQ=-37.5395	GT:PL	0:25,3,0
chr1	2330868	.	ACCCCCC	ACCCCC	0.0382777	.	INDEL;IDV=1;IMF=1;DP=1;SGB=-0.379885;MQ0F=0;AF1=1;AC1=2;DP4=0,0,1,0;MQ=60;FQ=-37.6115	GT:PL	0:17,3,0
chr1	2333329	.	CTTTTT	CTTTT	0.0760422	.	INDEL;IDV=1;IMF=1;DP=1;SGB=-0.379885;MQ0F=0;AF1=1;AC1=2;DP4=0,0,1,0;MQ=60;FQ=-37.569	GT:PL	0:20,3,0
chr1	2334405	.	TAAAAA	TAAAA	0.0760422	.	INDEL;IDV=1;IMF=1;DP=1;SGB=-0.379885;MQ0F=0;AF1=1;AC1=2;DP4=0,0,1,0;MQ=60;FQ=-37.569	GT:PL	0:20,3,0
chr1	2334827	.	CGGGGGG	CGGGGG	0.0382777	.	INDEL;IDV=1;IMF=1;DP=1;SGB=-0.379885;MQ0F=0;AF1=1;AC1=2;DP4=0,0,1,0;MQ=60;FQ=-37.6115	GT:PL	0:17,3,0
chr1	2335174	.	TCCCCC	TCCCC	0.0760422	.	INDEL;IDV=1;IMF=1;DP=1;SGB=-0.379885;MQ0F=0;AF1=1;AC1=2;DP4=0,0,1,0;MQ=60;FQ=-37.569	GT:PL	0:20,3,0
chr1	2335459	.	ATTTTTTTT	ATTTTTTT	0.0121411	.	INDEL;IDV=1;IMF=1;DP=1;SGB=-0.379885;MQ0F=0;AF1=1;AC1=2;DP4=0,0,1,0;MQ=60;FQ=-37.7914	GT:PL	0:12,3,0
chr1	2335490	.	CTTTTTTTTT	CTTTTTTTT	0.00964662	.	INDEL;IDV=1;IMF=1;DP=1;SGB=-0.379885;MQ0F=0;AF1=1;AC1=2;DP4=0,0,1,0;MQ=60;FQ=-37.8577	GT:PL	0:11,3,0
chr1	2335581	.	CGGGG	CGGG	0.236052	.	INDEL;IDV=1;IMF=1;DP=1;SGB=-0.379885;MQ0F=0;AF1=1;AC1=2;DP4=0,0,1,0;MQ=60;FQ=-37.5395	GT:PL	0:25,3,0
chr1	2342224	.	AGGGGGG	AGGGGG	0.0382777	.	INDEL;IDV=1;IMF=1;DP=1;SGB=-0.379885;MQ0F=0;AF1=1;AC1=2;DP4=0,0,1,0;MQ=60;FQ=-37.6115	GT:PL	0:17,3,0
chr1	2343031	.	TGGGGG	TGGGG	0.0760422	.	INDEL;IDV=1;IMF=1;DP=1;SGB=-0.379885;MQ0F=0;AF1=1;AC1=2;DP4=0,0,1,0;MQ=60;FQ=-37.569	GT:PL	0:20,3,0
chr1	2343046	.	CGGGGG	CGGGG	0.0760422	.	INDEL;IDV=1;IMF=1;DP=1;SGB=-0.379885;MQ0F=0;AF1=1;AC1=2;DP4=0,0,1,0;MQ=60;FQ=-37.569	GT:PL	0:20,3,0
chr1	2344415	.	AGGGGGG	AGGGGG	0.0382777	.	INDEL;IDV=1;IMF=1;DP=1;SGB=-0.379885;MQ0F=0;AF1=1;AC1=2;DP4=0,0,1,0;MQ=60;FQ=-37.6115	GT:PL	0:17,3,0
chr1	2344649	.	GAAAAAAAAAA	GAAAAAAAAA	0.00766444	.	INDEL;IDV=1;IMF=1;DP=1;SGB=-0.379885;MQ0F=0;AF1=1;AC1=2;DP4=0,0,1,0;MQ=60;FQ=-37.9396	GT:PL	0:10,3,0
chr1	2344710	.	GCCCCCC	GCCCCC	0.0382777	.	INDEL;IDV=1;IMF=1;DP=1;SGB=-0.379885;MQ0F=0;AF1=1;AC1=2;DP4=0,0,1,0;MQ=60;FQ=-37.6115	GT:PL	0:17,3,0
chr1	2346082	.	CGGGGGG	CGGGGG	0.0382777	.	INDEL;IDV=1;IMF=1;DP=1;SGB=-0.379885;MQ0F=0;AF1=1;AC1=2;DP4=0,0,1,0;MQ=60;FQ=-37.6115	GT:PL	0:17,3,0
chr1	2346210	.	GCCCCC	GCCCC	0.0760422	.	INDEL;IDV=1;IMF=1;DP=1;SGB=-0.379885;MQ0F=0;AF1=1;AC1=2;DP4=0,0,1,0;MQ=60;FQ=-37.569	GT:PL	0:20,3,0
chr1	2346286	.	CAAAAAAAA	CAAAAAAA	0.0121411	.	INDEL;IDV=1;IMF=1;DP=1;SGB=-0.379885;MQ0F=0;AF1=1;AC1=2;DP4=0,0,1,0;MQ=60;FQ=-37.7914	GT:PL	0:12,3,0
chr1	2347023	.	AGGGGGGG	AGGGGGG	0.0192266	.	INDEL;IDV=1;IMF=1;DP=1;SGB=-0.379885;MQ0F=0;AF1=1;AC1=2;DP4=0,0,1,0;MQ=60;FQ=-37.6953	GT:PL	0:14,3,0
chr1	2347473	.	GAAAAAAAA	GAAAAAAA	0.0121411	.	INDEL;IDV=1;IMF=1;DP=1;SGB=-0.379885;MQ0F=0;AF1=1;AC1=2;DP4=0,0,1,0;MQ=60;FQ=-37.7914	GT:PL	0:12,3,0
chr1	2347636	.	AAG	A	0.11991	.	INDEL;IDV=1;IMF=1;DP=1;SGB=-0.379885;MQ0F=0;AF1=1;AC1=2;DP4=0,0,1,0;MQ=60;FQ=-37.5531	GT:PL	0:22,3,0
chr1	2354486	.	AGGGGG	AGGGG	0.0760422	.	INDEL;IDV=1;IMF=1;DP=1;SGB=-0.379885;MQ0F=0;AF1=1;AC1=2;DP4=0,0,1,0;MQ=60;FQ=-37.569	GT:PL	0:20,3,0
chr1	2354781	.	CTTTTTTTTT	CTTTTTTTT	0.00964662	.	INDEL;IDV=1;IMF=1;DP=1;SGB=-0.379885;MQ0F=0;AF1=1;AC1=2;DP4=0,0,1,0;MQ=60;FQ=-37.8577	GT:PL	0:11,3,0
chr1	2355017	.	GCCCC	GCCC	0.236052	.	INDEL;IDV=1;IMF=1;DP=1;SGB=-0.379885;MQ0F=0;AF1=1;AC1=2;DP4=0,0,1,0;MQ=60;FQ=-37.5395	GT:PL	0:25,3,0
chr1	2355218	.	CTTTTTTTT	CTTTTTTT	0.0121411	.	INDEL;IDV=1;IMF=1;DP=1;SGB=-0.379885;MQ0F=0;AF1=1;AC1=2;DP4=0,0,1,0;MQ=60;FQ=-37.7914	GT:PL	0:12,3,0
chr1	2355649	.	CTTTTTTT	CTTTTTT	0.0192266	.	INDEL;IDV=1;IMF=1;DP=1;SGB=-0.379885;MQ0F=0;AF1=1;AC1=2;DP4=0,0,1,0;MQ=60;FQ=-37.6953	GT:PL	0:14,3,0
chr1	2355848	.	TCCCCC	TCCCC	0.0760422	.	INDEL;IDV=1;IMF=1;DP=1;SGB=-0.379885;MQ0F=0;AF1=1;AC1=2;DP4=0,0,1,0;MQ=60;FQ=-37.569	GT:PL	0:20,3,0
chr1	2356322	.	CAAAAA	CAAAA	0.0760422	.	INDEL;IDV=1;IMF=1;DP=1;SGB=-0.379885;MQ0F=0;AF1=1;AC1=2;DP4=0,0,1,0;MQ=60;FQ=-37.569	GT:PL	0:20,3,0
chr1	2356492	.	TGGGG	TGGG	0.236052	.	INDEL;IDV=1;IMF=1;DP=1;SGB=-0.379885;MQ0F=0;AF1=1;AC1=2;DP4=0,0,1,0;MQ=60;FQ=-37.5395	GT:PL	0:25,3,0
chr1	2360628	.	ATTTTTTT	ATTTTTT	0.0192266	.	INDEL;IDV=1;IMF=1;DP=1;SGB=-0.379885;MQ0F=0;AF1=1;AC1=2;DP4=0,0,1,0;MQ=60;FQ=-37.6953	GT:PL	0:14,3,0
chr1	2361374	.	TCCCCC	TCCCC	0.0760422	.	INDEL;IDV=1;IMF=1;DP=1;SGB=-0.379885;MQ0F=0;AF1=1;AC1=2;DP4=0,0,1,0;MQ=60;FQ=-37.569	GT:PL	0:20,3,0
chr1	2361453	.	TCCCC	TCCC	0.236052	.	INDEL;IDV=1;IMF=1;DP=1;SGB=-0.379885;MQ0F=0;AF1=1;AC1=2;DP4=0,0,1,0;MQ=60;FQ=-37.5395	GT:PL	0:25,3,0
chr1	2361724	.	GCCCCC	GCCCC	0.0760422	.	INDEL;IDV=1;IMF=1;DP=1;SGB=-0.379885;MQ0F=0;AF1=1;AC1=2;DP4=0,0,1,0;MQ=60;FQ=-37.569	GT:PL	0:20,3,0
chr1	2361836	.	GCCCC	GCCC	0.11991	.	INDEL;IDV=1;IMF=1;DP=1;SGB=-0.379885;MQ0F=0;AF1=1;AC1=2;DP4=0,0,1,0;MQ=60;FQ=-37.5531	GT:PL	0:22,3,0
chr1	2361846	.	AGGGG	AGGG	0.11991	.	INDEL;IDV=1;IMF=1;DP=1;SGB=-0.379885;MQ0F=0;AF1=1;AC1=2;DP4=0,0,1,0;MQ=60;FQ=-37.5531	GT:PL	0:22,3,0
chr1	2362995	.	GCCCC	GCCC	0.11991	.	INDEL;IDV=1;IMF=1;DP=1;SGB=-0.379885;MQ0F=0;AF1=1;AC1=2;DP4=0,0,1,0;MQ=60;FQ=-37.5531	GT:PL	0:22,3,0
chr1	2363038	.	ACCCC	ACCC	0.11991	.	INDEL;IDV=1;IMF=1;DP=1;SGB=-0.379885;MQ0F=0;AF1=1;AC1=2;DP4=0,0,1,0;MQ=60;FQ=-37.5531	GT:PL	0:22,3,0
chr1	2365091	.	ACCCCC	ACCCC	0.0760422	.	INDEL;IDV=1;IMF=1;DP=1;SGB=-0.379885;MQ0F=0;AF1=1;AC1=2;DP4=0,0,1,0;MQ=60;FQ=-37.569	GT:PL	0:20,3,0
chr1	2365651	.	CAAAAAAA	CAAAAAA	0.0192266	.	INDEL;IDV=1;IMF=1;DP=1;SGB=-0.379885;MQ0F=0;AF1=1;AC1=2;DP4=0,0,1,0;MQ=60;FQ=-37.6953	GT:PL	0:14,3,0
chr1	2366650	.	TCCCCC	TCCCC	0.0760422	.	INDEL;IDV=1;IMF=1;DP=1;SGB=-0.379885;MQ0F=0;AF1=1;AC1=2;DP4=0,0,1,0;MQ=60;FQ=-37.569	GT:PL	0:20,3,0
chr1	2367800	.	CAAAAAAA	CAAAAAA	0.0192266	.	INDEL;IDV=1;IMF=1;DP=1;SGB=-0.379885;MQ0F=0;AF1=1;AC1=2;DP4=0,0,1,0;MQ=60;FQ=-37.6953	GT:PL	0:14,3,0
chr1	2367813	.	GAAAAAAAA	GAAAAAAA	0.0121411	.	INDEL;IDV=1;IMF=1;DP=1;SGB=-0.379885;MQ0F=0;AF1=1;AC1=2;DP4=0,0,1,0;MQ=60;FQ=-37.7914	GT:PL	0:12,3,0
chr1	2368113	.	GAAAAAA	GAAAAA	0.0382777	.	INDEL;IDV=1;IMF=1;DP=1;SGB=-0.379885;MQ0F=0;AF1=1;AC1=2;DP4=0,0,1,0;MQ=60;FQ=-37.6115	GT:PL	0:17,3,0
chr1	2369918	.	TTCTCTCTCTCTCTCTCTCTCTCTCTCTCTCTCTCTCT	TTCTCTCTCTCTCTCTCTCTCTCTCTCTCTCTCTCT	5.79728	.	INDEL;IDV=1;IMF=1;DP=1;SGB=-0.379885;MQ0F=0;AF1=1;AC1=2;DP4=0,0,1,0;MQ=60;FQ=-37.526	GT:PL	1:42,3,0
chr1	2379716	.	GCCCCC	GCCCC	0.0760422	.	INDEL;IDV=1;IMF=1;DP=1;SGB=-0.379885;MQ0F=0;AF1=1;AC1=2;DP4=0,0,1,0;MQ=60;FQ=-37.569	GT:PL	0:20,3,0
chr1	2380789	.	TAAAAAAA	TAAAAAA	0.0192266	.	INDEL;IDV=1;IMF=1;DP=1;SGB=-0.379885;MQ0F=0;AF1=1;AC1=2;DP4=0,0,1,0;MQ=60;FQ=-37.6953	GT:PL	0:14,3,0
chr1	2381369	.	GCCCC	GCCC	0.236052	.	INDEL;IDV=1;IMF=1;DP=1;SGB=-0.379885;MQ0F=0;AF1=1;AC1=2;DP4=0,0,1,0;MQ=60;FQ=-37.5395	GT:PL	0:25,3,0
chr1	2384209	.	ACCCCC	ACCCC	0.0760422	.	INDEL;IDV=1;IMF=1;DP=1;SGB=-0.379885;MQ0F=0;AF1=1;AC1=2;DP4=0,0,1,0;MQ=60;FQ=-37.569	GT:PL	0:20,3,0
chr1	2385611	.	CAAAAAAAA	CAAAAAAA	0.0121411	.	INDEL;IDV=1;IMF=1;DP=1;SGB=-0.379885;MQ0F=0;AF1=1;AC1=2;DP4=0,0,1,0;MQ=60;FQ=-37.7914	GT:PL	0:12,3,0
chr1	2386242	.	ATTTTTTT	ATTTTTT	0.0192266	.	INDEL;IDV=1;IMF=1;DP=1;SGB=-0.379885;MQ0F=0;AF1=1;AC1=2;DP4=0,0,1,0;MQ=60;FQ=-37.6953	GT:PL	0:14,3,0
chr1	2387325	.	CTTTTTTT	CTTTTTT	0.0192266	.	INDEL;IDV=1;IMF=1;DP=1;SGB=-0.379885;MQ0F=0;AF1=1;AC1=2;DP4=0,0,1,0;MQ=60;FQ=-37.6953	GT:PL	0:14,3,0
chr1	2388723	.	CTTTTTTTTT	CTTTTTTTT	0.00964662	.	INDEL;IDV=1;IMF=1;DP=1;SGB=-0.379885;MQ0F=0;AF1=1;AC1=2;DP4=0,0,1,0;MQ=60;FQ=-37.8577	GT:PL	0:11,3,0
chr1	2393578	.	CTTTTTTTT	CTTTTTTT	0.0121411	.	INDEL;IDV=1;IMF=1;DP=1;SGB=-0.379885;MQ0F=0;AF1=1;AC1=2;DP4=0,0,1,0;MQ=60;FQ=-37.7914	GT:PL	0:12,3,0
chr1	2394997	.	CGGGGG	CGGGG	0.0760422	.	INDEL;IDV=1;IMF=1;DP=1;SGB=-0.379885;MQ0F=0;AF1=1;AC1=2;DP4=0,0,1,0;MQ=60;FQ=-37.569	GT:PL	0:20,3,0
chr1	2400608	.	CTTTTTTTTT	CTTTTTTTT	0.00964662	.	INDEL;IDV=1;IMF=1;DP=1;SGB=-0.379885;MQ0F=0;AF1=1;AC1=2;DP4=0,0,1,0;MQ=60;FQ=-37.8577	GT:PL	0:11,3,0
chr1	2400834	.	AGGGGGG	AGGGGG	0.0382777	.	INDEL;IDV=1;IMF=1;DP=1;SGB=-0.379885;MQ0F=0;AF1=1;AC1=2;DP4=0,0,1,0;MQ=60;FQ=-37.6115	GT:PL	0:17,3,0
chr1	2401643	.	GTTTTTT	GTTTTT	0.0382777	.	INDEL;IDV=1;IMF=1;DP=1;SGB=-0.379885;MQ0F=0;AF1=1;AC1=2;DP4=0,0,1,0;MQ=60;FQ=-37.6115	GT:PL	0:17,3,0
chr1	2401747	.	AGGGGGG	AGGGGG	0.0382777	.	INDEL;IDV=1;IMF=1;DP=1;SGB=-0.379885;MQ0F=0;AF1=1;AC1=2;DP4=0,0,1,0;MQ=60;FQ=-37.6115	GT:PL	0:17,3,0
chr1	2402400	.	AGGGGGGG	AGGGGGG	0.0192266	.	INDEL;IDV=1;IMF=1;DP=1;SGB=-0.379885;MQ0F=0;AF1=1;AC1=2;DP4=0,0,1,0;MQ=60;FQ=-37.6953	GT:PL	0:14,3,0
chr1	2402599	.	CGGGGG	CGGGG	0.0760422	.	INDEL;IDV=1;IMF=1;DP=1;SGB=-0.379885;MQ0F=0;AF1=1;AC1=2;DP4=0,0,1,0;MQ=60;FQ=-37.569	GT:PL	0:20,3,0
chr1	2403693	.	ACCCCC	ACCCC	0.0760422	.	INDEL;IDV=1;IMF=1;DP=1;SGB=-0.379885;MQ0F=0;AF1=1;AC1=2;DP4=0,0,1,0;MQ=60;FQ=-37.569	GT:PL	0:20,3,0
chr1	2404217	.	AGGGG	AGGG	0.236052	.	INDEL;IDV=1;IMF=1;DP=1;SGB=-0.379885;MQ0F=0;AF1=1;AC1=2;DP4=0,0,1,0;MQ=60;FQ=-37.5395	GT:PL	0:25,3,0
chr1	2404903	.	ATTTTTTTT	ATTTTTTT	0.0121411	.	INDEL;IDV=1;IMF=1;DP=1;SGB=-0.379885;MQ0F=0;AF1=1;AC1=2;DP4=0,0,1,0;MQ=60;FQ=-37.7914	GT:PL	0:12,3,0
chr1	2406193	.	TTC	T	0.0481342	.	INDEL;IDV=1;IMF=1;DP=1;SGB=-0.379885;MQ0F=0;AF1=1;AC1=2;DP4=0,0,1,0;MQ=60;FQ=-37.594	GT:PL	0:18,3,0
chr1	2410824	.	TCCCCCC	TCCCCC	0.0382777	.	INDEL;IDV=1;IMF=1;DP=1;SGB=-0.379885;MQ0F=0;AF1=1;AC1=2;DP4=0,0,1,0;MQ=60;FQ=-37.6115	GT:PL	0:17,3,0
chr1	2413229	.	ATTTTTTTTTT	ATTTTTTTTT	0.00766444	.	INDEL;IDV=1;IMF=1;DP=1;SGB=-0.379885;MQ0F=0;AF1=1;AC1=2;DP4=0,0,1,0;MQ=60;FQ=-37.9396	GT:PL	0:10,3,0
chr1	2415146	.	GCCCC	GCCC	0.236052	.	INDEL;IDV=1;IMF=1;DP=1;SGB=-0.379885;MQ0F=0;AF1=1;AC1=2;DP4=0,0,1,0;MQ=60;FQ=-37.5395	GT:PL	0:25,3,0
chr1	2415479	.	CGGGG	CGGG	0.236052	.	INDEL;IDV=1;IMF=1;DP=1;SGB=-0.379885;MQ0F=0;AF1=1;AC1=2;DP4=0,0,1,0;MQ=60;FQ=-37.5395	GT:PL	0:25,3,0
chr1	2416673	.	CTTTTT	CTTTT	0.0760422	.	INDEL;IDV=1;IMF=1;DP=1;SGB=-0.379885;MQ0F=0;AF1=1;AC1=2;DP4=0,0,1,0;MQ=60;FQ=-37.569	GT:PL	0:20,3,0
chr1	2416927	.	ACCCCC	ACCCC	0.0760422	.	INDEL;IDV=1;IMF=1;DP=1;SGB=-0.379885;MQ0F=0;AF1=1;AC1=2;DP4=0,0,1,0;MQ=60;FQ=-37.569	GT:PL	0:20,3,0
chr1	2417296	.	ATTTTTTTTTT	ATTTTTTTTT	0.00766444	.	INDEL;IDV=1;IMF=1;DP=1;SGB=-0.379885;MQ0F=0;AF1=1;AC1=2;DP4=0,0,1,0;MQ=60;FQ=-37.9396	GT:PL	0:10,3,0
chr1	2418225	.	CTTTTTTTT	CTTTTTTT	0.0121411	.	INDEL;IDV=1;IMF=1;DP=1;SGB=-0.379885;MQ0F=0;AF1=1;AC1=2;DP4=0,0,1,0;MQ=60;FQ=-37.7914	GT:PL	0:12,3,0
chr1	2418322	.	AGGGGG	AGGGG	0.0760422	.	INDEL;IDV=1;IMF=1;DP=1;SGB=-0.379885;MQ0F=0;AF1=1;AC1=2;DP4=0,0,1,0;MQ=60;FQ=-37.569	GT:PL	0:20,3,0
chr1	2419469	.	AGGGGGGG	AGGGGGG	0.0192266	.	INDEL;IDV=1;IMF=1;DP=1;SGB=-0.379885;MQ0F=0;AF1=1;AC1=2;DP4=0,0,1,0;MQ=60;FQ=-37.6953	GT:PL	0:14,3,0
chr1	2421836	.	ATTTTTTTTT	ATTTTTTTT	0.00964662	.	INDEL;IDV=1;IMF=1;DP=1;SGB=-0.379885;MQ0F=0;AF1=1;AC1=2;DP4=0,0,1,0;MQ=60;FQ=-37.8577	GT:PL	0:11,3,0
chr1	2428133	.	AGGGGGG	AGGGGG	0.0382777	.	INDEL;IDV=1;IMF=1;DP=1;SGB=-0.379885;MQ0F=0;AF1=1;AC1=2;DP4=0,0,1,0;MQ=60;FQ=-37.6115	GT:PL	0:17,3,0
chr1	2428172	.	CGGGGG	CGGGG	0.0760422	.	INDEL;IDV=1;IMF=1;DP=1;SGB=-0.379885;MQ0F=0;AF1=1;AC1=2;DP4=0,0,1,0;MQ=60;FQ=-37.569	GT:PL	0:20,3,0
chr1	2429924	.	GCCCCCC	GCCCCC	0.0382777	.	INDEL;IDV=1;IMF=1;DP=1;SGB=-0.379885;MQ0F=0;AF1=1;AC1=2;DP4=0,0,1,0;MQ=60;FQ=-37.6115	GT:PL	0:17,3,0
chr1	2432093	.	TGGGGGGG	TGGGGGG	0.0192266	.	INDEL;IDV=1;IMF=1;DP=1;SGB=-0.379885;MQ0F=0;AF1=1;AC1=2;DP4=0,0,1,0;MQ=60;FQ=-37.6953	GT:PL	0:14,3,0
chr1	2433607	.	AGGGGGG	AGGGGG	0.0382777	.	INDEL;IDV=1;IMF=1;DP=1;SGB=-0.379885;MQ0F=0;AF1=1;AC1=2;DP4=0,0,1,0;MQ=60;FQ=-37.6115	GT:PL	0:17,3,0
chr1	2435573	.	CGGGG	CGGG	0.236052	.	INDEL;IDV=1;IMF=1;DP=1;SGB=-0.379885;MQ0F=0;AF1=1;AC1=2;DP4=0,0,1,0;MQ=60;FQ=-37.5395	GT:PL	0:25,3,0
chr1	2435735	.	CTTTTTT	CTTTTT	0.0382777	.	INDEL;IDV=1;IMF=1;DP=1;SGB=-0.379885;MQ0F=0;AF1=1;AC1=2;DP4=0,0,1,0;MQ=60;FQ=-37.6115	GT:PL	0:17,3,0
chr1	2436532	.	TGGGGG	TGGGG	0.0760422	.	INDEL;IDV=1;IMF=1;DP=1;SGB=-0.379885;MQ0F=0;AF1=1;AC1=2;DP4=0,0,1,0;MQ=60;FQ=-37.569	GT:PL	0:20,3,0
chr1	2437434	.	GTTTTT	GTTTT	0.0760422	.	INDEL;IDV=1;IMF=1;DP=1;SGB=-0.379885;MQ0F=0;AF1=1;AC1=2;DP4=0,0,1,0;MQ=60;FQ=-37.569	GT:PL	0:20,3,0
chr1	2438693	.	CGGGGG	CGGGG	0.0760422	.	INDEL;IDV=1;IMF=1;DP=1;SGB=-0.379885;MQ0F=0;AF1=1;AC1=2;DP4=0,0,1,0;MQ=60;FQ=-37.569	GT:PL	0:20,3,0
chr1	2438980	.	AGGG	AGG	1.31116	.	INDEL;IDV=1;IMF=1;DP=1;SGB=-0.379885;MQ0F=0;AF1=1;AC1=2;DP4=0,0,1,0;MQ=60;FQ=-37.5279	GT:PL	0:33,3,0
chr1	2443280	.	CTTTTTTTTTT	CTTTTTTTTT	0.00766444	.	INDEL;IDV=1;IMF=1;DP=1;SGB=-0.379885;MQ0F=0;AF1=1;AC1=2;DP4=0,0,1,0;MQ=60;FQ=-37.9396	GT:PL	0:10,3,0
chr1	2445829	.	TCCCCC	TCCCC	0.0760422	.	INDEL;IDV=1;IMF=1;DP=1;SGB=-0.379885;MQ0F=0;AF1=1;AC1=2;DP4=0,0,1,0;MQ=60;FQ=-37.569	GT:PL	0:20,3,0
chr1	2445879	.	CTTTTTTT	CTTTTTT	0.0192266	.	INDEL;IDV=1;IMF=1;DP=1;SGB=-0.379885;MQ0F=0;AF1=1;AC1=2;DP4=0,0,1,0;MQ=60;FQ=-37.6953	GT:PL	0:14,3,0
chr1	2450780	.	TCCCCC	TCCCC	0.0760422	.	INDEL;IDV=1;IMF=1;DP=1;SGB=-0.379885;MQ0F=0;AF1=1;AC1=2;DP4=0,0,1,0;MQ=60;FQ=-37.569	GT:PL	0:20,3,0
chr1	2450793	.	TCCCC	TCCC	0.11991	.	INDEL;IDV=1;IMF=1;DP=1;SGB=-0.379885;MQ0F=0;AF1=1;AC1=2;DP4=0,0,1,0;MQ=60;FQ=-37.5531	GT:PL	0:22,3,0
chr1	2451287	.	TCCCCC	TCCCC	0.0760422	.	INDEL;IDV=1;IMF=1;DP=1;SGB=-0.379885;MQ0F=0;AF1=1;AC1=2;DP4=0,0,1,0;MQ=60;FQ=-37.569	GT:PL	0:20,3,0
chr1	2453143	.	CGGGGG	CGGGG	0.0760422	.	INDEL;IDV=1;IMF=1;DP=1;SGB=-0.379885;MQ0F=0;AF1=1;AC1=2;DP4=0,0,1,0;MQ=60;FQ=-37.569	GT:PL	0:20,3,0
chr1	2454389	.	CGGGGGG	CGGGGG	0.0382777	.	INDEL;IDV=1;IMF=1;DP=1;SGB=-0.379885;MQ0F=0;AF1=1;AC1=2;DP4=0,0,1,0;MQ=60;FQ=-37.6115	GT:PL	0:17,3,0
chr1	2456089	.	CAAAAA	CAAAA	0.0760422	.	INDEL;IDV=1;IMF=1;DP=1;SGB=-0.379885;MQ0F=0;AF1=1;AC1=2;DP4=0,0,1,0;MQ=60;FQ=-37.569	GT:PL	0:20,3,0
chr1	2456628	.	ACCCC	ACCC	0.236052	.	INDEL;IDV=1;IMF=1;DP=1;SGB=-0.379885;MQ0F=0;AF1=1;AC1=2;DP4=0,0,1,0;MQ=60;FQ=-37.5395	GT:PL	0:25,3,0
chr1	2460452	.	CAAAAAAA	CAAAAAA	0.0192266	.	INDEL;IDV=1;IMF=1;DP=1;SGB=-0.379885;MQ0F=0;AF1=1;AC1=2;DP4=0,0,1,0;MQ=60;FQ=-37.6953	GT:PL	0:14,3,0
chr1	2460485	.	TAAAAAA	TAAAAA	0.0382777	.	INDEL;IDV=1;IMF=1;DP=1;SGB=-0.379885;MQ0F=0;AF1=1;AC1=2;DP4=0,0,1,0;MQ=60;FQ=-37.6115	GT:PL	0:17,3,0
chr1	2460844	.	CAAAAAA	CAAAAA	0.0382777	.	INDEL;IDV=1;IMF=1;DP=1;SGB=-0.379885;MQ0F=0;AF1=1;AC1=2;DP4=0,0,1,0;MQ=60;FQ=-37.6115	GT:PL	0:17,3,0
chr1	2467292	.	CTTTTTTTTT	CTTTTTTTT	0.00964662	.	INDEL;IDV=1;IMF=1;DP=1;SGB=-0.379885;MQ0F=0;AF1=1;AC1=2;DP4=0,0,1,0;MQ=60;FQ=-37.8577	GT:PL	0:11,3,0
chr1	2467748	.	AGGGG	AGGG	0.11991	.	INDEL;IDV=1;IMF=1;DP=1;SGB=-0.379885;MQ0F=0;AF1=1;AC1=2;DP4=0,0,1,0;MQ=60;FQ=-37.5531	GT:PL	0:22,3,0
chr1	2467756	.	TCCCC	TCCC	0.11991	.	INDEL;IDV=1;IMF=1;DP=1;SGB=-0.379885;MQ0F=0;AF1=1;AC1=2;DP4=0,0,1,0;MQ=60;FQ=-37.5531	GT:PL	0:22,3,0
chr1	2468643	.	CTTTTTTTT	CTTTTTTT	0.0121411	.	INDEL;IDV=1;IMF=1;DP=1;SGB=-0.379885;MQ0F=0;AF1=1;AC1=2;DP4=0,0,1,0;MQ=60;FQ=-37.7914	GT:PL	0:12,3,0
chr1	2470204	.	GAAAAAAAAA	GAAAAAAAA	0.00964662	.	INDEL;IDV=1;IMF=1;DP=1;SGB=-0.379885;MQ0F=0;AF1=1;AC1=2;DP4=0,0,1,0;MQ=60;FQ=-37.8577	GT:PL	0:11,3,0
chr1	2470306	.	CTTTTTTT	CTTTTTT	0.0192266	.	INDEL;IDV=1;IMF=1;DP=1;SGB=-0.379885;MQ0F=0;AF1=1;AC1=2;DP4=0,0,1,0;MQ=60;FQ=-37.6953	GT:PL	0:14,3,0
chr1	2470796	.	CTTTTTTTT	CTTTTTTT	0.0121411	.	INDEL;IDV=1;IMF=1;DP=1;SGB=-0.379885;MQ0F=0;AF1=1;AC1=2;DP4=0,0,1,0;MQ=60;FQ=-37.7914	GT:PL	0:12,3,0
chr1	2472033	.	CTTTTTTT	CTTTTTT	0.0192266	.	INDEL;IDV=1;IMF=1;DP=1;SGB=-0.379885;MQ0F=0;AF1=1;AC1=2;DP4=0,0,1,0;MQ=60;FQ=-37.6953	GT:PL	0:14,3,0
chr1	2472488	.	CGG	CG	1.92727	.	INDEL;IDV=1;IMF=1;DP=1;SGB=-0.379885;MQ0F=0;AF1=1;AC1=2;DP4=0,0,1,0;MQ=60;FQ=-37.5271	GT:PL	0:35,3,0
chr1	2475972	.	TGGGGG	TGGGG	0.0760422	.	INDEL;IDV=1;IMF=1;DP=1;SGB=-0.379885;MQ0F=0;AF1=1;AC1=2;DP4=0,0,1,0;MQ=60;FQ=-37.569	GT:PL	0:20,3,0
chr1	2476612	.	ACCCCCC	ACCCCC	0.0382777	.	INDEL;IDV=1;IMF=1;DP=1;SGB=-0.379885;MQ0F=0;AF1=1;AC1=2;DP4=0,0,1,0;MQ=60;FQ=-37.6115	GT:PL	0:17,3,0
chr1	2480778	.	AAG	A	0.570217	.	INDEL;IDV=1;IMF=1;DP=1;SGB=-0.379885;MQ0F=0;AF1=1;AC1=2;DP4=0,0,1,0;MQ=60;FQ=-37.5312	GT:PL	0:29,3,0
chr1	2481209	.	GAAAAAAAA	GAAAAAAA	0.0121411	.	INDEL;IDV=1;IMF=1;DP=1;SGB=-0.379885;MQ0F=0;AF1=1;AC1=2;DP4=0,0,1,0;MQ=60;FQ=-37.7914	GT:PL	0:12,3,0
chr1	2481341	.	GCCC	GCC	1.31116	.	INDEL;IDV=1;IMF=1;DP=1;SGB=-0.379885;MQ0F=0;AF1=1;AC1=2;DP4=0,0,1,0;MQ=60;FQ=-37.5279	GT:PL	0:33,3,0
chr1	2481582	.	AGGGG	AGGG	0.236052	.	INDEL;IDV=1;IMF=1;DP=1;SGB=-0.379885;MQ0F=0;AF1=1;AC1=2;DP4=0,0,1,0;MQ=60;FQ=-37.5395	GT:PL	0:25,3,0
chr1	2481793	.	TAAAA	TAAA	0.236052	.	INDEL;IDV=1;IMF=1;DP=1;SGB=-0.379885;MQ0F=0;AF1=1;AC1=2;DP4=0,0,1,0;MQ=60;FQ=-37.5395	GT:PL	0:25,3,0
chr1	2482506	.	GCCCCC	GCCCC	0.0760422	.	INDEL;IDV=1;IMF=1;DP=1;SGB=-0.379885;MQ0F=0;AF1=1;AC1=2;DP4=0,0,1,0;MQ=60;FQ=-37.569	GT:PL	0:20,3,0
chr1	2482544	.	CAAAAAA	CAAAAA	0.0382777	.	INDEL;IDV=1;IMF=1;DP=1;SGB=-0.379885;MQ0F=0;AF1=1;AC1=2;DP4=0,0,1,0;MQ=60;FQ=-37.6115	GT:PL	0:17,3,0
chr1	2482770	.	GCCCCC	GCCCC	0.0760422	.	INDEL;IDV=1;IMF=1;DP=1;SGB=-0.379885;MQ0F=0;AF1=1;AC1=2;DP4=0,0,1,0;MQ=60;FQ=-37.569	GT:PL	0:20,3,0
chr1	2483180	.	CGGGGGGG	CGGGGGG	0.0192266	.	INDEL;IDV=1;IMF=1;DP=1;SGB=-0.379885;MQ0F=0;AF1=1;AC1=2;DP4=0,0,1,0;MQ=60;FQ=-37.6953	GT:PL	0:14,3,0
chr1	2483484	.	TAAAAAA	TAAAAA	0.0382777	.	INDEL;IDV=1;IMF=1;DP=1;SGB=-0.379885;MQ0F=0;AF1=1;AC1=2;DP4=0,0,1,0;MQ=60;FQ=-37.6115	GT:PL	0:17,3,0
chr1	2484059	.	GCCCCC	GCCCC	0.0760422	.	INDEL;IDV=1;IMF=1;DP=1;SGB=-0.379885;MQ0F=0;AF1=1;AC1=2;DP4=0,0,1,0;MQ=60;FQ=-37.569	GT:PL	0:20,3,0
chr1	2486236	.	TGGGGG	TGGGG	0.0760422	.	INDEL;IDV=1;IMF=1;DP=1;SGB=-0.379885;MQ0F=0;AF1=1;AC1=2;DP4=0,0,1,0;MQ=60;FQ=-37.569	GT:PL	0:20,3,0
chr1	2486315	.	GCCCCCCC	GCCCCCC	0.0192266	.	INDEL;IDV=1;IMF=1;DP=1;SGB=-0.379885;MQ0F=0;AF1=1;AC1=2;DP4=0,0,1,0;MQ=60;FQ=-37.6953	GT:PL	0:14,3,0
chr1	2486687	.	GCCCCCC	GCCCCC	0.0382777	.	INDEL;IDV=1;IMF=1;DP=1;SGB=-0.379885;MQ0F=0;AF1=1;AC1=2;DP4=0,0,1,0;MQ=60;FQ=-37.6115	GT:PL	0:17,3,0
chr1	2487340	.	GCCCCC	GCCCC	0.0760422	.	INDEL;IDV=1;IMF=1;DP=1;SGB=-0.379885;MQ0F=0;AF1=1;AC1=2;DP4=0,0,1,0;MQ=60;FQ=-37.569	GT:PL	0:20,3,0
chr1	2488321	.	GCCCCC	GCCCC	0.0760422	.	INDEL;IDV=1;IMF=1;DP=1;SGB=-0.379885;MQ0F=0;AF1=1;AC1=2;DP4=0,0,1,0;MQ=60;FQ=-37.569	GT:PL	0:20,3,0
chr1	2488393	.	ACCCCC	ACCCC	0.0760422	.	INDEL;IDV=1;IMF=1;DP=1;SGB=-0.379885;MQ0F=0;AF1=1;AC1=2;DP4=0,0,1,0;MQ=60;FQ=-37.569	GT:PL	0:20,3,0
chr1	2488417	.	CAAAAAAAA	CAAAAAAA	0.0121411	.	INDEL;IDV=1;IMF=1;DP=1;SGB=-0.379885;MQ0F=0;AF1=1;AC1=2;DP4=0,0,1,0;MQ=60;FQ=-37.7914	GT:PL	0:12,3,0
chr1	2488477	.	ACCCCC	ACCCC	0.0760422	.	INDEL;IDV=1;IMF=1;DP=1;SGB=-0.379885;MQ0F=0;AF1=1;AC1=2;DP4=0,0,1,0;MQ=60;FQ=-37.569	GT:PL	0:20,3,0
chr1	2488678	.	GCCCC	GCCC	0.236052	.	INDEL;IDV=1;IMF=1;DP=1;SGB=-0.379885;MQ0F=0;AF1=1;AC1=2;DP4=0,0,1,0;MQ=60;FQ=-37.5395	GT:PL	0:25,3,0
chr1	2489180	.	AGGGGGG	AGGGGG	0.0382777	.	INDEL;IDV=1;IMF=1;DP=1;SGB=-0.379885;MQ0F=0;AF1=1;AC1=2;DP4=0,0,1,0;MQ=60;FQ=-37.6115	GT:PL	0:17,3,0
chr1	2489280	.	AGGGG	AGGG	0.236052	.	INDEL;IDV=1;IMF=1;DP=1;SGB=-0.379885;MQ0F=0;AF1=1;AC1=2;DP4=0,0,1,0;MQ=60;FQ=-37.5395	GT:PL	0:25,3,0
chr1	2489542	.	TCCCCCC	TCCCCC	0.0382777	.	INDEL;IDV=1;IMF=1;DP=1;SGB=-0.379885;MQ0F=0;AF1=1;AC1=2;DP4=0,0,1,0;MQ=60;FQ=-37.6115	GT:PL	0:17,3,0
chr1	2491419	.	AGGGGG	AGGGG	0.0760422	.	INDEL;IDV=1;IMF=1;DP=1;SGB=-0.379885;MQ0F=0;AF1=1;AC1=2;DP4=0,0,1,0;MQ=60;FQ=-37.569	GT:PL	0:20,3,0
chr1	2491751	.	CGGGGGGG	CGGGGGG	0.0192266	.	INDEL;IDV=1;IMF=1;DP=1;SGB=-0.379885;MQ0F=0;AF1=1;AC1=2;DP4=0,0,1,0;MQ=60;FQ=-37.6953	GT:PL	0:14,3,0
chr1	2496348	.	CGGGGG	CGGGG	0.0760422	.	INDEL;IDV=1;IMF=1;DP=1;SGB=-0.379885;MQ0F=0;AF1=1;AC1=2;DP4=0,0,1,0;MQ=60;FQ=-37.569	GT:PL	0:20,3,0
chr1	2496748	.	CTTTTTT	CTTTTT	0.0382777	.	INDEL;IDV=1;IMF=1;DP=1;SGB=-0.379885;MQ0F=0;AF1=1;AC1=2;DP4=0,0,1,0;MQ=60;FQ=-37.6115	GT:PL	0:17,3,0
chr1	2496820	.	AGGGG	AGGG	0.236052	.	INDEL;IDV=1;IMF=1;DP=1;SGB=-0.379885;MQ0F=0;AF1=1;AC1=2;DP4=0,0,1,0;MQ=60;FQ=-37.5395	GT:PL	0:25,3,0
chr1	2500943	.	AGGGGG	AGGGG	0.0760422	.	INDEL;IDV=1;IMF=1;DP=1;SGB=-0.379885;MQ0F=0;AF1=1;AC1=2;DP4=0,0,1,0;MQ=60;FQ=-37.569	GT:PL	0:20,3,0
chr1	2508164	.	TCCCCC	TCCCC	0.0760422	.	INDEL;IDV=1;IMF=1;DP=1;SGB=-0.379885;MQ0F=0;AF1=1;AC1=2;DP4=0,0,1,0;MQ=60;FQ=-37.569	GT:PL	0:20,3,0
chr1	2508173	.	GCCCCC	GCCCC	0.0760422	.	INDEL;IDV=1;IMF=1;DP=1;SGB=-0.379885;MQ0F=0;AF1=1;AC1=2;DP4=0,0,1,0;MQ=60;FQ=-37.569	GT:PL	0:20,3,0
chr1	2509540	.	ACCCCC	ACCCC	0.0760422	.	INDEL;IDV=1;IMF=1;DP=1;SGB=-0.379885;MQ0F=0;AF1=1;AC1=2;DP4=0,0,1,0;MQ=60;FQ=-37.569	GT:PL	0:20,3,0
chr1	2512539	.	TAAAAAAAAAA	TAAAAAAAAA	0.00766444	.	INDEL;IDV=1;IMF=1;DP=1;SGB=-0.379885;MQ0F=0;AF1=1;AC1=2;DP4=0,0,1,0;MQ=60;FQ=-37.9396	GT:PL	0:10,3,0
chr1	2512623	.	CGGGG	CGGG	0.236052	.	INDEL;IDV=1;IMF=1;DP=1;SGB=-0.379885;MQ0F=0;AF1=1;AC1=2;DP4=0,0,1,0;MQ=60;FQ=-37.5395	GT:PL	0:25,3,0
chr1	2513464	.	GCCCC	GCCC	0.236052	.	INDEL;IDV=1;IMF=1;DP=1;SGB=-0.379885;MQ0F=0;AF1=1;AC1=2;DP4=0,0,1,0;MQ=60;FQ=-37.5395	GT:PL	0:25,3,0
chr1	2513738	.	GAAAAAAA	GAAAAAA	0.0192266	.	INDEL;IDV=1;IMF=1;DP=1;SGB=-0.379885;MQ0F=0;AF1=1;AC1=2;DP4=0,0,1,0;MQ=60;FQ=-37.6953	GT:PL	0:14,3,0
chr1	2513874	.	TGGGGGGG	TGGGGGG	0.0192266	.	INDEL;IDV=1;IMF=1;DP=1;SGB=-0.379885;MQ0F=0;AF1=1;AC1=2;DP4=0,0,1,0;MQ=60;FQ=-37.6953	GT:PL	0:14,3,0
chr1	2516828	.	GAAAAAAAAAA	GAAAAAAAAA	0.00766444	.	INDEL;IDV=1;IMF=1;DP=1;SGB=-0.379885;MQ0F=0;AF1=1;AC1=2;DP4=0,0,1,0;MQ=60;FQ=-37.9396	GT:PL	0:10,3,0
chr1	2518375	.	CTTTTTTTT	CTTTTTTT	0.0121411	.	INDEL;IDV=1;IMF=1;DP=1;SGB=-0.379885;MQ0F=0;AF1=1;AC1=2;DP4=0,0,1,0;MQ=60;FQ=-37.7914	GT:PL	0:12,3,0
chr1	2519249	.	AGGGGGG	AGGGGG	0.0382777	.	INDEL;IDV=1;IMF=1;DP=1;SGB=-0.379885;MQ0F=0;AF1=1;AC1=2;DP4=0,0,1,0;MQ=60;FQ=-37.6115	GT:PL	0:17,3,0
chr1	2519257	.	TAAAA	TAAA	0.11991	.	INDEL;IDV=1;IMF=1;DP=1;SGB=-0.379885;MQ0F=0;AF1=1;AC1=2;DP4=0,0,1,0;MQ=60;FQ=-37.5531	GT:PL	0:22,3,0
chr1	2519824	.	AGGGG	AGGG	0.236052	.	INDEL;IDV=1;IMF=1;DP=1;SGB=-0.379885;MQ0F=0;AF1=1;AC1=2;DP4=0,0,1,0;MQ=60;FQ=-37.5395	GT:PL	0:25,3,0
chr1	2519871	.	TGGGGG	TGGGG	0.0760422	.	INDEL;IDV=1;IMF=1;DP=1;SGB=-0.379885;MQ0F=0;AF1=1;AC1=2;DP4=0,0,1,0;MQ=60;FQ=-37.569	GT:PL	0:20,3,0
chr1	2521298	.	TCCCCCC	TCCCCC	0.0382777	.	INDEL;IDV=1;IMF=1;DP=1;SGB=-0.379885;MQ0F=0;AF1=1;AC1=2;DP4=0,0,1,0;MQ=60;FQ=-37.6115	GT:PL	0:17,3,0
chr1	2521777	.	CTTTTTT	CTTTTT	0.0382777	.	INDEL;IDV=1;IMF=1;DP=1;SGB=-0.379885;MQ0F=0;AF1=1;AC1=2;DP4=0,0,1,0;MQ=60;FQ=-37.6115	GT:PL	0:17,3,0
chr1	2525577	.	CTTTTTT	CTTTTT	0.0382777	.	INDEL;IDV=1;IMF=1;DP=1;SGB=-0.379885;MQ0F=0;AF1=1;AC1=2;DP4=0,0,1,0;MQ=60;FQ=-37.6115	GT:PL	0:17,3,0
chr1	2530575	.	AGGGGG	AGGGG	0.0760422	.	INDEL;IDV=1;IMF=1;DP=1;SGB=-0.379885;MQ0F=0;AF1=1;AC1=2;DP4=0,0,1,0;MQ=60;FQ=-37.569	GT:PL	0:20,3,0
chr1	2534999	.	ACCCCCC	ACCCCC	0.0382777	.	INDEL;IDV=1;IMF=1;DP=1;SGB=-0.379885;MQ0F=0;AF1=1;AC1=2;DP4=0,0,1,0;MQ=60;FQ=-37.6115	GT:PL	0:17,3,0
chr1	2535233	.	TGGGGGG	TGGGGG	0.0382777	.	INDEL;IDV=1;IMF=1;DP=1;SGB=-0.379885;MQ0F=0;AF1=1;AC1=2;DP4=0,0,1,0;MQ=60;FQ=-37.6115	GT:PL	0:17,3,0
chr1	2536553	.	CAAAA	CAAA	0.236052	.	INDEL;IDV=1;IMF=1;DP=1;SGB=-0.379885;MQ0F=0;AF1=1;AC1=2;DP4=0,0,1,0;MQ=60;FQ=-37.5395	GT:PL	0:25,3,0
chr1	2538260	.	TAAAAAAA	TAAAAAA	0.0192266	.	INDEL;IDV=1;IMF=1;DP=1;SGB=-0.379885;MQ0F=0;AF1=1;AC1=2;DP4=0,0,1,0;MQ=60;FQ=-37.6953	GT:PL	0:14,3,0
chr1	2538519	.	TTC	T	0.0192266	.	INDEL;IDV=1;IMF=1;DP=1;SGB=-0.379885;MQ0F=0;AF1=1;AC1=2;DP4=0,0,1,0;MQ=60;FQ=-37.6953	GT:PL	0:14,3,0
chr1	2544188	.	AGGGGG	AGGGG	0.0760422	.	INDEL;IDV=1;IMF=1;DP=1;SGB=-0.379885;MQ0F=0;AF1=1;AC1=2;DP4=0,0,1,0;MQ=60;FQ=-37.569	GT:PL	0:20,3,0
chr1	2545121	.	TCCCCC	TCCCC	0.0760422	.	INDEL;IDV=1;IMF=1;DP=1;SGB=-0.379885;MQ0F=0;AF1=1;AC1=2;DP4=0,0,1,0;MQ=60;FQ=-37.569	GT:PL	0:20,3,0
chr1	2545422	.	GAAAAA	GAAAA	0.0760422	.	INDEL;IDV=1;IMF=1;DP=1;SGB=-0.379885;MQ0F=0;AF1=1;AC1=2;DP4=0,0,1,0;MQ=60;FQ=-37.569	GT:PL	0:20,3,0
chr1	2549226	.	GCCCC	GCCC	0.236052	.	INDEL;IDV=1;IMF=1;DP=1;SGB=-0.379885;MQ0F=0;AF1=1;AC1=2;DP4=0,0,1,0;MQ=60;FQ=-37.5395	GT:PL	0:25,3,0
chr1	2549496	.	CTTTTTT	CTTTTT	0.0382777	.	INDEL;IDV=1;IMF=1;DP=1;SGB=-0.379885;MQ0F=0;AF1=1;AC1=2;DP4=0,0,1,0;MQ=60;FQ=-37.6115	GT:PL	0:17,3,0
chr1	2550645	.	TCCCC	TCCC	0.236052	.	INDEL;IDV=1;IMF=1;DP=1;SGB=-0.379885;MQ0F=0;AF1=1;AC1=2;DP4=0,0,1,0;MQ=60;FQ=-37.5395	GT:PL	0:25,3,0
chr1	2552214	.	TGGGGG	TGGGG	0.0760422	.	INDEL;IDV=1;IMF=1;DP=1;SGB=-0.379885;MQ0F=0;AF1=1;AC1=2;DP4=0,0,1,0;MQ=60;FQ=-37.569	GT:PL	0:20,3,0
chr1	2562550	.	CAAAAAAAAAA	CAAAAAAAAA	0.00766444	.	INDEL;IDV=1;IMF=1;DP=1;SGB=-0.379885;MQ0F=0;AF1=1;AC1=2;DP4=0,0,1,0;MQ=60;FQ=-37.9396	GT:PL	0:10,3,0
chr1	2563470	.	CTTTTTTT	CTTTTTT	0.0192266	.	INDEL;IDV=1;IMF=1;DP=1;SGB=-0.379885;MQ0F=0;AF1=1;AC1=2;DP4=0,0,1,0;MQ=60;FQ=-37.6953	GT:PL	0:14,3,0
chr1	2563822	.	ACCCCCCCC	ACCCCCCC	0.0121411	.	INDEL;IDV=1;IMF=1;DP=1;SGB=-0.379885;MQ0F=0;AF1=1;AC1=2;DP4=0,0,1,0;MQ=60;FQ=-37.7914	GT:PL	0:12,3,0
chr1	2564547	.	CTTTTTTTT	CTTTTTTT	0.0121411	.	INDEL;IDV=1;IMF=1;DP=1;SGB=-0.379885;MQ0F=0;AF1=1;AC1=2;DP4=0,0,1,0;MQ=60;FQ=-37.7914	GT:PL	0:12,3,0
chr1	2564566	.	TAAAAAAAAAA	TAAAAAAAAA	0.00766444	.	INDEL;IDV=1;IMF=1;DP=1;SGB=-0.379885;MQ0F=0;AF1=1;AC1=2;DP4=0,0,1,0;MQ=60;FQ=-37.9396	GT:PL	0:10,3,0
chr1	2565891	.	GAAAAAAAA	GAAAAAAA	0.0121411	.	INDEL;IDV=1;IMF=1;DP=1;SGB=-0.379885;MQ0F=0;AF1=1;AC1=2;DP4=0,0,1,0;MQ=60;FQ=-37.7914	GT:PL	0:12,3,0
chr1	2565925	.	CAAAAAAAA	CAAAAAAA	0.0121411	.	INDEL;IDV=1;IMF=1;DP=1;SGB=-0.379885;MQ0F=0;AF1=1;AC1=2;DP4=0,0,1,0;MQ=60;FQ=-37.7914	GT:PL	0:12,3,0
chr1	2570274	.	AGGGG	AGGG	0.236052	.	INDEL;IDV=1;IMF=1;DP=1;SGB=-0.379885;MQ0F=0;AF1=1;AC1=2;DP4=0,0,1,0;MQ=60;FQ=-37.5395	GT:PL	0:25,3,0
chr1	2570791	.	GCCCCCC	GCCCCC	0.0382777	.	INDEL;IDV=1;IMF=1;DP=1;SGB=-0.379885;MQ0F=0;AF1=1;AC1=2;DP4=0,0,1,0;MQ=60;FQ=-37.6115	GT:PL	0:17,3,0
chr1	2571580	.	GAAAAAAAAA	GAAAAAAAA	0.00964662	.	INDEL;IDV=1;IMF=1;DP=1;SGB=-0.379885;MQ0F=0;AF1=1;AC1=2;DP4=0,0,1,0;MQ=60;FQ=-37.8577	GT:PL	0:11,3,0
chr1	2571807	.	CGGGGGGG	CGGGGGG	0.0192266	.	INDEL;IDV=1;IMF=1;DP=1;SGB=-0.379885;MQ0F=0;AF1=1;AC1=2;DP4=0,0,1,0;MQ=60;FQ=-37.6953	GT:PL	0:14,3,0
chr1	2573025	.	TGGGG	TGGG	0.236052	.	INDEL;IDV=1;IMF=1;DP=1;SGB=-0.379885;MQ0F=0;AF1=1;AC1=2;DP4=0,0,1,0;MQ=60;FQ=-37.5395	GT:PL	0:25,3,0
chr1	2573569	.	CTTTTTTTT	CTTTTTTT	0.0121411	.	INDEL;IDV=1;IMF=1;DP=1;SGB=-0.379885;MQ0F=0;AF1=1;AC1=2;DP4=0,0,1,0;MQ=60;FQ=-37.7914	GT:PL	0:12,3,0
chr1	2573625	.	AGGGGGG	AGGGGG	0.0382777	.	INDEL;IDV=1;IMF=1;DP=1;SGB=-0.379885;MQ0F=0;AF1=1;AC1=2;DP4=0,0,1,0;MQ=60;FQ=-37.6115	GT:PL	0:17,3,0
chr1	2574502	.	AGGGGGG	AGGGGG	0.0382777	.	INDEL;IDV=1;IMF=1;DP=1;SGB=-0.379885;MQ0F=0;AF1=1;AC1=2;DP4=0,0,1,0;MQ=60;FQ=-37.6115	GT:PL	0:17,3,0
chr1	2575299	.	ATTTTTTTTT	ATTTTTTTT	0.00964662	.	INDEL;IDV=1;IMF=1;DP=1;SGB=-0.379885;MQ0F=0;AF1=1;AC1=2;DP4=0,0,1,0;MQ=60;FQ=-37.8577	GT:PL	0:11,3,0
chr1	2576261	.	CTTTT	CTTT	0.236052	.	INDEL;IDV=1;IMF=1;DP=1;SGB=-0.379885;MQ0F=0;AF1=1;AC1=2;DP4=0,0,1,0;MQ=60;FQ=-37.5395	GT:PL	0:25,3,0
chr1	2576644	.	CTTTTTTTTTT	CTTTTTTTTT	0.00766444	.	INDEL;IDV=1;IMF=1;DP=1;SGB=-0.379885;MQ0F=0;AF1=1;AC1=2;DP4=0,0,1,0;MQ=60;FQ=-37.9396	GT:PL	0:10,3,0
chr1	2576992	.	CAAAAAAA	CAAAAAA	0.0192266	.	INDEL;IDV=1;IMF=1;DP=1;SGB=-0.379885;MQ0F=0;AF1=1;AC1=2;DP4=0,0,1,0;MQ=60;FQ=-37.6953	GT:PL	0:14,3,0
chr1	2577809	.	GAAAAAAA	GAAAAAA	0.0192266	.	INDEL;IDV=1;IMF=1;DP=1;SGB=-0.379885;MQ0F=0;AF1=1;AC1=2;DP4=0,0,1,0;MQ=60;FQ=-37.6953	GT:PL	0:14,3,0
chr1	2584456	.	CTTTTTTTTT	CTTTTTTTT	0.00964662	.	INDEL;IDV=1;IMF=1;DP=1;SGB=-0.379885;MQ0F=0;AF1=1;AC1=2;DP4=0,0,1,0;MQ=60;FQ=-37.8577	GT:PL	0:11,3,0
chr1	2585449	.	CTTTTTTTT	CTTTTTTT	0.0121411	.	INDEL;IDV=1;IMF=1;DP=1;SGB=-0.379885;MQ0F=0;AF1=1;AC1=2;DP4=0,0,1,0;MQ=60;FQ=-37.7914	GT:PL	0:12,3,0
chr1	2587369	.	ATTTTT	ATTTT	0.0760422	.	INDEL;IDV=1;IMF=1;DP=1;SGB=-0.379885;MQ0F=0;AF1=1;AC1=2;DP4=0,0,1,0;MQ=60;FQ=-37.569	GT:PL	0:20,3,0
chr1	2588917	.	TCCCCC	TCCCC	0.0760422	.	INDEL;IDV=1;IMF=1;DP=1;SGB=-0.379885;MQ0F=0;AF1=1;AC1=2;DP4=0,0,1,0;MQ=60;FQ=-37.569	GT:PL	0:20,3,0
chr1	2592645	.	TCCCCC	TCCCC	0.0760422	.	INDEL;IDV=1;IMF=1;DP=1;SGB=-0.379885;MQ0F=0;AF1=1;AC1=2;DP4=0,0,1,0;MQ=60;FQ=-37.569	GT:PL	0:20,3,0
chr1	2593155	.	TCCCCC	TCCCC	0.0760422	.	INDEL;IDV=1;IMF=1;DP=1;SGB=-0.379885;MQ0F=0;AF1=1;AC1=2;DP4=0,0,1,0;MQ=60;FQ=-37.569	GT:PL	0:20,3,0
chr1	2596932	.	CAAAAAAAAAAA	CAAAAAAAAAA	0.0060891	.	INDEL;IDV=1;IMF=1;DP=1;SGB=-0.379885;MQ0F=0;AF1=1;AC1=2;DP4=0,0,1,0;MQ=60;FQ=-38.0406	GT:PL	0:9,3,0
chr1	2601144	.	GTTTTTTTTT	GTTTTTTTT	0.00964662	.	INDEL;IDV=1;IMF=1;DP=1;SGB=-0.379885;MQ0F=0;AF1=1;AC1=2;DP4=0,0,1,0;MQ=60;FQ=-37.8577	GT:PL	0:11,3,0
chr1	2601491	.	TTTGT	TT	0.150425	.	INDEL;IDV=1;IMF=1;DP=1;SGB=-0.379885;MQ0F=0;AF1=1;AC1=2;DP4=0,0,1,0;MQ=60;FQ=-37.5475	GT:PL	0:23,3,0
chr1	2602192	.	CTTTTTT	CTTTTT	0.0382777	.	INDEL;IDV=1;IMF=1;DP=1;SGB=-0.379885;MQ0F=0;AF1=1;AC1=2;DP4=0,0,1,0;MQ=60;FQ=-37.6115	GT:PL	0:17,3,0
chr1	2605442	.	AGGGGG	AGGGG	0.0760422	.	INDEL;IDV=1;IMF=1;DP=1;SGB=-0.379885;MQ0F=0;AF1=1;AC1=2;DP4=0,0,1,0;MQ=60;FQ=-37.569	GT:PL	0:20,3,0
chr1	2605867	.	ATTTTTTTT	ATTTTTTT	0.0121411	.	INDEL;IDV=1;IMF=1;DP=1;SGB=-0.379885;MQ0F=0;AF1=1;AC1=2;DP4=0,0,1,0;MQ=60;FQ=-37.7914	GT:PL	0:12,3,0
chr1	2606854	.	ACCCCC	ACCCC	0.0760422	.	INDEL;IDV=1;IMF=1;DP=1;SGB=-0.379885;MQ0F=0;AF1=1;AC1=2;DP4=0,0,1,0;MQ=60;FQ=-37.569	GT:PL	0:20,3,0
chr1	2608969	.	TCCCC	TCCC	0.236052	.	INDEL;IDV=1;IMF=1;DP=1;SGB=-0.379885;MQ0F=0;AF1=1;AC1=2;DP4=0,0,1,0;MQ=60;FQ=-37.5395	GT:PL	0:25,3,0
chr1	2609548	.	ACCCCCC	ACCCCC	0.0382777	.	INDEL;IDV=1;IMF=1;DP=1;SGB=-0.379885;MQ0F=0;AF1=1;AC1=2;DP4=0,0,1,0;MQ=60;FQ=-37.6115	GT:PL	0:17,3,0
chr1	2609842	.	GCCCCC	GCCCC	0.0760422	.	INDEL;IDV=1;IMF=1;DP=1;SGB=-0.379885;MQ0F=0;AF1=1;AC1=2;DP4=0,0,1,0;MQ=60;FQ=-37.569	GT:PL	0:20,3,0
chr1	2616364	.	CTTTTT	CTTTT	0.0760422	.	INDEL;IDV=1;IMF=1;DP=1;SGB=-0.379885;MQ0F=0;AF1=1;AC1=2;DP4=0,0,1,0;MQ=60;FQ=-37.569	GT:PL	0:20,3,0
chr1	2621640	.	ACCCCC	ACCCC	0.0760422	.	INDEL;IDV=1;IMF=1;DP=1;SGB=-0.379885;MQ0F=0;AF1=1;AC1=2;DP4=0,0,1,0;MQ=60;FQ=-37.569	GT:PL	0:20,3,0
chr1	2623732	.	AGGGG	AGGG	0.236052	.	INDEL;IDV=1;IMF=1;DP=1;SGB=-0.379885;MQ0F=0;AF1=1;AC1=2;DP4=0,0,1,0;MQ=60;FQ=-37.5395	GT:PL	0:25,3,0
chr1	2625214	.	GCCCCCC	GCCCCC	0.0382777	.	INDEL;IDV=1;IMF=1;DP=1;SGB=-0.379885;MQ0F=0;AF1=1;AC1=2;DP4=0,0,1,0;MQ=60;FQ=-37.6115	GT:PL	0:17,3,0
chr1	2626891	.	TCCCC	TCCC	0.236052	.	INDEL;IDV=1;IMF=1;DP=1;SGB=-0.379885;MQ0F=0;AF1=1;AC1=2;DP4=0,0,1,0;MQ=60;FQ=-37.5395	GT:PL	0:25,3,0
chr1	2629879	.	TCCCC	TCCC	0.236052	.	INDEL;IDV=1;IMF=1;DP=1;SGB=-0.379885;MQ0F=0;AF1=1;AC1=2;DP4=0,0,1,0;MQ=60;FQ=-37.5395	GT:PL	0:25,3,0
chr1	2631191	.	AGGGGG	AGGGG	0.0760422	.	INDEL;IDV=1;IMF=1;DP=1;SGB=-0.379885;MQ0F=0;AF1=1;AC1=2;DP4=0,0,1,0;MQ=60;FQ=-37.569	GT:PL	0:20,3,0
chr1	2631605	.	CTTTTTTTT	CTTTTTTT	0.0121411	.	INDEL;IDV=1;IMF=1;DP=1;SGB=-0.379885;MQ0F=0;AF1=1;AC1=2;DP4=0,0,1,0;MQ=60;FQ=-37.7914	GT:PL	0:12,3,0
chr1	2632277	.	GAAAAAAAAAA	GAAAAAAAAA	0.00766444	.	INDEL;IDV=1;IMF=1;DP=1;SGB=-0.379885;MQ0F=0;AF1=1;AC1=2;DP4=0,0,1,0;MQ=60;FQ=-37.9396	GT:PL	0:10,3,0
chr1	2633106	.	GAAAAAAA	GAAAAAA	0.0192266	.	INDEL;IDV=1;IMF=1;DP=1;SGB=-0.379885;MQ0F=0;AF1=1;AC1=2;DP4=0,0,1,0;MQ=60;FQ=-37.6953	GT:PL	0:14,3,0
chr1	2633981	.	AGGGGG	AGGGG	0.0760422	.	INDEL;IDV=1;IMF=1;DP=1;SGB=-0.379885;MQ0F=0;AF1=1;AC1=2;DP4=0,0,1,0;MQ=60;FQ=-37.569	GT:PL	0:20,3,0
chr1	2634073	.	TTA	T	0.0121411	.	INDEL;IDV=1;IMF=1;DP=1;SGB=-0.379885;MQ0F=0;AF1=1;AC1=2;DP4=0,0,1,0;MQ=60;FQ=-37.7914	GT:PL	0:12,3,0
chr1	2636154	.	AGGGG	AGGG	0.236052	.	INDEL;IDV=1;IMF=1;DP=1;SGB=-0.379885;MQ0F=0;AF1=1;AC1=2;DP4=0,0,1,0;MQ=60;FQ=-37.5395	GT:PL	0:25,3,0
chr1	2636361	.	AGGGGGGG	AGGGGGG	0.0192266	.	INDEL;IDV=1;IMF=1;DP=1;SGB=-0.379885;MQ0F=0;AF1=1;AC1=2;DP4=0,0,1,0;MQ=60;FQ=-37.6953	GT:PL	0:14,3,0
chr1	2639059	.	AGGGG	AGGG	0.236052	.	INDEL;IDV=1;IMF=1;DP=1;SGB=-0.379885;MQ0F=0;AF1=1;AC1=2;DP4=0,0,1,0;MQ=60;FQ=-37.5395	GT:PL	0:25,3,0
chr1	2640085	.	TTA	T	0.11991	.	INDEL;IDV=1;IMF=1;DP=1;SGB=-0.379885;MQ0F=0;AF1=1;AC1=2;DP4=0,0,1,0;MQ=60;FQ=-37.5531	GT:PL	0:22,3,0
chr1	2640463	.	GAAAAAAAA	GAAAAAAA	0.0121411	.	INDEL;IDV=1;IMF=1;DP=1;SGB=-0.379885;MQ0F=0;AF1=1;AC1=2;DP4=0,0,1,0;MQ=60;FQ=-37.7914	GT:PL	0:12,3,0
chr1	2646455	.	TCCCCC	TCCCC	0.0760422	.	INDEL;IDV=1;IMF=1;DP=1;SGB=-0.379885;MQ0F=0;AF1=1;AC1=2;DP4=0,0,1,0;MQ=60;FQ=-37.569	GT:PL	0:20,3,0
chr1	2646482	.	GAAAAAAA	GAAAAAA	0.0192266	.	INDEL;IDV=1;IMF=1;DP=1;SGB=-0.379885;MQ0F=0;AF1=1;AC1=2;DP4=0,0,1,0;MQ=60;FQ=-37.6953	GT:PL	0:14,3,0
chr1	2646806	.	GAAAAAAAAA	GAAAAAAAA	0.00964662	.	INDEL;IDV=1;IMF=1;DP=1;SGB=-0.379885;MQ0F=0;AF1=1;AC1=2;DP4=0,0,1,0;MQ=60;FQ=-37.8577	GT:PL	0:11,3,0
chr1	2647201	.	TCCCCCC	TCCCCC	0.0382777	.	INDEL;IDV=1;IMF=1;DP=1;SGB=-0.379885;MQ0F=0;AF1=1;AC1=2;DP4=0,0,1,0;MQ=60;FQ=-37.6115	GT:PL	0:17,3,0
chr1	2650014	.	GCCCC	GCCC	0.236052	.	INDEL;IDV=1;IMF=1;DP=1;SGB=-0.379885;MQ0F=0;AF1=1;AC1=2;DP4=0,0,1,0;MQ=60;FQ=-37.5395	GT:PL	0:25,3,0
chr1	2651003	.	TCCCC	TCCC	0.236052	.	INDEL;IDV=1;IMF=1;DP=1;SGB=-0.379885;MQ0F=0;AF1=1;AC1=2;DP4=0,0,1,0;MQ=60;FQ=-37.5395	GT:PL	0:25,3,0
chr1	2655491	.	ACCCCC	ACCCC	0.0760422	.	INDEL;IDV=1;IMF=1;DP=1;SGB=-0.379885;MQ0F=0;AF1=1;AC1=2;DP4=0,0,1,0;MQ=60;FQ=-37.569	GT:PL	0:20,3,0
chr1	2655728	.	ACCCC	ACCC	0.236052	.	INDEL;IDV=1;IMF=1;DP=1;SGB=-0.379885;MQ0F=0;AF1=1;AC1=2;DP4=0,0,1,0;MQ=60;FQ=-37.5395	GT:PL	0:25,3,0
chr1	2656466	.	GCCCC	GCCC	0.236052	.	INDEL;IDV=1;IMF=1;DP=1;SGB=-0.379885;MQ0F=0;AF1=1;AC1=2;DP4=0,0,1,0;MQ=60;FQ=-37.5395	GT:PL	0:25,3,0
chr1	2656866	.	CGGGGG	CGGGG	0.0760422	.	INDEL;IDV=1;IMF=1;DP=1;SGB=-0.379885;MQ0F=0;AF1=1;AC1=2;DP4=0,0,1,0;MQ=60;FQ=-37.569	GT:PL	0:20,3,0
chr1	2657099	.	GCCCC	GCCC	0.236052	.	INDEL;IDV=1;IMF=1;DP=1;SGB=-0.379885;MQ0F=0;AF1=1;AC1=2;DP4=0,0,1,0;MQ=60;FQ=-37.5395	GT:PL	0:25,3,0
chr1	2657220	.	CTTTTT	CTTTT	0.0760422	.	INDEL;IDV=1;IMF=1;DP=1;SGB=-0.379885;MQ0F=0;AF1=1;AC1=2;DP4=0,0,1,0;MQ=60;FQ=-37.569	GT:PL	0:20,3,0
chr1	2657654	.	TCCCC	TCCC	0.11991	.	INDEL;IDV=1;IMF=1;DP=1;SGB=-0.379885;MQ0F=0;AF1=1;AC1=2;DP4=0,0,1,0;MQ=60;FQ=-37.5531	GT:PL	0:22,3,0
chr1	2659648	.	CGGGGGG	CGGGGG	0.0382777	.	INDEL;IDV=1;IMF=1;DP=1;SGB=-0.379885;MQ0F=0;AF1=1;AC1=2;DP4=0,0,1,0;MQ=60;FQ=-37.6115	GT:PL	0:17,3,0
chr1	2661811	.	GCCCC	GCCC	0.236052	.	INDEL;IDV=1;IMF=1;DP=1;SGB=-0.379885;MQ0F=0;AF1=1;AC1=2;DP4=0,0,1,0;MQ=60;FQ=-37.5395	GT:PL	0:25,3,0
chr1	2663258	.	GAAAAAA	GAAAAA	0.0382777	.	INDEL;IDV=1;IMF=1;DP=1;SGB=-0.379885;MQ0F=0;AF1=1;AC1=2;DP4=0,0,1,0;MQ=60;FQ=-37.6115	GT:PL	0:17,3,0
chr1	2664078	.	ACCCCCCC	ACCCCCC	0.0192266	.	INDEL;IDV=1;IMF=1;DP=1;SGB=-0.379885;MQ0F=0;AF1=1;AC1=2;DP4=0,0,1,0;MQ=60;FQ=-37.6953	GT:PL	0:14,3,0
chr1	2665033	.	GCCCCC	GCCCC	0.0760422	.	INDEL;IDV=1;IMF=1;DP=1;SGB=-0.379885;MQ0F=0;AF1=1;AC1=2;DP4=0,0,1,0;MQ=60;FQ=-37.569	GT:PL	0:20,3,0
chr1	2665662	.	ACCCC	ACCC	0.11991	.	INDEL;IDV=1;IMF=1;DP=1;SGB=-0.379885;MQ0F=0;AF1=1;AC1=2;DP4=0,0,1,0;MQ=60;FQ=-37.5531	GT:PL	0:22,3,0
chr1	2665705	.	TCCCC	TCCC	0.11991	.	INDEL;IDV=1;IMF=1;DP=1;SGB=-0.379885;MQ0F=0;AF1=1;AC1=2;DP4=0,0,1,0;MQ=60;FQ=-37.5531	GT:PL	0:22,3,0
chr1	2666223	.	TCCCCC	TCCCC	0.0760422	.	INDEL;IDV=1;IMF=1;DP=1;SGB=-0.379885;MQ0F=0;AF1=1;AC1=2;DP4=0,0,1,0;MQ=60;FQ=-37.569	GT:PL	0:20,3,0
chr1	2666548	.	GCCCCCC	GCCCCC	0.0382777	.	INDEL;IDV=1;IMF=1;DP=1;SGB=-0.379885;MQ0F=0;AF1=1;AC1=2;DP4=0,0,1,0;MQ=60;FQ=-37.6115	GT:PL	0:17,3,0
chr1	2667757	.	GCCCCC	GCCCC	0.0760422	.	INDEL;IDV=1;IMF=1;DP=1;SGB=-0.379885;MQ0F=0;AF1=1;AC1=2;DP4=0,0,1,0;MQ=60;FQ=-37.569	GT:PL	0:20,3,0
chr1	2668583	.	GCCC	GCC	1.31116	.	INDEL;IDV=1;IMF=1;DP=1;SGB=-0.379885;MQ0F=0;AF1=1;AC1=2;DP4=0,0,1,0;MQ=60;FQ=-37.5279	GT:PL	0:33,3,0
chr1	2668729	.	GCCCC	GCCC	0.236052	.	INDEL;IDV=1;IMF=1;DP=1;SGB=-0.379885;MQ0F=0;AF1=1;AC1=2;DP4=0,0,1,0;MQ=60;FQ=-37.5395	GT:PL	0:25,3,0
chr1	2668811	.	GCCCCCC	GCCCCC	0.0382777	.	INDEL;IDV=1;IMF=1;DP=1;SGB=-0.379885;MQ0F=0;AF1=1;AC1=2;DP4=0,0,1,0;MQ=60;FQ=-37.6115	GT:PL	0:17,3,0
chr1	2668845	.	AGGGGGG	AGGGGG	0.0382777	.	INDEL;IDV=1;IMF=1;DP=1;SGB=-0.379885;MQ0F=0;AF1=1;AC1=2;DP4=0,0,1,0;MQ=60;FQ=-37.6115	GT:PL	0:17,3,0
chr1	2669554	.	TGGGGG	TGGGG	0.0760422	.	INDEL;IDV=1;IMF=1;DP=1;SGB=-0.379885;MQ0F=0;AF1=1;AC1=2;DP4=0,0,1,0;MQ=60;FQ=-37.569	GT:PL	0:20,3,0
chr1	2669679	.	TGGGGGG	TGGGGG	0.0382777	.	INDEL;IDV=1;IMF=1;DP=1;SGB=-0.379885;MQ0F=0;AF1=1;AC1=2;DP4=0,0,1,0;MQ=60;FQ=-37.6115	GT:PL	0:17,3,0
chr1	2669781	.	ACCCCC	ACCCC	0.0760422	.	INDEL;IDV=1;IMF=1;DP=1;SGB=-0.379885;MQ0F=0;AF1=1;AC1=2;DP4=0,0,1,0;MQ=60;FQ=-37.569	GT:PL	0:20,3,0
chr1	2670186	.	TCCCCC	TCCCC	0.0760422	.	INDEL;IDV=1;IMF=1;DP=1;SGB=-0.379885;MQ0F=0;AF1=1;AC1=2;DP4=0,0,1,0;MQ=60;FQ=-37.569	GT:PL	0:20,3,0
chr1	2670401	.	TAAAAAA	TAAAAA	0.0382777	.	INDEL;IDV=1;IMF=1;DP=1;SGB=-0.379885;MQ0F=0;AF1=1;AC1=2;DP4=0,0,1,0;MQ=60;FQ=-37.6115	GT:PL	0:17,3,0
chr1	2673431	.	CAAAAAAAAA	CAAAAAAAA	0.00964662	.	INDEL;IDV=1;IMF=1;DP=1;SGB=-0.379885;MQ0F=0;AF1=1;AC1=2;DP4=0,0,1,0;MQ=60;FQ=-37.8577	GT:PL	0:11,3,0
chr1	2673874	.	GCCCCCC	GCCCCC	0.0382777	.	INDEL;IDV=1;IMF=1;DP=1;SGB=-0.379885;MQ0F=0;AF1=1;AC1=2;DP4=0,0,1,0;MQ=60;FQ=-37.6115	GT:PL	0:17,3,0
chr1	2676628	.	AGGGGGGGG	AGGGGGGG	0.0121411	.	INDEL;IDV=1;IMF=1;DP=1;SGB=-0.379885;MQ0F=0;AF1=1;AC1=2;DP4=0,0,1,0;MQ=60;FQ=-37.7914	GT:PL	0:12,3,0
chr1	2677597	.	ACCCCCC	ACCCCC	0.0382777	.	INDEL;IDV=1;IMF=1;DP=1;SGB=-0.379885;MQ0F=0;AF1=1;AC1=2;DP4=0,0,1,0;MQ=60;FQ=-37.6115	GT:PL	0:17,3,0
chr1	2679037	.	GCCCCC	GCCCC	0.0760422	.	INDEL;IDV=1;IMF=1;DP=1;SGB=-0.379885;MQ0F=0;AF1=1;AC1=2;DP4=0,0,1,0;MQ=60;FQ=-37.569	GT:PL	0:20,3,0
chr1	2680234	.	ATTTTTTT	ATTTTTT	0.0192266	.	INDEL;IDV=1;IMF=1;DP=1;SGB=-0.379885;MQ0F=0;AF1=1;AC1=2;DP4=0,0,1,0;MQ=60;FQ=-37.6953	GT:PL	0:14,3,0
chr1	2681420	.	CTTTTTTT	CTTTTTT	0.0192266	.	INDEL;IDV=1;IMF=1;DP=1;SGB=-0.379885;MQ0F=0;AF1=1;AC1=2;DP4=0,0,1,0;MQ=60;FQ=-37.6953	GT:PL	0:14,3,0
chr1	2681677	.	CTTTTTTTTT	CTTTTTTTT	0.00964662	.	INDEL;IDV=1;IMF=1;DP=1;SGB=-0.379885;MQ0F=0;AF1=1;AC1=2;DP4=0,0,1,0;MQ=60;FQ=-37.8577	GT:PL	0:11,3,0
chr1	2681955	.	ACCCC	ACCC	0.236052	.	INDEL;IDV=1;IMF=1;DP=1;SGB=-0.379885;MQ0F=0;AF1=1;AC1=2;DP4=0,0,1,0;MQ=60;FQ=-37.5395	GT:PL	0:25,3,0
chr1	2686191	.	AGGGGG	AGGGG	0.0760422	.	INDEL;IDV=1;IMF=1;DP=1;SGB=-0.379885;MQ0F=0;AF1=1;AC1=2;DP4=0,0,1,0;MQ=60;FQ=-37.569	GT:PL	0:20,3,0
chr1	2688550	.	TGGGG	TGGG	0.236052	.	INDEL;IDV=1;IMF=1;DP=1;SGB=-0.379885;MQ0F=0;AF1=1;AC1=2;DP4=0,0,1,0;MQ=60;FQ=-37.5395	GT:PL	0:25,3,0
chr1	2688677	.	CGGGGGG	CGGGGG	0.0382777	.	INDEL;IDV=1;IMF=1;DP=1;SGB=-0.379885;MQ0F=0;AF1=1;AC1=2;DP4=0,0,1,0;MQ=60;FQ=-37.6115	GT:PL	0:17,3,0
chr1	2689724	.	AATATATATATATATATATATATATATATATATATATAT	AATATATATATATATATATATATATATATATATATAT	5.79728	.	INDEL;IDV=1;IMF=1;DP=1;SGB=-0.379885;MQ0F=0;AF1=1;AC1=2;DP4=0,0,1,0;MQ=60;FQ=-37.526	GT:PL	1:42,3,0
chr1	2693335	.	AGGGGGG	AGGGGG	0.0382777	.	INDEL;IDV=1;IMF=1;DP=1;SGB=-0.379885;MQ0F=0;AF1=1;AC1=2;DP4=0,0,1,0;MQ=60;FQ=-37.6115	GT:PL	0:17,3,0
chr1	2694463	.	CTTTTTTT	CTTTTTT	0.0192266	.	INDEL;IDV=1;IMF=1;DP=1;SGB=-0.379885;MQ0F=0;AF1=1;AC1=2;DP4=0,0,1,0;MQ=60;FQ=-37.6953	GT:PL	0:14,3,0
chr1	2697846	.	ATTTTTT	ATTTTT	0.0382777	.	INDEL;IDV=1;IMF=1;DP=1;SGB=-0.379885;MQ0F=0;AF1=1;AC1=2;DP4=0,0,1,0;MQ=60;FQ=-37.6115	GT:PL	0:17,3,0
chr1	2702994	.	TGGG	TGG	1.31116	.	INDEL;IDV=1;IMF=1;DP=1;SGB=-0.379885;MQ0F=0;AF1=1;AC1=2;DP4=0,0,1,0;MQ=60;FQ=-37.5279	GT:PL	0:33,3,0
chr1	2703558	.	CAAAAAAA	CAAAAAA	0.0192266	.	INDEL;IDV=1;IMF=1;DP=1;SGB=-0.379885;MQ0F=0;AF1=1;AC1=2;DP4=0,0,1,0;MQ=60;FQ=-37.6953	GT:PL	0:14,3,0
chr1	2703758	.	CTTTTTTT	CTTTTTT	0.0192266	.	INDEL;IDV=1;IMF=1;DP=1;SGB=-0.379885;MQ0F=0;AF1=1;AC1=2;DP4=0,0,1,0;MQ=60;FQ=-37.6953	GT:PL	0:14,3,0
chr1	2703854	.	ACCCCC	ACCCC	0.0760422	.	INDEL;IDV=1;IMF=1;DP=1;SGB=-0.379885;MQ0F=0;AF1=1;AC1=2;DP4=0,0,1,0;MQ=60;FQ=-37.569	GT:PL	0:20,3,0
chr1	2704369	.	TCCCCC	TCCCC	0.0760422	.	INDEL;IDV=1;IMF=1;DP=1;SGB=-0.379885;MQ0F=0;AF1=1;AC1=2;DP4=0,0,1,0;MQ=60;FQ=-37.569	GT:PL	0:20,3,0
chr1	2704645	.	TGGGGG	TGGGG	0.0760422	.	INDEL;IDV=1;IMF=1;DP=1;SGB=-0.379885;MQ0F=0;AF1=1;AC1=2;DP4=0,0,1,0;MQ=60;FQ=-37.569	GT:PL	0:20,3,0
chr1	2705928	.	GTTTTTTT	GTTTTTT	0.0192266	.	INDEL;IDV=1;IMF=1;DP=1;SGB=-0.379885;MQ0F=0;AF1=1;AC1=2;DP4=0,0,1,0;MQ=60;FQ=-37.6953	GT:PL	0:14,3,0
chr1	2707919	.	TCCCCC	TCCCC	0.0760422	.	INDEL;IDV=1;IMF=1;DP=1;SGB=-0.379885;MQ0F=0;AF1=1;AC1=2;DP4=0,0,1,0;MQ=60;FQ=-37.569	GT:PL	0:20,3,0
chr1	2708363	.	TCCCCC	TCCCC	0.0760422	.	INDEL;IDV=1;IMF=1;DP=1;SGB=-0.379885;MQ0F=0;AF1=1;AC1=2;DP4=0,0,1,0;MQ=60;FQ=-37.569	GT:PL	0:20,3,0
chr1	2708719	.	ACCCCCC	ACCCCC	0.0382777	.	INDEL;IDV=1;IMF=1;DP=1;SGB=-0.379885;MQ0F=0;AF1=1;AC1=2;DP4=0,0,1,0;MQ=60;FQ=-37.6115	GT:PL	0:17,3,0
chr1	2709512	.	TCCCCCC	TCCCCC	0.0382777	.	INDEL;IDV=1;IMF=1;DP=1;SGB=-0.379885;MQ0F=0;AF1=1;AC1=2;DP4=0,0,1,0;MQ=60;FQ=-37.6115	GT:PL	0:17,3,0
chr1	2710363	.	GCCCCC	GCCCC	0.0760422	.	INDEL;IDV=1;IMF=1;DP=1;SGB=-0.379885;MQ0F=0;AF1=1;AC1=2;DP4=0,0,1,0;MQ=60;FQ=-37.569	GT:PL	0:20,3,0
chr1	2713762	.	TGGGGG	TGGGG	0.0760422	.	INDEL;IDV=1;IMF=1;DP=1;SGB=-0.379885;MQ0F=0;AF1=1;AC1=2;DP4=0,0,1,0;MQ=60;FQ=-37.569	GT:PL	0:20,3,0
chr1	2715233	.	AGGGGG	AGGGG	0.0760422	.	INDEL;IDV=1;IMF=1;DP=1;SGB=-0.379885;MQ0F=0;AF1=1;AC1=2;DP4=0,0,1,0;MQ=60;FQ=-37.569	GT:PL	0:20,3,0
chr1	2715974	.	ATTTTT	ATTTT	0.0760422	.	INDEL;IDV=1;IMF=1;DP=1;SGB=-0.379885;MQ0F=0;AF1=1;AC1=2;DP4=0,0,1,0;MQ=60;FQ=-37.569	GT:PL	0:20,3,0
chr1	2718549	.	TGGGGG	TGGGG	0.0760422	.	INDEL;IDV=1;IMF=1;DP=1;SGB=-0.379885;MQ0F=0;AF1=1;AC1=2;DP4=0,0,1,0;MQ=60;FQ=-37.569	GT:PL	0:20,3,0
chr1	2718902	.	TGGGG	TGGG	0.236052	.	INDEL;IDV=1;IMF=1;DP=1;SGB=-0.379885;MQ0F=0;AF1=1;AC1=2;DP4=0,0,1,0;MQ=60;FQ=-37.5395	GT:PL	0:25,3,0
chr1	2719027	.	GTTTTTTTT	GTTTTTTT	0.0121411	.	INDEL;IDV=1;IMF=1;DP=1;SGB=-0.379885;MQ0F=0;AF1=1;AC1=2;DP4=0,0,1,0;MQ=60;FQ=-37.7914	GT:PL	0:12,3,0
chr1	2719137	.	CTTTTTTTTTTTTTTT	CTTTTTTTTTTTTTT	0.00384297	.	INDEL;IDV=1;IMF=1;DP=1;SGB=-0.379885;MQ0F=0;AF1=1;AC1=2;DP4=0,0,1,0;MQ=60;FQ=-38.3157	GT:PL	0:7,3,0
chr1	2719327	.	TGGG	TGG	1.31116	.	INDEL;IDV=1;IMF=1;DP=1;SGB=-0.379885;MQ0F=0;AF1=1;AC1=2;DP4=0,0,1,0;MQ=60;FQ=-37.5279	GT:PL	0:33,3,0
chr1	2719399	.	CTTTTTTTT	CTTTTTTT	0.0121411	.	INDEL;IDV=1;IMF=1;DP=1;SGB=-0.379885;MQ0F=0;AF1=1;AC1=2;DP4=0,0,1,0;MQ=60;FQ=-37.7914	GT:PL	0:12,3,0
chr1	2721575	.	TAAAAAAA	TAAAAAA	0.0192266	.	INDEL;IDV=1;IMF=1;DP=1;SGB=-0.379885;MQ0F=0;AF1=1;AC1=2;DP4=0,0,1,0;MQ=60;FQ=-37.6953	GT:PL	0:14,3,0
chr1	2721799	.	TTG	T	0.570217	.	INDEL;IDV=1;IMF=1;DP=1;SGB=-0.379885;MQ0F=0;AF1=1;AC1=2;DP4=0,0,1,0;MQ=60;FQ=-37.5312	GT:PL	0:29,3,0
chr1	2722049	.	AGGGG	AGGG	0.236052	.	INDEL;IDV=1;IMF=1;DP=1;SGB=-0.379885;MQ0F=0;AF1=1;AC1=2;DP4=0,0,1,0;MQ=60;FQ=-37.5395	GT:PL	0:25,3,0
chr1	2722288	.	GCCCCCC	GCCCCC	0.0382777	.	INDEL;IDV=1;IMF=1;DP=1;SGB=-0.379885;MQ0F=0;AF1=1;AC1=2;DP4=0,0,1,0;MQ=60;FQ=-37.6115	GT:PL	0:17,3,0
chr1	2723626	.	AGGGGG	AGGGG	0.0760422	.	INDEL;IDV=1;IMF=1;DP=1;SGB=-0.379885;MQ0F=0;AF1=1;AC1=2;DP4=0,0,1,0;MQ=60;FQ=-37.569	GT:PL	0:20,3,0
chr1	2724910	.	AGGGGG	AGGGG	0.0760422	.	INDEL;IDV=1;IMF=1;DP=1;SGB=-0.379885;MQ0F=0;AF1=1;AC1=2;DP4=0,0,1,0;MQ=60;FQ=-37.569	GT:PL	0:20,3,0
chr1	2725287	.	CTTTTT	CTTTT	0.0760422	.	INDEL;IDV=1;IMF=1;DP=1;SGB=-0.379885;MQ0F=0;AF1=1;AC1=2;DP4=0,0,1,0;MQ=60;FQ=-37.569	GT:PL	0:20,3,0
chr1	2725415	.	TCCCCC	TCCCC	0.0760422	.	INDEL;IDV=1;IMF=1;DP=1;SGB=-0.379885;MQ0F=0;AF1=1;AC1=2;DP4=0,0,1,0;MQ=60;FQ=-37.569	GT:PL	0:20,3,0
chr1	2726052	.	TCCCC	TCCC	0.236052	.	INDEL;IDV=1;IMF=1;DP=1;SGB=-0.379885;MQ0F=0;AF1=1;AC1=2;DP4=0,0,1,0;MQ=60;FQ=-37.5395	GT:PL	0:25,3,0
chr1	2726457	.	CTTTTT	CTTTT	0.0760422	.	INDEL;IDV=1;IMF=1;DP=1;SGB=-0.379885;MQ0F=0;AF1=1;AC1=2;DP4=0,0,1,0;MQ=60;FQ=-37.569	GT:PL	0:20,3,0
chr1	2726647	.	CTTTTT	CTTTT	0.0760422	.	INDEL;IDV=1;IMF=1;DP=1;SGB=-0.379885;MQ0F=0;AF1=1;AC1=2;DP4=0,0,1,0;MQ=60;FQ=-37.569	GT:PL	0:20,3,0
chr1	2727093	.	ATTTTTTTTT	ATTTTTTTT	0.00964662	.	INDEL;IDV=1;IMF=1;DP=1;SGB=-0.379885;MQ0F=0;AF1=1;AC1=2;DP4=0,0,1,0;MQ=60;FQ=-37.8577	GT:PL	0:11,3,0
chr1	2727378	.	ACCCCC	ACCCC	0.0760422	.	INDEL;IDV=1;IMF=1;DP=1;SGB=-0.379885;MQ0F=0;AF1=1;AC1=2;DP4=0,0,1,0;MQ=60;FQ=-37.569	GT:PL	0:20,3,0
chr1	2727526	.	CGGGGG	CGGGG	0.0760422	.	INDEL;IDV=1;IMF=1;DP=1;SGB=-0.379885;MQ0F=0;AF1=1;AC1=2;DP4=0,0,1,0;MQ=60;FQ=-37.569	GT:PL	0:20,3,0
chr1	2728664	.	CAAAAAA	CAAAAA	0.0382777	.	INDEL;IDV=1;IMF=1;DP=1;SGB=-0.379885;MQ0F=0;AF1=1;AC1=2;DP4=0,0,1,0;MQ=60;FQ=-37.6115	GT:PL	0:17,3,0
chr1	2728814	.	CGGGGG	CGGGG	0.0760422	.	INDEL;IDV=1;IMF=1;DP=1;SGB=-0.379885;MQ0F=0;AF1=1;AC1=2;DP4=0,0,1,0;MQ=60;FQ=-37.569	GT:PL	0:20,3,0
chr1	2731092	.	GCCCCCC	GCCCCC	0.0382777	.	INDEL;IDV=1;IMF=1;DP=1;SGB=-0.379885;MQ0F=0;AF1=1;AC1=2;DP4=0,0,1,0;MQ=60;FQ=-37.6115	GT:PL	0:17,3,0
chr1	2734024	.	GCCCC	GCCC	0.236052	.	INDEL;IDV=1;IMF=1;DP=1;SGB=-0.379885;MQ0F=0;AF1=1;AC1=2;DP4=0,0,1,0;MQ=60;FQ=-37.5395	GT:PL	0:25,3,0
chr1	2734429	.	ACCCC	ACCC	0.236052	.	INDEL;IDV=1;IMF=1;DP=1;SGB=-0.379885;MQ0F=0;AF1=1;AC1=2;DP4=0,0,1,0;MQ=60;FQ=-37.5395	GT:PL	0:25,3,0
chr1	2735080	.	TCCCC	TCCC	0.236052	.	INDEL;IDV=1;IMF=1;DP=1;SGB=-0.379885;MQ0F=0;AF1=1;AC1=2;DP4=0,0,1,0;MQ=60;FQ=-37.5395	GT:PL	0:25,3,0
chr1	2735591	.	CGGGG	CGGG	0.236052	.	INDEL;IDV=1;IMF=1;DP=1;SGB=-0.379885;MQ0F=0;AF1=1;AC1=2;DP4=0,0,1,0;MQ=60;FQ=-37.5395	GT:PL	0:25,3,0
chr1	2736123	.	GAAAAAAA	GAAAAAA	0.0192266	.	INDEL;IDV=1;IMF=1;DP=1;SGB=-0.379885;MQ0F=0;AF1=1;AC1=2;DP4=0,0,1,0;MQ=60;FQ=-37.6953	GT:PL	0:14,3,0
chr1	2736463	.	GGC	G	4.4191	.	INDEL;IDV=1;IMF=1;DP=1;SGB=-0.379885;MQ0F=0;AF1=1;AC1=2;DP4=0,0,1,0;MQ=60;FQ=-37.5262	GT:PL	0:40,3,0
chr1	2736533	.	CAAAAA	CAAAA	0.0760422	.	INDEL;IDV=1;IMF=1;DP=1;SGB=-0.379885;MQ0F=0;AF1=1;AC1=2;DP4=0,0,1,0;MQ=60;FQ=-37.569	GT:PL	0:20,3,0
chr1	2736593	.	AGGGGGG	AGGGGG	0.0382777	.	INDEL;IDV=1;IMF=1;DP=1;SGB=-0.379885;MQ0F=0;AF1=1;AC1=2;DP4=0,0,1,0;MQ=60;FQ=-37.6115	GT:PL	0:17,3,0
chr1	2737653	.	TTC	T	0.570217	.	INDEL;IDV=1;IMF=1;DP=1;SGB=-0.379885;MQ0F=0;AF1=1;AC1=2;DP4=0,0,1,0;MQ=60;FQ=-37.5312	GT:PL	0:29,3,0
chr1	2737715	.	CTTTTTTTTT	CTTTTTTTT	0.00964662	.	INDEL;IDV=1;IMF=1;DP=1;SGB=-0.379885;MQ0F=0;AF1=1;AC1=2;DP4=0,0,1,0;MQ=60;FQ=-37.8577	GT:PL	0:11,3,0
chr1	2737834	.	GTTTTTTTTTT	GTTTTTTTTT	0.00766444	.	INDEL;IDV=1;IMF=1;DP=1;SGB=-0.379885;MQ0F=0;AF1=1;AC1=2;DP4=0,0,1,0;MQ=60;FQ=-37.9396	GT:PL	0:10,3,0
chr1	2738242	.	GAAAAAAAAA	GAAAAAAAA	0.00964662	.	INDEL;IDV=1;IMF=1;DP=1;SGB=-0.379885;MQ0F=0;AF1=1;AC1=2;DP4=0,0,1,0;MQ=60;FQ=-37.8577	GT:PL	0:11,3,0
chr1	2738324	.	ACCCC	ACCC	0.236052	.	INDEL;IDV=1;IMF=1;DP=1;SGB=-0.379885;MQ0F=0;AF1=1;AC1=2;DP4=0,0,1,0;MQ=60;FQ=-37.5395	GT:PL	0:25,3,0
chr1	2742847	.	TCCCCC	TCCCC	0.0760422	.	INDEL;IDV=1;IMF=1;DP=1;SGB=-0.379885;MQ0F=0;AF1=1;AC1=2;DP4=0,0,1,0;MQ=60;FQ=-37.569	GT:PL	0:20,3,0
chr1	2745400	.	CGGGG	CGGG	0.236052	.	INDEL;IDV=1;IMF=1;DP=1;SGB=-0.379885;MQ0F=0;AF1=1;AC1=2;DP4=0,0,1,0;MQ=60;FQ=-37.5395	GT:PL	0:25,3,0
chr1	2746053	.	GTTTTTTTTT	GTTTTTTTT	0.00964662	.	INDEL;IDV=1;IMF=1;DP=1;SGB=-0.379885;MQ0F=0;AF1=1;AC1=2;DP4=0,0,1,0;MQ=60;FQ=-37.8577	GT:PL	0:11,3,0
chr1	2746288	.	ACCCCC	ACCCC	0.0760422	.	INDEL;IDV=1;IMF=1;DP=1;SGB=-0.379885;MQ0F=0;AF1=1;AC1=2;DP4=0,0,1,0;MQ=60;FQ=-37.569	GT:PL	0:20,3,0
chr1	2748340	.	CGGGG	CGGG	0.236052	.	INDEL;IDV=1;IMF=1;DP=1;SGB=-0.379885;MQ0F=0;AF1=1;AC1=2;DP4=0,0,1,0;MQ=60;FQ=-37.5395	GT:PL	0:25,3,0
chr1	2755239	.	TGGGGG	TGGGG	0.0760422	.	INDEL;IDV=1;IMF=1;DP=1;SGB=-0.379885;MQ0F=0;AF1=1;AC1=2;DP4=0,0,1,0;MQ=60;FQ=-37.569	GT:PL	0:20,3,0
chr1	2755509	.	GAAAAAAAAAA	GAAAAAAAAA	0.00766444	.	INDEL;IDV=1;IMF=1;DP=1;SGB=-0.379885;MQ0F=0;AF1=1;AC1=2;DP4=0,0,1,0;MQ=60;FQ=-37.9396	GT:PL	0:10,3,0
chr1	2762958	.	GCCCC	GCCC	0.236052	.	INDEL;IDV=1;IMF=1;DP=1;SGB=-0.379885;MQ0F=0;AF1=1;AC1=2;DP4=0,0,1,0;MQ=60;FQ=-37.5395	GT:PL	0:25,3,0
chr1	2763541	.	TAAAAAA	TAAAAA	0.0382777	.	INDEL;IDV=1;IMF=1;DP=1;SGB=-0.379885;MQ0F=0;AF1=1;AC1=2;DP4=0,0,1,0;MQ=60;FQ=-37.6115	GT:PL	0:17,3,0
chr1	2763561	.	GCCCC	GCCC	0.11991	.	INDEL;IDV=1;IMF=1;DP=1;SGB=-0.379885;MQ0F=0;AF1=1;AC1=2;DP4=0,0,1,0;MQ=60;FQ=-37.5531	GT:PL	0:22,3,0
chr1	2764242	.	TTC	T	0.236052	.	INDEL;IDV=1;IMF=1;DP=1;SGB=-0.379885;MQ0F=0;AF1=1;AC1=2;DP4=0,0,1,0;MQ=60;FQ=-37.5395	GT:PL	0:25,3,0
chr1	2764379	.	GTTTTTTTTTT	GTTTTTTTTT	0.00766444	.	INDEL;IDV=1;IMF=1;DP=1;SGB=-0.379885;MQ0F=0;AF1=1;AC1=2;DP4=0,0,1,0;MQ=60;FQ=-37.9396	GT:PL	0:10,3,0
chr1	2764796	.	ACCCCC	ACCCC	0.0760422	.	INDEL;IDV=1;IMF=1;DP=1;SGB=-0.379885;MQ0F=0;AF1=1;AC1=2;DP4=0,0,1,0;MQ=60;FQ=-37.569	GT:PL	0:20,3,0
chr1	2765774	.	GAAAAAAAA	GAAAAAAA	0.0121411	.	INDEL;IDV=1;IMF=1;DP=1;SGB=-0.379885;MQ0F=0;AF1=1;AC1=2;DP4=0,0,1,0;MQ=60;FQ=-37.7914	GT:PL	0:12,3,0
chr1	2767213	.	TCCCCC	TCCCC	0.0760422	.	INDEL;IDV=1;IMF=1;DP=1;SGB=-0.379885;MQ0F=0;AF1=1;AC1=2;DP4=0,0,1,0;MQ=60;FQ=-37.569	GT:PL	0:20,3,0
chr1	2768523	.	CGGGGGG	CGGGGG	0.0382777	.	INDEL;IDV=1;IMF=1;DP=1;SGB=-0.379885;MQ0F=0;AF1=1;AC1=2;DP4=0,0,1,0;MQ=60;FQ=-37.6115	GT:PL	0:17,3,0
chr1	2768795	.	CGGGG	CGGG	0.150425	.	INDEL;IDV=1;IMF=1;DP=1;SGB=-0.379885;MQ0F=0;AF1=1;AC1=2;DP4=0,0,1,0;MQ=60;FQ=-37.5475	GT:PL	0:23,3,0
chr1	2768812	.	GAAAAAAAAA	GAAAAAAAA	0.00964662	.	INDEL;IDV=1;IMF=1;DP=1;SGB=-0.379885;MQ0F=0;AF1=1;AC1=2;DP4=0,0,1,0;MQ=60;FQ=-37.8577	GT:PL	0:11,3,0
chr1	2770199	.	ATTTTT	ATTTT	0.0760422	.	INDEL;IDV=1;IMF=1;DP=1;SGB=-0.379885;MQ0F=0;AF1=1;AC1=2;DP4=0,0,1,0;MQ=60;FQ=-37.569	GT:PL	0:20,3,0
chr1	2770819	.	CTTTTTTTT	CTTTTTTT	0.0121411	.	INDEL;IDV=1;IMF=1;DP=1;SGB=-0.379885;MQ0F=0;AF1=1;AC1=2;DP4=0,0,1,0;MQ=60;FQ=-37.7914	GT:PL	0:12,3,0
chr1	2770884	.	GAAAAA	GAAAA	0.0760422	.	INDEL;IDV=1;IMF=1;DP=1;SGB=-0.379885;MQ0F=0;AF1=1;AC1=2;DP4=0,0,1,0;MQ=60;FQ=-37.569	GT:PL	0:20,3,0
chr1	2771006	.	CAAAAAA	CAAAAA	0.0382777	.	INDEL;IDV=1;IMF=1;DP=1;SGB=-0.379885;MQ0F=0;AF1=1;AC1=2;DP4=0,0,1,0;MQ=60;FQ=-37.6115	GT:PL	0:17,3,0
chr1	2771175	.	CTTTTTTTT	CTTTTTTT	0.0121411	.	INDEL;IDV=1;IMF=1;DP=1;SGB=-0.379885;MQ0F=0;AF1=1;AC1=2;DP4=0,0,1,0;MQ=60;FQ=-37.7914	GT:PL	0:12,3,0
chr1	2771891	.	GCCCCC	GCCCC	0.0760422	.	INDEL;IDV=1;IMF=1;DP=1;SGB=-0.379885;MQ0F=0;AF1=1;AC1=2;DP4=0,0,1,0;MQ=60;FQ=-37.569	GT:PL	0:20,3,0
chr1	2772132	.	TGGGG	TGGG	0.236052	.	INDEL;IDV=1;IMF=1;DP=1;SGB=-0.379885;MQ0F=0;AF1=1;AC1=2;DP4=0,0,1,0;MQ=60;FQ=-37.5395	GT:PL	0:25,3,0
chr1	2773546	.	GCCCC	GCCC	0.236052	.	INDEL;IDV=1;IMF=1;DP=1;SGB=-0.379885;MQ0F=0;AF1=1;AC1=2;DP4=0,0,1,0;MQ=60;FQ=-37.5395	GT:PL	0:25,3,0
chr1	2775172	.	AGGGGGG	AGGGGG	0.0382777	.	INDEL;IDV=1;IMF=1;DP=1;SGB=-0.379885;MQ0F=0;AF1=1;AC1=2;DP4=0,0,1,0;MQ=60;FQ=-37.6115	GT:PL	0:17,3,0
chr1	2775658	.	ACCCCCCC	ACCCCCC	0.0192266	.	INDEL;IDV=1;IMF=1;DP=1;SGB=-0.379885;MQ0F=0;AF1=1;AC1=2;DP4=0,0,1,0;MQ=60;FQ=-37.6953	GT:PL	0:14,3,0
chr1	2775831	.	TCCCCC	TCCCC	0.0760422	.	INDEL;IDV=1;IMF=1;DP=1;SGB=-0.379885;MQ0F=0;AF1=1;AC1=2;DP4=0,0,1,0;MQ=60;FQ=-37.569	GT:PL	0:20,3,0
chr1	2776430	.	CTTTTTTT	CTTTTTT	0.0192266	.	INDEL;IDV=1;IMF=1;DP=1;SGB=-0.379885;MQ0F=0;AF1=1;AC1=2;DP4=0,0,1,0;MQ=60;FQ=-37.6953	GT:PL	0:14,3,0
chr1	2776566	.	TGGGGG	TGGGG	0.0760422	.	INDEL;IDV=1;IMF=1;DP=1;SGB=-0.379885;MQ0F=0;AF1=1;AC1=2;DP4=0,0,1,0;MQ=60;FQ=-37.569	GT:PL	0:20,3,0
chr1	2776764	.	AGGGGG	AGGGG	0.0760422	.	INDEL;IDV=1;IMF=1;DP=1;SGB=-0.379885;MQ0F=0;AF1=1;AC1=2;DP4=0,0,1,0;MQ=60;FQ=-37.569	GT:PL	0:20,3,0
chr1	2776976	.	AGGGGGG	AGGGGG	0.0382777	.	INDEL;IDV=1;IMF=1;DP=1;SGB=-0.379885;MQ0F=0;AF1=1;AC1=2;DP4=0,0,1,0;MQ=60;FQ=-37.6115	GT:PL	0:17,3,0
chr1	2777074	.	TAAAAAAAAA	TAAAAAAAA	0.00964662	.	INDEL;IDV=1;IMF=1;DP=1;SGB=-0.379885;MQ0F=0;AF1=1;AC1=2;DP4=0,0,1,0;MQ=60;FQ=-37.8577	GT:PL	0:11,3,0
chr1	2777087	.	GAAAAAAAA	GAAAAAAA	0.0121411	.	INDEL;IDV=1;IMF=1;DP=1;SGB=-0.379885;MQ0F=0;AF1=1;AC1=2;DP4=0,0,1,0;MQ=60;FQ=-37.7914	GT:PL	0:12,3,0
chr1	2777271	.	CGGGGG	CGGGG	0.0760422	.	INDEL;IDV=1;IMF=1;DP=1;SGB=-0.379885;MQ0F=0;AF1=1;AC1=2;DP4=0,0,1,0;MQ=60;FQ=-37.569	GT:PL	0:20,3,0
chr1	2778197	.	GTTTTTTTT	GTTTTTTT	0.0121411	.	INDEL;IDV=1;IMF=1;DP=1;SGB=-0.379885;MQ0F=0;AF1=1;AC1=2;DP4=0,0,1,0;MQ=60;FQ=-37.7914	GT:PL	0:12,3,0
chr1	2778436	.	CGGGG	CGGG	0.236052	.	INDEL;IDV=1;IMF=1;DP=1;SGB=-0.379885;MQ0F=0;AF1=1;AC1=2;DP4=0,0,1,0;MQ=60;FQ=-37.5395	GT:PL	0:25,3,0
chr1	2779037	.	CAAAAAAAA	CAAAAAAA	0.0121411	.	INDEL;IDV=1;IMF=1;DP=1;SGB=-0.379885;MQ0F=0;AF1=1;AC1=2;DP4=0,0,1,0;MQ=60;FQ=-37.7914	GT:PL	0:12,3,0
chr1	2779252	.	CGGGG	CGGG	0.236052	.	INDEL;IDV=1;IMF=1;DP=1;SGB=-0.379885;MQ0F=0;AF1=1;AC1=2;DP4=0,0,1,0;MQ=60;FQ=-37.5395	GT:PL	0:25,3,0
chr1	2779457	.	TTC	T	0.0760422	.	INDEL;IDV=1;IMF=1;DP=1;SGB=-0.379885;MQ0F=0;AF1=1;AC1=2;DP4=0,0,1,0;MQ=60;FQ=-37.569	GT:PL	0:20,3,0
chr1	2779549	.	GCCCCCCC	GCCCCCC	0.0192266	.	INDEL;IDV=1;IMF=1;DP=1;SGB=-0.379885;MQ0F=0;AF1=1;AC1=2;DP4=0,0,1,0;MQ=60;FQ=-37.6953	GT:PL	0:14,3,0
chr1	2779576	.	ACCCC	ACCC	0.150425	.	INDEL;IDV=1;IMF=1;DP=1;SGB=-0.379885;MQ0F=0;AF1=1;AC1=2;DP4=0,0,1,0;MQ=60;FQ=-37.5475	GT:PL	0:23,3,0
chr1	2779680	.	CTTTTTTTTT	CTTTTTTTT	0.00964662	.	INDEL;IDV=1;IMF=1;DP=1;SGB=-0.379885;MQ0F=0;AF1=1;AC1=2;DP4=0,0,1,0;MQ=60;FQ=-37.8577	GT:PL	0:11,3,0
chr1	2780362	.	ACCCCC	ACCCC	0.0760422	.	INDEL;IDV=1;IMF=1;DP=1;SGB=-0.379885;MQ0F=0;AF1=1;AC1=2;DP4=0,0,1,0;MQ=60;FQ=-37.569	GT:PL	0:20,3,0
chr1	2781777	.	GAAAAAAAAA	GAAAAAAAA	0.00964662	.	INDEL;IDV=1;IMF=1;DP=1;SGB=-0.379885;MQ0F=0;AF1=1;AC1=2;DP4=0,0,1,0;MQ=60;FQ=-37.8577	GT:PL	0:11,3,0
chr1	2782101	.	CTTTTTTTTT	CTTTTTTTT	0.00964662	.	INDEL;IDV=1;IMF=1;DP=1;SGB=-0.379885;MQ0F=0;AF1=1;AC1=2;DP4=0,0,1,0;MQ=60;FQ=-37.8577	GT:PL	0:11,3,0
chr1	2782250	.	GAAAAAAAA	GAAAAAAA	0.0121411	.	INDEL;IDV=1;IMF=1;DP=1;SGB=-0.379885;MQ0F=0;AF1=1;AC1=2;DP4=0,0,1,0;MQ=60;FQ=-37.7914	GT:PL	0:12,3,0
chr1	2782325	.	GAAAAAAAAA	GAAAAAAAA	0.00964662	.	INDEL;IDV=1;IMF=1;DP=1;SGB=-0.379885;MQ0F=0;AF1=1;AC1=2;DP4=0,0,1,0;MQ=60;FQ=-37.8577	GT:PL	0:11,3,0
chr1	2785287	.	AGGGGG	AGGGG	0.0760422	.	INDEL;IDV=1;IMF=1;DP=1;SGB=-0.379885;MQ0F=0;AF1=1;AC1=2;DP4=0,0,1,0;MQ=60;FQ=-37.569	GT:PL	0:20,3,0
chr1	2786395	.	GCCC	GCC	1.31116	.	INDEL;IDV=1;IMF=1;DP=1;SGB=-0.379885;MQ0F=0;AF1=1;AC1=2;DP4=0,0,1,0;MQ=60;FQ=-37.5279	GT:PL	0:33,3,0
chr1	2787263	.	TGGGGGG	TGGGGG	0.0382777	.	INDEL;IDV=1;IMF=1;DP=1;SGB=-0.379885;MQ0F=0;AF1=1;AC1=2;DP4=0,0,1,0;MQ=60;FQ=-37.6115	GT:PL	0:17,3,0
chr1	2787434	.	TCCCCC	TCCCC	0.0760422	.	INDEL;IDV=1;IMF=1;DP=1;SGB=-0.379885;MQ0F=0;AF1=1;AC1=2;DP4=0,0,1,0;MQ=60;FQ=-37.569	GT:PL	0:20,3,0
chr1	2789269	.	GCCCCC	GCCCC	0.0760422	.	INDEL;IDV=1;IMF=1;DP=1;SGB=-0.379885;MQ0F=0;AF1=1;AC1=2;DP4=0,0,1,0;MQ=60;FQ=-37.569	GT:PL	0:20,3,0
chr1	2791555	.	CAAAAAA	CAAAAA	0.0382777	.	INDEL;IDV=1;IMF=1;DP=1;SGB=-0.379885;MQ0F=0;AF1=1;AC1=2;DP4=0,0,1,0;MQ=60;FQ=-37.6115	GT:PL	0:17,3,0
chr1	2791876	.	CAAAAAA	CAAAAA	0.0382777	.	INDEL;IDV=1;IMF=1;DP=1;SGB=-0.379885;MQ0F=0;AF1=1;AC1=2;DP4=0,0,1,0;MQ=60;FQ=-37.6115	GT:PL	0:17,3,0
chr1	2792059	.	ACCCCC	ACCCC	0.0760422	.	INDEL;IDV=1;IMF=1;DP=1;SGB=-0.379885;MQ0F=0;AF1=1;AC1=2;DP4=0,0,1,0;MQ=60;FQ=-37.569	GT:PL	0:20,3,0
chr1	2792230	.	GCCCC	GCCC	0.236052	.	INDEL;IDV=1;IMF=1;DP=1;SGB=-0.379885;MQ0F=0;AF1=1;AC1=2;DP4=0,0,1,0;MQ=60;FQ=-37.5395	GT:PL	0:25,3,0
chr1	2792411	.	GTTTTTTTTT	GTTTTTTTT	0.00964662	.	INDEL;IDV=1;IMF=1;DP=1;SGB=-0.379885;MQ0F=0;AF1=1;AC1=2;DP4=0,0,1,0;MQ=60;FQ=-37.8577	GT:PL	0:11,3,0
chr1	2792605	.	GCCCCCC	GCCCCC	0.0382777	.	INDEL;IDV=1;IMF=1;DP=1;SGB=-0.379885;MQ0F=0;AF1=1;AC1=2;DP4=0,0,1,0;MQ=60;FQ=-37.6115	GT:PL	0:17,3,0
chr1	2793992	.	GAAAAA	GAAAA	0.0760422	.	INDEL;IDV=1;IMF=1;DP=1;SGB=-0.379885;MQ0F=0;AF1=1;AC1=2;DP4=0,0,1,0;MQ=60;FQ=-37.569	GT:PL	0:20,3,0
chr1	2794950	.	AGGGGG	AGGGG	0.0760422	.	INDEL;IDV=1;IMF=1;DP=1;SGB=-0.379885;MQ0F=0;AF1=1;AC1=2;DP4=0,0,1,0;MQ=60;FQ=-37.569	GT:PL	0:20,3,0
chr1	2795025	.	CAAAAA	CAAAA	0.0760422	.	INDEL;IDV=1;IMF=1;DP=1;SGB=-0.379885;MQ0F=0;AF1=1;AC1=2;DP4=0,0,1,0;MQ=60;FQ=-37.569	GT:PL	0:20,3,0
chr1	2795157	.	ACCCCCCC	ACCCCCC	0.0192266	.	INDEL;IDV=1;IMF=1;DP=1;SGB=-0.379885;MQ0F=0;AF1=1;AC1=2;DP4=0,0,1,0;MQ=60;FQ=-37.6953	GT:PL	0:14,3,0
chr1	2795196	.	CTTTTTTTTTT	CTTTTTTTTT	0.00766444	.	INDEL;IDV=1;IMF=1;DP=1;SGB=-0.379885;MQ0F=0;AF1=1;AC1=2;DP4=0,0,1,0;MQ=60;FQ=-37.9396	GT:PL	0:10,3,0
chr1	2795287	.	AGGGGG	AGGGG	0.0760422	.	INDEL;IDV=1;IMF=1;DP=1;SGB=-0.379885;MQ0F=0;AF1=1;AC1=2;DP4=0,0,1,0;MQ=60;FQ=-37.569	GT:PL	0:20,3,0
chr1	2795495	.	TGGGGGG	TGGGGG	0.0382777	.	INDEL;IDV=1;IMF=1;DP=1;SGB=-0.379885;MQ0F=0;AF1=1;AC1=2;DP4=0,0,1,0;MQ=60;FQ=-37.6115	GT:PL	0:17,3,0
chr1	2795640	.	CGGGGG	CGGGG	0.0760422	.	INDEL;IDV=1;IMF=1;DP=1;SGB=-0.379885;MQ0F=0;AF1=1;AC1=2;DP4=0,0,1,0;MQ=60;FQ=-37.569	GT:PL	0:20,3,0
chr1	2795752	.	CGGGG	CGGG	0.236052	.	INDEL;IDV=1;IMF=1;DP=1;SGB=-0.379885;MQ0F=0;AF1=1;AC1=2;DP4=0,0,1,0;MQ=60;FQ=-37.5395	GT:PL	0:25,3,0
chr1	2796030	.	CTTTTTTTT	CTTTTTTT	0.0121411	.	INDEL;IDV=1;IMF=1;DP=1;SGB=-0.379885;MQ0F=0;AF1=1;AC1=2;DP4=0,0,1,0;MQ=60;FQ=-37.7914	GT:PL	0:12,3,0
chr1	2797731	.	GCCCCC	GCCCC	0.0760422	.	INDEL;IDV=1;IMF=1;DP=1;SGB=-0.379885;MQ0F=0;AF1=1;AC1=2;DP4=0,0,1,0;MQ=60;FQ=-37.569	GT:PL	0:20,3,0
chr1	2798080	.	AGGGG	AGGG	0.236052	.	INDEL;IDV=1;IMF=1;DP=1;SGB=-0.379885;MQ0F=0;AF1=1;AC1=2;DP4=0,0,1,0;MQ=60;FQ=-37.5395	GT:PL	0:25,3,0
chr1	2798641	.	GTTTTTTT	GTTTTTT	0.0192266	.	INDEL;IDV=1;IMF=1;DP=1;SGB=-0.379885;MQ0F=0;AF1=1;AC1=2;DP4=0,0,1,0;MQ=60;FQ=-37.6953	GT:PL	0:14,3,0
chr1	2799141	.	GCCCCCC	GCCCCC	0.0382777	.	INDEL;IDV=1;IMF=1;DP=1;SGB=-0.379885;MQ0F=0;AF1=1;AC1=2;DP4=0,0,1,0;MQ=60;FQ=-37.6115	GT:PL	0:17,3,0
chr1	2800170	.	GCCCCCCC	GCCCCCC	0.0192266	.	INDEL;IDV=1;IMF=1;DP=1;SGB=-0.379885;MQ0F=0;AF1=1;AC1=2;DP4=0,0,1,0;MQ=60;FQ=-37.6953	GT:PL	0:14,3,0
chr1	2800506	.	TCCCCC	TCCCC	0.0760422	.	INDEL;IDV=1;IMF=1;DP=1;SGB=-0.379885;MQ0F=0;AF1=1;AC1=2;DP4=0,0,1,0;MQ=60;FQ=-37.569	GT:PL	0:20,3,0
chr1	2800852	.	CGGGG	CGGG	0.236052	.	INDEL;IDV=1;IMF=1;DP=1;SGB=-0.379885;MQ0F=0;AF1=1;AC1=2;DP4=0,0,1,0;MQ=60;FQ=-37.5395	GT:PL	0:25,3,0
chr1	2801146	.	AGGGGGG	AGGGGG	0.0382777	.	INDEL;IDV=1;IMF=1;DP=1;SGB=-0.379885;MQ0F=0;AF1=1;AC1=2;DP4=0,0,1,0;MQ=60;FQ=-37.6115	GT:PL	0:17,3,0
chr1	2801505	.	CGGGGG	CGGGG	0.0760422	.	INDEL;IDV=1;IMF=1;DP=1;SGB=-0.379885;MQ0F=0;AF1=1;AC1=2;DP4=0,0,1,0;MQ=60;FQ=-37.569	GT:PL	0:20,3,0
chr1	2801765	.	GAAAAA	GAAAA	0.0760422	.	INDEL;IDV=1;IMF=1;DP=1;SGB=-0.379885;MQ0F=0;AF1=1;AC1=2;DP4=0,0,1,0;MQ=60;FQ=-37.569	GT:PL	0:20,3,0
chr1	2805320	.	CGGGG	CGGG	0.236052	.	INDEL;IDV=1;IMF=1;DP=1;SGB=-0.379885;MQ0F=0;AF1=1;AC1=2;DP4=0,0,1,0;MQ=60;FQ=-37.5395	GT:PL	0:25,3,0
chr1	2809594	.	GAAAAAAA	GAAAAAA	0.0192266	.	INDEL;IDV=1;IMF=1;DP=1;SGB=-0.379885;MQ0F=0;AF1=1;AC1=2;DP4=0,0,1,0;MQ=60;FQ=-37.6953	GT:PL	0:14,3,0
chr1	2809679	.	GCCCCC	GCCCC	0.0760422	.	INDEL;IDV=1;IMF=1;DP=1;SGB=-0.379885;MQ0F=0;AF1=1;AC1=2;DP4=0,0,1,0;MQ=60;FQ=-37.569	GT:PL	0:20,3,0
chr1	2810411	.	CAAAAAAAA	CAAAAAAA	0.0121411	.	INDEL;IDV=1;IMF=1;DP=1;SGB=-0.379885;MQ0F=0;AF1=1;AC1=2;DP4=0,0,1,0;MQ=60;FQ=-37.7914	GT:PL	0:12,3,0
chr1	2816354	.	TAAAAAAAAA	TAAAAAAAA	0.00964662	.	INDEL;IDV=1;IMF=1;DP=1;SGB=-0.379885;MQ0F=0;AF1=1;AC1=2;DP4=0,0,1,0;MQ=60;FQ=-37.8577	GT:PL	0:11,3,0
chr1	2817237	.	CGGGGGGG	CGGGGGG	0.0192266	.	INDEL;IDV=1;IMF=1;DP=1;SGB=-0.379885;MQ0F=0;AF1=1;AC1=2;DP4=0,0,1,0;MQ=60;FQ=-37.6953	GT:PL	0:14,3,0
chr1	2819011	.	AGGGG	AGGG	0.236052	.	INDEL;IDV=1;IMF=1;DP=1;SGB=-0.379885;MQ0F=0;AF1=1;AC1=2;DP4=0,0,1,0;MQ=60;FQ=-37.5395	GT:PL	0:25,3,0
chr1	2822964	.	ATTTTTTT	ATTTTTT	0.0192266	.	INDEL;IDV=1;IMF=1;DP=1;SGB=-0.379885;MQ0F=0;AF1=1;AC1=2;DP4=0,0,1,0;MQ=60;FQ=-37.6953	GT:PL	0:14,3,0
chr1	2823013	.	TAAAAAAA	TAAAAAA	0.0192266	.	INDEL;IDV=1;IMF=1;DP=1;SGB=-0.379885;MQ0F=0;AF1=1;AC1=2;DP4=0,0,1,0;MQ=60;FQ=-37.6953	GT:PL	0:14,3,0
chr1	2825178	.	AGGGG	AGGG	0.236052	.	INDEL;IDV=1;IMF=1;DP=1;SGB=-0.379885;MQ0F=0;AF1=1;AC1=2;DP4=0,0,1,0;MQ=60;FQ=-37.5395	GT:PL	0:25,3,0
chr1	2826633	.	CAAAAAAAAA	CAAAAAAAA	0.00964662	.	INDEL;IDV=1;IMF=1;DP=1;SGB=-0.379885;MQ0F=0;AF1=1;AC1=2;DP4=0,0,1,0;MQ=60;FQ=-37.8577	GT:PL	0:11,3,0
chr1	2829123	.	ACCCCCC	ACCCCC	0.0382777	.	INDEL;IDV=1;IMF=1;DP=1;SGB=-0.379885;MQ0F=0;AF1=1;AC1=2;DP4=0,0,1,0;MQ=60;FQ=-37.6115	GT:PL	0:17,3,0
chr1	2829610	.	GCCCC	GCCC	0.236052	.	INDEL;IDV=1;IMF=1;DP=1;SGB=-0.379885;MQ0F=0;AF1=1;AC1=2;DP4=0,0,1,0;MQ=60;FQ=-37.5395	GT:PL	0:25,3,0
chr1	2830777	.	GCCCCC	GCCCC	0.0760422	.	INDEL;IDV=1;IMF=1;DP=1;SGB=-0.379885;MQ0F=0;AF1=1;AC1=2;DP4=0,0,1,0;MQ=60;FQ=-37.569	GT:PL	0:20,3,0
chr1	2831695	.	GAAAAAAAA	GAAAAAAA	0.0121411	.	INDEL;IDV=1;IMF=1;DP=1;SGB=-0.379885;MQ0F=0;AF1=1;AC1=2;DP4=0,0,1,0;MQ=60;FQ=-37.7914	GT:PL	0:12,3,0
chr1	2833824	.	TGGGGGG	TGGGGG	0.0382777	.	INDEL;IDV=1;IMF=1;DP=1;SGB=-0.379885;MQ0F=0;AF1=1;AC1=2;DP4=0,0,1,0;MQ=60;FQ=-37.6115	GT:PL	0:17,3,0
chr1	2834103	.	AGGGGG	AGGGG	0.0760422	.	INDEL;IDV=1;IMF=1;DP=1;SGB=-0.379885;MQ0F=0;AF1=1;AC1=2;DP4=0,0,1,0;MQ=60;FQ=-37.569	GT:PL	0:20,3,0
chr1	2835906	.	TCCCCCC	TCCCCC	0.0382777	.	INDEL;IDV=1;IMF=1;DP=1;SGB=-0.379885;MQ0F=0;AF1=1;AC1=2;DP4=0,0,1,0;MQ=60;FQ=-37.6115	GT:PL	0:17,3,0
chr1	2837050	.	TGGGGGG	TGGGGG	0.0382777	.	INDEL;IDV=1;IMF=1;DP=1;SGB=-0.379885;MQ0F=0;AF1=1;AC1=2;DP4=0,0,1,0;MQ=60;FQ=-37.6115	GT:PL	0:17,3,0
chr1	2840053	.	TCCCCCC	TCCCCC	0.0382777	.	INDEL;IDV=1;IMF=1;DP=1;SGB=-0.379885;MQ0F=0;AF1=1;AC1=2;DP4=0,0,1,0;MQ=60;FQ=-37.6115	GT:PL	0:17,3,0
chr1	2840094	.	CTTTTT	CTTTT	0.0760422	.	INDEL;IDV=1;IMF=1;DP=1;SGB=-0.379885;MQ0F=0;AF1=1;AC1=2;DP4=0,0,1,0;MQ=60;FQ=-37.569	GT:PL	0:20,3,0
chr1	2840200	.	GAAAAAA	GAAAAA	0.0382777	.	INDEL;IDV=1;IMF=1;DP=1;SGB=-0.379885;MQ0F=0;AF1=1;AC1=2;DP4=0,0,1,0;MQ=60;FQ=-37.6115	GT:PL	0:17,3,0
chr1	2840483	.	CTTTTTTTT	CTTTTTTT	0.0121411	.	INDEL;IDV=1;IMF=1;DP=1;SGB=-0.379885;MQ0F=0;AF1=1;AC1=2;DP4=0,0,1,0;MQ=60;FQ=-37.7914	GT:PL	0:12,3,0
chr1	2840559	.	CTTTTTTT	CTTTTTT	0.0192266	.	INDEL;IDV=1;IMF=1;DP=1;SGB=-0.379885;MQ0F=0;AF1=1;AC1=2;DP4=0,0,1,0;MQ=60;FQ=-37.6953	GT:PL	0:14,3,0
chr1	2842063	.	GCCCCCCC	GCCCCCC	0.0192266	.	INDEL;IDV=1;IMF=1;DP=1;SGB=-0.379885;MQ0F=0;AF1=1;AC1=2;DP4=0,0,1,0;MQ=60;FQ=-37.6953	GT:PL	0:14,3,0
chr1	2843917	.	ACCCC	ACCC	0.236052	.	INDEL;IDV=1;IMF=1;DP=1;SGB=-0.379885;MQ0F=0;AF1=1;AC1=2;DP4=0,0,1,0;MQ=60;FQ=-37.5395	GT:PL	0:25,3,0
chr1	2845606	.	GCCCCCC	GCCCCC	0.0382777	.	INDEL;IDV=1;IMF=1;DP=1;SGB=-0.379885;MQ0F=0;AF1=1;AC1=2;DP4=0,0,1,0;MQ=60;FQ=-37.6115	GT:PL	0:17,3,0
chr1	2847095	.	TCCCCC	TCCCC	0.0760422	.	INDEL;IDV=1;IMF=1;DP=1;SGB=-0.379885;MQ0F=0;AF1=1;AC1=2;DP4=0,0,1,0;MQ=60;FQ=-37.569	GT:PL	0:20,3,0
chr1	2847139	.	ACCCCC	ACCCC	0.0760422	.	INDEL;IDV=1;IMF=1;DP=1;SGB=-0.379885;MQ0F=0;AF1=1;AC1=2;DP4=0,0,1,0;MQ=60;FQ=-37.569	GT:PL	0:20,3,0
chr1	2847604	.	CTTTTTTT	CTTTTTT	0.0192266	.	INDEL;IDV=1;IMF=1;DP=1;SGB=-0.379885;MQ0F=0;AF1=1;AC1=2;DP4=0,0,1,0;MQ=60;FQ=-37.6953	GT:PL	0:14,3,0
chr1	2848132	.	ACCCCCCC	ACCCCCC	0.0192266	.	INDEL;IDV=1;IMF=1;DP=1;SGB=-0.379885;MQ0F=0;AF1=1;AC1=2;DP4=0,0,1,0;MQ=60;FQ=-37.6953	GT:PL	0:14,3,0
chr1	2852939	.	CATATATATATATATATATATATATATATATATATATAT	CATATATATATATATATATATATATATATATATATAT	5.79728	.	INDEL;IDV=1;IMF=1;DP=1;SGB=-0.379885;MQ0F=0;AF1=1;AC1=2;DP4=0,0,1,0;MQ=60;FQ=-37.526	GT:PL	1:42,3,0
chr1	2853617	.	AGGGGGG	AGGGGG	0.0382777	.	INDEL;IDV=1;IMF=1;DP=1;SGB=-0.379885;MQ0F=0;AF1=1;AC1=2;DP4=0,0,1,0;MQ=60;FQ=-37.6115	GT:PL	0:17,3,0
chr1	2854123	.	GAAAAAAAAA	GAAAAAAAA	0.00964662	.	INDEL;IDV=1;IMF=1;DP=1;SGB=-0.379885;MQ0F=0;AF1=1;AC1=2;DP4=0,0,1,0;MQ=60;FQ=-37.8577	GT:PL	0:11,3,0
chr1	2854899	.	AGGGGG	AGGGG	0.0760422	.	INDEL;IDV=1;IMF=1;DP=1;SGB=-0.379885;MQ0F=0;AF1=1;AC1=2;DP4=0,0,1,0;MQ=60;FQ=-37.569	GT:PL	0:20,3,0
chr1	2857052	.	CTTTTTTT	CTTTTTT	0.0192266	.	INDEL;IDV=1;IMF=1;DP=1;SGB=-0.379885;MQ0F=0;AF1=1;AC1=2;DP4=0,0,1,0;MQ=60;FQ=-37.6953	GT:PL	0:14,3,0
chr1	2860338	.	AGGGGGGG	AGGGGGG	0.0192266	.	INDEL;IDV=1;IMF=1;DP=1;SGB=-0.379885;MQ0F=0;AF1=1;AC1=2;DP4=0,0,1,0;MQ=60;FQ=-37.6953	GT:PL	0:14,3,0
chr1	2860916	.	AGGGGG	AGGGG	0.0760422	.	INDEL;IDV=1;IMF=1;DP=1;SGB=-0.379885;MQ0F=0;AF1=1;AC1=2;DP4=0,0,1,0;MQ=60;FQ=-37.569	GT:PL	0:20,3,0
chr1	2863414	.	CTTTTT	CTTTT	0.0760422	.	INDEL;IDV=1;IMF=1;DP=1;SGB=-0.379885;MQ0F=0;AF1=1;AC1=2;DP4=0,0,1,0;MQ=60;FQ=-37.569	GT:PL	0:20,3,0
chr1	2866266	.	GAAAAAA	GAAAAA	0.0382777	.	INDEL;IDV=1;IMF=1;DP=1;SGB=-0.379885;MQ0F=0;AF1=1;AC1=2;DP4=0,0,1,0;MQ=60;FQ=-37.6115	GT:PL	0:17,3,0
chr1	2867087	.	TCCCCC	TCCCC	0.0760422	.	INDEL;IDV=1;IMF=1;DP=1;SGB=-0.379885;MQ0F=0;AF1=1;AC1=2;DP4=0,0,1,0;MQ=60;FQ=-37.569	GT:PL	0:20,3,0
chr1	2867235	.	TCCCCCCCC	TCCCCCCC	0.0121411	.	INDEL;IDV=1;IMF=1;DP=1;SGB=-0.379885;MQ0F=0;AF1=1;AC1=2;DP4=0,0,1,0;MQ=60;FQ=-37.7914	GT:PL	0:12,3,0
chr1	2867483	.	GCCCC	GCCC	0.236052	.	INDEL;IDV=1;IMF=1;DP=1;SGB=-0.379885;MQ0F=0;AF1=1;AC1=2;DP4=0,0,1,0;MQ=60;FQ=-37.5395	GT:PL	0:25,3,0
chr1	2869166	.	ACCCC	ACCC	0.236052	.	INDEL;IDV=1;IMF=1;DP=1;SGB=-0.379885;MQ0F=0;AF1=1;AC1=2;DP4=0,0,1,0;MQ=60;FQ=-37.5395	GT:PL	0:25,3,0
chr1	2869237	.	GCCCCCC	GCCCCC	0.0382777	.	INDEL;IDV=1;IMF=1;DP=1;SGB=-0.379885;MQ0F=0;AF1=1;AC1=2;DP4=0,0,1,0;MQ=60;FQ=-37.6115	GT:PL	0:17,3,0
chr1	2869365	.	TCCCCC	TCCCC	0.0760422	.	INDEL;IDV=1;IMF=1;DP=1;SGB=-0.379885;MQ0F=0;AF1=1;AC1=2;DP4=0,0,1,0;MQ=60;FQ=-37.569	GT:PL	0:20,3,0
chr1	2869789	.	AGGGG	AGGG	0.236052	.	INDEL;IDV=1;IMF=1;DP=1;SGB=-0.379885;MQ0F=0;AF1=1;AC1=2;DP4=0,0,1,0;MQ=60;FQ=-37.5395	GT:PL	0:25,3,0
chr1	2869904	.	GCCCC	GCCC	0.236052	.	INDEL;IDV=1;IMF=1;DP=1;SGB=-0.379885;MQ0F=0;AF1=1;AC1=2;DP4=0,0,1,0;MQ=60;FQ=-37.5395	GT:PL	0:25,3,0
chr1	2870331	.	TCCCC	TCCC	0.236052	.	INDEL;IDV=1;IMF=1;DP=1;SGB=-0.379885;MQ0F=0;AF1=1;AC1=2;DP4=0,0,1,0;MQ=60;FQ=-37.5395	GT:PL	0:25,3,0
chr1	2870779	.	GTTTTTTTTTT	GTTTTTTTTT	0.00766444	.	INDEL;IDV=1;IMF=1;DP=1;SGB=-0.379885;MQ0F=0;AF1=1;AC1=2;DP4=0,0,1,0;MQ=60;FQ=-37.9396	GT:PL	0:10,3,0
chr1	2871072	.	TAAAAAAAA	TAAAAAAA	0.0121411	.	INDEL;IDV=1;IMF=1;DP=1;SGB=-0.379885;MQ0F=0;AF1=1;AC1=2;DP4=0,0,1,0;MQ=60;FQ=-37.7914	GT:PL	0:12,3,0
chr1	2871707	.	GAAAAAAAAAA	GAAAAAAAAA	0.00766444	.	INDEL;IDV=1;IMF=1;DP=1;SGB=-0.379885;MQ0F=0;AF1=1;AC1=2;DP4=0,0,1,0;MQ=60;FQ=-37.9396	GT:PL	0:10,3,0
chr1	2873381	.	TCCCCC	TCCCC	0.0760422	.	INDEL;IDV=1;IMF=1;DP=1;SGB=-0.379885;MQ0F=0;AF1=1;AC1=2;DP4=0,0,1,0;MQ=60;FQ=-37.569	GT:PL	0:20,3,0
chr1	2873672	.	TGGGGG	TGGGG	0.0760422	.	INDEL;IDV=1;IMF=1;DP=1;SGB=-0.379885;MQ0F=0;AF1=1;AC1=2;DP4=0,0,1,0;MQ=60;FQ=-37.569	GT:PL	0:20,3,0
chr1	2875604	.	TCCCCC	TCCCC	0.0760422	.	INDEL;IDV=1;IMF=1;DP=1;SGB=-0.379885;MQ0F=0;AF1=1;AC1=2;DP4=0,0,1,0;MQ=60;FQ=-37.569	GT:PL	0:20,3,0
chr1	2879613	.	GAAAAA	GAAAA	0.0760422	.	INDEL;IDV=1;IMF=1;DP=1;SGB=-0.379885;MQ0F=0;AF1=1;AC1=2;DP4=0,0,1,0;MQ=60;FQ=-37.569	GT:PL	0:20,3,0
chr1	2880565	.	GAAAAAAAA	GAAAAAAA	0.0121411	.	INDEL;IDV=1;IMF=1;DP=1;SGB=-0.379885;MQ0F=0;AF1=1;AC1=2;DP4=0,0,1,0;MQ=60;FQ=-37.7914	GT:PL	0:12,3,0
chr1	2882990	.	GCCCC	GCCC	0.236052	.	INDEL;IDV=1;IMF=1;DP=1;SGB=-0.379885;MQ0F=0;AF1=1;AC1=2;DP4=0,0,1,0;MQ=60;FQ=-37.5395	GT:PL	0:25,3,0
chr1	2888420	.	CGGGGGG	CGGGGG	0.0382777	.	INDEL;IDV=1;IMF=1;DP=1;SGB=-0.379885;MQ0F=0;AF1=1;AC1=2;DP4=0,0,1,0;MQ=60;FQ=-37.6115	GT:PL	0:17,3,0
chr1	2888504	.	TGGGGGG	TGGGGG	0.0382777	.	INDEL;IDV=1;IMF=1;DP=1;SGB=-0.379885;MQ0F=0;AF1=1;AC1=2;DP4=0,0,1,0;MQ=60;FQ=-37.6115	GT:PL	0:17,3,0
chr1	2891782	.	ACCCCC	ACCCC	0.0760422	.	INDEL;IDV=1;IMF=1;DP=1;SGB=-0.379885;MQ0F=0;AF1=1;AC1=2;DP4=0,0,1,0;MQ=60;FQ=-37.569	GT:PL	0:20,3,0
chr1	2891837	.	CTTTTTTTT	CTTTTTTT	0.0121411	.	INDEL;IDV=1;IMF=1;DP=1;SGB=-0.379885;MQ0F=0;AF1=1;AC1=2;DP4=0,0,1,0;MQ=60;FQ=-37.7914	GT:PL	0:12,3,0
chr1	2892919	.	ACCCCCC	ACCCCC	0.0382777	.	INDEL;IDV=1;IMF=1;DP=1;SGB=-0.379885;MQ0F=0;AF1=1;AC1=2;DP4=0,0,1,0;MQ=60;FQ=-37.6115	GT:PL	0:17,3,0
chr1	2899210	.	TGGGGGGG	TGGGGGG	0.0192266	.	INDEL;IDV=1;IMF=1;DP=1;SGB=-0.379885;MQ0F=0;AF1=1;AC1=2;DP4=0,0,1,0;MQ=60;FQ=-37.6953	GT:PL	0:14,3,0
chr1	2899350	.	CGGGGGG	CGGGGG	0.0382777	.	INDEL;IDV=1;IMF=1;DP=1;SGB=-0.379885;MQ0F=0;AF1=1;AC1=2;DP4=0,0,1,0;MQ=60;FQ=-37.6115	GT:PL	0:17,3,0
chr1	2899763	.	GAAAAAA	GAAAAA	0.0382777	.	INDEL;IDV=1;IMF=1;DP=1;SGB=-0.379885;MQ0F=0;AF1=1;AC1=2;DP4=0,0,1,0;MQ=60;FQ=-37.6115	GT:PL	0:17,3,0
chr1	2902842	.	TCCCCC	TCCCC	0.0760422	.	INDEL;IDV=1;IMF=1;DP=1;SGB=-0.379885;MQ0F=0;AF1=1;AC1=2;DP4=0,0,1,0;MQ=60;FQ=-37.569	GT:PL	0:20,3,0
chr1	2902948	.	CTTTT	CTTT	0.236052	.	INDEL;IDV=1;IMF=1;DP=1;SGB=-0.379885;MQ0F=0;AF1=1;AC1=2;DP4=0,0,1,0;MQ=60;FQ=-37.5395	GT:PL	0:25,3,0
chr1	2903517	.	GAAAAAAAAAAAAA	GAAAAAAAAAAAA	0.00483748	.	INDEL;IDV=1;IMF=1;DP=1;SGB=-0.379885;MQ0F=0;AF1=1;AC1=2;DP4=0,0,1,0;MQ=60;FQ=-38.1646	GT:PL	0:8,3,0
chr1	2903652	.	CAAAAAAAA	CAAAAAAA	0.0121411	.	INDEL;IDV=1;IMF=1;DP=1;SGB=-0.379885;MQ0F=0;AF1=1;AC1=2;DP4=0,0,1,0;MQ=60;FQ=-37.7914	GT:PL	0:12,3,0
chr1	2903679	.	TAAAAAAAA	TAAAAAAA	0.0121411	.	INDEL;IDV=1;IMF=1;DP=1;SGB=-0.379885;MQ0F=0;AF1=1;AC1=2;DP4=0,0,1,0;MQ=60;FQ=-37.7914	GT:PL	0:12,3,0
chr1	2904089	.	CTTTTTTTT	CTTTTTTT	0.0121411	.	INDEL;IDV=1;IMF=1;DP=1;SGB=-0.379885;MQ0F=0;AF1=1;AC1=2;DP4=0,0,1,0;MQ=60;FQ=-37.7914	GT:PL	0:12,3,0
chr1	2904524	.	GAAAAAAA	GAAAAAA	0.0192266	.	INDEL;IDV=1;IMF=1;DP=1;SGB=-0.379885;MQ0F=0;AF1=1;AC1=2;DP4=0,0,1,0;MQ=60;FQ=-37.6953	GT:PL	0:14,3,0
chr1	2905485	.	CTTTTTTTTT	CTTTTTTTT	0.00964662	.	INDEL;IDV=1;IMF=1;DP=1;SGB=-0.379885;MQ0F=0;AF1=1;AC1=2;DP4=0,0,1,0;MQ=60;FQ=-37.8577	GT:PL	0:11,3,0
chr1	2905671	.	CTTTTTTT	CTTTTTT	0.0192266	.	INDEL;IDV=1;IMF=1;DP=1;SGB=-0.379885;MQ0F=0;AF1=1;AC1=2;DP4=0,0,1,0;MQ=60;FQ=-37.6953	GT:PL	0:14,3,0
chr1	2905729	.	TAAAAAAAAAA	TAAAAAAAAA	0.00766444	.	INDEL;IDV=1;IMF=1;DP=1;SGB=-0.379885;MQ0F=0;AF1=1;AC1=2;DP4=0,0,1,0;MQ=60;FQ=-37.9396	GT:PL	0:10,3,0
chr1	2906363	.	GAAAAAAAAA	GAAAAAAAA	0.00964662	.	INDEL;IDV=1;IMF=1;DP=1;SGB=-0.379885;MQ0F=0;AF1=1;AC1=2;DP4=0,0,1,0;MQ=60;FQ=-37.8577	GT:PL	0:11,3,0
chr1	2911145	.	GCCCCC	GCCCC	0.0760422	.	INDEL;IDV=1;IMF=1;DP=1;SGB=-0.379885;MQ0F=0;AF1=1;AC1=2;DP4=0,0,1,0;MQ=60;FQ=-37.569	GT:PL	0:20,3,0
chr1	2911557	.	ACCCCC	ACCCC	0.0760422	.	INDEL;IDV=1;IMF=1;DP=1;SGB=-0.379885;MQ0F=0;AF1=1;AC1=2;DP4=0,0,1,0;MQ=60;FQ=-37.569	GT:PL	0:20,3,0
chr1	2911700	.	CTTTTTTTTT	CTTTTTTTT	0.00964662	.	INDEL;IDV=1;IMF=1;DP=1;SGB=-0.379885;MQ0F=0;AF1=1;AC1=2;DP4=0,0,1,0;MQ=60;FQ=-37.8577	GT:PL	0:11,3,0
chr1	2912356	.	CTTTTTT	CTTTTT	0.0382777	.	INDEL;IDV=1;IMF=1;DP=1;SGB=-0.379885;MQ0F=0;AF1=1;AC1=2;DP4=0,0,1,0;MQ=60;FQ=-37.6115	GT:PL	0:17,3,0
chr1	2913828	.	ACCCCCC	ACCCCC	0.0382777	.	INDEL;IDV=1;IMF=1;DP=1;SGB=-0.379885;MQ0F=0;AF1=1;AC1=2;DP4=0,0,1,0;MQ=60;FQ=-37.6115	GT:PL	0:17,3,0
chr1	2915209	.	CAAAAA	CAAAA	0.0760422	.	INDEL;IDV=1;IMF=1;DP=1;SGB=-0.379885;MQ0F=0;AF1=1;AC1=2;DP4=0,0,1,0;MQ=60;FQ=-37.569	GT:PL	0:20,3,0
chr1	2916853	.	CTTTTTT	CTTTTT	0.0382777	.	INDEL;IDV=1;IMF=1;DP=1;SGB=-0.379885;MQ0F=0;AF1=1;AC1=2;DP4=0,0,1,0;MQ=60;FQ=-37.6115	GT:PL	0:17,3,0
chr1	2916865	.	CTTTTT	CTTTT	0.0760422	.	INDEL;IDV=1;IMF=1;DP=1;SGB=-0.379885;MQ0F=0;AF1=1;AC1=2;DP4=0,0,1,0;MQ=60;FQ=-37.569	GT:PL	0:20,3,0
chr1	2917697	.	GAAAAAAAAA	GAAAAAAAA	0.00964662	.	INDEL;IDV=1;IMF=1;DP=1;SGB=-0.379885;MQ0F=0;AF1=1;AC1=2;DP4=0,0,1,0;MQ=60;FQ=-37.8577	GT:PL	0:11,3,0
chr1	2918321	.	ACCCCCC	ACCCCC	0.0382777	.	INDEL;IDV=1;IMF=1;DP=1;SGB=-0.379885;MQ0F=0;AF1=1;AC1=2;DP4=0,0,1,0;MQ=60;FQ=-37.6115	GT:PL	0:17,3,0
chr1	2922578	.	GAAAAAAA	GAAAAAA	0.0192266	.	INDEL;IDV=1;IMF=1;DP=1;SGB=-0.379885;MQ0F=0;AF1=1;AC1=2;DP4=0,0,1,0;MQ=60;FQ=-37.6953	GT:PL	0:14,3,0
chr1	2928668	.	CGGGGGG	CGGGGG	0.0382777	.	INDEL;IDV=1;IMF=1;DP=1;SGB=-0.379885;MQ0F=0;AF1=1;AC1=2;DP4=0,0,1,0;MQ=60;FQ=-37.6115	GT:PL	0:17,3,0
chr1	2931206	.	GCCCCCC	GCCCCC	0.0382777	.	INDEL;IDV=1;IMF=1;DP=1;SGB=-0.379885;MQ0F=0;AF1=1;AC1=2;DP4=0,0,1,0;MQ=60;FQ=-37.6115	GT:PL	0:17,3,0
chr1	2931733	.	CAAAAA	CAAAA	0.0760422	.	INDEL;IDV=1;IMF=1;DP=1;SGB=-0.379885;MQ0F=0;AF1=1;AC1=2;DP4=0,0,1,0;MQ=60;FQ=-37.569	GT:PL	0:20,3,0
chr1	2932006	.	ATTTTTTTT	ATTTTTTT	0.0121411	.	INDEL;IDV=1;IMF=1;DP=1;SGB=-0.379885;MQ0F=0;AF1=1;AC1=2;DP4=0,0,1,0;MQ=60;FQ=-37.7914	GT:PL	0:12,3,0
chr1	2935057	.	CTTTTTTT	CTTTTTT	0.0192266	.	INDEL;IDV=1;IMF=1;DP=1;SGB=-0.379885;MQ0F=0;AF1=1;AC1=2;DP4=0,0,1,0;MQ=60;FQ=-37.6953	GT:PL	0:14,3,0
chr1	2939179	.	GAAAAAAAAA	GAAAAAAAA	0.00964662	.	INDEL;IDV=1;IMF=1;DP=1;SGB=-0.379885;MQ0F=0;AF1=1;AC1=2;DP4=0,0,1,0;MQ=60;FQ=-37.8577	GT:PL	0:11,3,0
chr1	2939860	.	ACCCCCCC	ACCCCCC	0.0192266	.	INDEL;IDV=1;IMF=1;DP=1;SGB=-0.379885;MQ0F=0;AF1=1;AC1=2;DP4=0,0,1,0;MQ=60;FQ=-37.6953	GT:PL	0:14,3,0
chr1	2942032	.	TCCCCCC	TCCCCC	0.0382777	.	INDEL;IDV=1;IMF=1;DP=1;SGB=-0.379885;MQ0F=0;AF1=1;AC1=2;DP4=0,0,1,0;MQ=60;FQ=-37.6115	GT:PL	0:17,3,0
chr1	2943121	.	GCCCC	GCCC	0.236052	.	INDEL;IDV=1;IMF=1;DP=1;SGB=-0.379885;MQ0F=0;AF1=1;AC1=2;DP4=0,0,1,0;MQ=60;FQ=-37.5395	GT:PL	0:25,3,0
chr1	2946302	.	ATTTTT	ATTTT	0.0760422	.	INDEL;IDV=1;IMF=1;DP=1;SGB=-0.379885;MQ0F=0;AF1=1;AC1=2;DP4=0,0,1,0;MQ=60;FQ=-37.569	GT:PL	0:20,3,0
chr1	2948600	.	TGGGGG	TGGGG	0.0760422	.	INDEL;IDV=1;IMF=1;DP=1;SGB=-0.379885;MQ0F=0;AF1=1;AC1=2;DP4=0,0,1,0;MQ=60;FQ=-37.569	GT:PL	0:20,3,0
chr1	2949557	.	C	CTG	22.4955	.	INDEL;IDV=1;IMF=1;DP=1;SGB=-0.379885;MQ0F=0;AF1=1;AC1=2;DP4=0,0,1,0;MQ=60;FQ=-37.5258	GT:PL	1:60,3,0
chr1	2949668	.	GCC	GC	1.92727	.	INDEL;IDV=1;IMF=1;DP=1;SGB=-0.379885;MQ0F=0;AF1=1;AC1=2;DP4=0,0,1,0;MQ=60;FQ=-37.5271	GT:PL	0:35,3,0
chr1	2950421	.	TGGG	TGG	1.31116	.	INDEL;IDV=1;IMF=1;DP=1;SGB=-0.379885;MQ0F=0;AF1=1;AC1=2;DP4=0,0,1,0;MQ=60;FQ=-37.5279	GT:PL	0:33,3,0
chr1	2954855	.	ACCCCCC	ACCCCC	0.0382777	.	INDEL;IDV=1;IMF=1;DP=1;SGB=-0.379885;MQ0F=0;AF1=1;AC1=2;DP4=0,0,1,0;MQ=60;FQ=-37.6115	GT:PL	0:17,3,0
chr1	2954884	.	ACCCCCCC	ACCCCCC	0.0192266	.	INDEL;IDV=1;IMF=1;DP=1;SGB=-0.379885;MQ0F=0;AF1=1;AC1=2;DP4=0,0,1,0;MQ=60;FQ=-37.6953	GT:PL	0:14,3,0
chr1	2958161	.	GCCCCC	GCCCC	0.0760422	.	INDEL;IDV=1;IMF=1;DP=1;SGB=-0.379885;MQ0F=0;AF1=1;AC1=2;DP4=0,0,1,0;MQ=60;FQ=-37.569	GT:PL	0:20,3,0
chr1	2964578	.	TGGGGG	TGGGG	0.0760422	.	INDEL;IDV=1;IMF=1;DP=1;SGB=-0.379885;MQ0F=0;AF1=1;AC1=2;DP4=0,0,1,0;MQ=60;FQ=-37.569	GT:PL	0:20,3,0
chr1	2967166	.	GTTTTTT	GTTTTT	0.0382777	.	INDEL;IDV=1;IMF=1;DP=1;SGB=-0.379885;MQ0F=0;AF1=1;AC1=2;DP4=0,0,1,0;MQ=60;FQ=-37.6115	GT:PL	0:17,3,0
chr1	2968708	.	CGGGGG	CGGGG	0.0760422	.	INDEL;IDV=1;IMF=1;DP=1;SGB=-0.379885;MQ0F=0;AF1=1;AC1=2;DP4=0,0,1,0;MQ=60;FQ=-37.569	GT:PL	0:20,3,0
chr1	2971385	.	TGGGGGG	TGGGGG	0.0382777	.	INDEL;IDV=1;IMF=1;DP=1;SGB=-0.379885;MQ0F=0;AF1=1;AC1=2;DP4=0,0,1,0;MQ=60;FQ=-37.6115	GT:PL	0:17,3,0
chr1	2973074	.	GCCCC	GCCC	0.236052	.	INDEL;IDV=1;IMF=1;DP=1;SGB=-0.379885;MQ0F=0;AF1=1;AC1=2;DP4=0,0,1,0;MQ=60;FQ=-37.5395	GT:PL	0:25,3,0
chr1	2974528	.	GCCCCCC	GCCCCC	0.0382777	.	INDEL;IDV=1;IMF=1;DP=1;SGB=-0.379885;MQ0F=0;AF1=1;AC1=2;DP4=0,0,1,0;MQ=60;FQ=-37.6115	GT:PL	0:17,3,0
chr1	2976504	.	CGGGG	CGGG	0.236052	.	INDEL;IDV=1;IMF=1;DP=1;SGB=-0.379885;MQ0F=0;AF1=1;AC1=2;DP4=0,0,1,0;MQ=60;FQ=-37.5395	GT:PL	0:25,3,0
chr1	2978472	.	CTTTTTTT	CTTTTTT	0.0192266	.	INDEL;IDV=1;IMF=1;DP=1;SGB=-0.379885;MQ0F=0;AF1=1;AC1=2;DP4=0,0,1,0;MQ=60;FQ=-37.6953	GT:PL	0:14,3,0
chr1	2979632	.	CAAAAAA	CAAAAA	0.0382777	.	INDEL;IDV=1;IMF=1;DP=1;SGB=-0.379885;MQ0F=0;AF1=1;AC1=2;DP4=0,0,1,0;MQ=60;FQ=-37.6115	GT:PL	0:17,3,0
chr1	2980041	.	CTTTTTTTTTT	CTTTTTTTTT	0.00766444	.	INDEL;IDV=1;IMF=1;DP=1;SGB=-0.379885;MQ0F=0;AF1=1;AC1=2;DP4=0,0,1,0;MQ=60;FQ=-37.9396	GT:PL	0:10,3,0
chr1	2981151	.	GCCCCC	GCCCC	0.0760422	.	INDEL;IDV=1;IMF=1;DP=1;SGB=-0.379885;MQ0F=0;AF1=1;AC1=2;DP4=0,0,1,0;MQ=60;FQ=-37.569	GT:PL	0:20,3,0
chr1	2981273	.	TCCCC	TCCC	0.236052	.	INDEL;IDV=1;IMF=1;DP=1;SGB=-0.379885;MQ0F=0;AF1=1;AC1=2;DP4=0,0,1,0;MQ=60;FQ=-37.5395	GT:PL	0:25,3,0
chr1	2982296	.	TCCCC	TCCC	0.236052	.	INDEL;IDV=1;IMF=1;DP=1;SGB=-0.379885;MQ0F=0;AF1=1;AC1=2;DP4=0,0,1,0;MQ=60;FQ=-37.5395	GT:PL	0:25,3,0
chr1	2982602	.	ACCCCC	ACCCC	0.0760422	.	INDEL;IDV=1;IMF=1;DP=1;SGB=-0.379885;MQ0F=0;AF1=1;AC1=2;DP4=0,0,1,0;MQ=60;FQ=-37.569	GT:PL	0:20,3,0
chr1	2986007	.	AGGGGG	AGGGG	0.0760422	.	INDEL;IDV=1;IMF=1;DP=1;SGB=-0.379885;MQ0F=0;AF1=1;AC1=2;DP4=0,0,1,0;MQ=60;FQ=-37.569	GT:PL	0:20,3,0
chr1	2986123	.	GAAAAAAAA	GAAAAAAA	0.0121411	.	INDEL;IDV=1;IMF=1;DP=1;SGB=-0.379885;MQ0F=0;AF1=1;AC1=2;DP4=0,0,1,0;MQ=60;FQ=-37.7914	GT:PL	0:12,3,0
chr1	2986284	.	TCCCC	TCCC	0.236052	.	INDEL;IDV=1;IMF=1;DP=1;SGB=-0.379885;MQ0F=0;AF1=1;AC1=2;DP4=0,0,1,0;MQ=60;FQ=-37.5395	GT:PL	0:25,3,0
chr1	2987399	.	GTTTTTTTT	GTTTTTTT	0.0121411	.	INDEL;IDV=1;IMF=1;DP=1;SGB=-0.379885;MQ0F=0;AF1=1;AC1=2;DP4=0,0,1,0;MQ=60;FQ=-37.7914	GT:PL	0:12,3,0
chr1	2989699	.	GCCCC	GCCC	0.11991	.	INDEL;IDV=1;IMF=1;DP=1;SGB=-0.379885;MQ0F=0;AF1=1;AC1=2;DP4=0,0,1,0;MQ=60;FQ=-37.5531	GT:PL	0:22,3,0
chr1	2989707	.	GCCCC	GCCC	0.11991	.	INDEL;IDV=1;IMF=1;DP=1;SGB=-0.379885;MQ0F=0;AF1=1;AC1=2;DP4=0,0,1,0;MQ=60;FQ=-37.5531	GT:PL	0:22,3,0
chr1	2989896	.	ACCCC	ACCC	0.236052	.	INDEL;IDV=1;IMF=1;DP=1;SGB=-0.379885;MQ0F=0;AF1=1;AC1=2;DP4=0,0,1,0;MQ=60;FQ=-37.5395	GT:PL	0:25,3,0
chr1	2990070	.	TAAAAAAAA	TAAAAAAA	0.0121411	.	INDEL;IDV=1;IMF=1;DP=1;SGB=-0.379885;MQ0F=0;AF1=1;AC1=2;DP4=0,0,1,0;MQ=60;FQ=-37.7914	GT:PL	0:12,3,0
chr1	2993306	.	TAAAAAAAAA	TAAAAAAAA	0.00964662	.	INDEL;IDV=1;IMF=1;DP=1;SGB=-0.379885;MQ0F=0;AF1=1;AC1=2;DP4=0,0,1,0;MQ=60;FQ=-37.8577	GT:PL	0:11,3,0
chr1	2994474	.	TCCCC	TCCC	0.236052	.	INDEL;IDV=1;IMF=1;DP=1;SGB=-0.379885;MQ0F=0;AF1=1;AC1=2;DP4=0,0,1,0;MQ=60;FQ=-37.5395	GT:PL	0:25,3,0
chr1	2994640	.	CGGGGGG	CGGGGG	0.0382777	.	INDEL;IDV=1;IMF=1;DP=1;SGB=-0.379885;MQ0F=0;AF1=1;AC1=2;DP4=0,0,1,0;MQ=60;FQ=-37.6115	GT:PL	0:17,3,0
chr1	2996513	.	GCCCCC	GCCCC	0.0760422	.	INDEL;IDV=1;IMF=1;DP=1;SGB=-0.379885;MQ0F=0;AF1=1;AC1=2;DP4=0,0,1,0;MQ=60;FQ=-37.569	GT:PL	0:20,3,0
chr1	2997039	.	TGGG	TGG	1.31116	.	INDEL;IDV=1;IMF=1;DP=1;SGB=-0.379885;MQ0F=0;AF1=1;AC1=2;DP4=0,0,1,0;MQ=60;FQ=-37.5279	GT:PL	0:33,3,0
chr1	2998297	.	GAAAAA	GAAAA	0.0760422	.	INDEL;IDV=1;IMF=1;DP=1;SGB=-0.379885;MQ0F=0;AF1=1;AC1=2;DP4=0,0,1,0;MQ=60;FQ=-37.569	GT:PL	0:20,3,0
chr1	2998329	.	TCCCC	TCCC	0.11991	.	INDEL;IDV=1;IMF=1;DP=1;SGB=-0.379885;MQ0F=0;AF1=1;AC1=2;DP4=0,0,1,0;MQ=60;FQ=-37.5531	GT:PL	0:22,3,0
chr1	2998906	.	CAAAAA	CAAAA	0.0760422	.	INDEL;IDV=1;IMF=1;DP=1;SGB=-0.379885;MQ0F=0;AF1=1;AC1=2;DP4=0,0,1,0;MQ=60;FQ=-37.569	GT:PL	0:20,3,0
chr1	2998915	.	GCCCC	GCCC	0.11991	.	INDEL;IDV=1;IMF=1;DP=1;SGB=-0.379885;MQ0F=0;AF1=1;AC1=2;DP4=0,0,1,0;MQ=60;FQ=-37.5531	GT:PL	0:22,3,0
chr1	2999900	.	TCCCC	TCCC	0.236052	.	INDEL;IDV=1;IMF=1;DP=1;SGB=-0.379885;MQ0F=0;AF1=1;AC1=2;DP4=0,0,1,0;MQ=60;FQ=-37.5395	GT:PL	0:25,3,0
chr1	3003841	.	CGGGGGG	CGGGGG	0.0382777	.	INDEL;IDV=1;IMF=1;DP=1;SGB=-0.379885;MQ0F=0;AF1=1;AC1=2;DP4=0,0,1,0;MQ=60;FQ=-37.6115	GT:PL	0:17,3,0
chr1	3005857	.	GCCCCCC	GCCCCC	0.0382777	.	INDEL;IDV=1;IMF=1;DP=1;SGB=-0.379885;MQ0F=0;AF1=1;AC1=2;DP4=0,0,1,0;MQ=60;FQ=-37.6115	GT:PL	0:17,3,0
chr1	3006012	.	TCCCC	TCCC	0.236052	.	INDEL;IDV=1;IMF=1;DP=1;SGB=-0.379885;MQ0F=0;AF1=1;AC1=2;DP4=0,0,1,0;MQ=60;FQ=-37.5395	GT:PL	0:25,3,0
chr1	3006133	.	CTTTT	CTTT	0.236052	.	INDEL;IDV=1;IMF=1;DP=1;SGB=-0.379885;MQ0F=0;AF1=1;AC1=2;DP4=0,0,1,0;MQ=60;FQ=-37.5395	GT:PL	0:25,3,0
chr1	3006213	.	TGGGGG	TGGGG	0.0760422	.	INDEL;IDV=1;IMF=1;DP=1;SGB=-0.379885;MQ0F=0;AF1=1;AC1=2;DP4=0,0,1,0;MQ=60;FQ=-37.569	GT:PL	0:20,3,0
chr1	3006433	.	TAAAAA	TAAAA	0.0760422	.	INDEL;IDV=1;IMF=1;DP=1;SGB=-0.379885;MQ0F=0;AF1=1;AC1=2;DP4=0,0,1,0;MQ=60;FQ=-37.569	GT:PL	0:20,3,0
chr1	3006667	.	CGGGGG	CGGGG	0.0760422	.	INDEL;IDV=1;IMF=1;DP=1;SGB=-0.379885;MQ0F=0;AF1=1;AC1=2;DP4=0,0,1,0;MQ=60;FQ=-37.569	GT:PL	0:20,3,0
chr1	3007113	.	TGGGGG	TGGGG	0.0760422	.	INDEL;IDV=1;IMF=1;DP=1;SGB=-0.379885;MQ0F=0;AF1=1;AC1=2;DP4=0,0,1,0;MQ=60;FQ=-37.569	GT:PL	0:20,3,0
[truncated: 5,057,878 more chars]
