# Supplementary material for: Effector gene reshuffling involves dispensable mini-chromosomes in the wheat blast fungus
Source: PLoS Genet. 2019 Sep 12;15(9):e1008272. doi: 10.1371/journal.pgen.1008272 (PMC6741851; doi:10.1371/journal.pgen.1008272)
Supplement: S2 Data — (XLSX) [file pgen.1008272.s022.xlsx]

## Sheet: B71Ref1vsMG8
# alignment using nucmer with parameters: --maxmatch --nosimplify -l 1000
# alignment filter criteria: >10,000 bp and >95% identity
Data S2. Large genomic regions with a high identity between B71 and MG8
MG8	MG8_start	MG8_end	B71	B71_start	B71_end	MG8.align.length (bp)	B71.align.length (bp)	identity (%)
1	46981	57858	chr1	469599	480475	10878	10877	99.68
1	80358	196097	chr1	523525	639250	115740	115726	99.86
1	470863	532887	chr1	640313	702353	62025	62041	99.75
1	539758	607677	chr1	708661	776537	67920	67877	99.74
1	553328	676761	chr1	722237	845681	123434	123445	99.59
1	632829	676761	chr1	801747	845681	43933	43935	99.54
1	719012	736418	chr1	870026	887395	17407	17370	99.39
1	746891	758121	chr1	909869	898631	11231	11239	99.39
1	775631	786965	chr1	913316	924660	11335	11345	99.42
1	868563	896574	chr1	930772	958735	28012	27964	99.3
1	902553	913084	chr1	958721	969273	10532	10553	99.42
1	1025570	1036010	chr1	1594006	1583537	10441	10470	98.5
1	1158026	1169571	chr1	1290347	1301870	11546	11524	98.49
1	1203998	1218210	chr1	1480104	1465904	14213	14201	99.04
1	1280313	1297874	chr1	1395759	1378198	17562	17562	99.62
1	1306913	1333107	chr1	1372339	1346149	26195	26191	99.61
1	1335793	1356507	chr1	1346150	1325433	20715	20718	99.86
1	1369852	1383006	chr1	1207985	1221125	13155	13141	98.88
1	1421313	1435594	chr1	1199854	1185555	14282	14300	98.95
1	1421313	1435594	chr1	1199854	1185555	14282	14300	98.95
1	1437454	1460453	chr1	1185555	1162556	23000	23000	99.82
1	1586767	1597068	chr1	2288762	2299049	10302	10288	98.72
1	1654381	1696082	chr1	2345260	2387046	41702	41787	99.23
1	1696358	1711563	chr1	2387041	2402246	15206	15206	99.5
1	1728691	1818339	chr1	2419581	2509324	89649	89744	99.46
1	1827728	1853633	chr1	2512296	2538220	25906	25925	99.65
1	1856662	2156279	chr1	2541101	2840984	299618	299884	99.61
1	2156483	2172369	chr1	2840988	2856898	15887	15911	99.48
1	2179695	2263577	chr1	2864198	2948146	83883	83949	99.42
1	2265043	2367592	chr1	2949513	3052129	102550	102617	99.27
1	2368844	2429956	chr1	3053273	3114378	61113	61106	99.57
1	2437353	2448976	chr1	3121736	3133400	11624	11665	98.99
1	2451792	2563829	chr1	3134423	3246447	112038	112025	99.49
1	2569614	2653013	chr1	3252215	3335719	83400	83505	99.21
1	2653114	2669288	chr1	3335737	3351921	16175	16185	99.09
1	2693338	2734189	chr1	3376224	3417050	40852	40827	99.25
1	2887877	2903759	chr1	3571313	3587240	15883	15928	98.58
1	2979505	3008876	chr1	3670499	3699957	29372	29459	99.14
1	3026387	3041153	chr1	3717594	3732335	14767	14742	98.9
1	3048654	3077718	chr1	3732333	3761371	29065	29039	99.21
1	3078837	3134166	chr1	3765507	3820836	55330	55330	99.64
1	3136024	3224122	chr1	3820834	3909071	88099	88238	99.34
1	3224528	3334362	chr1	3909422	4019351	109835	109930	99.53
1	3293224	3388634	chr1	3978183	4073731	95411	95549	99.39
1	3391043	3402905	chr1	4076091	4087900	11863	11810	98.9
1	3434424	3480149	chr1	4117553	4163287	45726	45735	98.85
1	3480250	3499121	chr1	4163381	4182277	18872	18897	99.12
1	3510451	3529435	chr1	4193618	4212561	18985	18944	99.16
1	3529536	3559269	chr1	4212705	4242439	29734	29735	99.18
1	3577259	3598733	chr1	4260486	4282029	21475	21544	99
1	3599008	3628543	chr1	4282029	4311557	29536	29529	99.31
1	3660331	3694376	chr1	4343257	4377330	34046	34074	99.37
1	3707233	3732425	chr1	4389992	4415232	25193	25241	99.11
1	3737779	3808894	chr1	4420620	4491776	71116	71157	99.23
1	3809897	3922974	chr1	4492767	4606008	113078	113242	99.12
1	3928419	3998875	chr1	4611418	4681839	70457	70422	99.33
1	4033831	4048706	chr1	4681836	4696706	14876	14871	98.91
1	4059537	4080858	chr1	4707558	4728945	21322	21388	99.08
1	4081587	4139492	chr1	4729683	4787576	57906	57894	99.51
1	4142458	4156348	chr1	4790560	4804448	13891	13889	99.52
1	4156344	4196629	chr1	4818570	4858917	40286	40348	99.19
1	4218192	4269601	chr1	4862951	4914426	51410	51476	99.41
1	4273228	4336980	chr1	4917883	4981657	63753	63775	99.5
1	4339620	4367643	chr1	4984042	5012081	28024	28040	99.44
1	4370269	4470361	chr1	5014756	5114746	100093	99991	99.44
1	4470361	4487334	chr1	5114833	5131784	16974	16952	99.61
1	4492043	4534184	chr1	5135359	5177545	42142	42187	99.44
1	4535070	4606012	chr1	5177545	5248472	70943	70928	99.57
1	4624363	4648945	chr1	5354814	5379389	24583	24576	98.76
1	4683028	4697095	chr1	5390028	5404107	14068	14080	98.76
1	4702595	4716020	chr1	5404546	5417985	13426	13440	99.03
1	4732774	4756191	chr1	5428747	5452207	23418	23461	99.03
1	4862562	4896242	chr1	5560414	5594083	33681	33670	98.57
1	4961563	4975988	chr1	5660300	5674765	14426	14466	98.37
1	4987447	5025219	chr1	5686251	5724145	37773	37895	98.61
1	5031060	5046734	chr1	5730727	5746406	15675	15680	98.31
1	5239020	5259554	chr1	5980117	6000647	20535	20531	99.51
1	5677065	5700092	chr6	2025075	2002015	23028	23061	98.37
1	5704567	5724804	chr6	1997240	1976963	20238	20278	97.5
1	5832734	5852740	chr6	1888577	1868542	20007	20036	99.08
1	5910028	5938018	chr6	1811206	1783147	27991	28060	99.21
1	5940378	6015987	chr6	1780793	1705068	75610	75726	99.38
1	6024107	6055081	chr6	1696946	1666001	30975	30946	99.14
1	6066902	6218678	chr6	1654642	1502770	151777	151873	99.45
1	6206650	6218678	chr6	1514816	1502770	12029	12047	99.63
1	6271370	6323010	chr6	1449832	1398163	51641	51670	99.33
1	6323259	6365844	chr6	1398039	1355515	42586	42525	99.1
1	6367983	6435593	chr6	1353380	1285676	67611	67705	99.34
1	6484892	6510754	chr6	1191388	1165577	25863	25812	98.92
1	6569143	6590235	chr6	1122076	1101019	21093	21058	98.96
1	6850786	6863297	chr6	948121	935606	12512	12516	98.96
1	6869234	6892022	chr6	929729	906954	22789	22776	99.51
1	6896754	6962681	chr6	902222	836304	65928	65919	99.31
1	6973432	6990217	chr6	825565	808768	16786	16798	98.98
1	6991822	7018111	chr6	807122	780857	26290	26266	99.01
1	7040431	7055257	chr6	758498	743660	14827	14839	98
1	7070241	7099817	chr6	728689	699115	29577	29575	99.21
1	7166251	7216874	chr6	630359	579788	50624	50572	98.78
1	7239118	7252210	chr6	557539	544439	13093	13101	98.26
1	7272040	7308318	chr6	526516	490226	36279	36291	98.92
1	7319499	7374750	chr6	479520	424257	55252	55264	99.17
1	7375292	7436132	chr6	423715	362837	60841	60879	99.46
1	7615366	7648800	chr6	189351	155891	33435	33461	99.35
1	7668208	7683758	chr6	136436	120875	15551	15562	97.6
2	43040	56935	chr2	46370	60254	13896	13885	98.84
2	72635	128337	chr2	73134	128832	55703	55699	99.55
2	181770	200833	chr2	155983	175042	19064	19060	99.12
2	212310	225287	chr2	185833	198805	12978	12973	99.57
2	240871	264879	chr2	198801	222844	24009	24044	99.66
2	264874	286132	chr2	230177	251433	21259	21257	99.91
2	406141	433856	chr2	360689	388416	27716	27728	99.27
2	462638	606174	chr2	482836	626437	143537	143602	99.33
2	621434	651661	chr2	641973	672288	30228	30316	99.04
2	655805	669774	chr2	676803	690776	13970	13974	98.34
2	707960	748436	chr2	726268	766762	40477	40495	99.33
2	757283	833755	chr2	775598	852213	76473	76616	99.2
2	841660	894172	chr2	860114	912697	52513	52584	99.22
2	898804	919779	chr2	917320	938321	20976	21002	99.11
2	954974	975293	chr2	973536	993873	20320	20338	98.56
2	1026376	1047385	chr2	1045085	1066133	21010	21049	99.1
2	1084904	1124823	chr2	1103532	1143517	39920	39986	99.24
2	1127049	1151415	chr2	1145725	1170056	24367	24332	98.96
2	1153943	1201746	chr2	1172653	1220434	47804	47782	99.12
2	1265281	1286651	chr2	1281473	1302820	21371	21348	98.67
2	1308161	1329191	chr2	1324343	1345324	21031	20982	98.85
2	1329317	1400187	chr2	1345450	1416331	70871	70882	99.16
2	1411381	1453081	chr2	1427396	1469165	41701	41770	99.01
2	1468255	1531366	chr2	1484364	1547489	63112	63126	99.22
2	1536944	1560036	chr2	1553073	1576149	23093	23077	98.82
2	1577675	1651592	chr2	1586326	1660230	73918	73905	99.12
2	1652969	1699853	chr2	1661608	1708463	46885	46856	99.19
2	1721233	1797176	chr2	1729848	1805858	75944	76011	99.4
2	1802428	1812698	chr2	1810910	1821183	10271	10274	99.71
2	1812698	1862526	chr2	1821371	1871236	49829	49866	99.66
2	1862660	1976793	chr2	1871236	1985535	114134	114300	99.59
2	1976788	2013597	chr2	2000328	2037166	36810	36839	99.55
2	2015460	2107774	chr2	2039103	2131471	92315	92369	99.49
2	2112916	2142582	chr2	2136555	2166221	29667	29667	98.79
2	2152433	2167712	chr2	2176072	2191316	15280	15245	97.8
2	2334675	2373593	chr2	2344108	2383063	38919	38956	99.47
2	2376170	2393614	chr2	2385639	2403116	17445	17478	98.87
2	2412335	2422820	chr2	2427054	2437537	10486	10484	99.28
2	2457475	2570683	chr2	2444037	2557370	113209	113334	99.74
2	2573377	2612008	chr2	2559938	2598547	38632	38610	99.81
2	2612420	2722490	chr2	2598535	2708671	110071	110137	99.63
2	2680098	2725975	chr2	2666274	2712093	45878	45820	99.57
2	2725976	2863444	chr2	2712277	2849712	137469	137436	99.77
2	2770916	2981070	chr2	2757204	2967462	210155	210259	99.75
2	2981066	3162415	chr2	2975128	3156587	181350	181460	99.79
2	3064404	3162415	chr2	3058578	3156587	98012	98010	99.85
2	3174878	3473131	chr2	3156585	3454811	298254	298227	99.76
2	3473131	3530322	chr2	3454915	3512118	57192	57204	99.73
2	3553689	3700211	chr2	3535545	3682052	146523	146508	99.6
2	3714025	3789123	chr2	3695784	3770948	75099	75165	99.4
2	3826043	3956771	chr2	3770946	3901607	130729	130662	99.51
2	3962731	3991194	chr2	3915356	3943845	28464	28490	99.35
2	3994077	4083315	chr2	3946154	4035430	89239	89277	99.79
2	4092196	4190769	chr2	4051192	4149771	98574	98580	99.73
2	4193994	4221222	chr2	4153010	4180247	27229	27238	99.78
2	4221410	4259532	chr2	4180501	4218627	38123	38127	99.78
2	4221410	4259532	chr2	4180501	4218627	38123	38127	99.78
2	4270552	4314017	chr2	4229124	4272605	43466	43482	99.75
2	4323497	4398964	chr2	4272604	4348118	75468	75515	99.49
2	4399095	4579399	chr2	4348197	4528697	180305	180501	99.37
2	4579385	4632958	chr2	4534698	4588427	53574	53730	99.39
2	4651948	4902958	chr2	4588424	4839465	251011	251042	99.62
2	4820103	4927626	chr2	4756628	4864115	107524	107488	99.57
2	4927968	5055006	chr2	4864109	4991155	127039	127047	99.63
2	5068348	5101063	chr2	5004426	5037166	32716	32741	99.09
2	5363860	5377290	chr2	5233001	5246458	13431	13458	98.44
2	5509400	5533152	chr2	5366428	5390174	23753	23747	98.8
2	5560306	5603049	chr2	5417460	5460217	42744	42758	99.08
2	5603912	5653091	chr2	5461099	5510292	49180	49194	99.28
2	5664410	5780448	chr2	5514087	5630249	116039	116163	99.42
2	5801056	5850793	chr2	5650874	5700644	49738	49771	99.25
2	5892513	5947912	chr2	5742335	5797781	55400	55447	99.2
2	5956154	5988657	chr2	5805998	5838496	32504	32499	99.05
2	6036253	6056643	chr2	5886029	5906354	20391	20326	98.29
2	6059624	6164680	chr2	5909362	6014478	105057	105117	99.18
2	6175291	6241576	chr2	6024469	6090761	66286	66293	99.5
2	6284939	6324965	chr2	6134162	6174167	40027	40006	98.86
2	6325283	6362315	chr2	6174168	6211234	37033	37067	99.36
2	6384497	6418651	chr2	6227430	6261577	34155	34148	99.35
2	6426531	6488332	chr2	6266301	6328040	61802	61740	98.92
2	6498849	6551834	chr2	6338181	6391261	52986	53081	98.83
2	6554483	6575557	chr2	6393909	6414907	21075	20999	98.76
2	6587678	6653916	chr2	6427145	6493405	66239	66261	99.48
2	6654127	6666459	chr2	6502609	6514970	12333	12362	98.97
2	6674265	6695563	chr2	6520001	6541314	21299	21314	99.1
2	6708647	6740876	chr2	6554368	6586634	32230	32267	99.25
2	6740877	6778129	chr2	6586802	6624020	37253	37219	99.2
2	6778622	6798220	chr2	6624548	6644083	19599	19536	98.47
2	6848880	6875598	chr2	6694682	6721385	26719	26704	98.3
2	6959982	6976489	chr2	6810957	6827483	16508	16527	98.63
2	7003673	7044035	chr2	6854717	6895108	40363	40392	99.48
2	7044035	7065774	chr2	6896475	6918213	21740	21739	99.02
2	7080313	7116963	chr2	6932815	6969478	36651	36664	99.4
2	7117088	7139402	chr2	6969480	6991775	22315	22296	99.38
2	7182652	7199484	chr2	7035237	7052090	16833	16854	99.04
2	7225301	7329285	chr2	7077911	7181944	103985	104034	99.24
2	7371425	7384006	chr2	7217455	7230030	12582	12576	97.07
2	7552663	7563573	chr2	7384877	7395814	10911	10938	97.91
2	7698722	7712133	chr2	7520791	7534194	13412	13404	98.25
2	7757007	7770078	chr2	7573282	7586369	13072	13088	99.18
2	7777693	7803843	chr2	7593948	7620101	26151	26154	99.03
2	7875733	7892306	chr2	7640609	7657227	16574	16619	98.43
2	7910952	7927874	chr2	7675926	7692821	16923	16896	98.49
2	7934472	7955674	chr2	7700231	7721466	21203	21236	98.77
2	8055097	8108550	chr2	7819371	7872815	53454	53445	98.86
3	124797	135456	chr3	78541	89194	10660	10654	99.85
3	137298	150811	chr3	93066	106572	13514	13507	99.39
3	588539	621407	chr3	427213	460107	32869	32895	98.79
3	624451	793029	chr3	463126	631761	168579	168636	99.28
3	814536	835848	chr3	653358	674672	21313	21315	98.27
3	861123	882161	chr3	699931	720928	21039	20998	99.08
3	909310	931112	chr3	748031	769816	21803	21786	98.67
3	1201290	1222468	chr3	1227550	1206342	21179	21209	98.88
3	1286198	1300751	chr3	1142463	1127854	14554	14610	97.81
3	1396255	1423214	chr3	1064956	1038031	26960	26926	99.1
3	1509683	1523859	chr3	976881	962677	14177	14205	98.31
3	1783934	1804944	chr3	2991158	3012196	21011	21039	98.5
3	1994453	2023755	chr3	3163216	3192562	29303	29347	98.47
3	2024566	2045354	chr3	3193133	3213903	20789	20771	98.62
3	2161366	2194845	chr3	3329751	3363280	33480	33530	98.49
3	2197527	2224316	chr3	3363275	3390062	26790	26788	99.21
3	2226137	2264809	chr3	3392310	3431092	38673	38783	99.14
3	2276207	2309738	chr3	3442042	3475623	33532	33582	99.16
3	2347810	2376313	chr3	3513750	3542266	28504	28517	99.46
3	2383525	2582702	chr3	3549425	3748629	199178	199205	99.6
3	2589236	2649174	chr3	3748627	3808565	59939	59939	99.45
3	2649786	2663181	chr3	3809177	3822586	13396	13410	99.18
3	2663403	2760914	chr3	3822586	3920332	97512	97747	99.46
3	2765190	2795410	chr3	3924645	3954866	30221	30222	99.3
3	2818775	2839130	chr3	3978270	3998625	20356	20356	99.27
3	2843651	2926904	chr3	4034886	4118193	83254	83308	99.59
3	2929589	2974179	chr3	4118191	4162777	44591	44587	99.67
3	2976862	2995764	chr3	4162773	4181690	18903	18918	99.41
3	3201626	3256332	chr3	4186690	4241532	54707	54843	99.32
3	3256776	3372116	chr3	4241532	4356995	115341	115464	99.45
3	3372385	3428930	chr3	4356995	4413616	56546	56622	99.53
3	3429059	3480664	chr3	4413616	4465379	51606	51764	99.28
3	3483350	3498376	chr3	4465378	4480423	15027	15046	99.14
3	3501000	3523808	chr3	4483091	4505934	22809	22844	99.24
3	3529685	3554801	chr3	4511807	4537002	25117	25196	99.21
3	3555740	3608418	chr3	4537453	4590074	52679	52622	99.4
3	3703100	3753686	chr3	4637458	4688108	50587	50651	99.24
3	3777535	3812782	chr3	4712029	4747279	35248	35251	99.16
3	3812888	3824787	chr3	4747279	4759176	11900	11898	99.55
3	3849455	3862229	chr3	4783908	4796671	12775	12764	99.19
3	3862229	3942602	chr3	4796761	4877066	80374	80306	99.09
3	3946908	3960112	chr3	4881619	4894828	13205	13210	99.06
3	3963491	3975011	chr3	4898170	4909686	11521	11517	99.52
3	3963491	3975011	chr3	4898170	4909686	11521	11517	99.52
3	3975011	3993617	chr3	4909762	4928407	18607	18646	98.97
3	4017362	4048048	chr3	4955432	4986083	30687	30652	98.73
3	4057001	4081372	chr3	4993940	5018334	24372	24395	99.48
3	4083462	4238485	chr3	5020423	5175692	155024	155270	99.37
3	4165602	4296233	chr3	5102724	5233436	130632	130713	99.44
3	4296246	4372545	chr3	5233740	5310120	76300	76381	98.76
3	4401512	4426597	chr3	5342156	5367226	25086	25071	99.31
3	4439656	4457139	chr3	5380252	5397771	17484	17520	98.95
3	4460624	4481861	chr3	5401310	5422594	21238	21285	98.85
3	4483697	4504858	chr3	5424431	5445604	21162	21174	98.7
3	4529720	4572116	chr3	5470500	5512877	42397	42378	99.14
3	4576806	4591692	chr3	5517692	5532535	14887	14844	98.51
3	4615419	4634311	chr3	5555766	5574657	18893	18892	99.06
3	4643514	4661146	chr3	5583957	5601593	17633	17637	98.78
3	4681857	4812590	chr3	5622399	5753229	130734	130831	99.16
3	4812617	4824606	chr3	5753719	5765723	11990	12005	99.19
3	4865694	4932577	chr3	5806790	5873793	66884	67004	99.44
3	4933186	4999034	chr3	5873776	5939740	65849	65965	99.53
3	4954482	4999034	chr3	5895120	5939740	44553	44621	99.51
3	5012694	5030829	chr3	5951100	5969234	18136	18135	99.33
3	5030822	5059613	chr3	5980047	6008845	28792	28799	99.46
3	5069728	5109891	chr3	6018992	6059140	40164	40149	99.31
3	5112575	5129704	chr3	6059137	6076282	17130	17146	99.54
3	5132145	5288345	chr3	6078720	6234979	156201	156260	99.71
3	5288537	5447624	chr3	6234979	6394225	159088	159247	99.61
3	5467968	5525451	chr3	6494390	6551886	57484	57497	99.58
3	5525449	5555478	chr3	6554571	6584603	30030	30033	99.65
3	5621086	5635240	chr3	6650388	6664571	14155	14184	98.03
3	5826000	5840367	chr3	6817587	6832000	14368	14414	96.87
3	5951502	5980900	chr3	6849207	6878601	29399	29395	98.95
3	5997271	6028933	chr3	6886762	6918446	31663	31685	99.36
3	6029757	6065046	chr3	6918648	6953918	35290	35271	99.05
3	6099925	6118810	chr3	6977590	6996458	18886	18869	98.38
3	6118920	6135953	chr3	6996454	7013476	17034	17023	99.82
3	6139172	6161136	chr3	7015952	7037933	21965	21982	99.75
3	6215754	6247506	chr3	7066667	7098372	31753	31706	99.42
3	6256349	6307446	chr3	7106697	7157783	51098	51087	99.77
3	6363772	6375227	chr3	7191140	7202550	11456	11411	99.36
3	6511602	6526423	chr3	7319219	7304394	14822	14826	99.02
4	71984	95532	chr4	65863	89497	23549	23635	98.61
4	540642	554986	chr4	527116	541456	14345	14341	98.94
4	593528	605847	chr4	576733	589096	12320	12364	98.79
4	646104	681480	chr4	629367	664717	35377	35351	98.95
4	684979	712005	chr4	668222	695217	27027	26996	98.63
4	723679	833301	chr4	706842	816569	109623	109728	99.46
4	838382	1125072	chr4	893107	1180207	286691	287101	99.5
4	1090016	1204938	chr4	1145116	1259933	114923	114818	99.38
4	1216703	1251438	chr4	1271766	1306488	34736	34723	99.25
4	1261630	1302875	chr4	1316768	1358036	41246	41269	99.25
4	1308187	1335528	chr4	1358527	1385901	27342	27375	99.39
4	1351514	1364898	chr4	1402014	1415380	13385	13367	99.19
4	1382278	1473494	chr4	1432949	1524205	91217	91257	99.56
4	1480941	1523652	chr4	1531711	1574459	42712	42749	99.19
4	1523886	1538652	chr4	1574459	1589218	14767	14760	99.29
4	1538652	1552111	chr4	1589340	1602830	13460	13491	99.56
4	1552605	1571569	chr4	1602830	1621809	18965	18980	99.83
4	1579349	1623304	chr4	1629198	1673226	43956	44029	99.53
4	1629040	1660213	chr4	1678843	1709984	31174	31142	99.27
4	1665810	1681976	chr4	1715451	1731633	16167	16183	99.18
4	1691145	1747339	chr4	1740834	1797035	56195	56202	99.58
4	1760696	1818321	chr4	1810652	1868263	57626	57612	99.17
4	1818470	1832959	chr4	1868263	1882744	14490	14482	98.88
4	1841857	1872420	chr4	1884935	1915512	30564	30578	98.95
4	1980150	1994989	chr4	2007972	2022807	14840	14836	98.86
4	2012783	2035848	chr4	2040591	2063670	23066	23080	98.94
4	2076145	2106197	chr4	2104016	2134046	30053	30031	98.94
4	2156952	2170512	chr4	2183025	2196569	13561	13545	98.68
4	2177408	2198538	chr4	2203472	2224609	21131	21138	98.89
4	2222991	2243735	chr4	2248915	2269628	20745	20714	97.81
4	2252423	2275606	chr4	2278377	2301561	23184	23185	99.12
4	2275732	2317134	chr4	2301561	2342962	41403	41402	99.25
4	2350165	2413981	chr4	2376053	2439724	63817	63672	99.43
4	2421210	2463253	chr4	2446455	2488504	42044	42050	99.25
4	2467543	2582922	chr4	2492794	2608279	115380	115486	99.58
4	2585642	2663009	chr4	2611043	2688444	77368	77402	99.42
4	2677009	2689738	chr4	2702454	2715196	12730	12743	99.38
4	2690636	2711723	chr4	2716051	2737131	21088	21081	99.12
4	2716442	2799106	chr4	2741778	2824417	82665	82640	99.33
4	2801547	2820771	chr4	2826868	2846102	19225	19235	99.29
4	2849074	2904807	chr4	2874392	2930181	55734	55790	99.3
4	2920010	2987164	chr4	2945063	3012272	67155	67210	99.2
4	2994719	3007307	chr4	3019819	3032426	12589	12608	98.96
4	3034120	3055944	chr4	3056419	3078197	21825	21779	98.91
4	3224744	3257809	chr4	3241354	3274360	33066	33007	99.16
4	3260727	3299815	chr4	3274592	3313728	39089	39137	99.15
4	3303950	3324096	chr4	3318030	3338178	20147	20149	99.32
4	3346903	3370388	chr4	3361261	3384740	23486	23480	98.71
4	3382146	3406471	chr4	3396535	3420867	24326	24333	99.09
4	3408745	3427982	chr4	3424296	3443540	19238	19245	98.89
4	3432922	3454139	chr4	3448287	3469535	21218	21249	99.51
4	3454241	3529769	chr4	3469535	3545075	75529	75541	99.35
4	3531537	3550745	chr4	3546806	3566020	19209	19215	99.41
4	3553432	3583244	chr4	3566020	3595859	29813	29840	99.02
4	3588153	3630957	chr4	3600644	3643436	42805	42793	99.32
4	3634853	3686312	chr4	3647341	3698814	51460	51474	98.94
4	3686429	3748211	chr4	3698879	3760702	61783	61824	99.22
4	3765549	3809130	chr4	3770763	3814363	43582	43601	99.38
4	3843915	3977389	chr4	3849133	3982734	133475	133602	99.56
4	3977385	4024928	chr4	3990158	4037775	47544	47618	99.59
4	3978459	4049623	chr4	3991244	4062521	71165	71278	99.59
4	4049796	4086562	chr4	4062557	4099330	36767	36774	99.46
4	4086562	4193404	chr4	4099648	4206437	106843	106790	99.52
4	4193420	4210470	chr4	4206626	4223692	17051	17067	99.7
4	4210616	4285997	chr4	4223692	4299088	75382	75397	99.7
4	4287196	4302169	chr4	4300377	4315422	14974	15046	99.11
4	4323699	4396846	chr4	4336451	4409606	73148	73156	99.43
4	4397001	4444179	chr4	4409606	4456845	47179	47240	99.16
4	5184181	5208669	chr4	5082808	5107268	24489	24461	99.03
4	5188680	5226388	chr4	5087307	5125031	37709	37725	98.67
4	5248420	5269936	chr4	5137579	5159106	21517	21528	98.52
4	5289449	5303792	chr4	5178772	5193122	14344	14351	98.87
4	5466434	5488284	chr4	5344408	5366291	21851	21884	98.88
5	16429	31587	chr5	21930	6728	15159	15203	97.54
5	185790	196126	chr5	205982	216315	10337	10334	99.85
5	218108	242005	chr5	240243	216383	23898	23861	99.77
5	297148	316670	chr5	367351	386869	19523	19519	99.23
5	319818	342378	chr5	390056	412646	22561	22591	99.25
5	354393	443355	chr5	424647	513645	88963	88999	99.57
5	382302	504422	chr5	452582	574710	122121	122129	99.62
5	507258	518262	chr5	577524	588523	11005	11000	99.53
5	521616	611186	chr5	589171	678891	89571	89721	99.34
5	617142	714796	chr5	684939	782686	97655	97748	99.55
5	652307	714796	chr5	720141	782686	62490	62546	99.52
5	724373	759093	chr5	782685	817396	34721	34712	99.26
5	760613	781251	chr5	818812	839499	20639	20688	99.28
5	798106	957032	chr5	839494	998408	158927	158915	99.32
5	957518	1007604	chr5	998395	1048451	50087	50057	99.47
5	1039752	1148641	chr5	1077890	1186811	108890	108922	99.19
5	1166334	1204226	chr5	1204418	1242356	37893	37939	98.67
5	1219264	1233346	chr5	1258226	1272318	14083	14093	99.23
5	1235961	1298268	chr5	1274945	1337325	62308	62381	99.29
5	1322294	1377217	chr5	1361628	1416530	54924	54903	99.06
5	1389417	1451979	chr5	1428751	1491305	62563	62555	99.13
5	1452591	1465253	chr5	1491911	1504578	12663	12668	98.84
5	1638432	1659068	chr5	1678573	1699248	20637	20676	98.57
5	1662987	1697227	chr5	1703169	1737409	34241	34241	99.01
5	1703153	1753919	chr5	1743269	1794085	50767	50817	98.88
5	1767467	1788602	chr5	1807633	1828768	21136	21136	99.08
5	1811998	1845300	chr5	1852147	1885480	33303	33334	99.08
5	1846410	1910871	chr5	1886638	1951201	64462	64564	99.51
5	1943831	1978387	chr5	1984203	2018787	34557	34585	99.18
5	2005151	2025006	chr5	2047525	2067358	19856	19834	99.12
5	2114430	2135495	chr5	2155000	2176050	21066	21051	98.7
5	2230193	2292559	chr5	2269718	2332159	62367	62442	98.58
5	2313557	2325443	chr5	2353204	2365097	11887	11894	99.48
5	2343126	2375606	chr5	2382879	2415378	32481	32500	99.33
5	2483519	2515700	chr5	2523119	2555284	32182	32166	98.71
5	2531827	2563542	chr5	2571554	2603286	31716	31733	99.05
5	2567161	2693576	chr5	2606866	2733393	126416	126528	99.31
5	2710885	2731865	chr5	2750438	2771456	20981	21019	99.14
5	2733674	2779894	chr5	2773265	2819406	46221	46142	99.39
5	2780074	2818487	chr5	2819406	2857810	38414	38405	99.59
5	2818487	2886245	chr5	2857987	2925730	67759	67744	99.51
5	2891246	2912699	chr5	2930973	2952413	21454	21441	98.67
5	3044444	3067077	chr5	3076310	3098971	22634	22662	99.13
5	3120711	3137402	chr5	3152789	3169472	16692	16684	99.4
5	3154621	3200630	chr5	3186785	3232921	46010	46137	99.17
5	3200835	3228821	chr5	3233157	3261159	27987	28003	99.36
5	3229154	3250544	chr5	3261488	3282915	21391	21428	99.15
5	3250619	3285736	chr5	3282990	3318193	35118	35204	98.75
5	3468674	3482041	chr5	3498880	3512267	13368	13388	97.73
5	3803087	3825457	chr5	3813974	3836309	22371	22336	98.72
5	3924180	3952084	chr5	3930127	3957996	27905	27870	99.43
5	3962419	4005124	chr5	3968130	4010834	42706	42705	99.32
5	4006575	4028973	chr5	4014618	4037062	22399	22445	98.61
5	4041514	4088962	chr5	4049648	4097122	47449	47475	99.03
5	4125237	4143513	chr5	4127121	4145406	18277	18286	99.09
5	4221440	4243022	chr5	4228964	4250542	21583	21579	97.84
5	4247653	4272994	chr5	4252501	4277859	25342	25359	98.94
6	45063	67628	chr6	2080217	2102772	22566	22556	98.95
6	273783	299482	chr6	2327507	2353214	25700	25708	99.21
6	377835	394039	chr6	2451028	2467264	16205	16237	99.01
6	846511	861259	chr6	2879111	2893876	14749	14766	99.11
6	1114736	1136660	chr6	3076404	3098310	21925	21907	99.03
6	1146934	1164296	chr6	3108617	3125965	17363	17349	98.95
6	1179599	1211743	chr6	3141293	3173391	32145	32099	98.85
6	1417314	1436885	chr6	3400598	3420192	19572	19595	98.83
6	1438742	1737875	chr6	3420189	3719344	299134	299156	99.83
6	1438745	1737875	chr6	3420192	3719344	299131	299153	99.83
6	1534197	1737875	chr6	3515634	3719344	203679	203711	99.85
6	1596089	1737875	chr6	3577568	3719344	141787	141777	99.86
6	1739737	1796205	chr6	3719343	3775819	56469	56477	99.75
6	1739737	1796205	chr6	3719343	3775819	56469	56477	99.75
6	1796485	1992671	chr6	3775818	3972066	196187	196249	99.82
6	1962836	1992671	chr6	3942188	3972066	29836	29879	99.81
6	1992599	2015685	chr6	3971832	3994927	23087	23096	99.89
6	2015626	2422126	chr6	3994931	4401707	406501	406777	99.47
6	2449786	2483325	chr6	4423662	4457105	33540	33444	99.08
6	2523453	2536006	chr6	4505117	4517662	12554	12546	99.45
6	2569725	2598571	chr6	4561689	4590552	28847	28864	99.03
6	2602355	2639529	chr6	4594357	4631519	37175	37163	99.32
6	2699938	2771915	chr6	4691980	4764007	71978	72028	99.24
6	2784870	2891640	chr6	4776994	4883681	106771	106688	99.13
6	2860043	2891640	chr6	4852134	4883681	31598	31548	99.21
6	2961279	2981383	chr6	4950538	4970654	20105	20117	98.94
6	2983239	2996622	chr6	4970650	4984030	13384	13381	99.79
6	3034857	3046184	chr6	4998056	4986725	11328	11332	99.67
6	3101974	3118496	chr6	5021011	5037526	16523	16516	99.91
6	3128633	3143630	chr6	5084695	5099630	14998	14936	99.03
6	3150940	3187736	chr6	5106446	5143259	36797	36814	99.4
6	3227299	3246561	chr6	5170671	5189902	19263	19232	98.94
6	3262255	3279422	chr6	5196958	5214108	17168	17151	98.99
6	3279517	3306976	chr6	5214112	5241495	27460	27384	98.93
6	3341977	3378403	chr6	5265670	5302084	36427	36415	99.51
6	3424489	3439772	chr6	5340087	5355390	15284	15304	98.6
6	3487766	3524055	chr6	5396918	5433206	36290	36289	98.99
6	3529912	3566518	chr6	5439038	5475593	36607	36556	98.8
6	3568377	3622700	chr6	5475592	5530017	54324	54426	99.05
6	3624391	3669076	chr6	5531216	5575882	44686	44667	99.48
6	3695367	3705478	chr6	5596748	5606861	10112	10114	99.63
6	3716672	3746012	chr6	5606858	5636172	29341	29315	98.95
6	3746549	3800467	chr6	5636709	5690652	53919	53944	99.07
6	3747889	3785129	chr6	5638050	5675315	37241	37266	98.89
6	3804542	3826365	chr6	5757391	5779228	21824	21838	99.87
6	3826365	3893860	chr6	5779946	5847458	67496	67513	99.57
6	3894314	3957591	chr6	5847453	5910643	63278	63191	99.26
6	3960276	4000338	chr6	5910641	5950687	40063	40047	99.71
6	3978049	4000338	chr6	5928433	5950687	22290	22255	99.68
6	4002198	4021821	chr6	5950687	5970283	19624	19597	99.73
6	4027815	4042025	chr6	5970268	5984470	14211	14203	99.68
6	4051944	4065796	chr6	6015456	6029345	13853	13890	98.82
6	4065796	4076901	chr6	6029578	6040703	11106	11126	99.59
6	4080403	4095308	chr6	6048556	6063557	14906	15002	99.09
6	4095308	4110831	chr6	6063686	6079205	15524	15520	99.81
7	275613	326988	chr7	731993	783321	51376	51329	99.24
7	277995	349529	chr7	734379	805821	71535	71443	99.3
7	349910	397788	chr7	806327	854269	47879	47943	99.29
7	397794	437539	chr7	853814	893541	39746	39728	99.38
7	454927	498105	chr7	910376	953536	43179	43161	99.49
7	500791	531037	chr7	953535	983784	30247	30250	99.73
7	517442	531037	chr7	970185	983784	13596	13600	99.46
7	538538	639052	chr7	983782	1084344	100515	100563	99.71
7	639052	709494	chr7	1084459	1154910	70443	70452	99.82
7	718076	739699	chr7	1169670	1191279	21624	21610	99.82
7	718076	739699	chr7	1169670	1191279	21624	21610	99.82
7	742856	767830	chr7	1194226	1219240	24975	25015	99.53
7	767831	813946	chr7	1219457	1265596	46116	46140	99.34
7	824456	847472	chr7	1289300	1312314	23017	23015	99.29
7	847471	861377	chr7	1315441	1329337	13907	13897	99.53
7	874099	895256	chr7	1342467	1363649	21158	21183	99.08
7	900885	955299	chr7	1366586	1421112	54415	54527	99.21
7	965983	1028427	chr7	1431740	1494167	62445	62428	98.79
7	1033577	1050509	chr7	1499271	1516197	16933	16927	99.03
7	1093261	1104488	chr7	1558929	1570155	11228	11227	99.21
7	1105426	1127594	chr7	1571093	1593280	22169	22188	99.23
7	1132387	1144991	chr7	1598050	1610653	12605	12604	98.76
7	1150522	1211137	chr7	1616174	1676782	60616	60609	99.28
7	1313889	1351402	chr7	1779383	1816939	37514	37557	98.75
7	1449334	1483390	chr7	1909906	1943960	34057	34055	99.01
7	1514840	1540177	chr7	1983205	2008506	25338	25302	98.86
7	1557307	1608632	chr7	2025681	2077002	51326	51322	99.07
7	1625346	1651145	chr7	2093695	2119477	25800	25783	99.18
7	1667469	1688473	chr7	2135832	2156857	21005	21026	99.29
7	1718299	1739449	chr7	2186169	2207347	21151	21179	99.05
7	1763248	1783097	chr7	2229404	2249230	19850	19827	99.44
7	1792157	1809452	chr7	2258504	2275798	17296	17295	98.11
7	1837107	1866251	chr7	2310536	2339718	29145	29183	98.72
7	1873450	1913667	chr7	2346953	2387181	40218	40229	99.22
7	1921384	1942106	chr7	2394927	2415646	20723	20720	98.83
7	2003190	2041337	chr7	2476713	2514866	38148	38154	99.09
7	2120549	2213080	chr7	2593913	2686482	92532	92570	98.94
7	2231041	2252073	chr7	2704470	2725518	21033	21049	98.12
7	2336181	2357422	chr7	2827215	2848480	21242	21266	98.95
7	2437399	2457444	chr7	2915530	2935579	20046	20050	99.36
7	2457754	2479362	chr7	2979169	3000763	21609	21595	99.05
7	2646548	2668906	chr7	3143303	3165647	22359	22345	99.05
7	2710327	2734242	chr7	3208818	3232746	23916	23929	99.69
7	2735984	2749216	chr7	3335332	3348591	13233	13260	98.56
7	2752688	2771386	chr7	3351868	3370617	18699	18750	98.89
7	2780687	2808909	chr7	3383616	3411832	28223	28217	99.31
7	2863649	2877661	chr7	3466529	3480530	14013	14002	98.6
7	3232729	3274860	chr7	3675726	3717902	42132	42177	97.58
supercont8.8	85668	97726	chr7	667592	679623	12059	12032	99
supercont8.8	98222	138223	chr7	679623	719636	40002	40014	99.65
supercont8.8	154341	175028	chr7	3234015	3254713	20688	20699	99.57
supercont8.8	195057	241637	chr7	262214	308728	46581	46515	99.23
supercont8.8	285489	296936	chr7	365165	376610	11448	11446	99.85
supercont8.8	296932	307700	chr7	383990	394761	10769	10772	99.75
supercont8.8	309559	323516	chr7	394760	408717	13958	13958	99.86
supercont8.8	393131	410314	chr7	477792	494962	17184	17171	98.97
supercont8.8	393899	410314	chr7	478560	494962	16416	16403	98.92
