# Supplementary material for: Effector gene reshuffling involves dispensable mini-chromosomes in the wheat blast fungus
Source: PLoS Genet. 2019 Sep 12;15(9):e1008272. doi: 10.1371/journal.pgen.1008272 (PMC6741851; doi:10.1371/journal.pgen.1008272)
Supplement: S3 Data — (TXT) [file pgen.1008272.s023.txt]

Transcript	Chr	Start	End	Gene	SignalP	Uniprot	Description
BSY92_00001-RA	chr3	94	564	BSY92_00001	NO	NA	NA
BSY92_00002-RA	chr3	1410	2977	BSY92_00002	NO	NA	NA
BSY92_00003-RA	chr3	3895	8286	BSY92_00003	NO	sp|A3KG59|P20D2_MOUSE	Peptidase M20 domain-containing protein 2 OS=Mus musculus
BSY92_00004-RA	chr3	5729	8477	BSY92_00004	NO	sp|P04842|ALOX1_PICPG	Alcohol oxidase 1 OS=Komagataella pastoris
BSY92_00005-RA	chr3	10960	15736	BSY92_00005	YES	sp|P29141|SUBV_BACSU	Minor extracellular protease vpr OS=Bacillus subtilis
BSY92_00006-RA	chr3	16091	16577	BSY92_00006	NO	sp|P39724|AIM1_YEAST	Altered inheritance of mitochondria protein 1 OS=Saccharomyces cerevisiae
BSY92_00007-RA	chr3	17710	19857	BSY92_00007	NO	sp|Q08777|MCH5_YEAST	Riboflavin transporter MCH5 OS=Saccharomyces cerevisiae
BSY92_00008-RA	chr3	20846	24909	BSY92_00008	NO	NA	NA
BSY92_00009-RA	chr3	22790	29179	BSY92_00009	NO	sp|Q12333|FRE7_YEAST	Ferric/cupric reductase transmembrane component 7 OS=Saccharomyces cerevisiae
BSY92_00010-RA	chr3	29971	31614	BSY92_00010	YES	sp|Q4WCX9|YA280_ASPFU	Uncharacterized protein AFUA_6G02800 OS=Neosartorya fumigata
BSY92_00011-RA	chr3	31705	34744	BSY92_00011	NO	sp|Q05506|SYRC_YEAST	Arginine--tRNA ligase, cytoplasmic OS=Saccharomyces cerevisiae
BSY92_00012-RA	chr3	39419	41464	BSY92_00012	YES	sp|G3Y416|YANC_ASPNA	Cytochrome P450 monooxygenase yanC OS=Aspergillus niger
BSY92_00013-RA	chr3	43826	48185	BSY92_00013	NO	NA	NA
BSY92_00014-RA	chr3	49742	56237	BSY92_00014	NO	sp|O60103|DOA10_SCHPO	ERAD-associated E3 ubiquitin-protein ligase doa10 OS=Schizosaccharomyces pombe
BSY92_00015-RA	chr3	56405	57032	BSY92_00015	NO	NA	NA
BSY92_00016-RA	chr3	59760	61224	BSY92_00016	NO	sp|P50537|MAE1_SCHPO	Malic acid transport protein OS=Schizosaccharomyces pombe
BSY92_00017-RA	chr3	62958	63273	BSY92_00017	NO	NA	NA
BSY92_00018-RA	chr3	64558	64930	BSY92_00018	NO	NA	NA
BSY92_00019-RA	chr3	65721	68682	BSY92_00019	NO	sp|Q4WZ66|EASD_ASPFU	Chanoclavine-I dehydrogenase easD OS=Neosartorya fumigata
BSY92_00020-RA	chr3	70746	72052	BSY92_00020	NO	sp|Q27640|ALDH_ENCBU	Aldehyde dehydrogenase OS=Enchytraeus buchholzi
BSY92_00021-RA	chr3	72126	75306	BSY92_00021	NO	NA	NA
BSY92_00022-RA	chr3	75522	77124	BSY92_00022	YES	sp|P0DD27|PEPDB_STRPQ	Probable dipeptidase B OS=Streptococcus pyogenes serotype M3
BSY92_00023-RA	chr3	79860	81173	BSY92_00023	YES	sp|Q9AVB0|LECB_PHYAM	Lectin-B OS=Phytolacca americana
BSY92_00024-RA	chr3	81601	82947	BSY92_00024	NO	sp|P0CD92|AQY1_YEASX	Aquaporin-1 OS=Saccharomyces cerevisiae
BSY92_00025-RA	chr3	85555	86745	BSY92_00025	NO	sp|Q09749|ADRL_SCHPO	ADIPOR-like receptor SPBC12C2.09c OS=Schizosaccharomyces pombe
BSY92_00026-RA	chr3	87414	89184	BSY92_00026	NO	NA	NA
BSY92_00027-RA	chr3	89609	91579	BSY92_00027	NO	sp|Q0C8A1|TRT6_ASPTN	Cytochrome P450 monooxygenase trt6 OS=Aspergillus terreus
BSY92_00028-RA	chr3	94147	94895	BSY92_00028	NO	NA	NA
BSY92_00029-RA	chr3	96807	97782	BSY92_00029	YES	sp|Q5AUX2|AXHA2_EMENI	Alpha-L-arabinofuranosidase axhA-2 OS=Emericella nidulans
BSY92_00030-RA	chr3	99879	103647	BSY92_00030	NO	NA	NA
BSY92_00031-RA	chr3	104380	106111	BSY92_00031	NO	sp|P38090|AGP2_YEAST	General amino acid permease AGP2 OS=Saccharomyces cerevisiae
BSY92_00032-RA	chr3	109908	113061	BSY92_00032	YES	sp|P49943|XYLB_BACOV	Xylosidase/arabinosidase OS=Bacteroides ovatus
BSY92_00033-RA	chr3	114360	116308	BSY92_00033	NO	NA	NA
BSY92_00034-RA	chr3	117047	117473	BSY92_00034	NO	NA	NA
BSY92_00035-RA	chr3	118155	118914	BSY92_00035	YES	sp|B8NCM8|CUTI3_ASPFN	Probable cutinase 1 OS=Aspergillus flavus
BSY92_00036-RA	chr3	120716	121552	BSY92_00036	NO	NA	NA
BSY92_00037-RA	chr3	122320	123127	BSY92_00037	NO	sp|Q2HIE9|ATM1_CHAGB	Iron-sulfur clusters transporter ATM1, mitochondrial OS=Chaetomium globosum
BSY92_00038-RA	chr3	124664	129875	BSY92_00038	NO	sp|E9RBR0|ABR2_ASPFU	Laccase abr2 OS=Neosartorya fumigata
BSY92_00039-RA	chr3	124971	126874	BSY92_00039	NO	sp|Q9P6J0|YHDC_SCHPO	Uncharacterized transporter C1683.12 OS=Schizosaccharomyces pombe
BSY92_00040-RA	chr3	131237	133192	BSY92_00040	YES	sp|E9RBR0|ABR2_ASPFU	Laccase abr2 OS=Neosartorya fumigata
BSY92_00041-RA	chr3	135416	136658	BSY92_00041	NO	NA	NA
BSY92_00042-RA	chr3	138180	138645	BSY92_00042	YES	NA	NA
BSY92_00043-RA	chr3	139518	140094	BSY92_00043	NO	NA	NA
BSY92_00044-RA	chr3	140572	143197	BSY92_00044	NO	sp|Q9UV10|HET6_NEUCR	Heterokaryon incompatibility protein 6, OR allele OS=Neurospora crassa
BSY92_00045-RA	chr3	144009	145696	BSY92_00045	YES	NA	NA
BSY92_00046-RA	chr3	151843	154409	BSY92_00046	NO	NA	NA
BSY92_00047-RA	chr3	156351	156714	BSY92_00047	YES	NA	NA
BSY92_00048-RA	chr3	158176	162215	BSY92_00048	NO	NA	NA
BSY92_00049-RA	chr3	158537	159777	BSY92_00049	NO	NA	NA
BSY92_00050-RA	chr3	162526	165564	BSY92_00050	NO	NA	NA
BSY92_00051-RA	chr3	168080	168309	BSY92_00051	NO	NA	NA
BSY92_00052-RA	chr3	170198	172654	BSY92_00052	YES	NA	NA
BSY92_00053-RA	chr3	172837	177891	BSY92_00053	NO	sp|O74770|PHK_SCHPO	Probable phosphoketolase OS=Schizosaccharomyces pombe
BSY92_00054-RA	chr3	176188	177535	BSY92_00054	NO	sp|F1DBA8|MPAB_PENBR	Mycophenolic acid synthesis protein B OS=Penicillium brevicompactum
BSY92_00055-RA	chr3	179068	183881	BSY92_00055	NO	sp|P40467|ASG1_YEAST	Activator of stress genes 1 OS=Saccharomyces cerevisiae
BSY92_00056-RA	chr3	182148	183633	BSY92_00056	NO	sp|O14019|HAL4_SCHPO	Serine/threonine-protein kinase hal4 OS=Schizosaccharomyces pombe
BSY92_00057-RA	chr3	184615	188244	BSY92_00057	NO	sp|P28584|TRK2_YEAST	Low-affinity potassium transport protein OS=Saccharomyces cerevisiae
BSY92_00058-RA	chr3	190508	190958	BSY92_00058	NO	NA	NA
BSY92_00059-RA	chr3	193028	195774	BSY92_00059	NO	sp|P40113|RTM1_YEASX	Protein RTM1 OS=Saccharomyces cerevisiae
BSY92_00060-RA	chr3	194674	195721	BSY92_00060	YES	NA	NA
BSY92_00061-RA	chr3	196343	197704	BSY92_00061	YES	sp|P82594|IABF_STRCX	Extracellular exo-alpha-(1->5)-L-arabinofuranosidase OS=Streptomyces chartreusis
BSY92_00062-RA	chr3	197006	199677	BSY92_00062	NO	sp|Q12151|UPC2_YEAST	Sterol uptake control protein 2 OS=Saccharomyces cerevisiae
BSY92_00063-RA	chr3	202683	208508	BSY92_00063	YES	NA	NA
BSY92_00064-RA	chr3	206583	208158	BSY92_00064	NO	sp|P08159|HDNO_ARTOX	6-hydroxy-D-nicotine oxidase OS=Arthrobacter oxydans
BSY92_00065-RA	chr3	210473	210707	BSY92_00065	YES	NA	NA
BSY92_00066-RA	chr3	232210	232462	BSY92_00066	NO	NA	NA
BSY92_00067-RA	chr3	236694	237271	BSY92_00067	NO	NA	NA
BSY92_00068-RA	chr3	239558	240044	BSY92_00068	NO	NA	NA
BSY92_00069-RA	chr3	242499	242550	BSY92_00069	NO	NA	NA
BSY92_00070-RA	chr3	243719	244255	BSY92_00070	YES	NA	NA
BSY92_00071-RA	chr3	245911	246574	BSY92_00071	NO	NA	NA
BSY92_00072-RA	chr3	247421	247698	BSY92_00072	NO	NA	NA
BSY92_00073-RA	chr3	249141	252459	BSY92_00073	NO	NA	NA
BSY92_00074-RA	chr3	253206	258183	BSY92_00074	NO	sp|P78595|CDR2_CANAL	Multidrug resistance protein CDR2 OS=Candida albicans
BSY92_00075-RA	chr3	258254	259093	BSY92_00075	NO	NA	NA
BSY92_00076-RA	chr3	259810	260621	BSY92_00076	NO	sp|O14463|TRX1_SCHPO	Thioredoxin-1 OS=Schizosaccharomyces pombe
BSY92_00077-RA	chr3	263327	264852	BSY92_00077	YES	sp|D4B4X4|CHI33_ARTBC	Class III chitinase ARB_03514 OS=Arthroderma benhamiae
BSY92_00078-RA	chr3	268141	268609	BSY92_00078	NO	NA	NA
BSY92_00079-RA	chr3	268865	269198	BSY92_00079	NO	NA	NA
BSY92_00080-RA	chr3	269209	270393	BSY92_00080	NO	NA	NA
BSY92_00081-RA	chr3	270973	271720	BSY92_00081	NO	NA	NA
BSY92_00082-RA	chr3	272823	273675	BSY92_00082	NO	NA	NA
BSY92_00083-RA	chr3	275952	279249	BSY92_00083	NO	sp|Q7S3M5|AKR1_NEUCR	Palmitoyltransferase akr1 OS=Neurospora crassa
BSY92_00084-RA	chr3	279797	280697	BSY92_00084	NO	sp|P36057|SRPB_YEAST	Signal recognition particle receptor subunit beta OS=Saccharomyces cerevisiae
BSY92_00085-RA	chr3	280803	283068	BSY92_00085	NO	sp|P32582|CBS_YEAST	Cystathionine beta-synthase OS=Saccharomyces cerevisiae
BSY92_00086-RA	chr3	284015	284972	BSY92_00086	NO	NA	NA
BSY92_00087-RA	chr3	285690	286413	BSY92_00087	NO	NA	NA
BSY92_00088-RA	chr3	287046	287151	BSY92_00088	NA	NA	NA
BSY92_00089-RA	chr3	288416	293786	BSY92_00089	NO	NA	NA
BSY92_00090-RA	chr3	291077	295046	BSY92_00090	NO	NA	NA
BSY92_00091-RA	chr3	296642	297122	BSY92_00091	NO	NA	NA
BSY92_00092-RA	chr3	298281	298526	BSY92_00092	NO	NA	NA
BSY92_00093-RA	chr3	299182	301682	BSY92_00093	NO	NA	NA
BSY92_00094-RA	chr3	302382	303910	BSY92_00094	NO	sp|O60045|SSP1_NEUCR	Peptidyl-prolyl cis-trans isomerase ssp-1 OS=Neurospora crassa
BSY92_00095-RA	chr3	304214	305602	BSY92_00095	NO	NA	NA
BSY92_00096-RA	chr3	304684	305581	BSY92_00096	YES	NA	NA
BSY92_00097-RA	chr3	306723	309543	BSY92_00097	NO	sp|O94292|RM38_SCHPO	54S ribosomal protein L38, mitochondrial OS=Schizosaccharomyces pombe
BSY92_00098-RA	chr3	307145	308340	BSY92_00098	NO	sp|Q6FS48|RPB9_CANGA	DNA-directed RNA polymerase II subunit RPB9 OS=Candida glabrata
BSY92_00099-RA	chr3	309926	313547	BSY92_00099	NO	sp|Q2H8D5|SET9_CHAGB	Histone-lysine N-methyltransferase SET9 OS=Chaetomium globosum
BSY92_00100-RA	chr3	313808	314888	BSY92_00100	NO	sp|P32529|RPA12_YEAST	DNA-directed RNA polymerase I subunit RPA12 OS=Saccharomyces cerevisiae
BSY92_00101-RA	chr3	315986	316435	BSY92_00101	NO	NA	NA
BSY92_00102-RA	chr3	317362	318518	BSY92_00102	NO	NA	NA
BSY92_00103-RA	chr3	322212	325004	BSY92_00103	YES	NA	NA
BSY92_00104-RA	chr3	333475	334194	BSY92_00104	NO	NA	NA
BSY92_00105-RA	chr3	338528	339558	BSY92_00105	NO	sp|Q4WLD2|PYR4_ASPFU	Terpene cyclase pyr4 OS=Neosartorya fumigata
BSY92_00106-RA	chr3	341311	342221	BSY92_00106	NO	NA	NA
BSY92_00107-RA	chr3	345335	345774	BSY92_00107	NO	NA	NA
BSY92_00108-RA	chr3	345961	348273	BSY92_00108	YES	NA	NA
BSY92_00109-RA	chr3	348816	351211	BSY92_00109	NO	sp|Q8K245|UVRAG_MOUSE	UV radiation resistance associated protein OS=Mus musculus
BSY92_00110-RA	chr3	351398	352292	BSY92_00110	YES	NA	NA
BSY92_00111-RA	chr3	355649	362027	BSY92_00111	NO	NA	NA
BSY92_00112-RA	chr3	362879	364128	BSY92_00112	NO	NA	NA
BSY92_00113-RA	chr3	367049	367289	BSY92_00113	YES	NA	NA
BSY92_00114-RA	chr3	370537	372514	BSY92_00114	NO	sp|Q12608|STCB_EMENI	Probable sterigmatocystin biosynthesis P450 monooxygenase STCB OS=Emericella nidulans
BSY92_00115-RA	chr3	373452	373800	BSY92_00115	NO	NA	NA
BSY92_00116-RA	chr3	375670	376108	BSY92_00116	NO	NA	NA
BSY92_00117-RA	chr3	376676	378730	BSY92_00117	NO	sp|Q70J59|SED2_ASPFU	Tripeptidyl-peptidase sed2 OS=Neosartorya fumigata
BSY92_00118-RA	chr3	381920	383269	BSY92_00118	NO	NA	NA
BSY92_00119-RA	chr3	383404	384902	BSY92_00119	NO	NA	NA
BSY92_00120-RA	chr3	388419	388836	BSY92_00120	YES	NA	NA
BSY92_00121-RA	chr3	390452	391196	BSY92_00121	YES	sp|D4ALG0|LYSM1_ARTBC	LysM domain-containing protein ARB_05157 OS=Arthroderma benhamiae
BSY92_00122-RA	chr3	394169	394488	BSY92_00122	NO	NA	NA
BSY92_00123-RA	chr3	395713	397584	BSY92_00123	NO	sp|Q8LG53|UN932_ARATH	UNC93-like protein 2 OS=Arabidopsis thaliana
BSY92_00124-RA	chr3	399159	401636	BSY92_00124	YES	sp|B8NM74|USTQ_ASPFN	Tyrosinase ustQ OS=Aspergillus flavus
BSY92_00125-RA	chr3	404287	406509	BSY92_00125	NO	NA	NA
BSY92_00126-RA	chr3	408801	409908	BSY92_00126	NO	NA	NA
BSY92_00127-RA	chr3	411296	412409	BSY92_00127	NO	NA	NA
BSY92_00128-RA	chr3	412813	415914	BSY92_00128	NO	sp|Q59VQ8|WAR1_CANAL	Transcriptional regulator WAR1 OS=Candida albicans
BSY92_00129-RA	chr3	416683	418720	BSY92_00129	NO	NA	NA
BSY92_00130-RA	chr3	419608	421786	BSY92_00130	YES	NA	NA
BSY92_00131-RA	chr3	423369	423851	BSY92_00131	NO	NA	NA
BSY92_00132-RA	chr3	426832	430754	BSY92_00132	NO	NA	NA
BSY92_00133-RA	chr3	435086	435254	BSY92_00133	NO	NA	NA
BSY92_00134-RA	chr3	436164	442975	BSY92_00134	YES	NA	NA
BSY92_00135-RA	chr3	437682	439445	BSY92_00135	NO	sp|B5BP49|YP55_SCHPO	Uncharacterized transporter C460.05 OS=Schizosaccharomyces pombe
BSY92_00136-RA	chr3	444574	446402	BSY92_00136	NO	sp|Q59QC7|UPC2_CANAL	Sterol uptake control protein 2 OS=Candida albicans
BSY92_00137-RA	chr3	444574	448361	BSY92_00137	NO	sp|Q09686|YA14_SCHPO	Putative glutamine amidotransferase-like protein C13C5.04 OS=Schizosaccharomyces pombe
BSY92_00138-RA	chr3	449016	449101	BSY92_00138	NA	NA	NA
BSY92_00139-RA	chr3	450412	452242	BSY92_00139	NO	NA	NA
BSY92_00140-RA	chr3	452665	453832	BSY92_00140	NO	sp|Q09713|YA36_SCHPO	Uncharacterized protein C18B11.06 OS=Schizosaccharomyces pombe
BSY92_00141-RA	chr3	454035	458070	BSY92_00141	YES	sp|P58021|TM9S2_MOUSE	Transmembrane 9 superfamily member 2 OS=Mus musculus
BSY92_00142-RA	chr3	457172	458294	BSY92_00142	NO	sp|Q2H2I4|MED4_CHAGB	Mediator of RNA polymerase II transcription subunit 4 OS=Chaetomium globosum
BSY92_00143-RA	chr3	458564	459678	BSY92_00143	NO	NA	NA
BSY92_00144-RA	chr3	460161	461303	BSY92_00144	NO	sp|P45856|HBD_BACSU	Probable 3-hydroxybutyryl-CoA dehydrogenase OS=Bacillus subtilis
BSY92_00145-RA	chr3	460334	461616	BSY92_00145	NO	NA	NA
BSY92_00146-RA	chr3	462169	464513	BSY92_00146	NO	sp|Q9HGM6|YHW5_SCHPO	Putative transporter C543.05c OS=Schizosaccharomyces pombe
BSY92_00147-RA	chr3	465863	466294	BSY92_00147	NO	NA	NA
BSY92_00148-RA	chr3	470172	473609	BSY92_00148	NO	sp|Q9FX31|HDG11_ARATH	Homeobox-leucine zipper protein HDG11 OS=Arabidopsis thaliana
BSY92_00149-RA	chr3	474214	475248	BSY92_00149	NO	NA	NA
BSY92_00150-RA	chr3	476529	476963	BSY92_00150	NO	NA	NA
BSY92_00151-RA	chr3	477531	478693	BSY92_00151	NO	NA	NA
BSY92_00152-RA	chr3	482381	482712	BSY92_00152	NO	NA	NA
BSY92_00153-RA	chr3	488043	490649	BSY92_00153	NO	sp|P41889|CUT9_SCHPO	Anaphase-promoting complex subunit cut9 OS=Schizosaccharomyces pombe
BSY92_00154-RA	chr3	490804	494707	BSY92_00154	NO	sp|P40341|YTA12_YEAST	Mitochondrial respiratory chain complexes assembly protein YTA12 OS=Saccharomyces cerevisiae
BSY92_00155-RA	chr3	495124	497193	BSY92_00155	NO	NA	NA
BSY92_00156-RA	chr3	497320	497644	BSY92_00156	NO	NA	NA
BSY92_00157-RA	chr3	499212	500693	BSY92_00157	NO	sp|Q92247|BLI4_NEUCR	Putative oxidoreductase bli-4, mitochondrial OS=Neurospora crassa
BSY92_00158-RA	chr3	501212	502859	BSY92_00158	NO	sp|Q09752|FNX1_SCHPO	Multidrug resistance protein fnx1 OS=Schizosaccharomyces pombe
BSY92_00159-RA	chr3	504757	506556	BSY92_00159	NO	sp|Q2GW22|MED19_CHAGB	Mediator of RNA polymerase II transcription subunit 19 OS=Chaetomium globosum
BSY92_00160-RA	chr3	508440	510747	BSY92_00160	NO	NA	NA
BSY92_00161-RA	chr3	511974	516419	BSY92_00161	NO	NA	NA
BSY92_00162-RA	chr3	516794	517760	BSY92_00162	NO	NA	NA
BSY92_00163-RA	chr3	519715	521154	BSY92_00163	NO	sp|A4R9U5|NOP16_MAGO7	Nucleolar protein 16 OS=Magnaporthe oryzae
BSY92_00164-RA	chr3	523731	528556	BSY92_00164	NO	sp|Q10086|YAO7_SCHPO	Uncharacterized transcriptional regulatory protein C11D3.07c OS=Schizosaccharomyces pombe
BSY92_00165-RA	chr3	529204	530206	BSY92_00165	NO	NA	NA
BSY92_00166-RA	chr3	530975	533079	BSY92_00166	YES	NA	NA
BSY92_00167-RA	chr3	533281	535897	BSY92_00167	NO	sp|Q96UB1|TMLH_NEUCR	Trimethyllysine dioxygenase OS=Neurospora crassa
BSY92_00168-RA	chr3	536067	537640	BSY92_00168	NO	sp|G0RH19|LXR3_HYPJQ	L-xylulose reductase OS=Hypocrea jecorina
BSY92_00169-RA	chr3	538408	543388	BSY92_00169	NO	sp|Q05681|PP2B_NEUCR	Serine/threonine-protein phosphatase 2B catalytic subunit OS=Neurospora crassa
BSY92_00170-RA	chr3	541672	543165	BSY92_00170	NO	NA	NA
BSY92_00171-RA	chr3	546437	549138	BSY92_00171	NO	NA	NA
BSY92_00172-RA	chr3	551996	552221	BSY92_00172	NO	NA	NA
BSY92_00173-RA	chr3	553730	553853	BSY92_00173	NO	NA	NA
BSY92_00174-RA	chr3	561694	562693	BSY92_00174	NO	sp|P40581|GPX3_YEAST	Peroxiredoxin HYR1 OS=Saccharomyces cerevisiae
BSY92_00175-RA	chr3	563305	566964	BSY92_00175	NO	sp|P38758|TDA3_YEAST	Putative oxidoreductase TDA3 OS=Saccharomyces cerevisiae
BSY92_00176-RA	chr3	567241	568213	BSY92_00176	NO	sp|A6Y9S5|LGA1_HYPJE	L-threo-3-deoxy-hexylosonate aldolase OS=Hypocrea jecorina
BSY92_00177-RA	chr3	569310	576624	BSY92_00177	NO	sp|Q4WQY9|TPCI_ASPFU	Questin oxidase OS=Neosartorya fumigata
BSY92_00178-RA	chr3	574052	576863	BSY92_00178	NO	sp|Q9C270|PWP2_NEUCR	Periodic tryptophan protein 2 homolog OS=Neurospora crassa
BSY92_00179-RA	chr3	577165	581431	BSY92_00179	NO	sp|P48009|SPN4_SCHPO	Septin homolog spn4 OS=Schizosaccharomyces pombe
BSY92_00180-RA	chr3	579687	581220	BSY92_00180	NO	sp|P53170|PDK2_YEAST	[Pyruvate dehydrogenase
BSY92_00181-RA	chr3	582945	587738	BSY92_00181	NO	sp|Q9UTT1|UBP21_SCHPO	Ubiquitin carboxyl-terminal hydrolase 21 OS=Schizosaccharomyces pombe
BSY92_00182-RA	chr3	588193	589446	BSY92_00182	NO	sp|Q9C1E8|TIM22_NEUCR	Mitochondrial import inner membrane translocase subunit tim22 OS=Neurospora crassa
BSY92_00183-RA	chr3	589458	591905	BSY92_00183	NO	sp|P42251|PPBD_BACSU	Alkaline phosphatase D OS=Bacillus subtilis
BSY92_00184-RA	chr3	592156	595582	BSY92_00184	YES	sp|Q4WEH7|PRP45_ASPFU	Pre-mRNA-processing protein 45 OS=Neosartorya fumigata
BSY92_00185-RA	chr3	597828	600102	BSY92_00185	NO	sp|Q9USW3|YHZ7_SCHPO	Probable glycosidase C21B10.07 OS=Schizosaccharomyces pombe
BSY92_00186-RA	chr3	600522	601263	BSY92_00186	NO	sp|Q6PBN4|CQ10X_DANRE	Coenzyme Q-binding protein COQ10 homolog, mitochondrial OS=Danio rerio
BSY92_00187-RA	chr3	601549	603108	BSY92_00187	NO	sp|Q08641|AB140_YEAST	tRNA(Thr)
BSY92_00188-RA	chr3	601558	605098	BSY92_00188	NO	sp|Q05918|IPHP_NOSCO	Tyrosine-protein phosphatase OS=Nostoc commune
BSY92_00189-RA	chr3	606311	612501	BSY92_00189	NO	NA	NA
BSY92_00190-RA	chr3	610838	612269	BSY92_00190	NO	sp|O14096|QTRD1_SCHPO	Queuine tRNA-ribosyltransferase accessory subunit OS=Schizosaccharomyces pombe
BSY92_00191-RA	chr3	613662	615777	BSY92_00191	NO	sp|P40514|YIG7_YEAST	Uncharacterized protein YIL067C OS=Saccharomyces cerevisiae
BSY92_00192-RA	chr3	616308	619829	BSY92_00192	NO	NA	NA
BSY92_00193-RA	chr3	620682	621050	BSY92_00193	NO	NA	NA
BSY92_00194-RA	chr3	621837	623402	BSY92_00194	NO	sp|O60110|OCA3_SCHPO	TPR repeat protein oca3 OS=Schizosaccharomyces pombe
BSY92_00195-RA	chr3	623571	627210	BSY92_00195	NO	sp|Q9UTL8|AP3D_SCHPO	AP-3 complex subunit delta OS=Schizosaccharomyces pombe
BSY92_00196-RA	chr3	627472	629583	BSY92_00196	NO	sp|Q9Y7U1|SFK1_SCHPO	Protein sfk1 OS=Schizosaccharomyces pombe
BSY92_00197-RA	chr3	630468	631471	BSY92_00197	NO	NA	NA
BSY92_00198-RA	chr3	631996	632529	BSY92_00198	NO	NA	NA
BSY92_00199-RA	chr3	633535	646274	BSY92_00199	NO	sp|O74543|YCV4_SCHPO	Uncharacterized amino-acid permease C777.04 OS=Schizosaccharomyces pombe
BSY92_00200-RA	chr3	637656	640935	BSY92_00200	NO	sp|O74854|POF6_SCHPO	F-box protein pof6 OS=Schizosaccharomyces pombe
BSY92_00201-RA	chr3	641083	646242	BSY92_00201	NO	sp|Q06554|IRC20_YEAST	Uncharacterized ATP-dependent helicase IRC20 OS=Saccharomyces cerevisiae
BSY92_00202-RA	chr3	646484	650451	BSY92_00202	NO	sp|Q5R4D2|OXND1_PONAB	Oxidoreductase NAD-binding domain-containing protein 1 OS=Pongo abelii
BSY92_00203-RA	chr3	647219	650402	BSY92_00203	NO	sp|G3Y416|YANC_ASPNA	Cytochrome P450 monooxygenase yanC OS=Aspergillus niger
BSY92_00204-RA	chr3	650797	652389	BSY92_00204	NO	sp|P23641|MPCP_YEAST	Mitochondrial phosphate carrier protein OS=Saccharomyces cerevisiae
BSY92_00205-RA	chr3	652921	653634	BSY92_00205	NO	NA	NA
BSY92_00206-RA	chr3	654211	655472	BSY92_00206	NO	sp|Q6RVV4|TIC32_PEA	Short-chain dehydrogenase TIC 32, chloroplastic OS=Pisum sativum
BSY92_00207-RA	chr3	655818	661598	BSY92_00207	NO	sp|H2KYQ5|GYG1_CAEEL	Glycogenin-1 OS=Caenorhabditis elegans
BSY92_00208-RA	chr3	662745	664224	BSY92_00208	NO	sp|Q6Z7K5|MTP3_ORYSJ	Metal tolerance protein 3 OS=Oryza sativa subsp. japonica
BSY92_00209-RA	chr3	665922	666242	BSY92_00209	YES	NA	NA
BSY92_00210-RA	chr3	667431	667633	BSY92_00210	NO	NA	NA
BSY92_00211-RA	chr3	667964	669912	BSY92_00211	NO	sp|G0RNA2|LXR4_HYPJQ	L-xylo-3-hexulose reductase OS=Hypocrea jecorina
BSY92_00212-RA	chr3	670095	671616	BSY92_00212	NO	sp|Q9UTI3|ARD1_SCHPO	N-terminal acetyltransferase A complex catalytic subunit ard1 OS=Schizosaccharomyces pombe
BSY92_00213-RA	chr3	672098	673896	BSY92_00213	NO	sp|Q12732|AVNA_ASPPA	Averantin hydroxylase OS=Aspergillus parasiticus
BSY92_00214-RA	chr3	674896	677351	BSY92_00214	NO	sp|A2PZA5|FUSS_PHOAM	Fusicoccadiene synthase OS=Phomopsis amygdali
BSY92_00215-RA	chr3	677850	679353	BSY92_00215	NO	sp|P40474|QDR2_YEAST	Quinidine resistance protein 2 OS=Saccharomyces cerevisiae
BSY92_00216-RA	chr3	680030	680825	BSY92_00216	NO	sp|P67063|MENG_STAAW	Demethylmenaquinone methyltransferase OS=Staphylococcus aureus
BSY92_00217-RA	chr3	681424	684896	BSY92_00217	NO	NA	NA
BSY92_00218-RA	chr3	685379	685464	BSY92_00218	NA	NA	NA
BSY92_00219-RA	chr3	685862	688131	BSY92_00219	NO	sp|Q12737|BLRO_MYRVE	Bilirubin oxidase OS=Myrothecium verrucaria
BSY92_00220-RA	chr3	692722	695773	BSY92_00220	NO	sp|Q10752|CDC28_SCHPO	Pre-mRNA-splicing factor ATP-dependent RNA helicase-like protein cdc28 OS=Schizosaccharomyces pombe
BSY92_00221-RA	chr3	696142	697891	BSY92_00221	YES	sp|P25303|SCJ1_YEAST	DnaJ-related protein SCJ1 OS=Saccharomyces cerevisiae
BSY92_00222-RA	chr3	697950	699980	BSY92_00222	NO	sp|O94561|PRX_SCHPO	Peroxiredoxin C1773.02c OS=Schizosaccharomyces pombe
BSY92_00223-RA	chr3	700239	701994	BSY92_00223	NO	sp|P19968|NUZM_NEUCR	NADH-ubiquinone oxidoreductase 21.3 kDa subunit OS=Neurospora crassa
BSY92_00224-RA	chr3	701351	701861	BSY92_00224	NO	sp|P53846|YN00_YEAST	Uncharacterized ORAOV1 family protein YNL260C OS=Saccharomyces cerevisiae
BSY92_00225-RA	chr3	703442	705897	BSY92_00225	NO	sp|A1C8C3|OPHFS_ASPCL	Ophiobolin F synthase OS=Aspergillus clavatus
BSY92_00226-RA	chr3	706672	708303	BSY92_00226	NO	sp|E9FCP5|DTXS2_METRA	Cytochrome P450 monooxygenase dtxS2 OS=Metarhizium robertsii
BSY92_00227-RA	chr3	708862	713366	BSY92_00227	NO	NA	NA
BSY92_00228-RA	chr3	713694	716918	BSY92_00228	NO	sp|O14266|SEC39_SCHPO	Protein transport protein sec39 OS=Schizosaccharomyces pombe
BSY92_00229-RA	chr3	717066	719010	BSY92_00229	NO	NA	NA
BSY92_00230-RA	chr3	719629	726443	BSY92_00230	NO	sp|Q10422|YDC1_SCHPO	Uncharacterized RNA-binding protein C25G10.01 OS=Schizosaccharomyces pombe
BSY92_00231-RA	chr3	728372	731283	BSY92_00231	NO	sp|Q9LBG2|LVR_LEIAQ	Levodione reductase OS=Leifsonia aquatica
BSY92_00232-RA	chr3	729907	731283	BSY92_00232	NO	sp|O74457|NAT3_SCHPO	N-terminal acetyltransferase B complex catalytic subunit naa20 OS=Schizosaccharomyces pombe
BSY92_00233-RA	chr3	731710	737672	BSY92_00233	NO	sp|Q9ST27|PHOT2_ORYSJ	Phototropin-2 OS=Oryza sativa subsp. japonica
BSY92_00234-RA	chr3	732431	733685	BSY92_00234	NO	NA	NA
BSY92_00235-RA	chr3	738038	738471	BSY92_00235	NO	NA	NA
BSY92_00236-RA	chr3	739174	741951	BSY92_00236	NO	sp|O43102|CBF5_ASPFU	Centromere/microtubule-binding protein cbf5 OS=Neosartorya fumigata
BSY92_00237-RA	chr3	745302	746346	BSY92_00237	YES	NA	NA
BSY92_00238-RA	chr3	748702	750332	BSY92_00238	YES	NA	NA
BSY92_00239-RA	chr3	752187	754571	BSY92_00239	NO	sp|P39992|YEC3_YEAST	Uncharacterized protein YEL023C OS=Saccharomyces cerevisiae
BSY92_00240-RA	chr3	755337	760686	BSY92_00240	NO	sp|O74889|SAC31_SCHPO	SAC3 family protein 1 OS=Schizosaccharomyces pombe
BSY92_00241-RA	chr3	760876	762470	BSY92_00241	NO	sp|Q10191|LTV1_SCHPO	Protein LTV1 OS=Schizosaccharomyces pombe
BSY92_00242-RA	chr3	762683	765113	BSY92_00242	NO	sp|Q10190|LSG1_SCHPO	Large subunit GTPase 1 OS=Schizosaccharomyces pombe
BSY92_00243-RA	chr3	765303	769385	BSY92_00243	NO	sp|O94449|RFC4_SCHPO	Replication factor C subunit 4 OS=Schizosaccharomyces pombe
BSY92_00244-RA	chr3	766922	769385	BSY92_00244	NO	sp|O42621|HIS7_MAGO7	Imidazoleglycerol-phosphate dehydratase OS=Magnaporthe oryzae
BSY92_00245-RA	chr3	769626	770517	BSY92_00245	NO	sp|A4RA36|LOC1_MAGO7	60S ribosomal subunit assembly/export protein LOC1 OS=Magnaporthe oryzae
BSY92_00246-RA	chr3	770548	772427	BSY92_00246	NO	sp|Q03649|YM60_YEAST	Putative esterase YMR210W OS=Saccharomyces cerevisiae
BSY92_00247-RA	chr3	775791	783186	BSY92_00247	NO	sp|O74832|PT127_SCHPO	mRNA degradation protein pet127, mitochondrial OS=Schizosaccharomyces pombe
BSY92_00248-RA	chr3	783599	784106	BSY92_00248	NO	NA	NA
BSY92_00249-RA	chr3	785202	788270	BSY92_00249	NO	sp|Q59QC7|UPC2_CANAL	Sterol uptake control protein 2 OS=Candida albicans
BSY92_00250-RA	chr3	788522	792065	BSY92_00250	NO	sp|C8VCL5|Y0929_EMENI	Uncharacterized rhomboid protein AN10929 OS=Emericella nidulans
BSY92_00251-RA	chr3	792832	795146	BSY92_00251	NO	sp|P14904|AMPL_YEAST	Vacuolar aminopeptidase 1 OS=Saccharomyces cerevisiae
BSY92_00252-RA	chr3	795963	796507	BSY92_00252	NO	NA	NA
BSY92_00253-RA	chr3	796674	797609	BSY92_00253	YES	NA	NA
BSY92_00254-RA	chr3	798924	803568	BSY92_00254	NO	sp|P11024|NNTM_BOVIN	NAD(P) transhydrogenase, mitochondrial OS=Bos taurus
BSY92_00255-RA	chr3	804345	804759	BSY92_00255	YES	NA	NA
BSY92_00256-RA	chr3	805212	805824	BSY92_00256	NO	NA	NA
BSY92_00257-RA	chr3	806185	807465	BSY92_00257	NO	sp|Q6CG53|N7BM_YARLI	NADH dehydrogenase [ubiquinone] 1 alpha subcomplex subunit N7BM OS=Yarrowia lipolytica
BSY92_00258-RA	chr3	807612	809569	BSY92_00258	NO	sp|P79001|PGPS1_SACPS	CDP-diacylglycerol--glycerol-3-phosphate 3-phosphatidyltransferase OS=Saccharomyces pastorianus
BSY92_00259-RA	chr3	810094	814409	BSY92_00259	NO	sp|Q9UU86|SYG1_SCHPO	Protein SYG1 homolog OS=Schizosaccharomyces pombe
BSY92_00260-RA	chr3	814754	814840	BSY92_00260	NA	NA	NA
BSY92_00261-RA	chr3	816492	820570	BSY92_00261	NO	sp|Q7RZV2|PYRG_NEUCR	CTP synthase OS=Neurospora crassa
BSY92_00262-RA	chr3	820767	822417	BSY92_00262	NO	sp|P0CD99|MPH2_YEAST	Alpha-glucosides permease MPH2 OS=Saccharomyces cerevisiae
BSY92_00263-RA	chr3	823068	826510	BSY92_00263	NO	sp|B8NM67|USTYA_ASPFN	Oxidase ustYa OS=Aspergillus flavus
BSY92_00264-RA	chr3	823408	825277	BSY92_00264	NO	sp|Q02751|MALT_CANAX	Alpha-glucosidase OS=Candida albicans
BSY92_00265-RA	chr3	827371	827455	BSY92_00265	NA	NA	NA
BSY92_00266-RA	chr3	828506	830270	BSY92_00266	NO	sp|P33181|SUC1_CANAL	Probable sucrose utilization protein SUC1 OS=Candida albicans
BSY92_00267-RA	chr3	830772	832575	BSY92_00267	NO	sp|O13317|TRI11_FUSSP	Isotrichodermin C-15 hydroxylase OS=Fusarium sporotrichioides
BSY92_00268-RA	chr3	835203	837119	BSY92_00268	NO	sp|O44220|C12B1_DROAC	Cytochrome P450 12b1, mitochondrial OS=Drosophila acanthoptera
BSY92_00269-RA	chr3	838864	839440	BSY92_00269	NO	NA	NA
BSY92_00270-RA	chr3	841033	842662	BSY92_00270	YES	NA	NA
BSY92_00271-RA	chr3	842923	844060	BSY92_00271	NO	NA	NA
BSY92_00272-RA	chr3	845289	846406	BSY92_00272	YES	sp|Q00668|STCC_EMENI	Putative sterigmatocystin biosynthesis peroxidase stcC OS=Emericella nidulans
BSY92_00273-RA	chr3	847318	848231	BSY92_00273	YES	sp|O34918|YOAJ_BACSU	Expansin-YoaJ OS=Bacillus subtilis
BSY92_00274-RA	chr3	849653	850220	BSY92_00274	NO	NA	NA
BSY92_00275-RA	chr3	851480	852473	BSY92_00275	YES	NA	NA
BSY92_00276-RA	chr3	852835	854620	BSY92_00276	YES	sp|Q4WQU0|SED4_ASPFU	Tripeptidyl-peptidase sed4 OS=Neosartorya fumigata
BSY92_00277-RA	chr3	855250	856435	BSY92_00277	NO	sp|Q689Z7|PEPC_MONDO	Gastricsin OS=Monodelphis domestica
BSY92_00278-RA	chr3	886324	889519	BSY92_00278	NO	NA	NA
BSY92_00279-RA	chr3	892064	892505	BSY92_00279	YES	NA	NA
BSY92_00280-RA	chr3	893792	894212	BSY92_00280	NO	NA	NA
BSY92_00281-RA	chr3	896006	898463	BSY92_00281	YES	NA	NA
BSY92_00282-RA	chr3	899111	902957	BSY92_00282	YES	sp|Q5AVN4|PLYA_EMENI	Pectate lyase A OS=Emericella nidulans
BSY92_00283-RA	chr3	900855	905878	BSY92_00283	NO	sp|P32386|YBT1_YEAST	ATP-dependent bile acid permease OS=Saccharomyces cerevisiae
BSY92_00284-RA	chr3	907456	908872	BSY92_00284	NO	NA	NA
BSY92_00285-RA	chr3	910353	912622	BSY92_00285	YES	sp|Q01738|CDH_PHACH	Cellobiose dehydrogenase OS=Phanerochaete chrysosporium
BSY92_00286-RA	chr3	915757	916400	BSY92_00286	NO	NA	NA
BSY92_00287-RA	chr3	917094	918169	BSY92_00287	YES	sp|D4ALG0|LYSM1_ARTBC	LysM domain-containing protein ARB_05157 OS=Arthroderma benhamiae
BSY92_00288-RA	chr3	919696	921691	BSY92_00288	NO	sp|O74869|NIC1_SCHPO	High-affinity nickel transport protein nic1 OS=Schizosaccharomyces pombe
BSY92_00289-RA	chr3	922290	926646	BSY92_00289	NO	sp|Q9JLG8|CAN15_MOUSE	Calpain-15 OS=Mus musculus
BSY92_00290-RA	chr3	930505	931421	BSY92_00290	YES	sp|Q00668|STCC_EMENI	Putative sterigmatocystin biosynthesis peroxidase stcC OS=Emericella nidulans
BSY92_00291-RA	chr3	931714	932626	BSY92_00291	YES	sp|O14405|GUN4_HYPJE	Endoglucanase-4 OS=Hypocrea jecorina
BSY92_00292-RA	chr3	933390	934780	BSY92_00292	NO	NA	NA
BSY92_00293-RA	chr3	935361	936768	BSY92_00293	NO	sp|Q9ZNN8|BUDC_CORGT	L-2,3-butanediol dehydrogenase OS=Corynebacterium glutamicum
BSY92_00294-RA	chr3	937222	940095	BSY92_00294	YES	NA	NA
BSY92_00295-RA	chr3	939994	942459	BSY92_00295	NO	sp|Q9UV10|HET6_NEUCR	Heterokaryon incompatibility protein 6, OR allele OS=Neurospora crassa
BSY92_00296-RA	chr3	943205	944741	BSY92_00296	NO	NA	NA
BSY92_00297-RA	chr3	945377	945758	BSY92_00297	YES	NA	NA
BSY92_00298-RA	chr3	947775	949781	BSY92_00298	YES	sp|P81156|GOX_PENAG	Glucose oxidase OS=Penicillium amagasakiense
BSY92_00299-RA	chr3	951886	952705	BSY92_00299	NO	NA	NA
BSY92_00300-RA	chr3	953023	954953	BSY92_00300	NO	sp|Q12300|RGT2_YEAST	High-affinity glucose transporter RGT2 OS=Saccharomyces cerevisiae
BSY92_00301-RA	chr3	956451	958742	BSY92_00301	NO	NA	NA
BSY92_00302-RA	chr3	959417	959645	BSY92_00302	NO	NA	NA
BSY92_00303-RA	chr3	963254	964869	BSY92_00303	NO	sp|Q45FA5|SRPK_PHYPO	Serine/threonine-protein kinase SRPK OS=Physarum polycephalum
BSY92_00304-RA	chr3	965310	968860	BSY92_00304	YES	NA	NA
BSY92_00305-RA	chr3	970124	970730	BSY92_00305	NO	NA	NA
BSY92_00306-RA	chr3	971666	974081	BSY92_00306	YES	sp|P36091|DCW1_YEAST	Mannan endo-1,6-alpha-mannosidase DCW1 OS=Saccharomyces cerevisiae
BSY92_00307-RA	chr3	976579	981802	BSY92_00307	NO	sp|Q7XM31|RDR2_ORYSJ	Probable RNA-dependent RNA polymerase 2 OS=Oryza sativa subsp. japonica
BSY92_00308-RA	chr3	982020	986258	BSY92_00308	NO	NA	NA
BSY92_00309-RA	chr3	986893	987622	BSY92_00309	NO	NA	NA
BSY92_00310-RA	chr3	988628	989062	BSY92_00310	NO	NA	NA
BSY92_00311-RA	chr3	992217	992761	BSY92_00311	NO	NA	NA
BSY92_00312-RA	chr3	993586	995449	BSY92_00312	NO	NA	NA
BSY92_00313-RA	chr3	997303	998792	BSY92_00313	NO	NA	NA
BSY92_00314-RA	chr3	999224	1000004	BSY92_00314	YES	sp|Q5BAA2|RHA1_EMENI	Rhamnogalacturonan acetylesterase OS=Emericella nidulans
BSY92_00315-RA	chr3	1000813	1001503	BSY92_00315	YES	NA	NA
BSY92_00316-RA	chr3	1002535	1003699	BSY92_00316	NO	NA	NA
BSY92_00317-RA	chr3	1005012	1007409	BSY92_00317	NO	NA	NA
BSY92_00318-RA	chr3	1008284	1009418	BSY92_00318	NO	NA	NA
BSY92_00319-RA	chr3	1012448	1012867	BSY92_00319	NO	NA	NA
BSY92_00320-RA	chr3	1014232	1015066	BSY92_00320	NO	NA	NA
BSY92_00321-RA	chr3	1015471	1017745	BSY92_00321	NO	NA	NA
BSY92_00322-RA	chr3	1018159	1026793	BSY92_00322	NO	sp|Q51Y68|ATG17_MAGO7	Autophagy-related protein 17 OS=Magnaporthe oryzae
BSY92_00323-RA	chr3	1019496	1021646	BSY92_00323	NO	sp|O42650|RIO1_SCHPO	Serine/threonine-protein kinase rio1 OS=Schizosaccharomyces pombe
BSY92_00324-RA	chr3	1024622	1026581	BSY92_00324	NO	sp|Q9UKM7|MA1B1_HUMAN	Endoplasmic reticulum mannosyl-oligosaccharide 1,2-alpha-mannosidase OS=Homo sapiens
BSY92_00325-RA	chr3	1027200	1027845	BSY92_00325	NO	NA	NA
BSY92_00326-RA	chr3	1029210	1029929	BSY92_00326	NO	NA	NA
BSY92_00327-RA	chr3	1029941	1033512	BSY92_00327	NO	sp|O94396|PUS1_SCHPO	tRNA pseudouridine synthase 1 OS=Schizosaccharomyces pombe
BSY92_00328-RA	chr3	1029983	1030577	BSY92_00328	NO	NA	NA
BSY92_00329-RA	chr3	1034917	1036930	BSY92_00329	NO	NA	NA
BSY92_00330-RA	chr3	1037974	1045635	BSY92_00330	NO	sp|Q9P7I1|KHA1_SCHPO	K(+)/H(+) antiporter 1 OS=Schizosaccharomyces pombe
BSY92_00331-RA	chr3	1045720	1046353	BSY92_00331	NO	NA	NA
BSY92_00332-RA	chr3	1050880	1051060	BSY92_00332	NO	NA	NA
BSY92_00333-RA	chr3	1058820	1059118	BSY92_00333	NO	NA	NA
BSY92_00334-RA	chr3	1061119	1065875	BSY92_00334	NO	sp|Q8C767|PPR3B_MOUSE	Protein phosphatase 1 regulatory subunit 3B OS=Mus musculus
BSY92_00335-RA	chr3	1066134	1066477	BSY92_00335	NO	NA	NA
BSY92_00336-RA	chr3	1067278	1067724	BSY92_00336	NO	NA	NA
BSY92_00337-RA	chr3	1069449	1071060	BSY92_00337	NO	NA	NA
BSY92_00338-RA	chr3	1072749	1075112	BSY92_00338	YES	sp|Q9P961|CSN_ASPOZ	Endo-chitosanase OS=Aspergillus oryzae
BSY92_00339-RA	chr3	1077158	1077698	BSY92_00339	NO	NA	NA
BSY92_00340-RA	chr3	1091738	1093550	BSY92_00340	NO	sp|P46547|PIP_AERSO	Proline iminopeptidase OS=Aeromonas sobria
BSY92_00341-RA	chr3	1094576	1095410	BSY92_00341	YES	sp|Q0CDX2|FAEC_ASPTN	Probable feruloyl esterase C OS=Aspergillus terreus
BSY92_00342-RA	chr3	1096247	1098300	BSY92_00342	NO	sp|Q9L9F0|NOVR_STRNV	Decarboxylase NovR OS=Streptomyces niveus
BSY92_00343-RA	chr3	1100312	1101368	BSY92_00343	NO	sp|Q9HDX3|YKN2_SCHPO	AB hydrolase superfamily protein B1A11.02 OS=Schizosaccharomyces pombe
BSY92_00344-RA	chr3	1103061	1103637	BSY92_00344	YES	NA	NA
BSY92_00345-RA	chr3	1105220	1105919	BSY92_00345	NO	NA	NA
BSY92_00346-RA	chr3	1106283	1106667	BSY92_00346	NO	NA	NA
BSY92_00347-RA	chr3	1107966	1109224	BSY92_00347	NO	NA	NA
BSY92_00348-RA	chr3	1109789	1109887	BSY92_00348	NA	NA	NA
BSY92_00349-RA	chr3	1112649	1115241	BSY92_00349	YES	sp|Q5AQZ4|AGUA_EMENI	Alpha-glucuronidase A OS=Emericella nidulans
BSY92_00350-RA	chr3	1115437	1116904	BSY92_00350	YES	sp|Q9XU75|SURO1_CAEEL	Putative carboxypeptidase suro-1 OS=Caenorhabditis elegans
BSY92_00351-RA	chr3	1118723	1119677	BSY92_00351	YES	NA	NA
BSY92_00352-RA	chr3	1121557	1122481	BSY92_00352	YES	NA	NA
BSY92_00353-RA	chr3	1122849	1124148	BSY92_00353	NO	NA	NA
BSY92_00354-RA	chr3	1126306	1127491	BSY92_00354	NO	NA	NA
BSY92_00355-RA	chr3	1130288	1133162	BSY92_00355	NO	sp|P51907|EAA3_RAT	Excitatory amino acid transporter 3 OS=Rattus norvegicus
BSY92_00356-RA	chr3	1133590	1135918	BSY92_00356	NO	sp|P22216|RAD53_YEAST	Serine/threonine-protein kinase RAD53 OS=Saccharomyces cerevisiae
BSY92_00357-RA	chr3	1137148	1137472	BSY92_00357	NO	NA	NA
BSY92_00358-RA	chr3	1138512	1141416	BSY92_00358	NO	sp|Q59QC7|UPC2_CANAL	Sterol uptake control protein 2 OS=Candida albicans
BSY92_00359-RA	chr3	1141736	1148420	BSY92_00359	NO	sp|Q9US44|YIZG_SCHPO	Uncharacterized transporter C1002.16c OS=Schizosaccharomyces pombe
BSY92_00360-RA	chr3	1148665	1152270	BSY92_00360	YES	sp|Q2U325|BGLG_ASPOR	Probable beta-glucosidase G OS=Aspergillus oryzae
BSY92_00361-RA	chr3	1153176	1153817	BSY92_00361	NO	NA	NA
BSY92_00362-RA	chr3	1154060	1154990	BSY92_00362	YES	NA	NA
BSY92_00363-RA	chr3	1155810	1156818	BSY92_00363	YES	sp|A2R5N0|EGLD_ASPNC	Probable endo-beta-1,4-glucanase D OS=Aspergillus niger
BSY92_00364-RA	chr3	1158753	1160035	BSY92_00364	YES	NA	NA
BSY92_00365-RA	chr3	1161536	1164450	BSY92_00365	NO	sp|Q9FVQ0|YUC10_ARATH	Probable indole-3-pyruvate monooxygenase YUCCA10 OS=Arabidopsis thaliana
BSY92_00366-RA	chr3	1164713	1167986	BSY92_00366	NO	sp|P20906|MDLC_PSEPU	Benzoylformate decarboxylase OS=Pseudomonas putida
BSY92_00367-RA	chr3	1169519	1170704	BSY92_00367	NO	sp|P40186|PCL7_YEAST	PHO85 cyclin-7 OS=Saccharomyces cerevisiae
BSY92_00368-RA	chr3	1171301	1173702	BSY92_00368	NO	sp|A4RAE9|AMPP3_MAGO7	Probable Xaa-Pro aminopeptidase PEPP OS=Magnaporthe oryzae
BSY92_00369-RA	chr3	1173698	1175243	BSY92_00369	NO	sp|Q5NR05|METX_ZYMMO	Homoserine O-acetyltransferase OS=Zymomonas mobilis subsp. mobilis
BSY92_00370-RA	chr3	1175515	1177919	BSY92_00370	NO	sp|I7LRH3|MAPDE_PENBR	Cytochrome P450 monooxygenase mpaDE OS=Penicillium brevicompactum
BSY92_00371-RA	chr3	1178255	1179306	BSY92_00371	YES	NA	NA
BSY92_00372-RA	chr3	1178621	1181176	BSY92_00372	YES	NA	NA
BSY92_00373-RA	chr3	1182460	1182923	BSY92_00373	YES	NA	NA
BSY92_00374-RA	chr3	1183512	1183815	BSY92_00374	NO	NA	NA
BSY92_00375-RA	chr3	1184722	1185334	BSY92_00375	YES	sp|P37552|RIDA_BACSU	2-iminobutanoate/2-iminopropanoate deaminase OS=Bacillus subtilis
BSY92_00376-RA	chr3	1186814	1188872	BSY92_00376	YES	sp|P23623|OXLA_NEUCR	L-amino-acid oxidase OS=Neurospora crassa
BSY92_00377-RA	chr3	1189360	1190961	BSY92_00377	NO	NA	NA
BSY92_00378-RA	chr3	1192995	1194709	BSY92_00378	NO	NA	NA
BSY92_00379-RA	chr3	1195448	1197617	BSY92_00379	NO	sp|O74866|RIFK_SCHPO	Riboflavin kinase OS=Schizosaccharomyces pombe
BSY92_00380-RA	chr3	1198139	1201871	BSY92_00380	NO	sp|P33303|SFC1_YEAST	Succinate/fumarate mitochondrial transporter OS=Saccharomyces cerevisiae
BSY92_00381-RA	chr3	1198324	1199512	BSY92_00381	NO	sp|Q869T1|TWF_DICDI	Twinfilin OS=Dictyostelium discoideum
BSY92_00382-RA	chr3	1203737	1205902	BSY92_00382	NO	sp|Q01277|SCONB_NEUCR	Probable E3 ubiquitin ligase complex SCF subunit scon-2 OS=Neurospora crassa
BSY92_00383-RA	chr3	1207238	1207967	BSY92_00383	NO	sp|Q58338|Y928_METJA	Putative protein methyltransferase MJ0928 OS=Methanocaldococcus jannaschii
BSY92_00384-RA	chr3	1209276	1212293	BSY92_00384	NO	sp|O14050|YEYH_SCHPO	Uncharacterized MscS family protein C2C4.17c OS=Schizosaccharomyces pombe
BSY92_00385-RA	chr3	1214220	1222172	BSY92_00385	NO	sp|P78820|ACAC_SCHPO	Acetyl-CoA carboxylase OS=Schizosaccharomyces pombe
BSY92_00386-RA	chr3	1222242	1222659	BSY92_00386	NO	NA	NA
BSY92_00387-RA	chr3	1225121	1227950	BSY92_00387	NO	sp|Q4I877|NDE1_GIBZE	Nuclear distribution protein nudE homolog 1 OS=Gibberella zeae
BSY92_00388-RA	chr3	1228584	1232622	BSY92_00388	YES	NA	NA
BSY92_00389-RA	chr3	1235052	1235670	BSY92_00389	YES	NA	NA
BSY92_00390-RA	chr3	1235820	1238649	BSY92_00390	NO	sp|O74543|YCV4_SCHPO	Uncharacterized amino-acid permease C777.04 OS=Schizosaccharomyces pombe
BSY92_00391-RA	chr3	1240980	1241639	BSY92_00391	YES	NA	NA
BSY92_00392-RA	chr3	1242322	1242853	BSY92_00392	NO	NA	NA
BSY92_00393-RA	chr3	1242626	1246429	BSY92_00393	NO	NA	NA
BSY92_00394-RA	chr3	1247204	1247506	BSY92_00394	NO	NA	NA
BSY92_00395-RA	chr3	1248091	1249463	BSY92_00395	NO	sp|O14346|HACD_SCHPO	Probable very-long-chain
BSY92_00396-RA	chr3	1250317	1252633	BSY92_00396	YES	sp|P49008|HEXA_PORGI	Beta-hexosaminidase OS=Porphyromonas gingivalis
BSY92_00397-RA	chr3	1252965	1254406	BSY92_00397	NO	sp|P23641|MPCP_YEAST	Mitochondrial phosphate carrier protein OS=Saccharomyces cerevisiae
BSY92_00398-RA	chr3	1255419	1259275	BSY92_00398	NO	NA	NA
BSY92_00399-RA	chr3	1255531	1257578	BSY92_00399	NO	NA	NA
BSY92_00400-RA	chr3	1260421	1260892	BSY92_00400	YES	NA	NA
BSY92_00401-RA	chr3	1261850	1261936	BSY92_00401	NA	NA	NA
BSY92_00402-RA	chr3	1262376	1264411	BSY92_00402	NO	sp|Q9DC37|MFSD1_MOUSE	Major facilitator superfamily domain-containing protein 1 OS=Mus musculus
BSY92_00403-RA	chr3	1268572	1271802	BSY92_00403	NO	sp|Q9USN4|YJA1_SCHPO	Uncharacterized transporter C1529.01 OS=Schizosaccharomyces pombe
BSY92_00404-RA	chr3	1268685	1269807	BSY92_00404	NO	sp|Q04554|VIS_AGRVS	Vitopine synthase OS=Agrobacterium vitis
BSY92_00405-RA	chr3	1272198	1273008	BSY92_00405	NO	sp|Q6GGU0|MENG_STAAR	Demethylmenaquinone methyltransferase OS=Staphylococcus aureus
BSY92_00406-RA	chr3	1273417	1277224	BSY92_00406	NO	sp|O13317|TRI11_FUSSP	Isotrichodermin C-15 hydroxylase OS=Fusarium sporotrichioides
BSY92_00407-RA	chr3	1275898	1278670	BSY92_00407	NO	sp|Q08905|FRE3_YEAST	Ferric reductase transmembrane component 3 OS=Saccharomyces cerevisiae
BSY92_00408-RA	chr3	1279366	1280277	BSY92_00408	NO	NA	NA
BSY92_00409-RA	chr3	1280924	1282746	BSY92_00409	NO	NA	NA
BSY92_00410-RA	chr3	1284509	1284859	BSY92_00410	NO	NA	NA
BSY92_00411-RA	chr3	1284995	1285549	BSY92_00411	YES	NA	NA
BSY92_00412-RA	chr3	1287632	1288628	BSY92_00412	NO	sp|E6Y2X0|PILR2_LINUS	Bifunctional pinoresinol-lariciresinol reductase 2 OS=Linum usitatissimum
BSY92_00413-RA	chr3	1289873	1290839	BSY92_00413	NO	sp|O13317|TRI11_FUSSP	Isotrichodermin C-15 hydroxylase OS=Fusarium sporotrichioides
BSY92_00414-RA	chr3	1291020	1292776	BSY92_00414	YES	sp|B8NM74|USTQ_ASPFN	Tyrosinase ustQ OS=Aspergillus flavus
BSY92_00415-RA	chr3	1296187	1298025	BSY92_00415	YES	sp|D4AYS6|A1345_ARTBC	Probable extracellular serine carboxypeptidase OS=Arthroderma benhamiae
BSY92_00416-RA	chr3	1302092	1303448	BSY92_00416	YES	sp|Q9US44|YIZG_SCHPO	Uncharacterized transporter C1002.16c OS=Schizosaccharomyces pombe
BSY92_00417-RA	chr3	1302725	1304746	BSY92_00417	NO	NA	NA
BSY92_00418-RA	chr3	1304980	1306558	BSY92_00418	NO	sp|Q9Y783|SODM_NEUCR	Superoxide dismutase [Mn], mitochondrial OS=Neurospora crassa
BSY92_00419-RA	chr3	1308561	1308930	BSY92_00419	NO	NA	NA
BSY92_00420-RA	chr3	1311679	1314072	BSY92_00420	YES	sp|P78722|LAC2_PODAS	Laccase-2 OS=Podospora anserina
BSY92_00421-RA	chr3	1315533	1315851	BSY92_00421	YES	NA	NA
BSY92_00422-RA	chr3	1318717	1319104	BSY92_00422	YES	NA	NA
BSY92_00423-RA	chr3	1324101	1324443	BSY92_00423	YES	NA	NA
BSY92_00424-RA	chr3	1325777	1326040	BSY92_00424	NO	NA	NA
BSY92_00425-RA	chr3	1328999	1329242	BSY92_00425	YES	NA	NA
BSY92_00426-RA	chr3	1330229	1333172	BSY92_00426	NO	sp|Q5BEJ5|AFOF_EMENI	FAD-linked oxidoreductase afoF OS=Emericella nidulans
BSY92_00427-RA	chr3	1335611	1337206	BSY92_00427	NO	sp|Q09851|AYR1_SCHPO	NADPH-dependent 1-acyldihydroxyacetone phosphate reductase OS=Schizosaccharomyces pombe
BSY92_00428-RA	chr3	1339854	1341605	BSY92_00428	YES	sp|P43485|MCRA_STRLA	Mitomycin radical oxidase OS=Streptomyces lavendulae
BSY92_00429-RA	chr3	1342349	1343637	BSY92_00429	NO	sp|O14295|PLR1_SCHPO	Pyridoxal reductase OS=Schizosaccharomyces pombe
BSY92_00430-RA	chr3	1344365	1345833	BSY92_00430	NO	sp|Q4WLD1|PYR5_ASPFU	FAD-dependent monooxygenase pyr5 OS=Neosartorya fumigata
BSY92_00431-RA	chr3	1346578	1347754	BSY92_00431	NO	sp|Q56840|HCDR_XANP2	2-(R)-hydroxypropyl-CoM dehydrogenase OS=Xanthobacter autotrophicus
BSY92_00432-RA	chr3	1347935	1348696	BSY92_00432	NO	NA	NA
BSY92_00433-RA	chr3	1349988	1351172	BSY92_00433	NO	sp|Q00674|STCE_EMENI	Putative sterigmatocystin biosynthesis ketoreductase stcE OS=Emericella nidulans
BSY92_00434-RA	chr3	1351756	1352169	BSY92_00434	YES	NA	NA
BSY92_00435-RA	chr3	1354345	1354942	BSY92_00435	NO	NA	NA
BSY92_00436-RA	chr3	1356423	1364204	BSY92_00436	NO	sp|W7MT31|FUB1_GIBM7	Reducing polyketide synthase FUB1 OS=Gibberella moniliformis
BSY92_00437-RA	chr3	1366828	1367459	BSY92_00437	NO	NA	NA
BSY92_00438-RA	chr3	1371429	1372360	BSY92_00438	YES	NA	NA
BSY92_00439-RA	chr3	1374996	1375383	BSY92_00439	YES	NA	NA
BSY92_00440-RA	chr3	1376938	1377320	BSY92_00440	YES	NA	NA
BSY92_00441-RA	chr3	1397251	1397404	BSY92_00441	NO	NA	NA
BSY92_00442-RA	chr3	1398127	1399239	BSY92_00442	NO	NA	NA
BSY92_00443-RA	chr3	1402813	1403544	BSY92_00443	NO	NA	NA
BSY92_00444-RA	chr3	1406610	1408590	BSY92_00444	YES	sp|P05656|SACC_BACSU	Levanase OS=Bacillus subtilis
BSY92_00445-RA	chr3	1412698	1413295	BSY92_00445	YES	NA	NA
BSY92_00446-RA	chr3	1418246	1418444	BSY92_00446	NO	NA	NA
BSY92_00447-RA	chr3	1419022	1419298	BSY92_00447	NO	NA	NA
BSY92_00448-RA	chr3	1419912	1421460	BSY92_00448	NO	sp|O15528|CP27B_HUMAN	25-hydroxyvitamin D-1 alpha hydroxylase, mitochondrial OS=Homo sapiens
BSY92_00449-RA	chr3	1422528	1423494	BSY92_00449	YES	sp|Q9Y871|FAEB_PIREQ	Feruloyl esterase B OS=Piromyces equi
BSY92_00450-RA	chr3	1423784	1425114	BSY92_00450	YES	NA	NA
BSY92_00451-RA	chr3	1426245	1428101	BSY92_00451	YES	sp|Q96WM9|LAC2_BOTFU	Laccase-2 OS=Botryotinia fuckeliana
BSY92_00452-RA	chr3	1428468	1430300	BSY92_00452	NO	sp|Q00278|AFLD_ASPPA	Norsolorinic acid ketoreductase OS=Aspergillus parasiticus
BSY92_00453-RA	chr3	1430747	1431224	BSY92_00453	YES	NA	NA
BSY92_00454-RA	chr3	1449047	1449741	BSY92_00454	NO	NA	NA
BSY92_00455-RA	chr3	1450667	1451060	BSY92_00455	YES	NA	NA
BSY92_00456-RA	chr3	1451957	1452321	BSY92_00456	NO	NA	NA
BSY92_00457-RA	chr3	1461077	1461736	BSY92_00457	NO	NA	NA
BSY92_00458-RA	chr3	1464546	1465576	BSY92_00458	NO	NA	NA
BSY92_00459-RA	chr3	1469514	1469657	BSY92_00459	NO	NA	NA
BSY92_00460-RA	chr3	1480115	1480520	BSY92_00460	NO	NA	NA
BSY92_00461-RA	chr3	1482560	1482789	BSY92_00461	NO	NA	NA
BSY92_00462-RA	chr3	1483556	1485447	BSY92_00462	NO	NA	NA
BSY92_00463-RA	chr3	1489549	1490215	BSY92_00463	NO	NA	NA
BSY92_00464-RA	chr3	1491954	1495933	BSY92_00464	NO	sp|C1FXW2|SETD3_DASNO	Histone-lysine N-methyltransferase setd3 OS=Dasypus novemcinctus
BSY92_00465-RA	chr3	1492261	1494768	BSY92_00465	NO	NA	NA
BSY92_00466-RA	chr3	1504098	1505293	BSY92_00466	NO	NA	NA
BSY92_00467-RA	chr3	1506865	1507190	BSY92_00467	YES	NA	NA
BSY92_00468-RA	chr3	1508073	1508202	BSY92_00468	NO	NA	NA
BSY92_00469-RA	chr3	1521090	1521420	BSY92_00469	NO	NA	NA
BSY92_00470-RA	chr3	1577068	1578273	BSY92_00470	NO	NA	NA
BSY92_00471-RA	chr3	1608151	1609354	BSY92_00471	NO	NA	NA
BSY92_00472-RA	chr3	1627267	1635697	BSY92_00472	NO	sp|Q3S2T9|MOKA_MONPI	Lovastatin nonaketide synthase mokA OS=Monascus pilosus
BSY92_00473-RA	chr3	1636344	1637974	BSY92_00473	NO	sp|G3Y420|YANH_ASPNA	Cytochrome P450 monooxygenase yanH OS=Aspergillus niger
BSY92_00474-RA	chr3	1639935	1644047	BSY92_00474	NO	sp|Q9C449|PAXP_PENPX	Cytochrome P450 monooxygenase paxP OS=Penicillium paxilli
BSY92_00475-RA	chr3	1644799	1646329	BSY92_00475	NO	sp|A4D9R2|PYR3_ASPFU	Cytochrome P450 monooxygenase pyr3 OS=Neosartorya fumigata
BSY92_00476-RA	chr3	1650703	1654783	BSY92_00476	NO	sp|O07137|ECHA8_MYCLE	Probable enoyl-CoA hydratase echA8 OS=Mycobacterium leprae
BSY92_00477-RA	chr3	1655260	1663047	BSY92_00477	NO	sp|W7MT31|FUB1_GIBM7	Reducing polyketide synthase FUB1 OS=Gibberella moniliformis
BSY92_00478-RA	chr3	1665312	1666974	BSY92_00478	NO	sp|Q00707|STCL_EMENI	Versicolorin B desaturase OS=Emericella nidulans
BSY92_00479-RA	chr3	1671135	1671785	BSY92_00479	NO	NA	NA
BSY92_00480-RA	chr3	1674613	1674874	BSY92_00480	NO	NA	NA
BSY92_00481-RA	chr3	1686052	1688157	BSY92_00481	NO	sp|P22216|RAD53_YEAST	Serine/threonine-protein kinase RAD53 OS=Saccharomyces cerevisiae
BSY92_00482-RA	chr3	1690136	1691005	BSY92_00482	NO	NA	NA
BSY92_00483-RA	chr3	1691491	1694467	BSY92_00483	NO	sp|Q869W6|MYLKG_DICDI	Probable myosin light chain kinase DDB_G0275057 OS=Dictyostelium discoideum
BSY92_00484-RA	chr3	1695715	1697577	BSY92_00484	NO	NA	NA
BSY92_00485-RA	chr3	1699502	1699547	BSY92_00485	NO	NA	NA
BSY92_00486-RA	chr3	1703700	1704774	BSY92_00486	NO	NA	NA
BSY92_00487-RA	chr3	1705319	1705675	BSY92_00487	NO	NA	NA
BSY92_00488-RA	chr3	1709390	1709676	BSY92_00488	NO	NA	NA
BSY92_00489-RA	chr3	1714830	1715739	BSY92_00489	NO	sp|Q9UU87|PPK34_SCHPO	Serine/threonine-protein kinase ppk34 OS=Schizosaccharomyces pombe
BSY92_00490-RA	chr3	1717449	1717974	BSY92_00490	NO	NA	NA
BSY92_00491-RA	chr3	1723205	1725087	BSY92_00491	NO	sp|Q8LF21|DRP1C_ARATH	Dynamin-related protein 1C OS=Arabidopsis thaliana
BSY92_00492-RA	chr3	1729503	1729750	BSY92_00492	NO	NA	NA
BSY92_00493-RA	chr3	1734447	1736558	BSY92_00493	NO	NA	NA
BSY92_00494-RA	chr3	1745052	1745271	BSY92_00494	NO	NA	NA
BSY92_00495-RA	chr3	1758577	1759552	BSY92_00495	NO	sp|Q54HY8|BCS1A_DICDI	Probable mitochondrial chaperone BCS1-A OS=Dictyostelium discoideum
BSY92_00496-RA	chr3	1763878	1764754	BSY92_00496	NO	NA	NA
BSY92_00497-RA	chr3	1772110	1772557	BSY92_00497	NO	NA	NA
BSY92_00498-RA	chr3	1778981	1779488	BSY92_00498	NO	NA	NA
BSY92_00499-RA	chr3	1785611	1785961	BSY92_00499	NO	NA	NA
BSY92_00500-RA	chr3	1787832	1789160	BSY92_00500	NO	sp|Q05090|KLC_STRPU	Kinesin light chain OS=Strongylocentrotus purpuratus
BSY92_00501-RA	chr3	1789452	1789910	BSY92_00501	NO	NA	NA
BSY92_00502-RA	chr3	1808004	1808697	BSY92_00502	NO	NA	NA
BSY92_00503-RA	chr3	1812582	1814205	BSY92_00503	YES	sp|Q5AP90|MNN23_CANAL	Alpha-1,2-mannosyltransferase MNN23 OS=Candida albicans
BSY92_00504-RA	chr3	1815129	1816347	BSY92_00504	YES	sp|Q8X1P1|CUTI_BLUGH	Cutinase OS=Blumeria graminis f. sp. hordei
BSY92_00505-RA	chr3	1818247	1819742	BSY92_00505	NO	NA	NA
BSY92_00506-RA	chr3	1818796	1825888	BSY92_00506	NO	NA	NA
BSY92_00507-RA	chr3	1826436	1829062	BSY92_00507	NO	NA	NA
BSY92_00508-RA	chr3	1830991	1832371	BSY92_00508	NO	sp|O14057|GUAD_SCHPO	Probable guanine deaminase OS=Schizosaccharomyces pombe
BSY92_00509-RA	chr3	1832753	1835893	BSY92_00509	NO	sp|P36126|SPO14_YEAST	Phospholipase D1 OS=Saccharomyces cerevisiae
BSY92_00510-RA	chr3	1837245	1837983	BSY92_00510	YES	NA	NA
BSY92_00511-RA	chr3	1839871	1842550	BSY92_00511	NO	NA	NA
BSY92_00512-RA	chr3	1843083	1846363	BSY92_00512	NO	NA	NA
BSY92_00513-RA	chr3	1845480	1851066	BSY92_00513	YES	sp|U6A629|ABFA_PENCN	Alpha-L-arabinofuranosidase A OS=Penicillium canescens
BSY92_00514-RA	chr3	1851618	1854096	BSY92_00514	NO	sp|A4QX49|DBP7_MAGO7	ATP-dependent RNA helicase DBP7 OS=Magnaporthe oryzae
BSY92_00515-RA	chr3	1855243	1858783	BSY92_00515	NO	sp|Q10451|PPR5_SCHPO	Pentatricopeptide repeat-containing protein 5, mitochondrial OS=Schizosaccharomyces pombe
BSY92_00516-RA	chr3	1861402	1864651	BSY92_00516	NO	NA	NA
BSY92_00517-RA	chr3	1861662	1863059	BSY92_00517	NO	sp|P24521|ERG8_YEAST	Phosphomevalonate kinase OS=Saccharomyces cerevisiae
BSY92_00518-RA	chr3	1864858	1866907	BSY92_00518	NO	sp|P94428|GABD_BACSU	Succinate-semialdehyde dehydrogenase [NADP(+)] OS=Bacillus subtilis
BSY92_00519-RA	chr3	1867215	1868208	BSY92_00519	NO	sp|Q4HZ47|ESF2_GIBZE	Pre-rRNA-processing protein ESF2 OS=Gibberella zeae
BSY92_00520-RA	chr3	1869066	1871544	BSY92_00520	NO	NA	NA
BSY92_00521-RA	chr3	1871716	1873901	BSY92_00521	NO	sp|G0S488|NMD3_CHATD	60S ribosomal export protein NMD3 OS=Chaetomium thermophilum
BSY92_00522-RA	chr3	1874576	1875457	BSY92_00522	YES	NA	NA
BSY92_00523-RA	chr3	1876896	1878687	BSY92_00523	NO	sp|W7MLD3|FUS6_GIBM7	Efflux pump FUS6 OS=Gibberella moniliformis
BSY92_00524-RA	chr3	1879913	1881128	BSY92_00524	YES	NA	NA
BSY92_00525-RA	chr3	1882001	1882577	BSY92_00525	YES	NA	NA
BSY92_00526-RA	chr3	1883606	1885620	BSY92_00526	NO	sp|Q04895|DAL4_YEAST	Allantoin permease OS=Saccharomyces cerevisiae
BSY92_00527-RA	chr3	1886362	1889818	BSY92_00527	NO	sp|P49413|UAY_EMENI	Positive regulator of purine utilization OS=Emericella nidulans
BSY92_00528-RA	chr3	1886889	1890222	BSY92_00528	NO	sp|O13842|CDA1_SCHPO	Chitin deacetylase 1 OS=Schizosaccharomyces pombe
BSY92_00529-RA	chr3	1890815	1892150	BSY92_00529	NO	sp|C4ZHB9|GATA_AGARV	Glutamyl-tRNA(Gln) amidotransferase subunit A OS=Agathobacter rectalis
BSY92_00530-RA	chr3	1893670	1893760	BSY92_00530	NA	NA	NA
BSY92_00531-RA	chr3	1895470	1896544	BSY92_00531	NO	sp|Q6Q2C2|HYES_PIG	Bifunctional epoxide hydrolase 2 OS=Sus scrofa
BSY92_00532-RA	chr3	1896837	1898577	BSY92_00532	NO	NA	NA
BSY92_00533-RA	chr3	1899263	1901137	BSY92_00533	NO	sp|Q8KHE4|REBG_NOCAE	4'-demethylrebeccamycin synthase OS=Lechevalieria aerocolonigenes
BSY92_00534-RA	chr3	1910836	1911175	BSY92_00534	YES	NA	NA
BSY92_00535-RA	chr3	1917437	1918482	BSY92_00535	NO	sp|Q9P6Q3|BCS1_SCHPO	Probable mitochondrial chaperone bcs1 OS=Schizosaccharomyces pombe
BSY92_00536-RA	chr3	1918607	1919904	BSY92_00536	NO	NA	NA
BSY92_00537-RA	chr3	1924732	1924816	BSY92_00537	NO	NA	NA
BSY92_00538-RA	chr3	1925728	1925848	BSY92_00538	NO	NA	NA
BSY92_00539-RA	chr3	1926202	1926815	BSY92_00539	NO	NA	NA
BSY92_00540-RA	chr3	1939612	1939739	BSY92_00540	NO	NA	NA
BSY92_00541-RA	chr3	1964743	1965766	BSY92_00541	NO	sp|Q05516|ZBT16_HUMAN	Zinc finger and BTB domain-containing protein 16 OS=Homo sapiens
BSY92_00542-RA	chr3	1971845	1972342	BSY92_00542	NO	sp|A6TCI1|RNC_KLEP7	Ribonuclease 3 OS=Klebsiella pneumoniae subsp. pneumoniae
BSY92_00543-RA	chr3	2016587	2016860	BSY92_00543	YES	NA	NA
BSY92_00544-RA	chr3	2018506	2018860	BSY92_00544	NO	NA	NA
BSY92_00545-RA	chr3	2022616	2023072	BSY92_00545	NO	NA	NA
BSY92_00546-RA	chr3	2023328	2024078	BSY92_00546	NO	sp|Q75BG6|JID1_ASHGO	J domain-containing protein 1 OS=Ashbya gossypii
BSY92_00547-RA	chr3	2024487	2026587	BSY92_00547	NO	NA	NA
BSY92_00548-RA	chr3	2047751	2048554	BSY92_00548	YES	NA	NA
BSY92_00549-RA	chr3	2052445	2057159	BSY92_00549	NO	sp|P39932|STL1_YEAST	Sugar transporter STL1 OS=Saccharomyces cerevisiae
BSY92_00550-RA	chr3	2060915	2062147	BSY92_00550	YES	NA	NA
BSY92_00551-RA	chr3	2063952	2064384	BSY92_00551	YES	NA	NA
BSY92_00552-RA	chr3	2086611	2087045	BSY92_00552	NO	NA	NA
BSY92_00553-RA	chr3	2089405	2089753	BSY92_00553	NO	NA	NA
BSY92_00554-RA	chr3	2090021	2091523	BSY92_00554	NO	sp|Q9URX1|YLX5_SCHPO	UNC93-like protein C922.05c OS=Schizosaccharomyces pombe
BSY92_00555-RA	chr3	2092005	2093355	BSY92_00555	YES	sp|Q5AVP1|MAND_EMENI	Mannan endo-1,4-beta-mannosidase D OS=Emericella nidulans
BSY92_00556-RA	chr3	2097019	2098888	BSY92_00556	NO	NA	NA
BSY92_00557-RA	chr3	2100106	2101637	BSY92_00557	NO	sp|S0E608|BIK3_GIBF5	O-methyltransferase bik3 OS=Gibberella fujikuroi
BSY92_00558-RA	chr3	2104170	2106042	BSY92_00558	NO	sp|S0EEY7|FUS6_GIBF5	Efflux pump FUS6 OS=Gibberella fujikuroi
BSY92_00559-RA	chr3	2108079	2108250	BSY92_00559	NO	NA	NA
BSY92_00560-RA	chr3	2108923	2109352	BSY92_00560	YES	NA	NA
BSY92_00561-RA	chr3	2110094	2110720	BSY92_00561	NO	NA	NA
BSY92_00562-RA	chr3	2110830	2111973	BSY92_00562	NO	NA	NA
BSY92_00563-RA	chr3	2112224	2114661	BSY92_00563	NO	sp|Q54BF3|FAHD2_DICDI	Fumarylacetoacetate hydrolase domain-containing protein 2 homolog OS=Dictyostelium discoideum
BSY92_00564-RA	chr3	2113919	2114815	BSY92_00564	NO	sp|Q4WAW5|FTMC_ASPFU	Tryprostatin B 6-hydroxylase OS=Neosartorya fumigata
BSY92_00565-RA	chr3	2122808	2123048	BSY92_00565	NO	NA	NA
BSY92_00566-RA	chr3	2338175	2339069	BSY92_00566	YES	sp|P16141|CP52D_CANMA	Cytochrome P450 52A4 OS=Candida maltosa
BSY92_00567-RA	chr3	2340766	2340850	BSY92_00567	NO	NA	NA
BSY92_00568-RA	chr3	2391504	2391991	BSY92_00568	NO	NA	NA
BSY92_00569-RA	chr3	2404582	2404771	BSY92_00569	NO	NA	NA
BSY92_00570-RA	chr3	2425806	2427026	BSY92_00570	NO	NA	NA
BSY92_00571-RA	chr3	2436839	2436977	BSY92_00571	NO	NA	NA
BSY92_00572-RA	chr3	2440248	2441529	BSY92_00572	NO	sp|P36136|SHB17_YEAST	Sedoheptulose 1,7-bisphosphatase OS=Saccharomyces cerevisiae
BSY92_00573-RA	chr3	2441557	2442858	BSY92_00573	NO	sp|Q1RK13|Y220_RICBR	Putative ankyrin repeat protein RBE_0220 OS=Rickettsia bellii
BSY92_00574-RA	chr3	2450688	2451405	BSY92_00574	NO	NA	NA
BSY92_00575-RA	chr3	2465824	2468334	BSY92_00575	NO	sp|Q6U1I3|VIOA_SHIDY	dTDP-4-amino-4,6-dideoxy-D-glucose transaminase OS=Shigella dysenteriae
BSY92_00576-RA	chr3	2498787	2499300	BSY92_00576	NO	NA	NA
BSY92_00577-RA	chr3	2518932	2521693	BSY92_00577	NO	NA	NA
BSY92_00578-RA	chr3	2523158	2523479	BSY92_00578	YES	NA	NA
BSY92_00579-RA	chr3	2546998	2547868	BSY92_00579	NO	NA	NA
BSY92_00580-RA	chr3	2621179	2622219	BSY92_00580	NO	sp|A1DA60|FTMC_NEOFI	Tryprostatin B 6-hydroxylase OS=Neosartorya fischeri
BSY92_00581-RA	chr3	2623268	2624525	BSY92_00581	NO	sp|Q05918|IPHP_NOSCO	Tyrosine-protein phosphatase OS=Nostoc commune
BSY92_00582-RA	chr3	2627514	2628305	BSY92_00582	NO	NA	NA
BSY92_00583-RA	chr3	2645031	2645683	BSY92_00583	NO	NA	NA
BSY92_00584-RA	chr3	2681297	2681789	BSY92_00584	YES	sp|P43530|ELAH_ECOH1	Heat-labile enterotoxin A chain OS=Escherichia coli O78:H11
BSY92_00585-RA	chr3	2736372	2736735	BSY92_00585	NO	NA	NA
BSY92_00586-RA	chr3	2738884	2739312	BSY92_00586	NO	NA	NA
BSY92_00587-RA	chr3	2756022	2757030	BSY92_00587	NO	sp|P0CD91|AQY1_YEAST	Aquaporin-1 OS=Saccharomyces cerevisiae
BSY92_00588-RA	chr3	2757533	2760622	BSY92_00588	NO	sp|O59952|LIP_THELA	Lipase OS=Thermomyces lanuginosus
BSY92_00589-RA	chr3	2848169	2848658	BSY92_00589	NO	NA	NA
BSY92_00590-RA	chr3	2872653	2873220	BSY92_00590	NO	sp|P29048|REP_SLCV	Replication-associated protein OS=Squash leaf curl virus
BSY92_00591-RA	chr3	2877655	2878222	BSY92_00591	NO	sp|Q67622|REP_WDVS	Replication-associated protein OS=Wheat dwarf virus
BSY92_00592-RA	chr3	2887069	2887602	BSY92_00592	NO	NA	NA
BSY92_00593-RA	chr3	2902183	2902318	BSY92_00593	NO	NA	NA
BSY92_00594-RA	chr3	2929223	2929703	BSY92_00594	NO	NA	NA
BSY92_00595-RA	chr3	2933622	2934072	BSY92_00595	NO	NA	NA
BSY92_00596-RA	chr3	2937238	2939891	BSY92_00596	NO	sp|P65824|Y2248_MYCBO	Putative hydrolase Mb2248c OS=Mycobacterium bovis
BSY92_00597-RA	chr3	2942167	2942689	BSY92_00597	NO	NA	NA
BSY92_00598-RA	chr3	2943428	2947836	BSY92_00598	NO	sp|Q12955|ANK3_HUMAN	Ankyrin-3 OS=Homo sapiens
BSY92_00599-RA	chr3	2948967	2952290	BSY92_00599	NO	sp|P32561|RPD3_YEAST	Histone deacetylase RPD3 OS=Saccharomyces cerevisiae
BSY92_00600-RA	chr3	2952258	2955868	BSY92_00600	NO	sp|P41878|RPN11_SCHPO	26S proteasome regulatory subunit rpn11 OS=Schizosaccharomyces pombe
BSY92_00601-RA	chr3	2956125	2958045	BSY92_00601	YES	sp|D4AYG1|KLDC1_ARTBC	Kelch repeat-containing protein ARB_01230 OS=Arthroderma benhamiae
BSY92_00602-RA	chr3	2960148	2962539	BSY92_00602	YES	sp|Q8JZQ5|AOC1_MOUSE	Amiloride-sensitive amine oxidase [copper-containing] OS=Mus musculus
BSY92_00603-RA	chr3	2962989	2964349	BSY92_00603	NO	sp|Q6NAM1|DEHA_RHOPA	Fluoroacetate dehalogenase OS=Rhodopseudomonas palustris
BSY92_00604-RA	chr3	2965881	2966305	BSY92_00604	NO	NA	NA
BSY92_00605-RA	chr3	2966374	2970932	BSY92_00605	NO	NA	NA
BSY92_00606-RA	chr3	2972211	2973369	BSY92_00606	NO	sp|B8NM74|USTQ_ASPFN	Tyrosinase ustQ OS=Aspergillus flavus
BSY92_00607-RA	chr3	2975729	2977135	BSY92_00607	NO	sp|Q24JP1|ALCS_ASPFU	Protein alcS OS=Neosartorya fumigata
BSY92_00608-RA	chr3	2978537	2978806	BSY92_00608	NO	NA	NA
BSY92_00609-RA	chr3	2979294	2982165	BSY92_00609	NO	sp|C0LRA7|EBDG_HYPVI	Exo-beta-D-glucosaminidase OS=Hypocrea virens
BSY92_00610-RA	chr3	2983599	2987916	BSY92_00610	YES	sp|Q9FYG4|GLOX1_ARATH	Aldehyde oxidase GLOX1 OS=Arabidopsis thaliana
BSY92_00611-RA	chr3	2986516	2991525	BSY92_00611	NO	NA	NA
BSY92_00612-RA	chr3	2991798	2993932	BSY92_00612	NO	NA	NA
BSY92_00613-RA	chr3	2994548	2998301	BSY92_00613	NO	sp|O60100|IMB4_SCHPO	Probable importin subunit beta-4 OS=Schizosaccharomyces pombe
BSY92_00614-RA	chr3	2999032	3000003	BSY92_00614	NO	NA	NA
BSY92_00615-RA	chr3	3001784	3004426	BSY92_00615	YES	NA	NA
BSY92_00616-RA	chr3	3004634	3006255	BSY92_00616	NO	sp|Q9P6J0|YHDC_SCHPO	Uncharacterized transporter C1683.12 OS=Schizosaccharomyces pombe
BSY92_00617-RA	chr3	3008340	3012285	BSY92_00617	YES	sp|Q5B024|PLYF_EMENI	Probable pectate lyase F OS=Emericella nidulans
BSY92_00618-RA	chr3	3013650	3018392	BSY92_00618	NO	sp|Q0P5B7|AAAD_BOVIN	Arylacetamide deacetylase OS=Bos taurus
BSY92_00619-RA	chr3	3019871	3021840	BSY92_00619	NO	sp|Q99132|PRT1_PECCC	Extracellular metalloprotease OS=Pectobacterium carotovorum subsp. carotovorum
BSY92_00620-RA	chr3	3022224	3024224	BSY92_00620	YES	NA	NA
BSY92_00621-RA	chr3	3024511	3025549	BSY92_00621	NO	sp|O43315|AQP9_HUMAN	Aquaporin-9 OS=Homo sapiens
BSY92_00622-RA	chr3	3026673	3028629	BSY92_00622	NO	sp|Q9UV10|HET6_NEUCR	Heterokaryon incompatibility protein 6, OR allele OS=Neurospora crassa
BSY92_00623-RA	chr3	3029568	3030771	BSY92_00623	NO	NA	NA
BSY92_00624-RA	chr3	3032536	3033412	BSY92_00624	YES	NA	NA
BSY92_00625-RA	chr3	3036726	3037464	BSY92_00625	YES	NA	NA
BSY92_00626-RA	chr3	3039140	3040983	BSY92_00626	NO	sp|P42318|YXJG_BACSU	Uncharacterized protein YxjG OS=Bacillus subtilis
BSY92_00627-RA	chr3	3041845	3044586	BSY92_00627	NO	sp|P07921|LACP_KLULA	Lactose permease OS=Kluyveromyces lactis
BSY92_00628-RA	chr3	3046447	3050650	BSY92_00628	NO	sp|P00723|BGAL_KLULA	Beta-galactosidase OS=Kluyveromyces lactis
BSY92_00629-RA	chr3	3050791	3054227	BSY92_00629	NO	sp|P50104|STB4_YEAST	Probable transcriptional regulatory protein STB4 OS=Saccharomyces cerevisiae
BSY92_00630-RA	chr3	3054488	3055415	BSY92_00630	NO	NA	NA
BSY92_00631-RA	chr3	3055839	3057779	BSY92_00631	NO	NA	NA
BSY92_00632-RA	chr3	3059568	3065103	BSY92_00632	NO	NA	NA
BSY92_00633-RA	chr3	3060830	3065282	BSY92_00633	NO	sp|P22189|ATC3_SCHPO	Calcium-transporting ATPase 3 OS=Schizosaccharomyces pombe
BSY92_00634-RA	chr3	3066424	3066829	BSY92_00634	NO	NA	NA
BSY92_00635-RA	chr3	3069004	3072051	BSY92_00635	NO	sp|P87041|GMS1_SCHPO	UDP-galactose transporter OS=Schizosaccharomyces pombe
BSY92_00636-RA	chr3	3072714	3077601	BSY92_00636	NO	sp|P51979|HFM1_YEAST	ATP-dependent DNA helicase MER3 OS=Saccharomyces cerevisiae
BSY92_00637-RA	chr3	3078642	3081043	BSY92_00637	NO	NA	NA
BSY92_00638-RA	chr3	3083732	3085413	BSY92_00638	NO	sp|B8N8R1|AFVC_ASPFN	O-methyltransferase afvC OS=Aspergillus flavus
BSY92_00639-RA	chr3	3091358	3093381	BSY92_00639	YES	NA	NA
BSY92_00640-RA	chr3	3093940	3096961	BSY92_00640	NO	NA	NA
BSY92_00641-RA	chr3	3098235	3101683	BSY92_00641	NO	sp|Q12436|ZRT2_YEAST	Zinc-regulated transporter 2 OS=Saccharomyces cerevisiae
BSY92_00642-RA	chr3	3102145	3104258	BSY92_00642	NO	NA	NA
BSY92_00643-RA	chr3	3105653	3106249	BSY92_00643	NO	NA	NA
BSY92_00644-RA	chr3	3107426	3109056	BSY92_00644	NO	sp|Q9Y758|CP52M_DEBHN	Cytochrome P450 52A13 OS=Debaryomyces hansenii
BSY92_00645-RA	chr3	3109415	3110438	BSY92_00645	NO	NA	NA
BSY92_00646-RA	chr3	3110658	3112510	BSY92_00646	NO	sp|Q9UUF1|YNF8_SCHPO	Deoxyribonuclease Tat-D OS=Schizosaccharomyces pombe
BSY92_00647-RA	chr3	3112459	3112531	BSY92_00647	NA	NA	NA
BSY92_00648-RA	chr3	3112938	3114114	BSY92_00648	YES	sp|Q01MB6|AGI_ORYSI	Lectin OS=Oryza sativa subsp. indica
BSY92_00649-RA	chr3	3116883	3117186	BSY92_00649	NO	NA	NA
BSY92_00650-RA	chr3	3118094	3119519	BSY92_00650	YES	sp|A3KG59|P20D2_MOUSE	Peptidase M20 domain-containing protein 2 OS=Mus musculus
BSY92_00651-RA	chr3	3119883	3120540	BSY92_00651	YES	NA	NA
BSY92_00652-RA	chr3	3121658	3124932	BSY92_00652	NO	sp|Q54BF3|FAHD2_DICDI	Fumarylacetoacetate hydrolase domain-containing protein 2 homolog OS=Dictyostelium discoideum
BSY92_00653-RA	chr3	3122071	3123171	BSY92_00653	YES	sp|B8NM74|USTQ_ASPFN	Tyrosinase ustQ OS=Aspergillus flavus
BSY92_00654-RA	chr3	3125256	3129114	BSY92_00654	NO	NA	NA
BSY92_00655-RA	chr3	3130671	3130896	BSY92_00655	NO	NA	NA
BSY92_00656-RA	chr3	3132794	3133094	BSY92_00656	YES	NA	NA
BSY92_00657-RA	chr3	3136365	3137714	BSY92_00657	NO	NA	NA
BSY92_00658-RA	chr3	3138082	3138808	BSY92_00658	NO	NA	NA
BSY92_00659-RA	chr3	3140273	3141836	BSY92_00659	YES	sp|D7UQ40|SOL5_ALTSO	Bifunctional solanapyrone synthase OS=Alternaria solani
BSY92_00660-RA	chr3	3142410	3144368	BSY92_00660	YES	sp|P0DN32|CUPR1_ARTBC	Probable GPI-anchored cupredoxin ARB_05732-1 OS=Arthroderma benhamiae
BSY92_00661-RA	chr3	3146330	3148129	BSY92_00661	NO	sp|Q9UT67|IMT2_SCHPO	Inositol phosphoceramide mannosyltransferase 2 OS=Schizosaccharomyces pombe
BSY92_00662-RA	chr3	3149781	3150180	BSY92_00662	NO	NA	NA
BSY92_00663-RA	chr3	3150588	3151428	BSY92_00663	YES	NA	NA
BSY92_00664-RA	chr3	3154191	3156228	BSY92_00664	NO	NA	NA
BSY92_00665-RA	chr3	3156737	3157325	BSY92_00665	NO	NA	NA
BSY92_00666-RA	chr3	3159453	3160671	BSY92_00666	NO	sp|P38347|EFM2_YEAST	Protein-lysine N-methyltransferase EFM2 OS=Saccharomyces cerevisiae
BSY92_00667-RA	chr3	3159622	3162146	BSY92_00667	NO	sp|P16273|PRPX_HORVU	Pathogen-related protein OS=Hordeum vulgare
BSY92_00668-RA	chr3	3164149	3165830	BSY92_00668	NO	NA	NA
BSY92_00669-RA	chr3	3166190	3167957	BSY92_00669	NO	sp|Q6IQ20|NAPEP_HUMAN	N-acyl-phosphatidylethanolamine-hydrolyzing phospholipase D OS=Homo sapiens
BSY92_00670-RA	chr3	3167882	3168282	BSY92_00670	NO	NA	NA
BSY92_00671-RA	chr3	3169864	3172198	BSY92_00671	NO	sp|Q1QXE1|BETA1_CHRSD	Oxygen-dependent choline dehydrogenase 1 OS=Chromohalobacter salexigens
BSY92_00672-RA	chr3	3172753	3176795	BSY92_00672	NO	sp|P07921|LACP_KLULA	Lactose permease OS=Kluyveromyces lactis
BSY92_00673-RA	chr3	3179919	3181914	BSY92_00673	YES	sp|A4QWP8|MEP_MAGO7	Extracellular metalloproteinase MEP OS=Magnaporthe oryzae
BSY92_00674-RA	chr3	3184021	3193003	BSY92_00674	NO	NA	NA
BSY92_00675-RA	chr3	3187336	3188764	BSY92_00675	NO	NA	NA
BSY92_00676-RA	chr3	3193080	3193476	BSY92_00676	NO	NA	NA
BSY92_00677-RA	chr3	3193826	3197110	BSY92_00677	NO	sp|P36165|TGL4_YEAST	Lipase 4 OS=Saccharomyces cerevisiae
BSY92_00678-RA	chr3	3198002	3201931	BSY92_00678	NO	NA	NA
BSY92_00679-RA	chr3	3202476	3204836	BSY92_00679	NO	sp|O60064|YBB2_SCHPO	Probable mannose-1-phosphate guanyltransferase OS=Schizosaccharomyces pombe
BSY92_00680-RA	chr3	3205630	3210115	BSY92_00680	NO	sp|Q28379|MX1_HORSE	Interferon-induced GTP-binding protein Mx1 OS=Equus caballus
BSY92_00681-RA	chr3	3210220	3214015	BSY92_00681	NO	sp|P16932|DGDA_BURCE	2,2-dialkylglycine decarboxylase OS=Burkholderia cepacia
BSY92_00682-RA	chr3	3214633	3214722	BSY92_00682	NA	NA	NA
BSY92_00683-RA	chr3	3215279	3216615	BSY92_00683	NO	sp|B8M9K8|TROPE_TALSN	Short-chain dehydrogenase/reductase tropE OS=Talaromyces stipitatus
BSY92_00684-RA	chr3	3217641	3219460	BSY92_00684	NO	sp|P38156|MAL31_YEAST	Maltose permease MAL31 OS=Saccharomyces cerevisiae
BSY92_00685-RA	chr3	3219850	3222245	BSY92_00685	NO	sp|P49109|FMO5_CAVPO	Dimethylaniline monooxygenase [N-oxide-forming] 5 OS=Cavia porcellus
BSY92_00686-RA	chr3	3223382	3224071	BSY92_00686	YES	NA	NA
BSY92_00687-RA	chr3	3224762	3225097	BSY92_00687	NO	NA	NA
BSY92_00688-RA	chr3	3226645	3228304	BSY92_00688	NO	sp|P0C150|COX10_MAGO7	Protoheme IX farnesyltransferase, mitochondrial OS=Magnaporthe oryzae
BSY92_00689-RA	chr3	3229059	3231571	BSY92_00689	NO	NA	NA
BSY92_00690-RA	chr3	3236507	3239174	BSY92_00690	NO	sp|Q4U3U6|QAY_NEUAF	Quinate permease OS=Neurospora africana
BSY92_00691-RA	chr3	3240771	3245567	BSY92_00691	NO	NA	NA
BSY92_00692-RA	chr3	3247405	3250749	BSY92_00692	NO	sp|Q04832|HEXP_LEIMA	DNA-binding protein HEXBP OS=Leishmania major
BSY92_00693-RA	chr3	3250762	3252867	BSY92_00693	NO	sp|P45867|ACDA_BACSU	Acyl-CoA dehydrogenase OS=Bacillus subtilis
BSY92_00694-RA	chr3	3254149	3256594	BSY92_00694	NO	sp|Q9LYT1|PAO3_ARATH	Polyamine oxidase 3 OS=Arabidopsis thaliana
BSY92_00695-RA	chr3	3256803	3265292	BSY92_00695	NO	sp|Q9UT76|EI2BB_SCHPO	Probable translation initiation factor eIF-2B subunit beta OS=Schizosaccharomyces pombe
BSY92_00696-RA	chr3	3262550	3262838	BSY92_00696	YES	NA	NA
BSY92_00697-RA	chr3	3263459	3265172	BSY92_00697	NO	NA	NA
BSY92_00698-RA	chr3	3267897	3271708	BSY92_00698	NO	NA	NA
BSY92_00699-RA	chr3	3271852	3271936	BSY92_00699	NA	NA	NA
BSY92_00700-RA	chr3	3272822	3273415	BSY92_00700	NO	NA	NA
BSY92_00701-RA	chr3	3274527	3276472	BSY92_00701	NO	NA	NA
BSY92_00702-RA	chr3	3277580	3280183	BSY92_00702	NO	sp|O13775|SYEC_SCHPO	Probable glutamate--tRNA ligase, cytoplasmic OS=Schizosaccharomyces pombe
BSY92_00703-RA	chr3	3280363	3282658	BSY92_00703	NO	sp|Q2W2H8|RL1_MAGSA	50S ribosomal protein L1 OS=Magnetospirillum magneticum
BSY92_00704-RA	chr3	3281559	3282537	BSY92_00704	NO	sp|Q54UC2|COG2_DICDI	Conserved oligomeric Golgi complex subunit 2 OS=Dictyostelium discoideum
BSY92_00705-RA	chr3	3284393	3286313	BSY92_00705	NO	sp|P56095|AP1_KLULA	AP-1-like transcription factor OS=Kluyveromyces lactis
BSY92_00706-RA	chr3	3289114	3295844	BSY92_00706	NO	NA	NA
BSY92_00707-RA	chr3	3296914	3297233	BSY92_00707	NO	NA	NA
BSY92_00708-RA	chr3	3297643	3298777	BSY92_00708	YES	NA	NA
BSY92_00709-RA	chr3	3299264	3300122	BSY92_00709	NO	NA	NA
BSY92_00710-RA	chr3	3301114	3301959	BSY92_00710	NO	sp|Q9P7L1|YOSC_SCHPO	Thioredoxin domain-containing protein C21C3.12c OS=Schizosaccharomyces pombe
BSY92_00711-RA	chr3	3302588	3303506	BSY92_00711	NO	sp|Q9UTD7|RRP15_SCHPO	Ribosomal RNA-processing protein 15 OS=Schizosaccharomyces pombe
BSY92_00712-RA	chr3	3303790	3304767	BSY92_00712	NO	sp|Q12184|ADRX_YEAST	Adrenodoxin homolog, mitochondrial OS=Saccharomyces cerevisiae
BSY92_00713-RA	chr3	3304905	3307401	BSY92_00713	NO	sp|Q9UTF8|UGO1_SCHPO	Mitochondrial fusion and transport protein ugo1 OS=Schizosaccharomyces pombe
BSY92_00714-RA	chr3	3307513	3308622	BSY92_00714	NO	sp|P58137|ACOT8_MOUSE	Acyl-coenzyme A thioesterase 8 OS=Mus musculus
BSY92_00715-RA	chr3	3308919	3311195	BSY92_00715	NO	NA	NA
BSY92_00716-RA	chr3	3312299	3313656	BSY92_00716	NO	NA	NA
BSY92_00717-RA	chr3	3312454	3313465	BSY92_00717	YES	sp|G2Q9T3|CEL61_MYCTT	Polysaccharide monooxygenase Cel61a OS=Myceliophthora thermophila
BSY92_00718-RA	chr3	3316247	3317056	BSY92_00718	NO	sp|O66689|Y364_AQUAE	RutC family protein aq_364 OS=Aquifex aeolicus
BSY92_00719-RA	chr3	3317677	3317764	BSY92_00719	NA	NA	NA
BSY92_00720-RA	chr3	3318359	3320183	BSY92_00720	NO	sp|Q9Y7Y5|RT109_SCHPO	Histone acetyltransferase rtt109 OS=Schizosaccharomyces pombe
BSY92_00721-RA	chr3	3320626	3321665	BSY92_00721	NO	NA	NA
BSY92_00722-RA	chr3	3320626	3324084	BSY92_00722	NO	NA	NA
BSY92_00723-RA	chr3	3325741	3326422	BSY92_00723	NO	NA	NA
BSY92_00724-RA	chr3	3327066	3327642	BSY92_00724	YES	NA	NA
BSY92_00725-RA	chr3	3327819	3333119	BSY92_00725	NO	sp|Q9UUS2|LIDS_GAEGR	Linoleate diol synthase OS=Gaeumannomyces graminis var. graminis
BSY92_00726-RA	chr3	3333327	3343922	BSY92_00726	NO	NA	NA
BSY92_00727-RA	chr3	3338009	3342292	BSY92_00727	NO	sp|Q00179|SRP54_ASPNG	Signal recognition particle 54 kDa protein homolog OS=Aspergillus niger
BSY92_00728-RA	chr3	3342743	3343390	BSY92_00728	YES	NA	NA
BSY92_00729-RA	chr3	3344112	3346397	BSY92_00729	NO	NA	NA
BSY92_00730-RA	chr3	3346549	3347509	BSY92_00730	NO	sp|O59905|PDX1_CERNC	Pyridoxal 5'-phosphate synthase subunit PDX1 OS=Cercospora nicotianae
BSY92_00731-RA	chr3	3347908	3350057	BSY92_00731	NO	sp|Q8LAD0|PDX2_ARATH	Probable pyridoxal 5'-phosphate synthase subunit PDX2 OS=Arabidopsis thaliana
BSY92_00732-RA	chr3	3350269	3351380	BSY92_00732	YES	NA	NA
BSY92_00733-RA	chr3	3352853	3355611	BSY92_00733	NO	sp|A7XRZ1|TDIE_EMENI	Probable methyltransferase tdiE OS=Emericella nidulans
BSY92_00734-RA	chr3	3356492	3358998	BSY92_00734	NO	sp|Q01578|GNL_ZYMMO	Gluconolactonase OS=Zymomonas mobilis subsp. mobilis
BSY92_00735-RA	chr3	3360590	3362726	BSY92_00735	NO	sp|Q9UV10|HET6_NEUCR	Heterokaryon incompatibility protein 6, OR allele OS=Neurospora crassa
BSY92_00736-RA	chr3	3363459	3364062	BSY92_00736	NO	NA	NA
BSY92_00737-RA	chr3	3365690	3370409	BSY92_00737	NO	sp|Q8MXL9|Y5547_DICDI	PA-phosphatase related-family protein DDB_G0275547 OS=Dictyostelium discoideum
BSY92_00738-RA	chr3	3367903	3370240	BSY92_00738	YES	sp|Q2UH35|DPP4_ASPOR	Dipeptidyl peptidase 4 OS=Aspergillus oryzae
BSY92_00739-RA	chr3	3370536	3370876	BSY92_00739	NO	NA	NA
BSY92_00740-RA	chr3	3371357	3373530	BSY92_00740	NO	sp|Q9P6Q6|CET1_SCHPO	mRNA-capping enzyme subunit beta OS=Schizosaccharomyces pombe
BSY92_00741-RA	chr3	3374163	3380868	BSY92_00741	NO	sp|O74762|RPN2_SCHPO	26S proteasome regulatory subunit rpn2 OS=Schizosaccharomyces pombe
BSY92_00742-RA	chr3	3378649	3380761	BSY92_00742	NO	sp|Q9VWP4|SUOX_DROME	Probable sulfite oxidase, mitochondrial OS=Drosophila melanogaster
BSY92_00743-RA	chr3	3381962	3389208	BSY92_00743	NO	NA	NA
BSY92_00744-RA	chr3	3384974	3389012	BSY92_00744	NO	NA	NA
BSY92_00745-RA	chr3	3390636	3390804	BSY92_00745	NO	NA	NA
BSY92_00746-RA	chr3	3392232	3392304	BSY92_00746	NA	NA	NA
BSY92_00747-RA	chr3	3393308	3394494	BSY92_00747	NO	sp|Q9P7V3|TSN1_SCHPO	Translin-1 OS=Schizosaccharomyces pombe
BSY92_00748-RA	chr3	3395041	3399159	BSY92_00748	NO	sp|O94269|UBP3_SCHPO	Probable ubiquitin carboxyl-terminal hydrolase 3 OS=Schizosaccharomyces pombe
BSY92_00749-RA	chr3	3401163	3402555	BSY92_00749	NO	NA	NA
BSY92_00750-RA	chr3	3403003	3410462	BSY92_00750	NO	sp|Q51ZN8|ATG2_MAGO7	Autophagy-related protein 2 OS=Magnaporthe oryzae
BSY92_00751-RA	chr3	3411278	3413913	BSY92_00751	NO	sp|Q9UTI9|YKZ2_SCHPO	UPF0591 membrane protein C15E1.02c OS=Schizosaccharomyces pombe
BSY92_00752-RA	chr3	3411483	3412332	BSY92_00752	NO	sp|P32495|NHP2_YEAST	H/ACA ribonucleoprotein complex subunit 2 OS=Saccharomyces cerevisiae
BSY92_00753-RA	chr3	3414591	3417183	BSY92_00753	NO	sp|O59718|NEM1_SCHPO	Nuclear envelope morphology protein 1 OS=Schizosaccharomyces pombe
BSY92_00754-RA	chr3	3418136	3419357	BSY92_00754	NO	sp|Q9UTD0|FOLD_SCHPO	Probable dihydrofolate synthetase OS=Schizosaccharomyces pombe
BSY92_00755-RA	chr3	3419424	3420748	BSY92_00755	NO	sp|P48503|QCR8_NEUCR	Cytochrome b-c1 complex subunit 8 OS=Neurospora crassa
BSY92_00756-RA	chr3	3420948	3424564	BSY92_00756	YES	sp|P40961|PHB1_YEAST	Prohibitin-1 OS=Saccharomyces cerevisiae
BSY92_00757-RA	chr3	3422320	3424426	BSY92_00757	NO	sp|Q5B367|REXO3_EMENI	RNA exonuclease 3 OS=Emericella nidulans
BSY92_00758-RA	chr3	3425570	3427595	BSY92_00758	NO	sp|Q08448|YO059_YEAST	Putative lipase YOR059C OS=Saccharomyces cerevisiae
BSY92_00759-RA	chr3	3428341	3430078	BSY92_00759	NO	NA	NA
BSY92_00760-RA	chr3	3432009	3432520	BSY92_00760	NO	NA	NA
BSY92_00761-RA	chr3	3432907	3433675	BSY92_00761	YES	NA	NA
BSY92_00762-RA	chr3	3434267	3435770	BSY92_00762	YES	sp|B8N7I7|ABFB_ASPFN	Probable alpha-L-arabinofuranosidase B OS=Aspergillus flavus
BSY92_00763-RA	chr3	3437207	3437900	BSY92_00763	NO	NA	NA
BSY92_00764-RA	chr3	3438436	3440338	BSY92_00764	NO	sp|Q06099|FADH_CANMA	S-(hydroxymethyl)glutathione dehydrogenase OS=Candida maltosa
BSY92_00765-RA	chr3	3441001	3441491	BSY92_00765	NO	NA	NA
BSY92_00766-RA	chr3	3444037	3445955	BSY92_00766	NO	sp|Q08422|TMC1_YEAST	AN1-type zinc finger protein TMC1 OS=Saccharomyces cerevisiae
BSY92_00767-RA	chr3	3445968	3447930	BSY92_00767	NO	sp|C8VC05|NTH_EMENI	Endonuclease III homolog OS=Emericella nidulans
BSY92_00768-RA	chr3	3450108	3450981	BSY92_00768	YES	NA	NA
BSY92_00769-RA	chr3	3451212	3455000	BSY92_00769	NO	sp|G0SDQ4|NUP85_CHATD	Nucleoporin NUP85 OS=Chaetomium thermophilum
BSY92_00770-RA	chr3	3455193	3456399	BSY92_00770	NO	sp|P0C148|GPI11_MAGO7	Glycosylphosphatidylinositol anchor biosynthesis protein 11 OS=Magnaporthe oryzae
BSY92_00771-RA	chr3	3456409	3458578	BSY92_00771	NO	sp|Q9UST5|RRN7_SCHPO	RNA polymerase I-specific transcription initiation factor rrn7 OS=Schizosaccharomyces pombe
BSY92_00772-RA	chr3	3458917	3460569	BSY92_00772	NO	sp|P38672|IF5A_NEUCR	Eukaryotic translation initiation factor 5A OS=Neurospora crassa
BSY92_00773-RA	chr3	3461839	3464169	BSY92_00773	NO	sp|Q9FVV6|VP52B_ARATH	Vacuolar protein sorting-associated protein 52 B OS=Arabidopsis thaliana
BSY92_00774-RA	chr3	3463018	3466258	BSY92_00774	NO	sp|O94661|GYP10_SCHPO	GTPase-activating protein gyp10 OS=Schizosaccharomyces pombe
BSY92_00775-RA	chr3	3466746	3467261	BSY92_00775	NO	NA	NA
BSY92_00776-RA	chr3	3467685	3475946	BSY92_00776	YES	sp|B0XXF8|EGLC_ASPFC	Probable glucan endo-1,3-beta-glucosidase eglC OS=Neosartorya fumigata
BSY92_00777-RA	chr3	3468214	3472851	BSY92_00777	NO	NA	NA
BSY92_00778-RA	chr3	3476163	3482985	BSY92_00778	NO	sp|Q9P7V2|ABC4_SCHPO	ATP-binding cassette transporter abc4 OS=Schizosaccharomyces pombe
BSY92_00779-RA	chr3	3483146	3484778	BSY92_00779	NO	sp|Q9P6P8|YIP4_SCHPO	Protein YIP4 OS=Schizosaccharomyces pombe
BSY92_00780-RA	chr3	3485138	3487709	BSY92_00780	NO	NA	NA
BSY92_00781-RA	chr3	3488937	3489226	BSY92_00781	YES	NA	NA
BSY92_00782-RA	chr3	3491331	3495558	BSY92_00782	NO	sp|Q26458|ESC_DROVI	Polycomb protein esc OS=Drosophila virilis
BSY92_00783-RA	chr3	3493939	3495274	BSY92_00783	NO	NA	NA
BSY92_00784-RA	chr3	3495704	3497079	BSY92_00784	NO	sp|P24919|NDUA5_NEUCR	NADH-ubiquinone oxidoreductase 29.9 kDa subunit, mitochondrial OS=Neurospora crassa
BSY92_00785-RA	chr3	3497709	3500022	BSY92_00785	NO	NA	NA
BSY92_00786-RA	chr3	3500113	3503176	BSY92_00786	NO	sp|Q9P6J0|YHDC_SCHPO	Uncharacterized transporter C1683.12 OS=Schizosaccharomyces pombe
BSY92_00787-RA	chr3	3504738	3507153	BSY92_00787	YES	NA	NA
BSY92_00788-RA	chr3	3510851	3511301	BSY92_00788	NO	NA	NA
BSY92_00789-RA	chr3	3513706	3514674	BSY92_00789	NO	sp|Q6M981|FKB1B_NEUCR	FK506-binding protein 1B OS=Neurospora crassa
BSY92_00790-RA	chr3	3514929	3517692	BSY92_00790	NO	sp|P38090|AGP2_YEAST	General amino acid permease AGP2 OS=Saccharomyces cerevisiae
BSY92_00791-RA	chr3	3519579	3526196	BSY92_00791	NO	sp|O14053|UTP21_SCHPO	U3 small nucleolar RNA-associated protein 21 homolog OS=Schizosaccharomyces pombe
BSY92_00792-RA	chr3	3527094	3532099	BSY92_00792	NO	sp|O74429|VIP1_SCHPO	Inositol hexakisphosphate and diphosphoinositol-pentakisphosphate kinase OS=Schizosaccharomyces pombe
BSY92_00793-RA	chr3	3532113	3533716	BSY92_00793	NO	sp|O14059|HIS9_SCHPO	Probable histidinol-phosphatase OS=Schizosaccharomyces pombe
BSY92_00794-RA	chr3	3533960	3537713	BSY92_00794	YES	sp|Q5AZ85|RGLB_EMENI	Rhamnogalacturonate lyase B OS=Emericella nidulans
BSY92_00795-RA	chr3	3540246	3540643	BSY92_00795	NO	NA	NA
BSY92_00796-RA	chr3	3541868	3543083	BSY92_00796	NO	NA	NA
BSY92_00797-RA	chr3	3543374	3545112	BSY92_00797	NO	NA	NA
BSY92_00798-RA	chr3	3546384	3551319	BSY92_00798	NO	sp|Q02959|HOS3_YEAST	Histone deacetylase HOS3 OS=Saccharomyces cerevisiae
BSY92_00799-RA	chr3	3551129	3554441	BSY92_00799	NO	sp|P0CH09|RL402_YEAST	Ubiquitin-60S ribosomal protein L40 OS=Saccharomyces cerevisiae
BSY92_00800-RA	chr3	3553989	3557690	BSY92_00800	NO	sp|P54781|ERG5_YEAST	Cytochrome P450 61 OS=Saccharomyces cerevisiae
BSY92_00801-RA	chr3	3558795	3560539	BSY92_00801	NO	NA	NA
BSY92_00802-RA	chr3	3559488	3560451	BSY92_00802	NO	sp|E7QBZ1|KRR1_YEASZ	KRR1 small subunit processome component OS=Saccharomyces cerevisiae
BSY92_00803-RA	chr3	3560750	3563407	BSY92_00803	NO	sp|Q9HEV5|ASD4_NEUCR	GATA type zinc finger protein asd-4 OS=Neurospora crassa
BSY92_00804-RA	chr3	3565948	3568309	BSY92_00804	NO	sp|O13942|YEPC_SCHPO	Uncharacterized protein C23H3.12c OS=Schizosaccharomyces pombe
BSY92_00805-RA	chr3	3568298	3570219	BSY92_00805	NO	sp|Q12516|SRF1_YEAST	Regulator of phospholipase D SRF1 OS=Saccharomyces cerevisiae
BSY92_00806-RA	chr3	3570249	3571949	BSY92_00806	NO	sp|O35017|YOGA_BACSU	Uncharacterized zinc-type alcohol dehydrogenase-like protein YogA OS=Bacillus subtilis
BSY92_00807-RA	chr3	3572626	3574931	BSY92_00807	NO	sp|Q9UTQ7|ARP9_SCHPO	SWI/SNF and RSC complexes subunit arp9 OS=Schizosaccharomyces pombe
BSY92_00808-RA	chr3	3575111	3577544	BSY92_00808	NO	sp|Q12362|RIB2_YEAST	Bifunctional protein RIB2 OS=Saccharomyces cerevisiae
BSY92_00809-RA	chr3	3577578	3579408	BSY92_00809	NO	NA	NA
BSY92_00810-RA	chr3	3580195	3583699	BSY92_00810	YES	sp|Q9LIC2|TMN7_ARATH	Transmembrane 9 superfamily member 7 OS=Arabidopsis thaliana
BSY92_00811-RA	chr3	3584280	3588982	BSY92_00811	NO	sp|O94492|YC7B_SCHPO	Uncharacterized aminotransferase C417.11c OS=Schizosaccharomyces pombe
BSY92_00812-RA	chr3	3587122	3588562	BSY92_00812	NO	NA	NA
BSY92_00813-RA	chr3	3590745	3592986	BSY92_00813	YES	sp|A8WMY3|HKE41_CAEBR	Histidine-rich membrane protein KE4 homolog 1 OS=Caenorhabditis briggsae
BSY92_00814-RA	chr3	3593297	3594876	BSY92_00814	NO	sp|Q9P7D8|YOFA_SCHPO	Uncharacterized rhomboid protein P4H10.10, mitochondrial OS=Schizosaccharomyces pombe
BSY92_00815-RA	chr3	3595131	3600825	BSY92_00815	NO	sp|P43100|NIA_BEABA	Nitrate reductase [NADPH] OS=Beauveria bassiana
BSY92_00816-RA	chr3	3595701	3596817	BSY92_00816	NO	sp|P08954|PLC_BACTU	1-phosphatidylinositol phosphodiesterase OS=Bacillus thuringiensis
BSY92_00817-RA	chr3	3602630	3607543	BSY92_00817	NO	sp|Q9HAU5|RENT2_HUMAN	Regulator of nonsense transcripts 2 OS=Homo sapiens
BSY92_00818-RA	chr3	3608559	3613351	BSY92_00818	NO	sp|P78746|CHSD_ASPFU	Chitin synthase D OS=Neosartorya fumigata
BSY92_00819-RA	chr3	3613598	3616989	BSY92_00819	NO	sp|O74225|HSP88_NEUCR	Heat shock protein hsp88 OS=Neurospora crassa
BSY92_00820-RA	chr3	3617142	3621524	BSY92_00820	NO	sp|G0S8G9|IF2P_CHATD	Eukaryotic translation initiation factor 5B OS=Chaetomium thermophilum
BSY92_00821-RA	chr3	3621592	3624160	BSY92_00821	NO	sp|Q99385|VCX1_YEAST	Vacuolar calcium ion transporter OS=Saccharomyces cerevisiae
BSY92_00822-RA	chr3	3625116	3634837	BSY92_00822	NO	sp|Q05549|HRQ1_YEAST	ATP-dependent helicase HRQ1 OS=Saccharomyces cerevisiae
BSY92_00823-RA	chr3	3635398	3637210	BSY92_00823	YES	sp|Q5BCX8|EGLD_EMENI	Endo-beta-1,4-glucanase D OS=Emericella nidulans
BSY92_00824-RA	chr3	3638065	3639823	BSY92_00824	NO	sp|O59804|CH10_SCHPO	10 kDa heat shock protein, mitochondrial OS=Schizosaccharomyces pombe
BSY92_00825-RA	chr3	3640017	3643478	BSY92_00825	NO	sp|O59763|OCA2_SCHPO	Serine/threonine-protein kinase oca2 OS=Schizosaccharomyces pombe
BSY92_00826-RA	chr3	3644572	3645582	BSY92_00826	NO	sp|P53875|RM19_YEAST	54S ribosomal protein L19, mitochondrial OS=Saccharomyces cerevisiae
BSY92_00827-RA	chr3	3645792	3647748	BSY92_00827	NO	sp|Q7RX39|SVF1_NEUCR	Survival factor 1 OS=Neurospora crassa
BSY92_00828-RA	chr3	3647912	3649166	BSY92_00828	NO	sp|P41890|SCN1_SCHPO	Cut9-interacting protein scn1 OS=Schizosaccharomyces pombe
BSY92_00829-RA	chr3	3651973	3652924	BSY92_00829	NO	NA	NA
BSY92_00830-RA	chr3	3653156	3660390	BSY92_00830	NO	sp|Q7RX33|EGT1_NEUCR	Ergothioneine biosynthesis protein 1 OS=Neurospora crassa
BSY92_00831-RA	chr3	3661750	3663870	BSY92_00831	NO	sp|Q7S8M1|FIS1_NEUCR	Mitochondria fission 1 protein OS=Neurospora crassa
BSY92_00832-RA	chr3	3664037	3666801	BSY92_00832	NO	sp|Q4IBU5|SPC24_GIBZE	Probable kinetochore protein SPC24 OS=Gibberella zeae
BSY92_00833-RA	chr3	3665065	3666801	BSY92_00833	NO	sp|P14741|EI2BA_YEAST	Translation initiation factor eIF-2B subunit alpha OS=Saccharomyces cerevisiae
BSY92_00834-RA	chr3	3667186	3668020	BSY92_00834	NO	sp|Q9VXB0|NECAP_DROME	NECAP-like protein CG9132 OS=Drosophila melanogaster
BSY92_00835-RA	chr3	3669815	3669887	BSY92_00835	NA	NA	NA
BSY92_00836-RA	chr3	3670041	3674680	BSY92_00836	NO	sp|Q5ZLV4|NSUN2_CHICK	tRNA
BSY92_00837-RA	chr3	3670047	3674695	BSY92_00837	NO	sp|Q58087|Y674_METJA	Uncharacterized protein MJ0674 OS=Methanocaldococcus jannaschii
BSY92_00838-RA	chr3	3674934	3678316	BSY92_00838	NO	sp|P38860|MTG2_YEAST	GTPase MTG2, mitochondrial OS=Saccharomyces cerevisiae
BSY92_00839-RA	chr3	3680983	3681725	BSY92_00839	NO	NA	NA
BSY92_00840-RA	chr3	3681217	3684534	BSY92_00840	NO	sp|Q9P3W6|YLI2_SCHPO	Uncharacterized protein C458.02c OS=Schizosaccharomyces pombe
BSY92_00841-RA	chr3	3684747	3686378	BSY92_00841	NO	sp|Q757H7|RPAB1_ASHGO	DNA-directed RNA polymerases I, II, and III subunit RPABC1 OS=Ashbya gossypii
BSY92_00842-RA	chr3	3686945	3690660	BSY92_00842	NO	NA	NA
BSY92_00843-RA	chr3	3693473	3697936	BSY92_00843	NO	sp|G2TRN9|YAOB_SCHPO	Uncharacterized transcriptional regulatory protein C11D3.11c OS=Schizosaccharomyces pombe
BSY92_00844-RA	chr3	3699147	3702197	BSY92_00844	NO	sp|Q9C1X4|YKW3_SCHPO	Uncharacterized RING finger protein P32A8.03c OS=Schizosaccharomyces pombe
BSY92_00845-RA	chr3	3702908	3705911	BSY92_00845	NO	sp|Q9CXS4|CENPV_MOUSE	Centromere protein V OS=Mus musculus
BSY92_00846-RA	chr3	3704719	3705700	BSY92_00846	NO	sp|O60116|RBSK_SCHPO	Ribokinase OS=Schizosaccharomyces pombe
BSY92_00847-RA	chr3	3706220	3710122	BSY92_00847	NO	NA	NA
BSY92_00848-RA	chr3	3711150	3713156	BSY92_00848	NO	NA	NA
BSY92_00849-RA	chr3	3713318	3714960	BSY92_00849	NO	NA	NA
BSY92_00850-RA	chr3	3715004	3716376	BSY92_00850	NO	sp|P62783|H4_STRPU	Histone H4 OS=Strongylocentrotus purpuratus
BSY92_00851-RA	chr3	3716550	3720161	BSY92_00851	NO	sp|Q9FF61|SM3L1_ARATH	Putative SWI/SNF-related matrix-associated actin-dependent regulator of chromatin subfamily A member 3-like 1 OS=Arabidopsis thaliana
BSY92_00852-RA	chr3	3720892	3722896	BSY92_00852	NO	NA	NA
BSY92_00853-RA	chr3	3723276	3725618	BSY92_00853	NO	sp|D4AN26|CDO_ARTBC	Cysteine dioxygenase OS=Arthroderma benhamiae
BSY92_00854-RA	chr3	3726221	3730249	BSY92_00854	NO	sp|P35848|TOM20_NEUCR	Mitochondrial import receptor subunit tom20 OS=Neurospora crassa
BSY92_00855-RA	chr3	3726336	3728781	BSY92_00855	NO	sp|Q08960|TYW1_YEAST	S-adenosyl-L-methionine-dependent tRNA 4-demethylwyosine synthase OS=Saccharomyces cerevisiae
BSY92_00856-RA	chr3	3730532	3733212	BSY92_00856	NO	sp|Q7S8B6|EXO84_NEUCR	Exocyst complex component exo84 OS=Neurospora crassa
BSY92_00857-RA	chr3	3733910	3738851	BSY92_00857	NO	sp|P48580|PP2A1_NEUCR	Serine/threonine-protein phosphatase PP2A catalytic subunit OS=Neurospora crassa
BSY92_00858-RA	chr3	3736579	3741597	BSY92_00858	NO	sp|P22219|VPS15_YEAST	Serine/threonine-protein kinase VPS15 OS=Saccharomyces cerevisiae
BSY92_00859-RA	chr3	3743367	3744744	BSY92_00859	NO	NA	NA
BSY92_00860-RA	chr3	3750023	3753935	BSY92_00860	NO	NA	NA
BSY92_00861-RA	chr3	3754246	3757332	BSY92_00861	NO	sp|P0C197|CLCNX_USTMA	Probable chloride channel protein UM03490-D OS=Ustilago maydis
BSY92_00862-RA	chr3	3757799	3760312	BSY92_00862	NO	sp|C6Y4D0|YCGV_SCHPO	Putative transcription factor C16C4.22 OS=Schizosaccharomyces pombe
BSY92_00863-RA	chr3	3759138	3760434	BSY92_00863	NO	sp|Q7S9P4|RU2A_NEUCR	U2 small nuclear ribonucleoprotein A' OS=Neurospora crassa
BSY92_00864-RA	chr3	3760554	3762136	BSY92_00864	NO	NA	NA
BSY92_00865-RA	chr3	3762821	3763625	BSY92_00865	NO	sp|A4QW40|T2AG_MAGO7	Transcription initiation factor IIA subunit 2 OS=Magnaporthe oryzae
BSY92_00866-RA	chr3	3763794	3767600	BSY92_00866	NO	sp|O14046|VATO_SCHPO	Probable V-type proton ATPase 20 kDa proteolipid subunit OS=Schizosaccharomyces pombe
BSY92_00867-RA	chr3	3764895	3767570	BSY92_00867	NO	sp|Q8BUV3|GEPH_MOUSE	Gephyrin OS=Mus musculus
BSY92_00868-RA	chr3	3767711	3769318	BSY92_00868	NO	sp|Q9UU90|POP5_SCHPO	Ribonuclease P/MRP protein subunit POP5 OS=Schizosaccharomyces pombe
BSY92_00869-RA	chr3	3767711	3769867	BSY92_00869	NO	sp|Q08726|GPN2_YEAST	GPN-loop GTPase 2 OS=Saccharomyces cerevisiae
BSY92_00870-RA	chr3	3770091	3772546	BSY92_00870	NO	sp|Q9C701|BUB32_ARATH	Mitotic checkpoint protein BUB3.2 OS=Arabidopsis thaliana
BSY92_00871-RA	chr3	3772529	3774972	BSY92_00871	NO	sp|P0A5F6|Y1866_MYCBO	Putative serine esterase Mb1866c OS=Mycobacterium bovis
BSY92_00872-RA	chr3	3775109	3777873	BSY92_00872	NO	NA	NA
BSY92_00873-RA	chr3	3779930	3780360	BSY92_00873	NO	NA	NA
BSY92_00874-RA	chr3	3781245	3783171	BSY92_00874	YES	NA	NA
BSY92_00875-RA	chr3	3786696	3786801	BSY92_00875	NA	NA	NA
BSY92_00876-RA	chr3	3788785	3795358	BSY92_00876	NO	NA	NA
BSY92_00877-RA	chr3	3792818	3795057	BSY92_00877	NO	sp|Q12324|YVC1_YEAST	Calcium channel YVC1 OS=Saccharomyces cerevisiae
BSY92_00878-RA	chr3	3796106	3798184	BSY92_00878	NO	sp|Q1MTR1|IRC3_SCHPO	Putative mitochondrial ATP-dependent helicase irc3 OS=Schizosaccharomyces pombe
BSY92_00879-RA	chr3	3798723	3800640	BSY92_00879	NO	NA	NA
BSY92_00880-RA	chr3	3800757	3804474	BSY92_00880	NO	sp|Q9LMT2|PAPS1_ARATH	Nuclear poly(A) polymerase 1 OS=Arabidopsis thaliana
BSY92_00881-RA	chr3	3805257	3805353	BSY92_00881	NA	NA	NA
BSY92_00882-RA	chr3	3805606	3805936	BSY92_00882	YES	NA	NA
BSY92_00883-RA	chr3	3807910	3808771	BSY92_00883	YES	NA	NA
BSY92_00884-RA	chr3	3808971	3815214	BSY92_00884	NO	sp|O60072|MUG81_SCHPO	Putative helicase mug81 OS=Schizosaccharomyces pombe
BSY92_00885-RA	chr3	3815326	3816966	BSY92_00885	NO	sp|O60073|YKT6_SCHPO	Synaptobrevin homolog ykt6 OS=Schizosaccharomyces pombe
BSY92_00886-RA	chr3	3818505	3820749	BSY92_00886	NO	NA	NA
BSY92_00887-RA	chr3	3821886	3822236	BSY92_00887	NO	NA	NA
BSY92_00888-RA	chr3	3824777	3825921	BSY92_00888	NO	sp|P39825|PROF_SCHPO	Profilin OS=Schizosaccharomyces pombe
BSY92_00889-RA	chr3	3826615	3827308	BSY92_00889	NO	sp|Q03554|GOT1_YEAST	Protein transport protein GOT1 OS=Saccharomyces cerevisiae
BSY92_00890-RA	chr3	3828393	3828981	BSY92_00890	NO	sp|Q9UTE8|IES6_SCHPO	Chromatin-remodeling complex subunit ies6 OS=Schizosaccharomyces pombe
BSY92_00891-RA	chr3	3829310	3830185	BSY92_00891	NO	sp|Q50HP4|DAD4_SCHPO	DASH complex subunit dad4 OS=Schizosaccharomyces pombe
BSY92_00892-RA	chr3	3830214	3836232	BSY92_00892	NO	sp|Q9Y7X8|ARP5_SCHPO	Actin-like protein arp5 OS=Schizosaccharomyces pombe
BSY92_00893-RA	chr3	3833201	3835894	BSY92_00893	NO	sp|Q2UNX4|KAPC_ASPOR	Putative transcription factor kapC OS=Aspergillus oryzae
BSY92_00894-RA	chr3	3836423	3838553	BSY92_00894	NO	sp|Q07N39|PHS_RHOP5	Putative pterin-4-alpha-carbinolamine dehydratase OS=Rhodopseudomonas palustris
BSY92_00895-RA	chr3	3837777	3838874	BSY92_00895	NO	sp|Q9UUH4|MSMO_SCHPO	Methylsterol monooxygenase OS=Schizosaccharomyces pombe
BSY92_00896-RA	chr3	3840145	3843115	BSY92_00896	NO	sp|O74963|NCA2_SCHPO	Nuclear control of ATPase protein 2 OS=Schizosaccharomyces pombe
BSY92_00897-RA	chr3	3843484	3846964	BSY92_00897	NO	sp|P17609|YPT2_SCHPO	GTP-binding protein ypt2 OS=Schizosaccharomyces pombe
BSY92_00898-RA	chr3	3845636	3846899	BSY92_00898	NO	NA	NA
BSY92_00899-RA	chr3	3847224	3851815	BSY92_00899	NO	sp|O60058|AFG2_SCHPO	ATPase family gene 2 protein OS=Schizosaccharomyces pombe
BSY92_00900-RA	chr3	3850049	3851791	BSY92_00900	NO	sp|P40350|ALG5_YEAST	Dolichyl-phosphate beta-glucosyltransferase OS=Saccharomyces cerevisiae
BSY92_00901-RA	chr3	3852273	3854853	BSY92_00901	NO	NA	NA
BSY92_00902-RA	chr3	3857524	3861860	BSY92_00902	NO	sp|Q9Y7J8|YGL1_SCHPO	Uncharacterized protein C216.01c OS=Schizosaccharomyces pombe
BSY92_00903-RA	chr3	3862909	3864514	BSY92_00903	NO	sp|Q92206|ERG1_CANAL	Squalene monooxygenase OS=Candida albicans
BSY92_00904-RA	chr3	3866695	3869731	BSY92_00904	NO	NA	NA
BSY92_00905-RA	chr3	3870111	3871882	BSY92_00905	NO	sp|Q03829|YM39_YEAST	Uncharacterized mitochondrial carrier YMR166C OS=Saccharomyces cerevisiae
BSY92_00906-RA	chr3	3872588	3873385	BSY92_00906	NO	sp|Q9UST2|IMP2L_SCHPO	Mitochondrial inner membrane protease subunit 2 OS=Schizosaccharomyces pombe
BSY92_00907-RA	chr3	3874050	3875224	BSY92_00907	NO	sp|P56286|IF2A_SCHPO	Eukaryotic translation initiation factor 2 subunit alpha OS=Schizosaccharomyces pombe
BSY92_00908-RA	chr3	3875793	3881296	BSY92_00908	NO	sp|A4QVZ8|NTE1_MAGO7	Lysophospholipase NTE1 OS=Magnaporthe oryzae
BSY92_00909-RA	chr3	3881867	3882395	BSY92_00909	NO	NA	NA
BSY92_00910-RA	chr3	3882605	3885956	BSY92_00910	NO	sp|Q3SZ01|SH3Y1_BOVIN	SH3 domain-containing YSC84-like protein 1 OS=Bos taurus
BSY92_00911-RA	chr3	3886937	3888109	BSY92_00911	NO	NA	NA
BSY92_00912-RA	chr3	3890279	3891263	BSY92_00912	YES	NA	NA
BSY92_00913-RA	chr3	3892436	3893723	BSY92_00913	NO	NA	NA
BSY92_00914-RA	chr3	3894954	3895401	BSY92_00914	NO	NA	NA
BSY92_00915-RA	chr3	3896309	3902748	BSY92_00915	NO	sp|Q01373|FOX2_NEUCR	Peroxisomal hydratase-dehydrogenase-epimerase OS=Neurospora crassa
BSY92_00916-RA	chr3	3896641	3898792	BSY92_00916	NO	sp|P58283|RN216_MOUSE	E3 ubiquitin-protein ligase RNF216 OS=Mus musculus
BSY92_00917-RA	chr3	3903824	3907628	BSY92_00917	NO	sp|Q9UUH3|MUG58_SCHPO	Uncharacterized kinase mug58 OS=Schizosaccharomyces pombe
BSY92_00918-RA	chr3	3905401	3907243	BSY92_00918	NO	NA	NA
BSY92_00919-RA	chr3	3908968	3910000	BSY92_00919	NO	sp|Q7S8Z0|NBP35_NEUCR	Cytosolic Fe-S cluster assembly factor nbp35 OS=Neurospora crassa
BSY92_00920-RA	chr3	3909924	3911080	BSY92_00920	NO	sp|O13808|GMF1_SCHPO	Actin-depolymerizing factor gmf1 OS=Schizosaccharomyces pombe
BSY92_00921-RA	chr3	3911107	3913193	BSY92_00921	NO	sp|Q03219|YM44_YEAST	Uncharacterized protein YMR178W OS=Saccharomyces cerevisiae
BSY92_00922-RA	chr3	3916859	3918998	BSY92_00922	NO	sp|O42785|RASL_COLTR	Ras-like protein OS=Colletotrichum trifolii
BSY92_00923-RA	chr3	3919784	3922707	BSY92_00923	YES	sp|D4B1B1|ALS1_ARTBC	Agglutinin-like protein ARB_02240 OS=Arthroderma benhamiae
BSY92_00924-RA	chr3	3924946	3925295	BSY92_00924	NO	NA	NA
BSY92_00925-RA	chr3	3925817	3930301	BSY92_00925	YES	sp|D4AYG1|KLDC1_ARTBC	Kelch repeat-containing protein ARB_01230 OS=Arthroderma benhamiae
BSY92_00926-RA	chr3	3930384	3932602	BSY92_00926	NO	sp|O14249|CLD1_SCHPO	probable cardiolipin-specific deacylase, mitochondrial OS=Schizosaccharomyces pombe
BSY92_00927-RA	chr3	3933442	3934852	BSY92_00927	NO	sp|Q9USQ0|SPO7_SCHPO	Sporulation-specific protein spo7 OS=Schizosaccharomyces pombe
BSY92_00928-RA	chr3	3936034	3936994	BSY92_00928	NO	sp|Q5RDP3|STYX_PONAB	Serine/threonine/tyrosine-interacting protein OS=Pongo abelii
BSY92_00929-RA	chr3	3938432	3941680	BSY92_00929	NO	sp|P36627|BYR3_SCHPO	Cellular nucleic acid-binding protein homolog OS=Schizosaccharomyces pombe
BSY92_00930-RA	chr3	3941906	3947820	BSY92_00930	NO	sp|Q9Y8G8|TOP2_PENCH	DNA topoisomerase 2 OS=Penicillium chrysogenum
BSY92_00931-RA	chr3	3951457	3951673	BSY92_00931	NO	NA	NA
BSY92_00932-RA	chr3	3954013	3956047	BSY92_00932	NO	sp|P40489|XBP1_YEAST	Transcriptional repressor XBP1 OS=Saccharomyces cerevisiae
BSY92_00933-RA	chr3	3956671	3958036	BSY92_00933	NO	sp|O13754|CNS1_SCHPO	Hsp70/Hsp90 co-chaperone cns1 OS=Schizosaccharomyces pombe
BSY92_00934-RA	chr3	3958834	3961593	BSY92_00934	NO	sp|P25351|YCR3_YEAST	Uncharacterized membrane protein YCR023C OS=Saccharomyces cerevisiae
BSY92_00935-RA	chr3	3965438	3967088	BSY92_00935	NO	sp|Q05533|INM2_YEAST	Inositol monophosphatase 2 OS=Saccharomyces cerevisiae
BSY92_00936-RA	chr3	3967529	3968985	BSY92_00936	NO	NA	NA
BSY92_00937-RA	chr3	3969384	3971427	BSY92_00937	NO	sp|O00107|PHYA_THIHE	3-phytase A OS=Thielavia heterothallica
BSY92_00938-RA	chr3	3971904	3973984	BSY92_00938	YES	NA	NA
BSY92_00939-RA	chr3	3975902	3978048	BSY92_00939	YES	sp|B8NM74|USTQ_ASPFN	Tyrosinase ustQ OS=Aspergillus flavus
BSY92_00940-RA	chr3	3979365	3981765	BSY92_00940	NO	NA	NA
BSY92_00941-RA	chr3	3982473	3987158	BSY92_00941	NO	sp|Q99161|SEC62_YARLI	Translocation protein SEC62 OS=Yarrowia lipolytica
BSY92_00942-RA	chr3	3983099	3987273	BSY92_00942	NO	sp|P16966|TTR_PSEAJ	Acetyltransferase OS=Pseudomonas amygdali pv. tabaci
BSY92_00943-RA	chr3	3987780	3991050	BSY92_00943	NO	sp|P97813|PLD2_MOUSE	Phospholipase D2 OS=Mus musculus
BSY92_00944-RA	chr3	3990235	3994493	BSY92_00944	YES	sp|P87178|YB1D_SCHPO	Uncharacterized protein C3D6.13c OS=Schizosaccharomyces pombe
BSY92_00945-RA	chr3	3995333	3997130	BSY92_00945	NO	sp|Q9USG9|TYDP1_SCHPO	Probable tyrosyl-DNA phosphodiesterase OS=Schizosaccharomyces pombe
BSY92_00946-RA	chr3	3997374	3998390	BSY92_00946	NO	sp|O01805|ACBP1_CAEEL	Acyl-CoA-binding protein homolog 1 OS=Caenorhabditis elegans
BSY92_00947-RA	chr3	4007304	4007319	BSY92_00947	NO	NA	NA
BSY92_00948-RA	chr3	4007319	4010121	BSY92_00948	NO	NA	NA
BSY92_00949-RA	chr3	4030630	4032083	BSY92_00949	NO	NA	NA
BSY92_00950-RA	chr3	4033484	4037220	BSY92_00950	NO	sp|L7IIY8|END3_MAGOY	Actin cytoskeleton-regulatory complex protein END3 OS=Magnaporthe oryzae
BSY92_00951-RA	chr3	4033683	4035103	BSY92_00951	NO	sp|Q54NS8|AIFB_DICDI	Apoptosis-inducing factor homolog B OS=Dictyostelium discoideum
BSY92_00952-RA	chr3	4037920	4039547	BSY92_00952	NO	NA	NA
BSY92_00953-RA	chr3	4039613	4039967	BSY92_00953	NO	NA	NA
BSY92_00954-RA	chr3	4041350	4043326	BSY92_00954	NO	sp|O23016|KCAB_ARATH	Probable voltage-gated potassium channel subunit beta OS=Arabidopsis thaliana
BSY92_00955-RA	chr3	4043585	4045426	BSY92_00955	NO	sp|O59715|DEGS_SCHPO	Sphingolipid delta(4)-desaturase OS=Schizosaccharomyces pombe
BSY92_00956-RA	chr3	4045614	4047798	BSY92_00956	NO	sp|O60119|YH75_SCHPO	Vesicle-associated membrane protein-associated protein C16G5.05c OS=Schizosaccharomyces pombe
BSY92_00957-RA	chr3	4047787	4050998	BSY92_00957	NO	sp|Q6NXA9|UBXN1_DANRE	UBX domain-containing protein 1 OS=Danio rerio
BSY92_00958-RA	chr3	4050569	4051611	BSY92_00958	NO	sp|P49148|RLA1_ALTAL	60S acidic ribosomal protein P1 OS=Alternaria alternata
BSY92_00959-RA	chr3	4051819	4054937	BSY92_00959	NO	sp|Q9P6K3|YLF8_SCHPO	UPF0662 protein C30C2.08 OS=Schizosaccharomyces pombe
BSY92_00960-RA	chr3	4054585	4055351	BSY92_00960	NO	sp|S0DRX0|FUB2_GIBF5	Fusaric acid biosynthesis protein 2 OS=Gibberella fujikuroi
BSY92_00961-RA	chr3	4055804	4058198	BSY92_00961	NO	sp|P42698|DR111_ARATH	DNA-damage-repair/toleration protein DRT111, chloroplastic OS=Arabidopsis thaliana
BSY92_00962-RA	chr3	4058194	4060986	BSY92_00962	YES	sp|D4AZK9|ECM33_ARTBC	Cell surface GPI-anchored protein ARB_01627 OS=Arthroderma benhamiae
BSY92_00963-RA	chr3	4065056	4067640	BSY92_00963	NO	sp|P22134|MAG_YEAST	DNA-3-methyladenine glycosylase OS=Saccharomyces cerevisiae
BSY92_00964-RA	chr3	4068658	4071804	BSY92_00964	NO	sp|P32629|ANP1_YEAST	Mannan polymerase II complex ANP1 subunit OS=Saccharomyces cerevisiae
BSY92_00965-RA	chr3	4072037	4073486	BSY92_00965	NO	sp|Q871K1|QCR7_NEUCR	Cytochrome b-c1 complex subunit 7 OS=Neurospora crassa
BSY92_00966-RA	chr3	4074801	4076185	BSY92_00966	NO	sp|P40556|YIA6_YEAST	Mitochondrial nicotinamide adenine dinucleotide transporter 1 OS=Saccharomyces cerevisiae
BSY92_00967-RA	chr3	4076463	4077450	BSY92_00967	NO	NA	NA
BSY92_00968-RA	chr3	4077644	4082305	BSY92_00968	NO	NA	NA
BSY92_00969-RA	chr3	4083256	4086779	BSY92_00969	NO	NA	NA
BSY92_00970-RA	chr3	4088072	4090793	BSY92_00970	NO	sp|Q4I8E9|PNS1_GIBZE	Protein PNS1 OS=Gibberella zeae
BSY92_00971-RA	chr3	4090926	4094551	BSY92_00971	NO	sp|Q9Y8H7|SPEE_NEUCR	Spermidine synthase OS=Neurospora crassa
BSY92_00972-RA	chr3	4095369	4098450	BSY92_00972	NO	sp|Q6DDT1|INO1B_XENLA	Inositol-3-phosphate synthase 1-B OS=Xenopus laevis
BSY92_00973-RA	chr3	4102927	4106337	BSY92_00973	NO	sp|P36166|PXL1_YEAST	Paxillin-like protein 1 OS=Saccharomyces cerevisiae
BSY92_00974-RA	chr3	4107032	4109307	BSY92_00974	NO	sp|O74976|FAT2_SCHPO	Putative peroxisomal-coenzyme A synthetase OS=Schizosaccharomyces pombe
BSY92_00975-RA	chr3	4109647	4112010	BSY92_00975	NO	sp|Q2KJG8|BCKD_BOVIN	[3-methyl-2-oxobutanoate dehydrogenase [lipoamide]] kinase, mitochondrial OS=Bos taurus
BSY92_00976-RA	chr3	4112808	4113993	BSY92_00976	NO	sp|O74989|YJZC_SCHPO	Uncharacterized protein C338.12 OS=Schizosaccharomyces pombe
BSY92_00977-RA	chr3	4114069	4118015	BSY92_00977	NO	sp|O94653|BMS1_SCHPO	Ribosome biogenesis protein bms1 OS=Schizosaccharomyces pombe
BSY92_00978-RA	chr3	4118387	4120738	BSY92_00978	NO	sp|Q92253|RCO3_NEUCR	Probable glucose transporter rco-3 OS=Neurospora crassa
BSY92_00979-RA	chr3	4121700	4122142	BSY92_00979	NO	NA	NA
BSY92_00980-RA	chr3	4124828	4126448	BSY92_00980	NO	sp|Q59093|ELH1_ACIAD	3-oxoadipate enol-lactonase 1 OS=Acinetobacter baylyi
BSY92_00981-RA	chr3	4127452	4133009	BSY92_00981	NO	sp|Q9LQV2|RDR1_ARATH	RNA-dependent RNA polymerase 1 OS=Arabidopsis thaliana
BSY92_00982-RA	chr3	4133695	4135576	BSY92_00982	NO	sp|Q2U1F3|LAPA_ASPOR	Leucine aminopeptidase A OS=Aspergillus oryzae
BSY92_00983-RA	chr3	4136024	4136515	BSY92_00983	NO	NA	NA
BSY92_00984-RA	chr3	4137293	4140333	BSY92_00984	NO	sp|P38264|PHO88_YEAST	Inorganic phosphate transport protein PHO88 OS=Saccharomyces cerevisiae
BSY92_00985-RA	chr3	4137420	4138870	BSY92_00985	NO	sp|P53709|RAD14_CANAL	DNA repair protein RAD14 OS=Candida albicans
BSY92_00986-RA	chr3	4141227	4146816	BSY92_00986	NO	sp|Q70M86|STRN_SORMK	Striatin Pro11 OS=Sordaria macrospora
BSY92_00987-RA	chr3	4145936	4148875	BSY92_00987	NO	NA	NA
BSY92_00988-RA	chr3	4149579	4150616	BSY92_00988	NO	NA	NA
BSY92_00989-RA	chr3	4151066	4155642	BSY92_00989	NO	sp|A4QVR2|H2AZ_MAGO7	Histone H2A.Z OS=Magnaporthe oryzae
BSY92_00990-RA	chr3	4154414	4155419	BSY92_00990	NO	sp|Q9P7T7|POF1L_SCHPO	Putative nicotinamide mononucleotide adenylyltransferase OS=Schizosaccharomyces pombe
BSY92_00991-RA	chr3	4155785	4155874	BSY92_00991	NA	NA	NA
BSY92_00992-RA	chr3	4156848	4158426	BSY92_00992	NO	NA	NA
BSY92_00993-RA	chr3	4159757	4160250	BSY92_00993	NO	NA	NA
BSY92_00994-RA	chr3	4160583	4161999	BSY92_00994	YES	NA	NA
BSY92_00995-RA	chr3	4163525	4164140	BSY92_00995	NO	NA	NA
BSY92_00996-RA	chr3	4164788	4168728	BSY92_00996	NO	sp|Q09868|CIP2_SCHPO	RNA-binding post-transcriptional regulator cip2 OS=Schizosaccharomyces pombe
BSY92_00997-RA	chr3	4172408	4173707	BSY92_00997	NO	NA	NA
BSY92_00998-RA	chr3	4173953	4175238	BSY92_00998	NO	NA	NA
BSY92_00999-RA	chr3	4177511	4181135	BSY92_00999	NO	sp|Q59ZC8|FHL1_CANAL	Fork-head transcriptional regulator FHL1 OS=Candida albicans
BSY92_01000-RA	chr3	4181762	4182492	BSY92_01000	NO	sp|Q8X0J4|CYB5L_NEUCR	Putative cytochrome b5 B11H24.095 OS=Neurospora crassa
BSY92_01001-RA	chr3	4183047	4184040	BSY92_01001	YES	NA	NA
BSY92_01002-RA	chr3	4188068	4194513	BSY92_01002	NO	sp|O13395|CHS6_USTMA	Chitin synthase 6 OS=Ustilago maydis
BSY92_01003-RA	chr3	4196313	4202918	BSY92_01003	NO	sp|Q4P9K9|CHS8_USTMA	Chitin synthase 8 OS=Ustilago maydis
BSY92_01004-RA	chr3	4203833	4205191	BSY92_01004	YES	sp|C5FFM0|LAP1_ARTOC	Leucine aminopeptidase 1 OS=Arthroderma otae
BSY92_01005-RA	chr3	4205522	4206751	BSY92_01005	YES	NA	NA
BSY92_01006-RA	chr3	4207952	4209555	BSY92_01006	YES	NA	NA
BSY92_01007-RA	chr3	4209730	4211705	BSY92_01007	NO	sp|P53733|RT19_YEAST	37S ribosomal protein S19, mitochondrial OS=Saccharomyces cerevisiae
BSY92_01008-RA	chr3	4209827	4211417	BSY92_01008	NO	sp|O60171|TAF10_SCHPO	Transcription initiation factor TFIID subunit 10 OS=Schizosaccharomyces pombe
BSY92_01009-RA	chr3	4212804	4213663	BSY92_01009	NO	sp|Q9P7G8|YLKC_SCHPO	UPF0382 membrane protein C1782.12c OS=Schizosaccharomyces pombe
BSY92_01010-RA	chr3	4213706	4216529	BSY92_01010	NO	NA	NA
BSY92_01011-RA	chr3	4218771	4222961	BSY92_01011	YES	NA	NA
BSY92_01012-RA	chr3	4224076	4224642	BSY92_01012	YES	NA	NA
BSY92_01013-RA	chr3	4226316	4228032	BSY92_01013	NO	NA	NA
BSY92_01014-RA	chr3	4229071	4234532	BSY92_01014	NO	sp|P56213|ALR_MOUSE	FAD-linked sulfhydryl oxidase ALR OS=Mus musculus
BSY92_01015-RA	chr3	4232997	4233989	BSY92_01015	NO	sp|P87214|HEM4_SCHPO	Uroporphyrinogen-III synthase OS=Schizosaccharomyces pombe
BSY92_01016-RA	chr3	4234785	4239883	BSY92_01016	NO	sp|Q00859|MAPK_FUSSO	Mitogen-activated protein kinase OS=Fusarium solani subsp. pisi
BSY92_01017-RA	chr3	4235137	4236379	BSY92_01017	NO	sp|Q7S4P1|OXR1_NEUCR	Oxidation resistance protein 1 OS=Neurospora crassa
BSY92_01018-RA	chr3	4242472	4246051	BSY92_01018	NO	sp|A4QUL1|SEC24_MAGO7	Protein transport protein SEC24 OS=Magnaporthe oryzae
BSY92_01019-RA	chr3	4246236	4247950	BSY92_01019	NO	NA	NA
BSY92_01020-RA	chr3	4246430	4251359	BSY92_01020	NO	sp|Q5ANB1|WOR2_CANAL	White-opaque regulator 1 OS=Candida albicans
BSY92_01021-RA	chr3	4252047	4253316	BSY92_01021	NO	NA	NA
BSY92_01022-RA	chr3	4256330	4261754	BSY92_01022	NO	sp|P52918|MSN5_YEAST	Protein MSN5 OS=Saccharomyces cerevisiae
BSY92_01023-RA	chr3	4262432	4265958	BSY92_01023	NO	sp|Q51WZ9|ATG9_MAGO7	Autophagy-related protein 9 OS=Magnaporthe oryzae
BSY92_01024-RA	chr3	4266196	4271923	BSY92_01024	NO	sp|P39955|SAP1_YEAST	Protein SAP1 OS=Saccharomyces cerevisiae
BSY92_01025-RA	chr3	4271940	4273383	BSY92_01025	NO	sp|A7HM43|RS17_FERNB	30S ribosomal protein S17 OS=Fervidobacterium nodosum
BSY92_01026-RA	chr3	4273494	4276216	BSY92_01026	NO	sp|Q9C291|MRE11_NEUCR	Double-strand break repair protein mus-23 OS=Neurospora crassa
BSY92_01027-RA	chr3	4276422	4278010	BSY92_01027	NO	sp|Q9ZPW2|APC10_ARATH	Anaphase-promoting complex subunit 10 OS=Arabidopsis thaliana
BSY92_01028-RA	chr3	4278336	4285744	BSY92_01028	NO	NA	NA
BSY92_01029-RA	chr3	4286050	4289044	BSY92_01029	NO	sp|O74534|SLY1_SCHPO	Protein sly1 OS=Schizosaccharomyces pombe
BSY92_01030-RA	chr3	4289164	4293629	BSY92_01030	NO	sp|P30588|CHS3_NEUCR	Chitin synthase 3 OS=Neurospora crassa
BSY92_01031-RA	chr3	4295999	4297807	BSY92_01031	NO	sp|P17423|KHSE_YEAST	Homoserine kinase OS=Saccharomyces cerevisiae
BSY92_01032-RA	chr3	4298224	4303809	BSY92_01032	NO	sp|P38673|ACTZ_NEUCR	Actin-like protein OS=Neurospora crassa
BSY92_01033-RA	chr3	4299748	4300420	BSY92_01033	NO	NA	NA
BSY92_01034-RA	chr3	4304460	4304883	BSY92_01034	NO	NA	NA
BSY92_01035-RA	chr3	4306655	4307978	BSY92_01035	NO	sp|Q9SL95|MOT1_ARATH	Molybdate transporter 1 OS=Arabidopsis thaliana
BSY92_01036-RA	chr3	4308256	4309422	BSY92_01036	NO	sp|Q96CD2|COAC_HUMAN	Phosphopantothenoylcysteine decarboxylase OS=Homo sapiens
BSY92_01037-RA	chr3	4310305	4312547	BSY92_01037	NO	sp|Q91ZT7|ASB10_MOUSE	Ankyrin repeat and SOCS box protein 10 OS=Mus musculus
BSY92_01038-RA	chr3	4313131	4314027	BSY92_01038	NO	sp|Q6YFE4|GLRX5_LACKL	Monothiol glutaredoxin-5, mitochondrial OS=Lachancea kluyveri
BSY92_01039-RA	chr3	4314252	4316259	BSY92_01039	NO	sp|O05218|YWRD_BACSU	Putative gamma-glutamyltransferase YwrD OS=Bacillus subtilis
BSY92_01040-RA	chr3	4316389	4319455	BSY92_01040	NO	sp|Q12109|SYWC_YEAST	Tryptophan--tRNA ligase, cytoplasmic OS=Saccharomyces cerevisiae
BSY92_01041-RA	chr3	4319797	4321393	BSY92_01041	NO	sp|Q09691|RF1M_SCHPO	Putative peptide chain release factor 1, mitochondrial OS=Schizosaccharomyces pombe
BSY92_01042-RA	chr3	4323316	4325531	BSY92_01042	YES	sp|D4AQA7|PEPS_ARTBC	Probable serine carboxypeptidase ARB_06414 OS=Arthroderma benhamiae
BSY92_01043-RA	chr3	4326517	4327216	BSY92_01043	NO	sp|Q05776|UPS1_YEAST	Protein UPS1, mitochondrial OS=Saccharomyces cerevisiae
BSY92_01044-RA	chr3	4328018	4331740	BSY92_01044	NO	sp|O94264|YORF_SCHPO	Uncharacterized RING finger protein P8B7.15c OS=Schizosaccharomyces pombe
BSY92_01045-RA	chr3	4331776	4333376	BSY92_01045	NO	sp|A4QUI2|GET3_MAGO7	ATPase GET3 OS=Magnaporthe oryzae
BSY92_01046-RA	chr3	4333682	4338030	BSY92_01046	NO	NA	NA
BSY92_01047-RA	chr3	4334256	4334772	BSY92_01047	NO	sp|Q4VYA5|HIUH_SALDU	5-hydroxyisourate hydrolase OS=Salmonella dublin
BSY92_01048-RA	chr3	4340290	4344207	BSY92_01048	NO	sp|Q09697|RGA8_SCHPO	Rho-GTPase-activating protein 8 OS=Schizosaccharomyces pombe
BSY92_01049-RA	chr3	4345155	4347391	BSY92_01049	NO	sp|E9CV02|DPEP2_COCPS	Putative dipeptidase CPSG_01350 OS=Coccidioides posadasii
BSY92_01050-RA	chr3	4346184	4347714	BSY92_01050	NO	sp|P53937|SWS2_YEAST	37S ribosomal protein SWS2, mitochondrial OS=Saccharomyces cerevisiae
BSY92_01051-RA	chr3	4347888	4350076	BSY92_01051	NO	sp|Q8N6Q8|MET25_HUMAN	Methyltransferase-like protein 25 OS=Homo sapiens
BSY92_01052-RA	chr3	4350442	4353112	BSY92_01052	YES	NA	NA
BSY92_01053-RA	chr3	4357046	4358066	BSY92_01053	NO	sp|P54121|AIG2_ARATH	Protein AIG2 OS=Arabidopsis thaliana
BSY92_01054-RA	chr3	4358699	4359581	BSY92_01054	NO	sp|P25637|YIH1_YEAST	Protein IMPACT homolog OS=Saccharomyces cerevisiae
BSY92_01055-RA	chr3	4359766	4361142	BSY92_01055	NO	NA	NA
BSY92_01056-RA	chr3	4364095	4376597	BSY92_01056	NO	sp|Q9HFE8|TRA1_SCHPO	Transcription-associated protein 1 OS=Schizosaccharomyces pombe
BSY92_01057-RA	chr3	4377058	4380597	BSY92_01057	NO	sp|Q9JMI1|AACS_RAT	Acetoacetyl-CoA synthetase OS=Rattus norvegicus
BSY92_01058-RA	chr3	4381329	4383863	BSY92_01058	NO	NA	NA
BSY92_01059-RA	chr3	4386248	4390791	BSY92_01059	NO	sp|Q8AYS7|CENPI_CHICK	Centromere protein I OS=Gallus gallus
BSY92_01060-RA	chr3	4389564	4390551	BSY92_01060	NO	sp|Q7Z991|YE31_SCHPO	Uncharacterized ABC transporter ATP-binding protein C20G4.01 OS=Schizosaccharomyces pombe
BSY92_01061-RA	chr3	4390866	4392980	BSY92_01061	NO	sp|P38679|COT1_NEUCR	Serine/threonine-protein kinase cot-1 OS=Neurospora crassa
BSY92_01062-RA	chr3	4394596	4397924	BSY92_01062	NO	sp|Q28D01|WDR26_XENTR	WD repeat-containing protein 26 OS=Xenopus tropicalis
BSY92_01063-RA	chr3	4398285	4401733	BSY92_01063	NO	sp|Q9URZ5|VPS1_SCHPO	Vacuolar protein sorting-associated protein 1 OS=Schizosaccharomyces pombe
BSY92_01064-RA	chr3	4403132	4404344	BSY92_01064	NO	sp|Q8J0F0|CEFD2_ACRCH	Isopenicillin N epimerase component 2 OS=Acremonium chrysogenum
BSY92_01065-RA	chr3	4406116	4408930	BSY92_01065	NO	NA	NA
BSY92_01066-RA	chr3	4409240	4410701	BSY92_01066	NO	sp|Q06668|OMS1_YEAST	Methyltransferase OMS1, mitochondrial OS=Saccharomyces cerevisiae
BSY92_01067-RA	chr3	4411269	4412976	BSY92_01067	NO	sp|Q9W625|IMPCT_XENLA	Protein IMPACT OS=Xenopus laevis
BSY92_01068-RA	chr3	4413778	4415660	BSY92_01068	NO	sp|Q05493|THIK_YARLI	3-ketoacyl-CoA thiolase, peroxisomal OS=Yarrowia lipolytica
BSY92_01069-RA	chr3	4415910	4418145	BSY92_01069	NO	sp|Q9I4V0|2NPD_PSEAE	Nitronate monooxygenase OS=Pseudomonas aeruginosa
BSY92_01070-RA	chr3	4418322	4420609	BSY92_01070	YES	NA	NA
BSY92_01071-RA	chr3	4422168	4424370	BSY92_01071	NO	NA	NA
BSY92_01072-RA	chr3	4425999	4427403	BSY92_01072	NO	sp|P47150|RT07_YEAST	37S ribosomal protein S7, mitochondrial OS=Saccharomyces cerevisiae
BSY92_01073-RA	chr3	4428838	4432253	BSY92_01073	NO	sp|P87132|YFK5_SCHPO	Uncharacterized protein C167.05 OS=Schizosaccharomyces pombe
BSY92_01074-RA	chr3	4433344	4436056	BSY92_01074	NO	NA	NA
BSY92_01075-RA	chr3	4436298	4439913	BSY92_01075	NO	sp|A4QUF0|PABP_MAGO7	Polyadenylate-binding protein, cytoplasmic and nuclear OS=Magnaporthe oryzae
BSY92_01076-RA	chr3	4441403	4445811	BSY92_01076	NO	sp|Q1K9C4|YFK7_SCHPO	Probable E3 ubiquitin protein ligase C167.07c OS=Schizosaccharomyces pombe
BSY92_01077-RA	chr3	4446116	4447454	BSY92_01077	NO	sp|Q9UT44|PROA_SCHPO	Probable gamma-glutamyl phosphate reductase OS=Schizosaccharomyces pombe
BSY92_01078-RA	chr3	4448249	4449638	BSY92_01078	NO	NA	NA
BSY92_01079-RA	chr3	4450507	4453005	BSY92_01079	NO	sp|Q59XM0|QDR3_CANAL	MFS antiporter QDR3 OS=Candida albicans
BSY92_01080-RA	chr3	4453602	4456990	BSY92_01080	NO	sp|Q54HH2|SRR_DICDI	Probable serine racemase OS=Dictyostelium discoideum
BSY92_01081-RA	chr3	4457502	4457918	BSY92_01081	NO	NA	NA
BSY92_01082-RA	chr3	4459706	4462700	BSY92_01082	NO	sp|Q01387|RAS2_NEUCR	Protein ras-2 OS=Neurospora crassa
BSY92_01083-RA	chr3	4466775	4466841	BSY92_01083	NO	NA	NA
BSY92_01084-RA	chr3	4469363	4471769	BSY92_01084	NO	NA	NA
BSY92_01085-RA	chr3	4473780	4476727	BSY92_01085	NO	sp|Q10316|ARPC5_SCHPO	Actin-related protein 2/3 complex subunit 5 OS=Schizosaccharomyces pombe
BSY92_01086-RA	chr3	4475461	4476640	BSY92_01086	NO	sp|A3KP37|NDUF5_DANRE	NADH dehydrogenase [ubiquinone] 1 alpha subcomplex assembly factor 5 OS=Danio rerio
BSY92_01087-RA	chr3	4476946	4481230	BSY92_01087	NO	sp|Q0VCK5|AP2A2_BOVIN	AP-2 complex subunit alpha-2 OS=Bos taurus
BSY92_01088-RA	chr3	4481620	4482926	BSY92_01088	NO	sp|Q9P6Q1|YKC9_SCHPO	UPF0001 protein C644.09 OS=Schizosaccharomyces pombe
BSY92_01089-RA	chr3	4483669	4484149	BSY92_01089	NO	NA	NA
BSY92_01090-RA	chr3	4484247	4485990	BSY92_01090	NO	NA	NA
BSY92_01091-RA	chr3	4487550	4489542	BSY92_01091	NO	NA	NA
BSY92_01092-RA	chr3	4489752	4491582	BSY92_01092	NO	NA	NA
BSY92_01093-RA	chr3	4492645	4494240	BSY92_01093	YES	NA	NA
BSY92_01094-RA	chr3	4495460	4497516	BSY92_01094	NO	sp|Q09142|ORC2_SCHPO	Origin recognition complex subunit 2 OS=Schizosaccharomyces pombe
BSY92_01095-RA	chr3	4497715	4498833	BSY92_01095	NO	sp|P38812|GEP4_YEAST	Phosphatidylglycerophosphatase GEP4, mitochondrial OS=Saccharomyces cerevisiae
BSY92_01096-RA	chr3	4499771	4501301	BSY92_01096	NO	NA	NA
BSY92_01097-RA	chr3	4501750	4502599	BSY92_01097	NO	sp|Q5XDL5|Y363_STRP6	CutC-like protein M6_Spy0363 OS=Streptococcus pyogenes serotype M6
BSY92_01098-RA	chr3	4503678	4507815	BSY92_01098	NO	NA	NA
BSY92_01099-RA	chr3	4512595	4513030	BSY92_01099	NO	NA	NA
BSY92_01100-RA	chr3	4515881	4516828	BSY92_01100	NO	NA	NA
BSY92_01101-RA	chr3	4520197	4520446	BSY92_01101	NO	NA	NA
BSY92_01102-RA	chr3	4522018	4525969	BSY92_01102	NO	sp|A4QUC1|LKHA4_MAGO7	Leukotriene A-4 hydrolase homolog OS=Magnaporthe oryzae
BSY92_01103-RA	chr3	4525133	4525874	BSY92_01103	NO	NA	NA
BSY92_01104-RA	chr3	4526831	4530181	BSY92_01104	NO	sp|Q9Y7T6|SEC59_SCHPO	Dolichol kinase sec59 OS=Schizosaccharomyces pombe
BSY92_01105-RA	chr3	4532846	4535172	BSY92_01105	NO	NA	NA
BSY92_01106-RA	chr3	4535316	4535990	BSY92_01106	NO	sp|Q92363|YEJL_SCHPO	Uncharacterized protein C31G5.21 OS=Schizosaccharomyces pombe
BSY92_01107-RA	chr3	4537074	4537731	BSY92_01107	YES	NA	NA
BSY92_01108-RA	chr3	4538194	4538698	BSY92_01108	YES	NA	NA
BSY92_01109-RA	chr3	4539154	4540318	BSY92_01109	NO	NA	NA
BSY92_01110-RA	chr3	4540563	4548944	BSY92_01110	NO	sp|P38329|VHC1_YEAST	Vacuolar cation-chloride cotransporter 1 OS=Saccharomyces cerevisiae
BSY92_01111-RA	chr3	4540718	4541897	BSY92_01111	NO	sp|P24203|YJIA_ECOLI	Uncharacterized GTP-binding protein YjiA OS=Escherichia coli
BSY92_01112-RA	chr3	4549864	4553329	BSY92_01112	NO	sp|O42622|TREB_MAGO7	Neutral trehalase OS=Magnaporthe oryzae
BSY92_01113-RA	chr3	4553819	4555376	BSY92_01113	NO	sp|Q09196|MLR4_SCHPO	Myosin regulatory light chain cdc4 OS=Schizosaccharomyces pombe
BSY92_01114-RA	chr3	4556393	4558785	BSY92_01114	YES	NA	NA
BSY92_01115-RA	chr3	4558995	4560162	BSY92_01115	YES	sp|D4AV38|LIP4_ARTBC	Probable secreted lipase ARB_00047 OS=Arthroderma benhamiae
BSY92_01116-RA	chr3	4562617	4563788	BSY92_01116	NO	NA	NA
BSY92_01117-RA	chr3	4565277	4566243	BSY92_01117	NO	sp|P41818|GLC8_YEAST	Protein GLC8 OS=Saccharomyces cerevisiae
BSY92_01118-RA	chr3	4565477	4572595	BSY92_01118	NO	sp|C8Z6M6|MPH3_YEAS8	Alpha-glucosides permease MPH3 OS=Saccharomyces cerevisiae
BSY92_01119-RA	chr3	4567524	4569657	BSY92_01119	NO	sp|Q6FS31|RM02_CANGA	54S ribosomal protein L2, mitochondrial OS=Candida glabrata
BSY92_01120-RA	chr3	4574326	4581304	BSY92_01120	NO	sp|Q8L799|MIOX1_ARATH	Inositol oxygenase 1 OS=Arabidopsis thaliana
BSY92_01121-RA	chr3	4580311	4583129	BSY92_01121	NO	sp|Q01408|UVE1_NEUCR	UV-damage endonuclease OS=Neurospora crassa
BSY92_01122-RA	chr3	4585398	4585722	BSY92_01122	NO	NA	NA
BSY92_01123-RA	chr3	4587389	4590469	BSY92_01123	NO	sp|Q9US54|TAF11_SCHPO	Transcription initiation factor TFIID subunit 11 OS=Schizosaccharomyces pombe
BSY92_01124-RA	chr3	4587519	4588272	BSY92_01124	YES	sp|Q9HFP8|MP1_ASPFM	Cell wall mannoprotein 1 OS=Neosartorya fumigata
BSY92_01125-RA	chr3	4590976	4592080	BSY92_01125	NO	sp|P51599|GCH1_NEUCR	GTP cyclohydrolase 1 OS=Neurospora crassa
BSY92_01126-RA	chr3	4592486	4593388	BSY92_01126	NO	sp|Q0WW55|ZEUS1_ARATH	Thymidylate kinase OS=Arabidopsis thaliana
BSY92_01127-RA	chr3	4593732	4596241	BSY92_01127	NO	NA	NA
BSY92_01128-RA	chr3	4598936	4602608	BSY92_01128	NO	NA	NA
BSY92_01129-RA	chr3	4598997	4601058	BSY92_01129	NO	sp|B5X3X5|KTNA1_SALSA	Katanin p60 ATPase-containing subunit A1 OS=Salmo salar
BSY92_01130-RA	chr3	4613285	4614011	BSY92_01130	YES	sp|Q00371|CAP22_COLGL	Protein CAP22 OS=Colletotrichum gloeosporioides
BSY92_01131-RA	chr3	4614285	4617597	BSY92_01131	NO	sp|Q870W1|LYS4_NEUCR	Homoaconitase, mitochondrial OS=Neurospora crassa
BSY92_01132-RA	chr3	4619584	4622874	BSY92_01132	NO	sp|D7PI00|VRTR1_PENAE	Transcription factor vrtR1 OS=Penicillium aethiopicum
BSY92_01133-RA	chr3	4623697	4625236	BSY92_01133	NO	NA	NA
BSY92_01134-RA	chr3	4627227	4627956	BSY92_01134	NO	sp|Q9UTC5|YIDE_SCHPO	Putative uridine kinase C227.14 OS=Schizosaccharomyces pombe
BSY92_01135-RA	chr3	4629401	4630243	BSY92_01135	NO	NA	NA
BSY92_01136-RA	chr3	4630471	4632180	BSY92_01136	YES	sp|Q29NC4|CBPA1_DROPS	Zinc carboxypeptidase A 1 OS=Drosophila pseudoobscura pseudoobscura
BSY92_01137-RA	chr3	4632756	4644756	BSY92_01137	YES	NA	NA
BSY92_01138-RA	chr3	4646694	4646859	BSY92_01138	NO	NA	NA
BSY92_01139-RA	chr3	4647555	4648734	BSY92_01139	NO	NA	NA
BSY92_01140-RA	chr3	4649062	4653085	BSY92_01140	NO	sp|Q148W0|AT8B1_MOUSE	Phospholipid-transporting ATPase IC OS=Mus musculus
BSY92_01141-RA	chr3	4654641	4658337	BSY92_01141	NO	sp|Q99160|HOY1_YARLI	Homeobox protein HOY1 OS=Yarrowia lipolytica
BSY92_01142-RA	chr3	4662050	4662374	BSY92_01142	NO	NA	NA
BSY92_01143-RA	chr3	4665328	4666914	BSY92_01143	NO	NA	NA
BSY92_01144-RA	chr3	4667568	4674375	BSY92_01144	NO	sp|P32386|YBT1_YEAST	ATP-dependent bile acid permease OS=Saccharomyces cerevisiae
BSY92_01145-RA	chr3	4675471	4679946	BSY92_01145	NO	sp|Q9UT75|MOD5_SCHPO	tRNA dimethylallyltransferase, mitochondrial OS=Schizosaccharomyces pombe
BSY92_01146-RA	chr3	4675700	4679946	BSY92_01146	NO	sp|Q870W0|SC61A_NEUCR	Protein transport protein SEC61 subunit alpha OS=Neurospora crassa
BSY92_01147-RA	chr3	4680673	4684081	BSY92_01147	NO	sp|P25375|PRTD_YEAST	Saccharolysin OS=Saccharomyces cerevisiae
BSY92_01148-RA	chr3	4687269	4688693	BSY92_01148	YES	NA	NA
BSY92_01149-RA	chr3	4688874	4691364	BSY92_01149	NO	sp|Q9WY55|GCSH_THEMA	Glycine cleavage system H protein OS=Thermotoga maritima
BSY92_01150-RA	chr3	4689211	4690234	BSY92_01150	NO	sp|Q6MW51|HEM3_NEUCR	Porphobilinogen deaminase OS=Neurospora crassa
BSY92_01151-RA	chr3	4692328	4695049	BSY92_01151	NO	sp|P87027|SPG1_SCHPO	Septum-promoting GTP-binding protein 1 OS=Schizosaccharomyces pombe
BSY92_01152-RA	chr3	4695534	4700327	BSY92_01152	NO	sp|Q5BAH2|CAN1C_EMENI	Cullin-associated NEDD8-dissociated protein 1, C-terminal part OS=Emericella nidulans
BSY92_01153-RA	chr3	4701200	4702940	BSY92_01153	NO	sp|O14035|YEME_SCHPO	Uncharacterized permease C29B12.14c OS=Schizosaccharomyces pombe
BSY92_01154-RA	chr3	4704604	4707050	BSY92_01154	NO	sp|Q9US36|KLF1_SCHPO	Zinc finger protein klf1 OS=Schizosaccharomyces pombe
BSY92_01155-RA	chr3	4705813	4712921	BSY92_01155	NO	sp|C8V329|FCY2_EMENI	Purine-cytosine permease fcyB OS=Emericella nidulans
BSY92_01156-RA	chr3	4708892	4710002	BSY92_01156	NO	sp|Q9US38|YFZ3_SCHPO	AB hydrolase superfamily protein C1039.03 OS=Schizosaccharomyces pombe
BSY92_01157-RA	chr3	4715461	4722034	BSY92_01157	NO	sp|Q9FX92|CXE3_ARATH	Probable carboxylesterase 3 OS=Arabidopsis thaliana
BSY92_01158-RA	chr3	4720109	4721867	BSY92_01158	NO	sp|Q2U3W4|TRM61_ASPOR	tRNA
BSY92_01159-RA	chr3	4722208	4725847	BSY92_01159	NO	sp|Q09860|SYC_SCHPO	Probable cysteine--tRNA ligase OS=Schizosaccharomyces pombe
BSY92_01160-RA	chr3	4722278	4726314	BSY92_01160	NO	NA	NA
BSY92_01161-RA	chr3	4727457	4727919	BSY92_01161	NO	NA	NA
BSY92_01162-RA	chr3	4729111	4730200	BSY92_01162	NO	NA	NA
BSY92_01163-RA	chr3	4733171	4734341	BSY92_01163	NO	sp|O74882|SDH3_SCHPO	Succinate dehydrogenase cytochrome B subunit, mitochondrial OS=Schizosaccharomyces pombe
BSY92_01164-RA	chr3	4734398	4736516	BSY92_01164	NO	sp|O74462|TAF6_SCHPO	Transcription initiation factor TFIID subunit 6 OS=Schizosaccharomyces pombe
BSY92_01165-RA	chr3	4736749	4743916	BSY92_01165	NO	sp|Q9HDV4|LID2_SCHPO	Lid2 complex component lid2 OS=Schizosaccharomyces pombe
BSY92_01166-RA	chr3	4745468	4746883	BSY92_01166	NO	sp|B2B674|SLX1_PODAN	Structure-specific endonuclease subunit SLX1 OS=Podospora anserina
BSY92_01167-RA	chr3	4747478	4748459	BSY92_01167	NO	NA	NA
BSY92_01168-RA	chr3	4749271	4751179	BSY92_01168	NO	sp|O74824|GTR1_SCHPO	GTP-binding protein gtr1 OS=Schizosaccharomyces pombe
BSY92_01169-RA	chr3	4751241	4753033	BSY92_01169	NO	sp|P0C8Q0|UBX1_EMENI	UBX domain-containing protein 1 OS=Emericella nidulans
BSY92_01170-RA	chr3	4753231	4758315	BSY92_01170	NO	sp|Q8X0G8|MIM1_NEUCR	Mitochondrial import protein 1 OS=Neurospora crassa
BSY92_01171-RA	chr3	4756658	4760685	BSY92_01171	NO	sp|A5H0J3|URC4_LACKL	Uracil catabolism protein 4 OS=Lachancea kluyveri
BSY92_01172-RA	chr3	4764438	4766947	BSY92_01172	NO	sp|A4QU31|FAL1_MAGO7	ATP-dependent RNA helicase FAL1 OS=Magnaporthe oryzae
BSY92_01173-RA	chr3	4767132	4769261	BSY92_01173	NO	sp|O59706|SAP61_SCHPO	Pre-mRNA-splicing factor sap61 OS=Schizosaccharomyces pombe
BSY92_01174-RA	chr3	4769265	4769530	BSY92_01174	NO	NA	NA
BSY92_01175-RA	chr3	4770617	4774963	BSY92_01175	NO	sp|Q80YE7|DAPK1_MOUSE	Death-associated protein kinase 1 OS=Mus musculus
BSY92_01176-RA	chr3	4776761	4778844	BSY92_01176	NO	sp|Q12504|RKM4_YEAST	Ribosomal lysine N-methyltransferase 4 OS=Saccharomyces cerevisiae
BSY92_01177-RA	chr3	4779579	4781636	BSY92_01177	NO	sp|P07921|LACP_KLULA	Lactose permease OS=Kluyveromyces lactis
BSY92_01178-RA	chr3	4785882	4786461	BSY92_01178	YES	NA	NA
BSY92_01179-RA	chr3	4790221	4795072	BSY92_01179	NO	sp|Q9HDW7|ATC2_SCHPO	Calcium-transporting ATPase 2 OS=Schizosaccharomyces pombe
BSY92_01180-RA	chr3	4797628	4800332	BSY92_01180	NO	NA	NA
BSY92_01181-RA	chr3	4802042	4802567	BSY92_01181	YES	NA	NA
BSY92_01182-RA	chr3	4802967	4803438	BSY92_01182	NO	NA	NA
BSY92_01183-RA	chr3	4804088	4806481	BSY92_01183	NO	sp|O94491|YC7A_SCHPO	Uncharacterized transporter C417.10 OS=Schizosaccharomyces pombe
BSY92_01184-RA	chr3	4806722	4812376	BSY92_01184	NO	sp|P0CT06|ACEA_MAGO7	Isocitrate lyase OS=Magnaporthe oryzae
BSY92_01185-RA	chr3	4812807	4813872	BSY92_01185	NO	NA	NA
BSY92_01186-RA	chr3	4814124	4814222	BSY92_01186	NA	NA	NA
BSY92_01187-RA	chr3	4815102	4815159	BSY92_01187	NO	NA	NA
BSY92_01188-RA	chr3	4816088	4818005	BSY92_01188	NO	sp|B8MYS8|MF227_ASPFN	Probable efflux pump mfs2 OS=Aspergillus flavus
BSY92_01189-RA	chr3	4819378	4821221	BSY92_01189	NO	sp|O59727|YHX7_SCHPO	Protein PBDC1 homolog OS=Schizosaccharomyces pombe
BSY92_01190-RA	chr3	4821325	4826531	BSY92_01190	NO	sp|P12866|STE6_YEAST	Alpha-factor-transporting ATPase OS=Saccharomyces cerevisiae
BSY92_01191-RA	chr3	4826775	4829916	BSY92_01191	YES	sp|P21948|PPB_ESCF3	Alkaline phosphatase OS=Escherichia fergusonii
BSY92_01192-RA	chr3	4830365	4832110	BSY92_01192	NO	sp|P74388|BQMT_SYNY3	2-methyl-6-phytyl-1,4-hydroquinone methyltransferase OS=Synechocystis sp.
BSY92_01193-RA	chr3	4832418	4836065	BSY92_01193	NO	NA	NA
BSY92_01194-RA	chr3	4833764	4836032	BSY92_01194	NO	NA	NA
BSY92_01195-RA	chr3	4836386	4844845	BSY92_01195	NO	NA	NA
BSY92_01196-RA	chr3	4838092	4839820	BSY92_01196	NO	sp|P50613|CDK7_HUMAN	Cyclin-dependent kinase 7 OS=Homo sapiens
BSY92_01197-RA	chr3	4845628	4847019	BSY92_01197	NO	NA	NA
BSY92_01198-RA	chr3	4848319	4850838	BSY92_01198	NO	sp|Q6C452|MAD1_YARLI	Spindle assembly checkpoint component MAD1 OS=Yarrowia lipolytica
BSY92_01199-RA	chr3	4851918	4854091	BSY92_01199	NO	sp|O74339|TAM41_SCHPO	Phosphatidate cytidylyltransferase, mitochondrial OS=Schizosaccharomyces pombe
BSY92_01200-RA	chr3	4854398	4856608	BSY92_01200	NO	NA	NA
BSY92_01201-RA	chr3	4857695	4858699	BSY92_01201	NO	NA	NA
BSY92_01202-RA	chr3	4858725	4858963	BSY92_01202	NO	NA	NA
BSY92_01203-RA	chr3	4859009	4863493	BSY92_01203	NO	sp|P24463|CP3AC_CANLF	Cytochrome P450 3A12 OS=Canis lupus familiaris
BSY92_01204-RA	chr3	4863800	4867272	BSY92_01204	NO	sp|O14064|BIR1_SCHPO	Protein bir1 OS=Schizosaccharomyces pombe
BSY92_01205-RA	chr3	4870832	4872328	BSY92_01205	NO	sp|Q7S6U4|CVNH_NEUCR	Cyanovirin-N homolog OS=Neurospora crassa
BSY92_01206-RA	chr3	4873425	4878017	BSY92_01206	NO	NA	NA
BSY92_01207-RA	chr3	4880622	4881045	BSY92_01207	NO	NA	NA
BSY92_01208-RA	chr3	4881907	4882414	BSY92_01208	NO	NA	NA
BSY92_01209-RA	chr3	4883114	4888183	BSY92_01209	NO	sp|Q00808|HETE1_PODAS	Vegetative incompatibility protein HET-E-1 OS=Podospora anserina
BSY92_01210-RA	chr3	4888739	4891230	BSY92_01210	NO	NA	NA
BSY92_01211-RA	chr3	4889924	4891050	BSY92_01211	YES	NA	NA
BSY92_01212-RA	chr3	4891494	4891598	BSY92_01212	NA	NA	NA
BSY92_01213-RA	chr3	4892372	4893748	BSY92_01213	YES	sp|Q8HXW6|PPT1_MACFA	Palmitoyl-protein thioesterase 1 OS=Macaca fascicularis
BSY92_01214-RA	chr3	4894091	4895918	BSY92_01214	NO	sp|P0CX42|RL23B_YEAST	60S ribosomal protein L23-B OS=Saccharomyces cerevisiae
BSY92_01215-RA	chr3	4895954	4897738	BSY92_01215	YES	sp|P82594|IABF_STRCX	Extracellular exo-alpha-(1->5)-L-arabinofuranosidase OS=Streptomyces chartreusis
BSY92_01216-RA	chr3	4899501	4905112	BSY92_01216	NO	NA	NA
BSY92_01217-RA	chr3	4906111	4908395	BSY92_01217	NO	sp|O94548|MTC1_SCHPO	Maintenance of telomere capping protein 1 OS=Schizosaccharomyces pombe
BSY92_01218-RA	chr3	4908399	4908996	BSY92_01218	YES	NA	NA
BSY92_01219-RA	chr3	4910573	4913095	BSY92_01219	NO	sp|A4QTY2|MCA1_MAGO7	Metacaspase-1 OS=Magnaporthe oryzae
BSY92_01220-RA	chr3	4914339	4916623	BSY92_01220	NO	sp|Q10097|YAOI_SCHPO	Uncharacterized transporter C11D3.18C OS=Schizosaccharomyces pombe
BSY92_01221-RA	chr3	4916443	4917237	BSY92_01221	YES	NA	NA
BSY92_01222-RA	chr3	4917780	4921887	BSY92_01222	NO	sp|O14336|MUG80_SCHPO	Meiotically up-regulated gene 80 protein OS=Schizosaccharomyces pombe
BSY92_01223-RA	chr3	4922767	4923103	BSY92_01223	NO	NA	NA
BSY92_01224-RA	chr3	4925149	4925749	BSY92_01224	YES	NA	NA
BSY92_01225-RA	chr3	4928614	4930375	BSY92_01225	NO	NA	NA
BSY92_01226-RA	chr3	4932975	4936160	BSY92_01226	NO	sp|Q59QC7|UPC2_CANAL	Sterol uptake control protein 2 OS=Candida albicans
BSY92_01227-RA	chr3	4936855	4939815	BSY92_01227	NO	sp|Q9P380|PTR2_SCHPO	Probable peptide transporter ptr2 OS=Schizosaccharomyces pombe
BSY92_01228-RA	chr3	4941254	4943418	BSY92_01228	NO	NA	NA
BSY92_01229-RA	chr3	4943684	4949044	BSY92_01229	YES	sp|Q44091|SNDH_GLULI	L-sorbosone dehydrogenase OS=Gluconacetobacter liquefaciens
BSY92_01230-RA	chr3	4946615	4947137	BSY92_01230	NO	NA	NA
BSY92_01231-RA	chr3	4947617	4948760	BSY92_01231	NO	sp|P53199|ERG26_YEAST	Sterol-4-alpha-carboxylate 3-dehydrogenase, decarboxylating OS=Saccharomyces cerevisiae
BSY92_01232-RA	chr3	4949170	4955349	BSY92_01232	NO	sp|P11018|ISP1_BACSU	Major intracellular serine protease OS=Bacillus subtilis
BSY92_01233-RA	chr3	4957654	4958059	BSY92_01233	NO	NA	NA
BSY92_01234-RA	chr3	4959019	4960280	BSY92_01234	NO	sp|Q9SKC9|NDUB7_ARATH	NADH dehydrogenase [ubiquinone] 1 beta subcomplex subunit 7 OS=Arabidopsis thaliana
BSY92_01235-RA	chr3	4960473	4961850	BSY92_01235	NO	sp|P55877|IF1A_SCHPO	Eukaryotic translation initiation factor 1A OS=Schizosaccharomyces pombe
BSY92_01236-RA	chr3	4962061	4963402	BSY92_01236	NO	sp|P41893|PPAL_SCHPO	Low molecular weight phosphotyrosine protein phosphatase OS=Schizosaccharomyces pombe
BSY92_01237-RA	chr3	4964434	4967527	BSY92_01237	NO	sp|Q92398|SPM1_SCHPO	Mitogen-activated protein kinase spm1 OS=Schizosaccharomyces pombe
BSY92_01238-RA	chr3	4968210	4969821	BSY92_01238	YES	NA	NA
BSY92_01239-RA	chr3	4971457	4971784	BSY92_01239	NO	NA	NA
BSY92_01240-RA	chr3	4976819	4977101	BSY92_01240	NO	NA	NA
BSY92_01241-RA	chr3	4977520	4979048	BSY92_01241	NO	NA	NA
BSY92_01242-RA	chr3	4980218	4982334	BSY92_01242	NO	sp|P24280|SEC14_YEAST	SEC14 cytosolic factor OS=Saccharomyces cerevisiae
BSY92_01243-RA	chr3	4982319	4983556	BSY92_01243	YES	sp|Q9D967|MGDP1_MOUSE	Magnesium-dependent phosphatase 1 OS=Mus musculus
BSY92_01244-RA	chr3	4984003	4986019	BSY92_01244	NO	NA	NA
BSY92_01245-RA	chr3	4986709	4988314	BSY92_01245	NO	sp|Q60HC5|DHC24_MACFA	Delta(24)-sterol reductase OS=Macaca fascicularis
BSY92_01246-RA	chr3	4989070	4990666	BSY92_01246	NO	sp|D7PI10|GSFR2_PENAE	Transcription factor gsfR2 OS=Penicillium aethiopicum
BSY92_01247-RA	chr3	4991175	4992349	BSY92_01247	YES	NA	NA
BSY92_01248-RA	chr3	4992905	4994135	BSY92_01248	NO	sp|Q09730|SFT1_SCHPO	Protein transport protein sft1 OS=Schizosaccharomyces pombe
BSY92_01249-RA	chr3	4994138	4996588	BSY92_01249	NO	sp|Q9UT34|YIQ9_SCHPO	Uncharacterized protein C824.09c OS=Schizosaccharomyces pombe
BSY92_01250-RA	chr3	4997219	5002474	BSY92_01250	NO	sp|O60135|LCF1_SCHPO	Long-chain-fatty-acid--CoA ligase 1 OS=Schizosaccharomyces pombe
BSY92_01251-RA	chr3	5002490	5006728	BSY92_01251	NO	sp|Q754R5|UBP4_ASHGO	Ubiquitin carboxyl-terminal hydrolase 4 OS=Ashbya gossypii
BSY92_01252-RA	chr3	5007054	5010046	BSY92_01252	NO	sp|A4QTV1|VPS27_MAGO7	Vacuolar protein sorting-associated protein 27 OS=Magnaporthe oryzae
BSY92_01253-RA	chr3	5010527	5011696	BSY92_01253	NO	NA	NA
BSY92_01254-RA	chr3	5011768	5014057	BSY92_01254	NO	NA	NA
BSY92_01255-RA	chr3	5014595	5021989	BSY92_01255	NO	sp|P47114|YJ24_YEAST	Uncharacterized vacuolar membrane protein YJR054W OS=Saccharomyces cerevisiae
BSY92_01256-RA	chr3	5021401	5026154	BSY92_01256	NO	sp|O42934|CHP2_SCHPO	Chromo domain-containing protein 2 OS=Schizosaccharomyces pombe
BSY92_01257-RA	chr3	5026656	5029224	BSY92_01257	NO	NA	NA
BSY92_01258-RA	chr3	5030135	5032817	BSY92_01258	NO	sp|A0A120HYZ1|CLA4_CLACD	Lysine--tRNA ligase cla4 OS=Cladosporium cladosporioides
BSY92_01259-RA	chr3	5034420	5036910	BSY92_01259	NO	sp|Q12436|ZRT2_YEAST	Zinc-regulated transporter 2 OS=Saccharomyces cerevisiae
BSY92_01260-RA	chr3	5041892	5044925	BSY92_01260	NO	sp|Q9LDU0|MTP7_ORYSJ	Metal tolerance protein 7 OS=Oryza sativa subsp. japonica
BSY92_01261-RA	chr3	5045730	5048230	BSY92_01261	NO	sp|P40086|COX15_YEAST	Cytochrome c oxidase assembly protein COX15 OS=Saccharomyces cerevisiae
BSY92_01262-RA	chr3	5048548	5049911	BSY92_01262	NO	NA	NA
BSY92_01263-RA	chr3	5050223	5053310	BSY92_01263	NO	sp|Q59QC7|UPC2_CANAL	Sterol uptake control protein 2 OS=Candida albicans
BSY92_01264-RA	chr3	5050629	5051406	BSY92_01264	NO	NA	NA
BSY92_01265-RA	chr3	5053791	5056954	BSY92_01265	NO	NA	NA
BSY92_01266-RA	chr3	5057155	5057360	BSY92_01266	NO	NA	NA
BSY92_01267-RA	chr3	5057744	5059957	BSY92_01267	NO	NA	NA
BSY92_01268-RA	chr3	5057883	5060371	BSY92_01268	NO	sp|O14346|HACD_SCHPO	Probable very-long-chain
BSY92_01269-RA	chr3	5062182	5063788	BSY92_01269	YES	sp|O52538|CAH_PECCA	Carbonic anhydrase OS=Pectobacterium carotovorum
BSY92_01270-RA	chr3	5064857	5065166	BSY92_01270	NO	NA	NA
BSY92_01271-RA	chr3	5070062	5071725	BSY92_01271	NO	sp|Q3S2U1|MOKE_MONPI	Deshydrogenase mokE OS=Monascus pilosus
BSY92_01272-RA	chr3	5071667	5073830	BSY92_01272	NO	sp|P38116|ARL1_YEAST	ADP-ribosylation factor-like protein 1 OS=Saccharomyces cerevisiae
BSY92_01273-RA	chr3	5073974	5074429	BSY92_01273	NO	sp|Q6BHV8|RL39_DEBHA	60S ribosomal protein L39 OS=Debaryomyces hansenii
BSY92_01274-RA	chr3	5073974	5076710	BSY92_01274	NO	sp|Q8NK13|SKP1_NEUCR	E3 ubiquitin ligase complex SCF subunit scon-3 OS=Neurospora crassa
BSY92_01275-RA	chr3	5078222	5081528	BSY92_01275	NO	sp|P38958|PT100_YEAST	Protein PET100, mitochondrial OS=Saccharomyces cerevisiae
BSY92_01276-RA	chr3	5081582	5082598	BSY92_01276	NO	sp|O43075|YGWC_SCHPO	Probable transcriptional regulatory protein C8D2.12c OS=Schizosaccharomyces pombe
BSY92_01277-RA	chr3	5082941	5089524	BSY92_01277	NO	sp|O42998|SIP1_SCHPO	Pof6 interactor protein 1 OS=Schizosaccharomyces pombe
BSY92_01278-RA	chr3	5090131	5091322	BSY92_01278	NO	NA	NA
BSY92_01279-RA	chr3	5093762	5097415	BSY92_01279	NO	sp|P0CM56|CAS1_CRYNJ	Probable O-acetyltransferase CAS1 OS=Cryptococcus neoformans var. neoformans serotype D
BSY92_01280-RA	chr3	5097700	5102198	BSY92_01280	NO	sp|Q9ZW02|PUM3_ARATH	Pumilio homolog 3 OS=Arabidopsis thaliana
BSY92_01281-RA	chr3	5106356	5106676	BSY92_01281	NO	NA	NA
BSY92_01282-RA	chr3	5107596	5108181	BSY92_01282	NO	NA	NA
BSY92_01283-RA	chr3	5109327	5112678	BSY92_01283	NO	sp|Q07830|GPI13_YEAST	GPI ethanolamine phosphate transferase 3 OS=Saccharomyces cerevisiae
BSY92_01284-RA	chr3	5113087	5117330	BSY92_01284	NO	sp|Q00737|SUDA_EMENI	Chromosome segregation protein sudA OS=Emericella nidulans
BSY92_01285-RA	chr3	5119711	5127042	BSY92_01285	NO	sp|O43065|MOT1_SCHPO	Probable helicase mot1 OS=Schizosaccharomyces pombe
BSY92_01286-RA	chr3	5127213	5129152	BSY92_01286	NO	sp|O94740|CDC37_SCHPO	Hsp90 co-chaperone Cdc37 OS=Schizosaccharomyces pombe
BSY92_01287-RA	chr3	5131633	5132737	BSY92_01287	NO	sp|D4AK17|PLCX1_ARTBC	PI-PLC X domain-containing protein 1 OS=Arthroderma benhamiae
BSY92_01288-RA	chr3	5133352	5137226	BSY92_01288	NO	NA	NA
BSY92_01289-RA	chr3	5138120	5140500	BSY92_01289	NO	sp|A4QTR1|DBP9_MAGO7	ATP-dependent RNA helicase DBP9 OS=Magnaporthe oryzae
BSY92_01290-RA	chr3	5145099	5149065	BSY92_01290	NO	sp|P07038|PMA1_NEUCR	Plasma membrane ATPase OS=Neurospora crassa
BSY92_01291-RA	chr3	5149484	5155244	BSY92_01291	NO	sp|A4QTQ9|UTP10_MAGO7	U3 small nucleolar RNA-associated protein 10 OS=Magnaporthe oryzae
BSY92_01292-RA	chr3	5155467	5162391	BSY92_01292	NO	sp|O74252|STE12_EMENI	Transcription factor steA OS=Emericella nidulans
BSY92_01293-RA	chr3	5155579	5157601	BSY92_01293	NO	sp|Q07896|NOC3_YEAST	Nucleolar complex-associated protein 3 OS=Saccharomyces cerevisiae
BSY92_01294-RA	chr3	5172305	5172700	BSY92_01294	NO	NA	NA
BSY92_01295-RA	chr3	5173762	5176782	BSY92_01295	NO	sp|O14031|PGT1_SCHPO	Glutathione transporter 1 OS=Schizosaccharomyces pombe
BSY92_01296-RA	chr3	5178492	5180448	BSY92_01296	NO	sp|Q10183|YAW8_SCHPO	Uncharacterized protein C3F10.08c OS=Schizosaccharomyces pombe
BSY92_01297-RA	chr3	5181088	5186995	BSY92_01297	NO	sp|Q7RXQ8|HIS4_NEUCR	1-(5-phosphoribosyl)-5-[(5-phosphoribosylamino)methylideneamino] imidazole-4-carboxamide isomerase OS=Neurospora crassa
BSY92_01298-RA	chr3	5181829	5187750	BSY92_01298	NO	sp|P53705|BUD4_CANAL	Bud site selection protein BUD4 OS=Candida albicans
BSY92_01299-RA	chr3	5188956	5191248	BSY92_01299	NO	sp|Q55CD9|NDH_DICDI	Probable NADH dehydrogenase OS=Dictyostelium discoideum
BSY92_01300-RA	chr3	5191387	5192774	BSY92_01300	NO	NA	NA
BSY92_01301-RA	chr3	5193511	5195182	BSY92_01301	NO	NA	NA
BSY92_01302-RA	chr3	5195725	5205875	BSY92_01302	NO	sp|Q70CQ2|UBP34_HUMAN	Ubiquitin carboxyl-terminal hydrolase 34 OS=Homo sapiens
BSY92_01303-RA	chr3	5210376	5211639	BSY92_01303	NO	NA	NA
BSY92_01304-RA	chr3	5211874	5215893	BSY92_01304	NO	sp|Q54TM2|LMD2B_DICDI	LMBR1 domain-containing protein 2 homolog B OS=Dictyostelium discoideum
BSY92_01305-RA	chr3	5214493	5215744	BSY92_01305	NO	NA	NA
BSY92_01306-RA	chr3	5216254	5221983	BSY92_01306	NO	sp|Q9P7Y9|SIN1_SCHPO	Target of rapamycin complex 2 subunit sin1 OS=Schizosaccharomyces pombe
BSY92_01307-RA	chr3	5222672	5224166	BSY92_01307	NO	sp|Q9URW9|YLX7_SCHPO	Putative aldehyde dehydrogenase-like protein C922.07c OS=Schizosaccharomyces pombe
BSY92_01308-RA	chr3	5224941	5225045	BSY92_01308	NA	NA	NA
BSY92_01309-RA	chr3	5225582	5230140	BSY92_01309	NO	sp|Q92887|MRP2_HUMAN	Canalicular multispecific organic anion transporter 1 OS=Homo sapiens
BSY92_01310-RA	chr3	5231548	5234232	BSY92_01310	NO	NA	NA
BSY92_01311-RA	chr3	5235505	5237640	BSY92_01311	NO	sp|Q9UTR6|OCH1_SCHPO	Initiation-specific alpha-1,6-mannosyltransferase OS=Schizosaccharomyces pombe
BSY92_01312-RA	chr3	5237945	5239954	BSY92_01312	NO	NA	NA
BSY92_01313-RA	chr3	5240129	5240216	BSY92_01313	NA	NA	NA
BSY92_01314-RA	chr3	5240790	5243084	BSY92_01314	NO	NA	NA
BSY92_01315-RA	chr3	5243259	5247532	BSY92_01315	NO	sp|O13748|NTM1_SCHPO	Alpha N-terminal protein methyltransferase 1 OS=Schizosaccharomyces pombe
BSY92_01316-RA	chr3	5243259	5246136	BSY92_01316	NO	sp|Q5R837|RGN_PONAB	Regucalcin OS=Pongo abelii
BSY92_01317-RA	chr3	5258026	5261983	BSY92_01317	NO	NA	NA
BSY92_01318-RA	chr3	5262896	5265407	BSY92_01318	NO	sp|Q9FR37|AMI1_ARATH	Amidase 1 OS=Arabidopsis thaliana
BSY92_01319-RA	chr3	5265829	5266834	BSY92_01319	YES	sp|Q00668|STCC_EMENI	Putative sterigmatocystin biosynthesis peroxidase stcC OS=Emericella nidulans
BSY92_01320-RA	chr3	5267235	5270228	BSY92_01320	NO	sp|D4B4K9|GPI12_ARTBC	N-acetylglucosaminyl-phosphatidylinositol de-N-acetylase OS=Arthroderma benhamiae
BSY92_01321-RA	chr3	5270555	5271731	BSY92_01321	NO	NA	NA
BSY92_01322-RA	chr3	5271921	5273812	BSY92_01322	NO	sp|P39315|QOR2_ECOLI	Quinone oxidoreductase 2 OS=Escherichia coli
BSY92_01323-RA	chr3	5273670	5274920	BSY92_01323	YES	sp|D4AM78|CDA_ARTBC	Chitin deacetylase ARB_04768 OS=Arthroderma benhamiae
BSY92_01324-RA	chr3	5276111	5278459	BSY92_01324	NO	sp|Q57051|Y588_HAEIN	Uncharacterized hydrolase HI_0588 OS=Haemophilus influenzae
BSY92_01325-RA	chr3	5278648	5281378	BSY92_01325	NO	sp|Q8J0E9|CEFD1_ACRCH	Isopenicillin N epimerase component 1 OS=Acremonium chrysogenum
BSY92_01326-RA	chr3	5281946	5284914	BSY92_01326	NO	sp|P27073|RS19_EMENI	40S ribosomal protein S19 OS=Emericella nidulans
BSY92_01327-RA	chr3	5286209	5286776	BSY92_01327	NO	NA	NA
BSY92_01328-RA	chr3	5287471	5289457	BSY92_01328	NO	NA	NA
BSY92_01329-RA	chr3	5290880	5291401	BSY92_01329	NO	NA	NA
BSY92_01330-RA	chr3	5291644	5295096	BSY92_01330	NO	sp|Q10347|YDA5_SCHPO	Uncharacterized protein C1F12.05 OS=Schizosaccharomyces pombe
BSY92_01331-RA	chr3	5296207	5297641	BSY92_01331	NO	sp|A2AIL4|NDUF6_MOUSE	NADH dehydrogenase
BSY92_01332-RA	chr3	5297843	5303497	BSY92_01332	NO	sp|Q7S1P9|RAD5_NEUCR	DNA repair protein rad5 OS=Neurospora crassa
BSY92_01333-RA	chr3	5301773	5305215	BSY92_01333	NO	sp|P05085|ARGR2_YEAST	Arginine metabolism regulation protein II OS=Saccharomyces cerevisiae
BSY92_01334-RA	chr3	5307182	5310883	BSY92_01334	NO	sp|O94854|K0754_HUMAN	Uncharacterized protein KIAA0754 OS=Homo sapiens
BSY92_01335-RA	chr3	5308329	5308905	BSY92_01335	NO	NA	NA
BSY92_01336-RA	chr3	5312112	5312184	BSY92_01336	NA	NA	NA
BSY92_01337-RA	chr3	5313417	5314567	BSY92_01337	YES	NA	NA
BSY92_01338-RA	chr3	5314828	5315752	BSY92_01338	YES	NA	NA
BSY92_01339-RA	chr3	5318390	5324877	BSY92_01339	NO	sp|P32372|RAD4_SCHPO	S-M checkpoint control protein rad4 OS=Schizosaccharomyces pombe
BSY92_01340-RA	chr3	5325754	5335351	BSY92_01340	NO	sp|Q08225|DPP3_YEAST	Probable dipeptidyl peptidase 3 OS=Saccharomyces cerevisiae
BSY92_01341-RA	chr3	5334899	5336857	BSY92_01341	NO	sp|B8NM75|USTT_ASPFN	Efflux pump ustT OS=Aspergillus flavus
BSY92_01342-RA	chr3	5337730	5343189	BSY92_01342	NO	sp|Q92887|MRP2_HUMAN	Canalicular multispecific organic anion transporter 1 OS=Homo sapiens
BSY92_01343-RA	chr3	5344543	5345529	BSY92_01343	NO	sp|P22288|GCH1_RAT	GTP cyclohydrolase 1 OS=Rattus norvegicus
BSY92_01344-RA	chr3	5346077	5349596	BSY92_01344	NO	sp|B7GR20|APT_BIFLS	Adenine phosphoribosyltransferase OS=Bifidobacterium longum subsp. infantis
BSY92_01345-RA	chr3	5349079	5353583	BSY92_01345	NO	NA	NA
BSY92_01346-RA	chr3	5353652	5354068	BSY92_01346	NO	NA	NA
BSY92_01347-RA	chr3	5355231	5355529	BSY92_01347	NO	NA	NA
BSY92_01348-RA	chr3	5356266	5360017	BSY92_01348	NO	sp|P0CT47|Y1780_CHATD	Uncharacterized protein CTHT_0071780 OS=Chaetomium thermophilum
BSY92_01349-RA	chr3	5360528	5364554	BSY92_01349	NO	sp|Q96QE3|ATAD5_HUMAN	ATPase family AAA domain-containing protein 5 OS=Homo sapiens
BSY92_01350-RA	chr3	5364661	5368046	BSY92_01350	NO	NA	NA
BSY92_01351-RA	chr3	5371072	5372398	BSY92_01351	NO	NA	NA
BSY92_01352-RA	chr3	5372731	5374727	BSY92_01352	NO	NA	NA
BSY92_01353-RA	chr3	5375647	5377095	BSY92_01353	NO	sp|O13871|YE16_SCHPO	Uncharacterized methyltransferase C1B3.06c OS=Schizosaccharomyces pombe
BSY92_01354-RA	chr3	5377499	5378826	BSY92_01354	YES	NA	NA
BSY92_01355-RA	chr3	5378907	5379006	BSY92_01355	NA	NA	NA
BSY92_01356-RA	chr3	5380504	5386332	BSY92_01356	NO	sp|D2XV59|GTPB1_RAT	GTP-binding protein 1 OS=Rattus norvegicus
BSY92_01357-RA	chr3	5386619	5391581	BSY92_01357	NO	sp|A4QTI8|MDM10_MAGO7	Mitochondrial distribution and morphology protein 10 OS=Magnaporthe oryzae
BSY92_01358-RA	chr3	5392486	5395098	BSY92_01358	NO	sp|P56221|SCYD_MAGO7	Scytalone dehydratase OS=Magnaporthe oryzae
BSY92_01359-RA	chr3	5395388	5398733	BSY92_01359	NO	sp|Q1MTQ7|KLP9_SCHPO	Kinesin-like motor protein 9 OS=Schizosaccharomyces pombe
BSY92_01360-RA	chr3	5400620	5404294	BSY92_01360	NO	NA	NA
BSY92_01361-RA	chr3	5404328	5406514	BSY92_01361	NO	sp|O14142|SYM1_SCHPO	Protein sym1 OS=Schizosaccharomyces pombe
BSY92_01362-RA	chr3	5406898	5408348	BSY92_01362	NO	sp|P24590|PGK_HYPRU	Phosphoglycerate kinase OS=Hypocrea rufa
BSY92_01363-RA	chr3	5408700	5409334	BSY92_01363	NO	sp|Q7SA04|SEM1_NEUCR	Putative 26S proteasome complex subunit sem-1 OS=Neurospora crassa
BSY92_01364-RA	chr3	5409788	5413629	BSY92_01364	NO	sp|A4QTI0|IML2_MAGO7	Mitochondrial outer membrane protein IML2 OS=Magnaporthe oryzae
BSY92_01365-RA	chr3	5413727	5414625	BSY92_01365	NO	sp|A8AQ14|GARL_CITK8	5-keto-4-deoxy-D-glucarate aldolase OS=Citrobacter koseri
BSY92_01366-RA	chr3	5415177	5418281	BSY92_01366	NO	NA	NA
BSY92_01367-RA	chr3	5415183	5418284	BSY92_01367	NO	sp|O94320|AATM_SCHPO	Aspartate aminotransferase, mitochondrial OS=Schizosaccharomyces pombe
BSY92_01368-RA	chr3	5419814	5420574	BSY92_01368	NO	NA	NA
BSY92_01369-RA	chr3	5421155	5422594	BSY92_01369	NO	NA	NA
BSY92_01370-RA	chr3	5423395	5424118	BSY92_01370	YES	NA	NA
BSY92_01371-RA	chr3	5425174	5426389	BSY92_01371	YES	NA	NA
BSY92_01372-RA	chr3	5427861	5432047	BSY92_01372	NO	sp|O60174|SFC6_SCHPO	Transcription factor tau subunit sfc6 OS=Schizosaccharomyces pombe
BSY92_01373-RA	chr3	5429492	5432129	BSY92_01373	NO	sp|Q09749|ADRL_SCHPO	ADIPOR-like receptor SPBC12C2.09c OS=Schizosaccharomyces pombe
BSY92_01374-RA	chr3	5432218	5433190	BSY92_01374	NO	sp|Q4SUE2|TMA7_TETNG	Translation machinery-associated protein 7 OS=Tetraodon nigroviridis
BSY92_01375-RA	chr3	5433357	5437632	BSY92_01375	NO	sp|Q07538|PRP4_SCHPO	Serine/threonine-protein kinase prp4 OS=Schizosaccharomyces pombe
BSY92_01376-RA	chr3	5445029	5445504	BSY92_01376	NO	NA	NA
BSY92_01377-RA	chr3	5449010	5449232	BSY92_01377	NO	NA	NA
BSY92_01378-RA	chr3	5454606	5458361	BSY92_01378	NO	sp|P08092|RAN1_SCHPO	Negative regulator of sexual conjugation and meiosis OS=Schizosaccharomyces pombe
BSY92_01379-RA	chr3	5461689	5462148	BSY92_01379	NO	NA	NA
BSY92_01380-RA	chr3	5466004	5466271	BSY92_01380	NO	NA	NA
BSY92_01381-RA	chr3	5466522	5471002	BSY92_01381	NO	NA	NA
BSY92_01382-RA	chr3	5471116	5472657	BSY92_01382	NO	sp|O70152|DPM1_MOUSE	Dolichol-phosphate mannosyltransferase subunit 1 OS=Mus musculus
BSY92_01383-RA	chr3	5473099	5477476	BSY92_01383	NO	sp|P22189|ATC3_SCHPO	Calcium-transporting ATPase 3 OS=Schizosaccharomyces pombe
BSY92_01384-RA	chr3	5479969	5480698	BSY92_01384	NO	NA	NA
BSY92_01385-RA	chr3	5480817	5482644	BSY92_01385	NO	NA	NA
BSY92_01386-RA	chr3	5482736	5483693	BSY92_01386	NO	NA	NA
BSY92_01387-RA	chr3	5484431	5488854	BSY92_01387	NO	sp|O43022|YGV8_SCHPO	Uncharacterized protein C354.08c OS=Schizosaccharomyces pombe
BSY92_01388-RA	chr3	5489290	5490479	BSY92_01388	YES	sp|Q4WNE1|CFMC_ASPFU	GPI anchored CFEM domain protein C OS=Neosartorya fumigata
BSY92_01389-RA	chr3	5491196	5491991	BSY92_01389	NO	NA	NA
BSY92_01390-RA	chr3	5493412	5495366	BSY92_01390	NO	sp|Q9USJ6|FMNR_SCHPO	NAD(P)H-dependent FMN reductase C4B3.06c OS=Schizosaccharomyces pombe
BSY92_01391-RA	chr3	5496195	5499188	BSY92_01391	NO	sp|P53389|HOL1_YEAST	Protein HOL1 OS=Saccharomyces cerevisiae
BSY92_01392-RA	chr3	5499812	5500404	BSY92_01392	YES	NA	NA
BSY92_01393-RA	chr3	5500583	5503602	BSY92_01393	NO	NA	NA
BSY92_01394-RA	chr3	5504481	5515430	BSY92_01394	NO	sp|O74552|VPS35_SCHPO	Vacuolar protein sorting-associated protein 35 OS=Schizosaccharomyces pombe
BSY92_01395-RA	chr3	5504500	5508296	BSY92_01395	NO	sp|D4B1R0|GCP1_ARTBC	Probable glutamate carboxypeptidase ARB_02390 OS=Arthroderma benhamiae
BSY92_01396-RA	chr3	5515947	5518163	BSY92_01396	YES	NA	NA
BSY92_01397-RA	chr3	5519486	5520569	BSY92_01397	YES	NA	NA
BSY92_01398-RA	chr3	5523040	5523288	BSY92_01398	NO	NA	NA
BSY92_01399-RA	chr3	5524389	5529851	BSY92_01399	NO	sp|Q9M0V3|DDB1A_ARATH	DNA damage-binding protein 1a OS=Arabidopsis thaliana
BSY92_01400-RA	chr3	5531115	5533188	BSY92_01400	NO	sp|Q03689|HETS_PODAS	Heterokaryon incompatibility protein s OS=Podospora anserina
BSY92_01401-RA	chr3	5533772	5538795	BSY92_01401	NO	sp|G0S7B6|NU170_CHATD	Nucleoporin NUP170 OS=Chaetomium thermophilum
BSY92_01402-RA	chr3	5539038	5540471	BSY92_01402	NO	sp|A4QTE3|MKAR_MAGO7	Very-long-chain 3-oxoacyl-CoA reductase OS=Magnaporthe oryzae
BSY92_01403-RA	chr3	5540606	5541833	BSY92_01403	NO	sp|P40030|ERG28_YEAST	Ergosterol biosynthetic protein 28 OS=Saccharomyces cerevisiae
BSY92_01404-RA	chr3	5541007	5543223	BSY92_01404	NO	sp|Q7RYE7|GAL7_NEUCR	Galactose-1-phosphate uridylyltransferase OS=Neurospora crassa
BSY92_01405-RA	chr3	5543309	5546453	BSY92_01405	NO	sp|Q02336|ADA2_YEAST	Transcriptional adapter 2 OS=Saccharomyces cerevisiae
BSY92_01406-RA	chr3	5543309	5547854	BSY92_01406	YES	sp|P11670|PRB1_TOBAC	Basic form of pathogenesis-related protein 1 OS=Nicotiana tabacum
BSY92_01407-RA	chr3	5549403	5550847	BSY92_01407	NO	NA	NA
BSY92_01408-RA	chr3	5552805	5553198	BSY92_01408	YES	NA	NA
BSY92_01409-RA	chr3	5554209	5554785	BSY92_01409	NO	NA	NA
BSY92_01410-RA	chr3	5556175	5558174	BSY92_01410	NO	NA	NA
BSY92_01411-RA	chr3	5558292	5559396	BSY92_01411	NO	NA	NA
BSY92_01412-RA	chr3	5560557	5562564	BSY92_01412	NO	sp|P43548|AGP3_YEAST	General amino acid permease AGP3 OS=Saccharomyces cerevisiae
BSY92_01413-RA	chr3	5564010	5564649	BSY92_01413	YES	NA	NA
BSY92_01414-RA	chr3	5565677	5566926	BSY92_01414	NO	NA	NA
BSY92_01415-RA	chr3	5568619	5569926	BSY92_01415	NO	NA	NA
BSY92_01416-RA	chr3	5570827	5576142	BSY92_01416	YES	sp|D4AM78|CDA_ARTBC	Chitin deacetylase ARB_04768 OS=Arthroderma benhamiae
BSY92_01417-RA	chr3	5574161	5575499	BSY92_01417	NO	NA	NA
BSY92_01418-RA	chr3	5576370	5579050	BSY92_01418	NO	NA	NA
BSY92_01419-RA	chr3	5580054	5582010	BSY92_01419	NO	sp|A4QTC6|MRH4_MAGO7	ATP-dependent RNA helicase MRH4, mitochondrial OS=Magnaporthe oryzae
BSY92_01420-RA	chr3	5582734	5584901	BSY92_01420	NO	NA	NA
BSY92_01421-RA	chr3	5586171	5587986	BSY92_01421	NO	NA	NA
BSY92_01422-RA	chr3	5589968	5595265	BSY92_01422	NO	sp|A3R044|SSU1_ARTBC	Sulfite efflux pump SSU1 OS=Arthroderma benhamiae
BSY92_01423-RA	chr3	5596471	5596831	BSY92_01423	NO	NA	NA
BSY92_01424-RA	chr3	5597568	5598639	BSY92_01424	NO	NA	NA
BSY92_01425-RA	chr3	5600569	5601031	BSY92_01425	NO	NA	NA
BSY92_01426-RA	chr3	5601311	5602211	BSY92_01426	YES	NA	NA
BSY92_01427-RA	chr3	5604157	5605404	BSY92_01427	YES	NA	NA
BSY92_01428-RA	chr3	5606377	5611093	BSY92_01428	NO	NA	NA
BSY92_01429-RA	chr3	5609397	5610594	BSY92_01429	NO	NA	NA
BSY92_01430-RA	chr3	5611144	5613920	BSY92_01430	NO	NA	NA
BSY92_01431-RA	chr3	5613256	5618710	BSY92_01431	NO	sp|Q5UPA0|YL025_MIMIV	Putative ankyrin repeat protein L25 OS=Acanthamoeba polyphaga mimivirus
BSY92_01432-RA	chr3	5614101	5614833	BSY92_01432	NO	NA	NA
BSY92_01433-RA	chr3	5619714	5620279	BSY92_01433	YES	NA	NA
BSY92_01434-RA	chr3	5620617	5622659	BSY92_01434	NO	NA	NA
BSY92_01435-RA	chr3	5623416	5624991	BSY92_01435	YES	NA	NA
BSY92_01436-RA	chr3	5626915	5629658	BSY92_01436	NO	sp|O74543|YCV4_SCHPO	Uncharacterized amino-acid permease C777.04 OS=Schizosaccharomyces pombe
BSY92_01437-RA	chr3	5631940	5639448	BSY92_01437	NO	NA	NA
BSY92_01438-RA	chr3	5640977	5642435	BSY92_01438	NO	NA	NA
BSY92_01439-RA	chr3	5642641	5646149	BSY92_01439	NO	sp|P54006|TOXD_COCCA	Protein TOXD OS=Cochliobolus carbonum
BSY92_01440-RA	chr3	5643508	5644063	BSY92_01440	NO	NA	NA
BSY92_01441-RA	chr3	5646887	5650290	BSY92_01441	NO	sp|Q4WJ81|CRZA_ASPFU	C2H2 finger domain transcription factor crzA OS=Neosartorya fumigata
BSY92_01442-RA	chr3	5653034	5654758	BSY92_01442	NO	sp|O93788|AOX_MAGO7	Alternative oxidase, mitochondrial OS=Magnaporthe oryzae
BSY92_01443-RA	chr3	5656359	5658466	BSY92_01443	NO	sp|A4QTA3|EIF3J_MAGO7	Eukaryotic translation initiation factor 3 subunit J OS=Magnaporthe oryzae
BSY92_01444-RA	chr3	5658545	5661572	BSY92_01444	NO	sp|P38880|MDM31_YEAST	Mitochondrial distribution and morphology protein 31 OS=Saccharomyces cerevisiae
BSY92_01445-RA	chr3	5661751	5663179	BSY92_01445	NO	sp|Q4IN63|PNO1_GIBZE	Pre-rRNA-processing protein PNO1 OS=Gibberella zeae
BSY92_01446-RA	chr3	5663232	5665311	BSY92_01446	NO	NA	NA
BSY92_01447-RA	chr3	5665578	5667030	BSY92_01447	NO	sp|P32573|SPS19_YEAST	Peroxisomal 2,4-dienoyl-CoA reductase SPS19 OS=Saccharomyces cerevisiae
BSY92_01448-RA	chr3	5667452	5670880	BSY92_01448	YES	NA	NA
BSY92_01449-RA	chr3	5669900	5671188	BSY92_01449	NO	sp|D7PHZ1|VRTI_PENAE	Oxidoreductase vrtI OS=Penicillium aethiopicum
BSY92_01450-RA	chr3	5671970	5672795	BSY92_01450	NO	NA	NA
BSY92_01451-RA	chr3	5673258	5677548	BSY92_01451	NO	sp|A3KG59|P20D2_MOUSE	Peptidase M20 domain-containing protein 2 OS=Mus musculus
BSY92_01452-RA	chr3	5677578	5678319	BSY92_01452	NO	sp|Q07E28|CTTB2_NEONE	Cortactin-binding protein 2 OS=Neofelis nebulosa
BSY92_01453-RA	chr3	5678743	5678828	BSY92_01453	NA	NA	NA
BSY92_01454-RA	chr3	5681049	5681742	BSY92_01454	NO	NA	NA
BSY92_01455-RA	chr3	5685034	5688002	BSY92_01455	NO	sp|P23622|CYS14_NEUCR	Sulfate permease 2 OS=Neurospora crassa
BSY92_01456-RA	chr3	5688685	5689714	BSY92_01456	NO	NA	NA
BSY92_01457-RA	chr3	5689956	5690045	BSY92_01457	NA	NA	NA
BSY92_01458-RA	chr3	5690212	5691502	BSY92_01458	NO	sp|Q9Y7M6|RRP1_SCHPO	Ribosomal RNA-processing protein 1 homolog OS=Schizosaccharomyces pombe
BSY92_01459-RA	chr3	5692176	5695186	BSY92_01459	NO	sp|Q12246|LCB4_YEAST	Sphingoid long chain base kinase 4 OS=Saccharomyces cerevisiae
BSY92_01460-RA	chr3	5694704	5695778	BSY92_01460	NO	NA	NA
BSY92_01461-RA	chr3	5696627	5699427	BSY92_01461	NO	sp|O74982|CID2_SCHPO	Caffeine-induced death protein 2 OS=Schizosaccharomyces pombe
BSY92_01462-RA	chr3	5699676	5703387	BSY92_01462	NO	sp|Q6N069|NAA16_HUMAN	N-alpha-acetyltransferase 16, NatA auxiliary subunit OS=Homo sapiens
BSY92_01463-RA	chr3	5703705	5706462	BSY92_01463	NO	sp|Q4UMH6|Y381_RICFE	Putative ankyrin repeat protein RF_0381 OS=Rickettsia felis
BSY92_01464-RA	chr3	5709214	5709483	BSY92_01464	NO	NA	NA
BSY92_01465-RA	chr3	5714152	5718141	BSY92_01465	NO	NA	NA
BSY92_01466-RA	chr3	5719225	5721832	BSY92_01466	YES	sp|O14075|YEAA_SCHPO	Putative 2-hydroxyacid dehydrogenase UNK4.10 OS=Schizosaccharomyces pombe
BSY92_01467-RA	chr3	5722201	5726693	BSY92_01467	NO	sp|A4QT78|EIF3H_MAGO7	Eukaryotic translation initiation factor 3 subunit H OS=Magnaporthe oryzae
BSY92_01468-RA	chr3	5727625	5728420	BSY92_01468	NO	sp|Q9HDU7|YHE8_SCHPO	UPF0643 protein PB2B2.08 OS=Schizosaccharomyces pombe
BSY92_01469-RA	chr3	5729770	5730221	BSY92_01469	NO	NA	NA
BSY92_01470-RA	chr3	5730667	5732189	BSY92_01470	NO	sp|Q4V9P0|SAMC_DANRE	S-adenosylmethionine mitochondrial carrier protein OS=Danio rerio
BSY92_01471-RA	chr3	5732504	5733473	BSY92_01471	NO	sp|P0CL20|HOGA1_COCIM	Putative 4-hydroxy-2-oxoglutarate aldolase, mitochondrial OS=Coccidioides immitis
BSY92_01472-RA	chr3	5733921	5737971	BSY92_01472	NO	NA	NA
BSY92_01473-RA	chr3	5741678	5743109	BSY92_01473	NO	NA	NA
BSY92_01474-RA	chr3	5743379	5743955	BSY92_01474	NO	NA	NA
BSY92_01475-RA	chr3	5744819	5747144	BSY92_01475	NO	sp|O43301|HS12A_HUMAN	Heat shock 70 kDa protein 12A OS=Homo sapiens
BSY92_01476-RA	chr3	5747849	5750135	BSY92_01476	NO	NA	NA
BSY92_01477-RA	chr3	5750315	5753155	BSY92_01477	YES	sp|Q03104|MSC1_YEAST	Meiotic sister chromatid recombination protein 1 OS=Saccharomyces cerevisiae
BSY92_01478-RA	chr3	5754107	5755719	BSY92_01478	YES	NA	NA
BSY92_01479-RA	chr3	5757280	5758167	BSY92_01479	NO	NA	NA
BSY92_01480-RA	chr3	5758812	5760482	BSY92_01480	NO	sp|Q58838|Y1443_METJA	UPF0132 membrane protein MJ1443 OS=Methanocaldococcus jannaschii
BSY92_01481-RA	chr3	5761027	5762091	BSY92_01481	NO	NA	NA
BSY92_01482-RA	chr3	5762832	5764110	BSY92_01482	NO	sp|O60122|TRPD_SCHPO	Anthranilate phosphoribosyltransferase OS=Schizosaccharomyces pombe
BSY92_01483-RA	chr3	5764550	5767046	BSY92_01483	NO	sp|P09880|TRNL_YEAST	tRNA ligase OS=Saccharomyces cerevisiae
BSY92_01484-RA	chr3	5770080	5772116	BSY92_01484	NO	sp|O94400|YQF7_SCHPO	PHD and RING finger domain-containing protein C126.07c OS=Schizosaccharomyces pombe
BSY92_01485-RA	chr3	5773473	5774911	BSY92_01485	NO	sp|O94398|RM17_SCHPO	54S ribosomal protein L17, mitochondrial OS=Schizosaccharomyces pombe
BSY92_01486-RA	chr3	5774921	5776830	BSY92_01486	NO	NA	NA
BSY92_01487-RA	chr3	5778034	5779724	BSY92_01487	NO	sp|Q7ZU92|PARN_DANRE	Poly(A)-specific ribonuclease PARN OS=Danio rerio
BSY92_01488-RA	chr3	5780560	5782610	BSY92_01488	NO	sp|Q0WMV8|PHF5B_ARATH	PHD finger-like domain-containing protein 5B OS=Arabidopsis thaliana
BSY92_01489-RA	chr3	5781016	5783239	BSY92_01489	NO	sp|Q10492|PNN1_SCHPO	Pinin homolog 1 OS=Schizosaccharomyces pombe
BSY92_01490-RA	chr3	5783494	5786096	BSY92_01490	NO	sp|P33297|PRS6A_YEAST	26S protease regulatory subunit 6A OS=Saccharomyces cerevisiae
BSY92_01491-RA	chr3	5786402	5791263	BSY92_01491	NO	sp|A4QT54|MDM34_MAGO7	Mitochondrial distribution and morphology protein 34 OS=Magnaporthe oryzae
BSY92_01492-RA	chr3	5786843	5787944	BSY92_01492	NO	sp|P34914|HYES_MOUSE	Bifunctional epoxide hydrolase 2 OS=Mus musculus
BSY92_01493-RA	chr3	5791699	5794056	BSY92_01493	NO	sp|Q6C6Q7|IPK1_YARLI	Inositol-pentakisphosphate 2-kinase OS=Yarrowia lipolytica
BSY92_01494-RA	chr3	5794114	5795283	BSY92_01494	NO	sp|Q7RZK7|AF9_NEUCR	Protein AF-9 homolog OS=Neurospora crassa
BSY92_01495-RA	chr3	5795683	5796628	BSY92_01495	NO	sp|O74482|YQJ9_SCHPO	Uncharacterized protein C1840.09 OS=Schizosaccharomyces pombe
BSY92_01496-RA	chr3	5796842	5797742	BSY92_01496	NO	sp|Q521C0|SYF2_MAGO7	Pre-mRNA-splicing factor SYF2 OS=Magnaporthe oryzae
BSY92_01497-RA	chr3	5799465	5801994	BSY92_01497	NO	sp|D4AYG1|KLDC1_ARTBC	Kelch repeat-containing protein ARB_01230 OS=Arthroderma benhamiae
BSY92_01498-RA	chr3	5804291	5805143	BSY92_01498	NO	NA	NA
BSY92_01499-RA	chr3	5807369	5807906	BSY92_01499	NO	NA	NA
BSY92_01500-RA	chr3	5810940	5813577	BSY92_01500	NO	NA	NA
BSY92_01501-RA	chr3	5815298	5820299	BSY92_01501	NO	sp|O94296|YOOC_SCHPO	Probable phospholipid-transporting ATPase C887.12 OS=Schizosaccharomyces pombe
BSY92_01502-RA	chr3	5817024	5822620	BSY92_01502	NO	NA	NA
BSY92_01503-RA	chr3	5823560	5825640	BSY92_01503	NO	sp|P31381|FUN26_YEAST	Nucleoside transporter FUN26 OS=Saccharomyces cerevisiae
BSY92_01504-RA	chr3	5826453	5828681	BSY92_01504	NO	NA	NA
BSY92_01505-RA	chr3	5830681	5831182	BSY92_01505	NO	NA	NA
BSY92_01506-RA	chr3	5831917	5832831	BSY92_01506	NO	sp|Q8J1F7|ECM15_ASHGO	UPF0045 protein ECM15 OS=Ashbya gossypii
BSY92_01507-RA	chr3	5832962	5834865	BSY92_01507	NO	sp|P53723|YN8B_YEAST	UPF0674 endoplasmic reticulum membrane protein YNR021W OS=Saccharomyces cerevisiae
BSY92_01508-RA	chr3	5836154	5838488	BSY92_01508	NO	sp|O59735|LAC1_SCHPO	Sphingosine N-acyltransferase lac1 OS=Schizosaccharomyces pombe
BSY92_01509-RA	chr3	5838839	5843454	BSY92_01509	NO	sp|Q02592|HMT1_SCHPO	Heavy metal tolerance protein OS=Schizosaccharomyces pombe
BSY92_01510-RA	chr3	5844765	5845092	BSY92_01510	NO	NA	NA
BSY92_01511-RA	chr3	5847076	5847418	BSY92_01511	NO	NA	NA
BSY92_01512-RA	chr3	5849111	5852884	BSY92_01512	NO	sp|Q5AWS6|CDC48_EMENI	Cell division control protein 48 OS=Emericella nidulans
BSY92_01513-RA	chr3	5852947	5854391	BSY92_01513	NO	NA	NA
BSY92_01514-RA	chr3	5854634	5857409	BSY92_01514	NO	sp|Q9P7V4|KTI12_SCHPO	Protein kti12 OS=Schizosaccharomyces pombe
BSY92_01515-RA	chr3	5857879	5860669	BSY92_01515	NO	sp|D7PHZ3|VRTB_PENAE	Malonamoyl-CoA synthetase vrtB OS=Penicillium aethiopicum
BSY92_01516-RA	chr3	5863825	5865745	BSY92_01516	NO	sp|Q09925|LCB2_SCHPO	Serine palmitoyltransferase 2 OS=Schizosaccharomyces pombe
BSY92_01517-RA	chr3	5866592	5869374	BSY92_01517	NO	sp|O13803|YE06_SCHPO	Uncharacterized protein C17H9.06c OS=Schizosaccharomyces pombe
BSY92_01518-RA	chr3	5869634	5873274	BSY92_01518	NO	sp|P25344|STE50_YEAST	Protein STE50 OS=Saccharomyces cerevisiae
BSY92_01519-RA	chr3	5874071	5878532	BSY92_01519	NO	sp|Q9DBX2|PHLP_MOUSE	Phosducin-like protein OS=Mus musculus
BSY92_01520-RA	chr3	5874624	5876106	BSY92_01520	NO	NA	NA
BSY92_01521-RA	chr3	5881431	5884011	BSY92_01521	NO	sp|O14435|GBB_CRYPA	Guanine nucleotide-binding protein subunit beta OS=Cryphonectria parasitica
BSY92_01522-RA	chr3	5886651	5887872	BSY92_01522	NO	NA	NA
BSY92_01523-RA	chr3	5888479	5890643	BSY92_01523	NO	sp|Q09717|RANG_SCHPO	Ran-specific GTPase-activating protein 1 OS=Schizosaccharomyces pombe
BSY92_01524-RA	chr3	5890942	5892710	BSY92_01524	NO	sp|P35189|TAF14_YEAST	Transcription initiation factor TFIID subunit 14 OS=Saccharomyces cerevisiae
BSY92_01525-RA	chr3	5893214	5897649	BSY92_01525	NO	sp|Q04052|ARO80_YEAST	Transcriptional activator ARO80 OS=Saccharomyces cerevisiae
BSY92_01526-RA	chr3	5894977	5903809	BSY92_01526	NO	NA	NA
BSY92_01527-RA	chr3	5904354	5907744	BSY92_01527	NO	sp|P40371|PP2C1_SCHPO	Protein phosphatase 2C homolog 1 OS=Schizosaccharomyces pombe
BSY92_01528-RA	chr3	5908575	5909650	BSY92_01528	NO	sp|P36108|DID4_YEAST	DOA4-independent degradation protein 4 OS=Saccharomyces cerevisiae
BSY92_01529-RA	chr3	5909928	5913376	BSY92_01529	NO	sp|Q9USY7|FZO1_SCHPO	Transmembrane GTPase fzo1 OS=Schizosaccharomyces pombe
BSY92_01530-RA	chr3	5913387	5914736	BSY92_01530	NO	sp|Q07335|TOM22_NEUCR	Mitochondrial import receptor subunit tom22 OS=Neurospora crassa
BSY92_01531-RA	chr3	5915038	5919230	BSY92_01531	NO	sp|Q99271|NAH1_YEAST	Na(+)/H(+) antiporter OS=Saccharomyces cerevisiae
BSY92_01532-RA	chr3	5920899	5921345	BSY92_01532	NO	NA	NA
BSY92_01533-RA	chr3	5922050	5925292	BSY92_01533	NO	sp|Q5AXT5|PIF1_EMENI	ATP-dependent DNA helicase PIF1 OS=Emericella nidulans
BSY92_01534-RA	chr3	5926422	5926801	BSY92_01534	NO	NA	NA
BSY92_01535-RA	chr3	5927019	5929682	BSY92_01535	NO	sp|D8K3Q1|NNRE_DEHLB	NAD(P)H-hydrate epimerase OS=Dehalogenimonas lykanthroporepellens
BSY92_01536-RA	chr3	5931800	5933291	BSY92_01536	NO	NA	NA
BSY92_01537-RA	chr3	5933644	5940261	BSY92_01537	NO	sp|Q80XQ2|TBCD5_MOUSE	TBC1 domain family member 5 OS=Mus musculus
BSY92_01538-RA	chr3	5934856	5936389	BSY92_01538	NO	sp|D7PI20|GSFF_PENAE	Cytochrome P450 momooxygenase gsfF OS=Penicillium aethiopicum
BSY92_01539-RA	chr3	5940940	5942965	BSY92_01539	NO	NA	NA
BSY92_01540-RA	chr3	5943319	5947461	BSY92_01540	NO	NA	NA
BSY92_01541-RA	chr3	5956525	5959150	BSY92_01541	NO	sp|O13453|PMP1_SCHPO	Tyrosine-protein phosphatase pmp1 OS=Schizosaccharomyces pombe
BSY92_01542-RA	chr3	5961048	5962912	BSY92_01542	NO	sp|Q5B5W2|HUT1_EMENI	UDP-galactose transporter homolog 1 OS=Emericella nidulans
BSY92_01543-RA	chr3	5963063	5967200	BSY92_01543	NO	sp|O74919|RNC1_SCHPO	RNA-binding protein rnc1 OS=Schizosaccharomyces pombe
BSY92_01544-RA	chr3	5980441	5987603	BSY92_01544	NO	sp|Q08217|PSK2_YEAST	Serine/threonine-protein kinase PSK2 OS=Saccharomyces cerevisiae
BSY92_01545-RA	chr3	5980557	5981790	BSY92_01545	NO	sp|Q3ZBM7|TRPT1_BOVIN	tRNA 2'-phosphotransferase 1 OS=Bos taurus
BSY92_01546-RA	chr3	5989094	5990277	BSY92_01546	NO	NA	NA
BSY92_01547-RA	chr3	5990385	5995741	BSY92_01547	NO	sp|Q6TWC4|LEU3_SORMA	3-isopropylmalate dehydrogenase OS=Sordaria macrospora
BSY92_01548-RA	chr3	5990690	5993033	BSY92_01548	NO	sp|Q8BH16|FBXL2_MOUSE	F-box/LRR-repeat protein 2 OS=Mus musculus
BSY92_01549-RA	chr3	5996053	6000750	BSY92_01549	NO	sp|Q10362|SET3_SCHPO	SET domain-containing protein 3 OS=Schizosaccharomyces pombe
BSY92_01550-RA	chr3	6004244	6004752	BSY92_01550	NO	NA	NA
BSY92_01551-RA	chr3	6005255	6008835	BSY92_01551	NO	sp|O14220|MEU26_SCHPO	Meiotic expression up-regulated protein 26 OS=Schizosaccharomyces pombe
BSY92_01552-RA	chr3	6008929	6009181	BSY92_01552	NO	NA	NA
BSY92_01553-RA	chr3	6012644	6014329	BSY92_01553	NO	NA	NA
BSY92_01554-RA	chr3	6017165	6017939	BSY92_01554	NO	NA	NA
BSY92_01555-RA	chr3	6018594	6021783	BSY92_01555	NO	sp|Q9US07|ARP8_SCHPO	Probable actin-related protein 8 OS=Schizosaccharomyces pombe
BSY92_01556-RA	chr3	6023025	6023322	BSY92_01556	YES	NA	NA
BSY92_01557-RA	chr3	6025239	6026595	BSY92_01557	NO	NA	NA
BSY92_01558-RA	chr3	6027355	6028216	BSY92_01558	NO	sp|P00632|ELH2_ACIAD	3-oxoadipate enol-lactonase 2 OS=Acinetobacter baylyi
BSY92_01559-RA	chr3	6028454	6030171	BSY92_01559	YES	sp|D4ATS1|A7637_ARTBC	Uncharacterized secreted protein ARB_07637 OS=Arthroderma benhamiae
BSY92_01560-RA	chr3	6031010	6033638	BSY92_01560	NO	sp|Q9WZ31|CORA_THEMA	Cobalt/magnesium transport protein CorA OS=Thermotoga maritima
BSY92_01561-RA	chr3	6033868	6035273	BSY92_01561	YES	NA	NA
BSY92_01562-RA	chr3	6036374	6037214	BSY92_01562	NO	NA	NA
BSY92_01563-RA	chr3	6037758	6039604	BSY92_01563	NO	sp|D7PI20|GSFF_PENAE	Cytochrome P450 momooxygenase gsfF OS=Penicillium aethiopicum
BSY92_01564-RA	chr3	6040762	6041951	BSY92_01564	NO	sp|Q12425|ISA2_YEAST	Iron-sulfur assembly protein 2 OS=Saccharomyces cerevisiae
BSY92_01565-RA	chr3	6042344	6043445	BSY92_01565	NO	sp|Q7SBD5|RL7_NEUCR	60S ribosomal protein L7 OS=Neurospora crassa
BSY92_01566-RA	chr3	6044171	6049419	BSY92_01566	NO	sp|P19115|RS14_NEUCR	40S ribosomal protein S14 OS=Neurospora crassa
BSY92_01567-RA	chr3	6045571	6049165	BSY92_01567	NO	sp|Q9UR24|RHP26_SCHPO	DNA repair protein rhp26 OS=Schizosaccharomyces pombe
BSY92_01568-RA	chr3	6053460	6058101	BSY92_01568	NO	NA	NA
BSY92_01569-RA	chr3	6063083	6067824	BSY92_01569	NO	sp|A4QSX4|EIF3C_MAGO7	Eukaryotic translation initiation factor 3 subunit C OS=Magnaporthe oryzae
BSY92_01570-RA	chr3	6068006	6075940	BSY92_01570	NO	sp|Q99PV0|PRP8_MOUSE	Pre-mRNA-processing-splicing factor 8 OS=Mus musculus
BSY92_01571-RA	chr3	6077260	6077772	BSY92_01571	NO	NA	NA
BSY92_01572-RA	chr3	6078781	6080004	BSY92_01572	NO	NA	NA
BSY92_01573-RA	chr3	6081236	6081739	BSY92_01573	NO	NA	NA
BSY92_01574-RA	chr3	6082251	6085237	BSY92_01574	NO	NA	NA
BSY92_01575-RA	chr3	6086584	6086740	BSY92_01575	NO	NA	NA
BSY92_01576-RA	chr3	6087869	6093044	BSY92_01576	NO	sp|P00365|DHE2_NEUCR	NAD-specific glutamate dehydrogenase OS=Neurospora crassa
BSY92_01577-RA	chr3	6092906	6092999	BSY92_01577	NA	NA	NA
BSY92_01578-RA	chr3	6093021	6093116	BSY92_01578	NA	NA	NA
BSY92_01579-RA	chr3	6094017	6096483	BSY92_01579	NO	sp|Q7RXY1|RL32_NEUCR	60S ribosomal protein L32 OS=Neurospora crassa
BSY92_01580-RA	chr3	6095454	6097361	BSY92_01580	NO	sp|O94657|XDJ1_SCHPO	DnaJ protein homolog xdj1 OS=Schizosaccharomyces pombe
BSY92_01581-RA	chr3	6097860	6101052	BSY92_01581	NO	sp|Q10327|YD72_SCHPO	Uncharacterized protein C32A11.02c OS=Schizosaccharomyces pombe
BSY92_01582-RA	chr3	6102030	6105703	BSY92_01582	NO	sp|Q7SB49|DNLI4_NEUCR	DNA ligase 4 OS=Neurospora crassa
BSY92_01583-RA	chr3	6102420	6106912	BSY92_01583	NO	sp|A3DIL9|UPP_CLOTH	Uracil phosphoribosyltransferase OS=Clostridium thermocellum
BSY92_01584-RA	chr3	6107666	6108752	BSY92_01584	NO	sp|Q7SB51|FEX1_NEUCR	Fluoride export protein 1 OS=Neurospora crassa
BSY92_01585-RA	chr3	6110395	6113368	BSY92_01585	NO	sp|Q4IJP1|DOT1_GIBZE	Histone-lysine N-methyltransferase, H3 lysine-79 specific OS=Gibberella zeae
BSY92_01586-RA	chr3	6110647	6113778	BSY92_01586	NO	sp|Q520U5|ATG16_MAGO7	Autophagy protein 16 OS=Magnaporthe oryzae
BSY92_01587-RA	chr3	6114065	6117166	BSY92_01587	NO	sp|Q9UT38|VPS16_SCHPO	Probable vacuolar protein sorting-associated protein 16 homolog OS=Schizosaccharomyces pombe
BSY92_01588-RA	chr3	6117349	6121050	BSY92_01588	NO	sp|A6ZRW7|DMA2_YEAS7	E3 ubiquitin-protein ligase DMA2 OS=Saccharomyces cerevisiae
BSY92_01589-RA	chr3	6122257	6124496	BSY92_01589	NO	sp|P23955|MPPA_NEUCR	Mitochondrial-processing peptidase subunit alpha OS=Neurospora crassa
BSY92_01590-RA	chr3	6124647	6127993	BSY92_01590	NO	sp|Q03722|YMC0_YEAST	Uncharacterized protein YML020W OS=Saccharomyces cerevisiae
BSY92_01591-RA	chr3	6128343	6133861	BSY92_01591	NO	sp|O74835|RRP5_SCHPO	rRNA biogenesis protein rrp5 OS=Schizosaccharomyces pombe
BSY92_01592-RA	chr3	6134923	6136978	BSY92_01592	NO	NA	NA
BSY92_01593-RA	chr3	6140320	6141636	BSY92_01593	NO	NA	NA
BSY92_01594-RA	chr3	6143469	6152295	BSY92_01594	NO	sp|Q6LA55|YF49_SCHPO	UPF0648 protein C3H5.09c OS=Schizosaccharomyces pombe
BSY92_01595-RA	chr3	6154053	6155397	BSY92_01595	NO	NA	NA
BSY92_01596-RA	chr3	6155526	6158962	BSY92_01596	NO	sp|O14369|SCE3_SCHPO	Probable RNA-binding protein sce3 OS=Schizosaccharomyces pombe
BSY92_01597-RA	chr3	6158957	6162938	BSY92_01597	NO	sp|O74945|RIA1_SCHPO	Ribosome assembly protein 1 OS=Schizosaccharomyces pombe
BSY92_01598-RA	chr3	6163031	6166079	BSY92_01598	NO	sp|L7HXG6|EIF3L_MAGOY	Eukaryotic translation initiation factor 3 subunit L OS=Magnaporthe oryzae
BSY92_01599-RA	chr3	6166210	6173756	BSY92_01599	NO	sp|Q5F448|GPHR_CHICK	Golgi pH regulator OS=Gallus gallus
BSY92_01600-RA	chr3	6174864	6175295	BSY92_01600	NO	NA	NA
BSY92_01601-RA	chr3	6175555	6179047	BSY92_01601	NO	sp|Q10346|YDA4_SCHPO	Uncharacterized protein C1F12.04c OS=Schizosaccharomyces pombe
BSY92_01602-RA	chr3	6176384	6177035	BSY92_01602	NO	NA	NA
BSY92_01603-RA	chr3	6180177	6183656	BSY92_01603	NO	sp|Q9HDY1|ASE1_SCHPO	Anaphase spindle elongation protein 1 OS=Schizosaccharomyces pombe
BSY92_01604-RA	chr3	6184746	6186789	BSY92_01604	NO	sp|A4QST9|IRS4_MAGO7	Increased rDNA silencing protein 4 OS=Magnaporthe oryzae
BSY92_01605-RA	chr3	6187201	6188616	BSY92_01605	NO	sp|Q4IJM4|CSN5_GIBZE	COP9 signalosome complex subunit 5 OS=Gibberella zeae
BSY92_01606-RA	chr3	6188865	6190818	BSY92_01606	NO	sp|Q1Q845|SYE_PSYCK	Glutamate--tRNA ligase OS=Psychrobacter cryohalolentis
BSY92_01607-RA	chr3	6191199	6193523	BSY92_01607	NO	sp|O60078|TYR1_SCHPO	Probable prephenate dehydrogenase [NADP(+)] OS=Schizosaccharomyces pombe
BSY92_01608-RA	chr3	6193722	6196750	BSY92_01608	NO	sp|P48013|RAD9_SCHOT	DNA repair protein rad9 OS=Schizosaccharomyces octosporus
BSY92_01609-RA	chr3	6193782	6194931	BSY92_01609	NO	sp|O42645|YF94_SCHPO	RCC1 repeat-containing protein C10F6.04 OS=Schizosaccharomyces pombe
BSY92_01610-RA	chr3	6198391	6199735	BSY92_01610	NO	NA	NA
BSY92_01611-RA	chr3	6200207	6204354	BSY92_01611	NO	sp|O77775|NCF2_BOVIN	Neutrophil cytosol factor 2 OS=Bos taurus
BSY92_01612-RA	chr3	6209022	6211261	BSY92_01612	NO	sp|P40202|CCS1_YEAST	Superoxide dismutase 1 copper chaperone OS=Saccharomyces cerevisiae
BSY92_01613-RA	chr3	6211315	6215698	BSY92_01613	NO	sp|Q12487|RM23_YEAST	54S ribosomal protein L23, mitochondrial OS=Saccharomyces cerevisiae
BSY92_01614-RA	chr3	6211315	6215510	BSY92_01614	NO	sp|P33282|URIC_EMENI	Uricase OS=Emericella nidulans
BSY92_01615-RA	chr3	6215876	6223751	BSY92_01615	NO	sp|Q09743|RICTR_SCHPO	Target of rapamycin complex 2 subunit ste20 OS=Schizosaccharomyces pombe
BSY92_01616-RA	chr3	6224385	6228013	BSY92_01616	NO	sp|A4QSS5|DBP2_MAGO7	ATP-dependent RNA helicase DBP2 OS=Magnaporthe oryzae
BSY92_01617-RA	chr3	6235186	6235530	BSY92_01617	NO	NA	NA
BSY92_01618-RA	chr3	6242466	6245274	BSY92_01618	NO	sp|G4N5Q2|CON7_MAGO7	C2H2 finger domain transcription factor CON7 OS=Magnaporthe oryzae
BSY92_01619-RA	chr3	6247149	6250576	BSY92_01619	NO	sp|Q7SFJ9|RS16_NEUCR	40S ribosomal protein S16 OS=Neurospora crassa
BSY92_01620-RA	chr3	6247200	6248799	BSY92_01620	NO	NA	NA
BSY92_01621-RA	chr3	6250881	6254266	BSY92_01621	NO	sp|Q5RK19|SNF8_RAT	Vacuolar-sorting protein SNF8 OS=Rattus norvegicus
BSY92_01622-RA	chr3	6252984	6253824	BSY92_01622	NO	sp|Q54GD8|PX24C_DICDI	PXMP2/4 family protein 3 OS=Dictyostelium discoideum
BSY92_01623-RA	chr3	6255593	6257277	BSY92_01623	NO	NA	NA
BSY92_01624-RA	chr3	6257312	6258069	BSY92_01624	NO	NA	NA
BSY92_01625-RA	chr3	6260134	6261061	BSY92_01625	NO	NA	NA
BSY92_01626-RA	chr3	6262378	6263948	BSY92_01626	NO	sp|P40525|RL34B_YEAST	60S ribosomal protein L34-B OS=Saccharomyces cerevisiae
BSY92_01627-RA	chr3	6264363	6265116	BSY92_01627	NO	sp|Q6DFN1|NDUF3_XENTR	NADH dehydrogenase [ubiquinone] 1 alpha subcomplex assembly factor 3 OS=Xenopus tropicalis
BSY92_01628-RA	chr3	6265504	6268141	BSY92_01628	NO	sp|O60942|MCE1_HUMAN	mRNA-capping enzyme OS=Homo sapiens
BSY92_01629-RA	chr3	6268430	6272718	BSY92_01629	NO	sp|P11491|PPB_YEAST	Repressible alkaline phosphatase OS=Saccharomyces cerevisiae
BSY92_01630-RA	chr3	6268865	6273227	BSY92_01630	NO	NA	NA
BSY92_01631-RA	chr3	6273459	6277894	BSY92_01631	YES	NA	NA
BSY92_01632-RA	chr3	6273620	6274376	BSY92_01632	NO	NA	NA
BSY92_01633-RA	chr3	6278491	6281371	BSY92_01633	NO	sp|Q10155|RNZ1_SCHPO	Ribonuclease Z 1 OS=Schizosaccharomyces pombe
BSY92_01634-RA	chr3	6281678	6283427	BSY92_01634	NO	NA	NA
BSY92_01635-RA	chr3	6284006	6287430	BSY92_01635	NO	NA	NA
BSY92_01636-RA	chr3	6288542	6289755	BSY92_01636	NO	NA	NA
BSY92_01637-RA	chr3	6290397	6294578	BSY92_01637	NO	NA	NA
BSY92_01638-RA	chr3	6296407	6298832	BSY92_01638	NO	NA	NA
BSY92_01639-RA	chr3	6299242	6300373	BSY92_01639	NO	NA	NA
BSY92_01640-RA	chr3	6300550	6303109	BSY92_01640	NO	NA	NA
BSY92_01641-RA	chr3	6303232	6306429	BSY92_01641	NO	sp|O13793|FSF1_SCHPO	Probable mitochondrial transport protein fsf1 OS=Schizosaccharomyces pombe
BSY92_01642-RA	chr3	6310207	6314273	BSY92_01642	NO	sp|Q10156|LKH1_SCHPO	Dual specificity protein kinase lkh1 OS=Schizosaccharomyces pombe
BSY92_01643-RA	chr3	6315087	6317301	BSY92_01643	NO	NA	NA
BSY92_01644-RA	chr3	6317624	6326100	BSY92_01644	NO	sp|Q2H8S0|MED10_CHAGB	Mediator of RNA polymerase II transcription subunit 10 OS=Chaetomium globosum
BSY92_01645-RA	chr3	6317980	6326538	BSY92_01645	NO	sp|O88398|AVIL_MOUSE	Advillin OS=Mus musculus
BSY92_01646-RA	chr3	6327026	6329822	BSY92_01646	NO	sp|Q2TA37|ARL2_BOVIN	ADP-ribosylation factor-like protein 2 OS=Bos taurus
BSY92_01647-RA	chr3	6330409	6332542	BSY92_01647	NO	NA	NA
BSY92_01648-RA	chr3	6333254	6334838	BSY92_01648	NO	sp|P10768|ESTD_HUMAN	S-formylglutathione hydrolase OS=Homo sapiens
BSY92_01649-RA	chr3	6333257	6339551	BSY92_01649	NO	sp|Q5BGR2|MESA_EMENI	Protein mesA OS=Emericella nidulans
BSY92_01650-RA	chr3	6340424	6341804	BSY92_01650	NO	sp|Q9UUG5|MLR1_SCHPO	Myosin regulatory light chain 1 OS=Schizosaccharomyces pombe
BSY92_01651-RA	chr3	6342869	6345979	BSY92_01651	NO	sp|Q9HGM9|DNJC7_SCHPO	DnaJ homolog subfamily C member 7 homolog OS=Schizosaccharomyces pombe
BSY92_01652-RA	chr3	6346851	6349869	BSY92_01652	NO	sp|Q9HGN7|SEC63_SCHPO	Translocation protein sec63 OS=Schizosaccharomyces pombe
BSY92_01653-RA	chr3	6349851	6351209	BSY92_01653	NO	sp|P20435|RPAB2_YEAST	DNA-directed RNA polymerases I, II, and III subunit RPABC2 OS=Saccharomyces cerevisiae
BSY92_01654-RA	chr3	6351427	6355326	BSY92_01654	NO	sp|Q9UTL5|TF3A_SCHPO	Transcription factor IIIA OS=Schizosaccharomyces pombe
BSY92_01655-RA	chr3	6351781	6356274	BSY92_01655	NO	sp|P34240|ZRT3_YEAST	Zinc-regulated transporter 3 OS=Saccharomyces cerevisiae
BSY92_01656-RA	chr3	6357559	6362265	BSY92_01656	NO	sp|Q7RY68|PFS2_NEUCR	Polyadenylation factor subunit 2 OS=Neurospora crassa
BSY92_01657-RA	chr3	6357897	6358899	BSY92_01657	NO	sp|P08466|NUC1_YEAST	Mitochondrial nuclease OS=Saccharomyces cerevisiae
BSY92_01658-RA	chr3	6363698	6365955	BSY92_01658	NO	sp|Q9SLD2|DGAT1_ARATH	Diacylglycerol O-acyltransferase 1 OS=Arabidopsis thaliana
BSY92_01659-RA	chr3	6366019	6366385	BSY92_01659	NO	NA	NA
BSY92_01660-RA	chr3	6367400	6369515	BSY92_01660	NO	sp|Q01962|PEX8_PICPA	Peroxisomal biogenesis factor 8 OS=Komagataella pastoris
BSY92_01661-RA	chr3	6369853	6372290	BSY92_01661	NO	sp|Q06537|YP153_YEAST	Uncharacterized protein YPR153W OS=Saccharomyces cerevisiae
BSY92_01662-RA	chr3	6370792	6372300	BSY92_01662	NO	sp|Q09707|YA39_SCHPO	Putative acetyltransferase C18B11.09c OS=Schizosaccharomyces pombe
BSY92_01663-RA	chr3	6373346	6374372	BSY92_01663	NO	sp|P87014|MAM4_SCHPO	Protein-S-isoprenylcysteine O-methyltransferase OS=Schizosaccharomyces pombe
BSY92_01664-RA	chr3	6374542	6378185	BSY92_01664	NO	sp|P40977|PLC1_SCHPO	1-phosphatidylinositol 4,5-bisphosphate phosphodiesterase 1 OS=Schizosaccharomyces pombe
BSY92_01665-RA	chr3	6381015	6381977	BSY92_01665	YES	NA	NA
BSY92_01666-RA	chr3	6382670	6385545	BSY92_01666	NO	sp|Q4FZX0|LCHN_XENLA	Protein LCHN OS=Xenopus laevis
BSY92_01667-RA	chr3	6385960	6390363	BSY92_01667	NO	sp|P53914|NAT10_YEAST	RNA cytidine acetyltransferase OS=Saccharomyces cerevisiae
BSY92_01668-RA	chr3	6390470	6392139	BSY92_01668	NO	sp|Q9US20|YLD2_SCHPO	Uncharacterized acyltransferase C1851.02 OS=Schizosaccharomyces pombe
BSY92_01669-RA	chr3	6392784	6393999	BSY92_01669	NO	NA	NA
BSY92_01670-RA	chr3	6395212	6398799	BSY92_01670	YES	sp|Q01738|CDH_PHACH	Cellobiose dehydrogenase OS=Phanerochaete chrysosporium
BSY92_01671-RA	chr3	6468664	6468750	BSY92_01671	NO	NA	NA
BSY92_01672-RA	chr3	6468858	6468921	BSY92_01672	NO	NA	NA
BSY92_01673-RA	chr3	6492489	6493494	BSY92_01673	NO	sp|P46283|S17P_ARATH	Sedoheptulose-1,7-bisphosphatase, chloroplastic OS=Arabidopsis thaliana
BSY92_01674-RA	chr3	6494391	6498152	BSY92_01674	YES	sp|Q9XU75|SURO1_CAEEL	Putative carboxypeptidase suro-1 OS=Caenorhabditis elegans
BSY92_01675-RA	chr3	6494442	6495561	BSY92_01675	NO	NA	NA
BSY92_01676-RA	chr3	6498169	6506751	BSY92_01676	NO	sp|Q10250|YD22_SCHPO	Uncharacterized protein C56F8.02 OS=Schizosaccharomyces pombe
BSY92_01677-RA	chr3	6508206	6509682	BSY92_01677	NO	NA	NA
BSY92_01678-RA	chr3	6510734	6514531	BSY92_01678	NO	sp|Q8ZD92|CPDP_YERPE	Probable 3',5'-cyclic-nucleotide phosphodiesterase OS=Yersinia pestis
BSY92_01679-RA	chr3	6514731	6515996	BSY92_01679	NO	sp|Q9KAK9|Y2278_BACHD	Uncharacterized protein BH2278 OS=Bacillus halodurans
BSY92_01680-RA	chr3	6516575	6518153	BSY92_01680	NO	sp|Q3EAQ5|PTR36_ARATH	Probable peptide/nitrate transporter At3g43790 OS=Arabidopsis thaliana
BSY92_01681-RA	chr3	6520225	6521386	BSY92_01681	NO	NA	NA
BSY92_01682-RA	chr3	6523513	6527089	BSY92_01682	NO	sp|Q9USR1|TXL1_SCHPO	Thioredoxin-like protein 1 OS=Schizosaccharomyces pombe
BSY92_01683-RA	chr3	6527175	6528771	BSY92_01683	NO	sp|Q9Y7T9|YCJD_SCHPO	Uncharacterized J domain-containing protein C63.13 OS=Schizosaccharomyces pombe
BSY92_01684-RA	chr3	6529338	6530099	BSY92_01684	NO	NA	NA
BSY92_01685-RA	chr3	6530639	6533102	BSY92_01685	NO	sp|P53933|APP1_YEAST	Phosphatidate phosphatase APP1 OS=Saccharomyces cerevisiae
BSY92_01686-RA	chr3	6534009	6535950	BSY92_01686	YES	sp|F7J1C8|E3GAL_FLAVE	Galactan endo-beta-1,3-galactanase OS=Flammulina velutipes
BSY92_01687-RA	chr3	6535871	6535943	BSY92_01687	NA	NA	NA
BSY92_01688-RA	chr3	6537054	6539559	BSY92_01688	YES	sp|Q9P7C1|YKU3_SCHPO	Uncharacterized J domain-containing protein C2E1P5.03 OS=Schizosaccharomyces pombe
BSY92_01689-RA	chr3	6541201	6541993	BSY92_01689	NO	NA	NA
BSY92_01690-RA	chr3	6542832	6543088	BSY92_01690	NO	NA	NA
BSY92_01691-RA	chr3	6544078	6546714	BSY92_01691	NO	sp|A4QYM6|DRS1_MAGO7	ATP-dependent RNA helicase DRS1 OS=Magnaporthe oryzae
BSY92_01692-RA	chr3	6547121	6547964	BSY92_01692	NO	NA	NA
BSY92_01693-RA	chr3	6548262	6550577	BSY92_01693	NO	sp|O74521|YCPF_SCHPO	Uncharacterized protein C663.15c OS=Schizosaccharomyces pombe
BSY92_01694-RA	chr3	6554819	6554933	BSY92_01694	NO	NA	NA
BSY92_01695-RA	chr3	6556031	6560224	BSY92_01695	NO	NA	NA
BSY92_01696-RA	chr3	6556333	6556864	BSY92_01696	NO	sp|P53633|PRA1_YEAST	Prenylated Rab acceptor 1 OS=Saccharomyces cerevisiae
BSY92_01697-RA	chr3	6557121	6558282	BSY92_01697	NO	NA	NA
BSY92_01698-RA	chr3	6560688	6562387	BSY92_01698	NO	sp|A7XRY0|TDIA_EMENI	Didemethylasterriquinone D synthetase tdiA OS=Emericella nidulans
BSY92_01699-RA	chr3	6563077	6565453	BSY92_01699	NO	NA	NA
BSY92_01700-RA	chr3	6566834	6568043	BSY92_01700	NO	sp|P40475|QDR1_YEAST	Quinidine resistance protein 1 OS=Saccharomyces cerevisiae
BSY92_01701-RA	chr3	6568817	6569260	BSY92_01701	NO	NA	NA
BSY92_01702-RA	chr3	6570244	6571310	BSY92_01702	NO	sp|P21242|PSA7_YEAST	Probable proteasome subunit alpha type-7 OS=Saccharomyces cerevisiae
BSY92_01703-RA	chr3	6570763	6575034	BSY92_01703	NO	sp|O60094|DPO5_SCHPO	DNA polymerase V OS=Schizosaccharomyces pombe
BSY92_01704-RA	chr3	6577125	6578694	BSY92_01704	NO	sp|Q59KJ7|MNN21_CANAL	Alpha-1,2-mannosyltransferase MNN21 OS=Candida albicans
BSY92_01705-RA	chr3	6579728	6580361	BSY92_01705	NO	sp|Q09759|YA72_SCHPO	Uncharacterized protein C24H6.02c OS=Schizosaccharomyces pombe
BSY92_01706-RA	chr3	6580891	6584517	BSY92_01706	NO	sp|A4IHP4|CUL3_XENTR	Cullin-3 OS=Xenopus tropicalis
BSY92_01707-RA	chr3	6585176	6586793	BSY92_01707	NO	NA	NA
BSY92_01708-RA	chr3	6588997	6589924	BSY92_01708	YES	sp|Q01301|CCG4_NEUCR	Clock-controlled pheromone ccg-4 OS=Neurospora crassa
BSY92_01709-RA	chr3	6590347	6590579	BSY92_01709	NO	NA	NA
BSY92_01710-RA	chr3	6590810	6594914	BSY92_01710	NO	sp|P30303|MPIP_EMENI	M-phase inducer phosphatase OS=Emericella nidulans
BSY92_01711-RA	chr3	6595144	6596141	BSY92_01711	NO	NA	NA
BSY92_01712-RA	chr3	6596304	6597085	BSY92_01712	NO	NA	NA
BSY92_01713-RA	chr3	6601891	6604068	BSY92_01713	NO	sp|P43557|FMP32_YEAST	Protein FMP32, mitochondrial OS=Saccharomyces cerevisiae
BSY92_01714-RA	chr3	6604586	6612937	BSY92_01714	NO	sp|O60055|UTP20_SCHPO	U3 small nucleolar RNA-associated protein 20 OS=Schizosaccharomyces pombe
BSY92_01715-RA	chr3	6615425	6628981	BSY92_01715	NO	NA	NA
BSY92_01716-RA	chr3	6629204	6633450	BSY92_01716	NO	sp|Q6R4B4|GST_ALTAL	Glutathione-S-transferase OS=Alternaria alternata
BSY92_01717-RA	chr3	6629214	6630268	BSY92_01717	NO	sp|D4APQ6|TRXR_ARTBC	Probable thioredoxin reductase ARB_06224 OS=Arthroderma benhamiae
BSY92_01718-RA	chr3	6634591	6636481	BSY92_01718	NO	sp|B6HJU5|ROQR_PENRW	Cytochrome P450 monooxygenase roqR OS=Penicillium rubens
BSY92_01719-RA	chr3	6636833	6640070	BSY92_01719	NO	sp|Q10414|MU161_SCHPO	CWF19-like protein mug161 OS=Schizosaccharomyces pombe
BSY92_01720-RA	chr3	6640440	6643583	BSY92_01720	NO	sp|A4QYQ5|DAPB_MAGO7	Probable dipeptidyl-aminopeptidase B OS=Magnaporthe oryzae
BSY92_01721-RA	chr3	6644319	6645027	BSY92_01721	NO	NA	NA
BSY92_01722-RA	chr3	6645368	6645818	BSY92_01722	NO	sp|A0LWS1|Y2109_ACIC1	UPF0145 protein Acel_2109 OS=Acidothermus cellulolyticus
BSY92_01723-RA	chr3	6647722	6647978	BSY92_01723	NO	NA	NA
BSY92_01724-RA	chr3	6648979	6649534	BSY92_01724	YES	NA	NA
BSY92_01725-RA	chr3	6651175	6651872	BSY92_01725	YES	NA	NA
BSY92_01726-RA	chr3	6652138	6653425	BSY92_01726	NO	NA	NA
BSY92_01727-RA	chr3	6654921	6656982	BSY92_01727	NO	NA	NA
BSY92_01728-RA	chr3	6664397	6666281	BSY92_01728	NO	sp|Q7SHU9|NNRD_NEUCR	ATP-dependent
BSY92_01729-RA	chr3	6667624	6670980	BSY92_01729	NO	sp|P37211|ATPA_NEUCR	ATP synthase subunit alpha, mitochondrial OS=Neurospora crassa
BSY92_01730-RA	chr3	6671318	6672780	BSY92_01730	NO	sp|Q7RVN0|RL11_NEUCR	60S ribosomal protein L11 OS=Neurospora crassa
BSY92_01731-RA	chr3	6672940	6675507	BSY92_01731	NO	sp|P53157|MPC1_YEAST	Mitochondrial pyruvate carrier 1 OS=Saccharomyces cerevisiae
BSY92_01732-RA	chr3	6676678	6681394	BSY92_01732	NO	sp|O93918|PYC_ASPTE	Pyruvate carboxylase OS=Aspergillus terreus
BSY92_01733-RA	chr3	6685586	6685830	BSY92_01733	NO	NA	NA
BSY92_01734-RA	chr3	6686931	6687240	BSY92_01734	NO	NA	NA
BSY92_01735-RA	chr3	6688141	6688474	BSY92_01735	NO	NA	NA
BSY92_01736-RA	chr3	6688711	6692355	BSY92_01736	NO	NA	NA
BSY92_01737-RA	chr3	6691293	6691689	BSY92_01737	NO	NA	NA
BSY92_01738-RA	chr3	6696171	6703510	BSY92_01738	NO	sp|O94343|YHMA_SCHPO	Uncharacterized MFS-type transporter C1271.10c OS=Schizosaccharomyces pombe
BSY92_01739-RA	chr3	6704332	6706009	BSY92_01739	NO	NA	NA
BSY92_01740-RA	chr3	6707678	6708050	BSY92_01740	YES	NA	NA
BSY92_01741-RA	chr3	6708871	6710255	BSY92_01741	NO	NA	NA
BSY92_01742-RA	chr3	6710641	6716423	BSY92_01742	NO	sp|Q10161|CLH_SCHPO	Probable clathrin heavy chain OS=Schizosaccharomyces pombe
BSY92_01743-RA	chr3	6717117	6717882	BSY92_01743	YES	NA	NA
BSY92_01744-RA	chr3	6720678	6721749	BSY92_01744	NO	sp|P53912|YNN4_YEAST	Uncharacterized protein YNL134C OS=Saccharomyces cerevisiae
BSY92_01745-RA	chr3	6724521	6725135	BSY92_01745	NO	NA	NA
BSY92_01746-RA	chr3	6725465	6728250	BSY92_01746	NO	sp|J9VY90|LAC1_CRYNH	Laccase-1 OS=Cryptococcus neoformans var. grubii serotype A
BSY92_01747-RA	chr3	6729019	6730631	BSY92_01747	NO	NA	NA
BSY92_01748-RA	chr3	6731003	6733249	BSY92_01748	NO	sp|O94564|YGD6_SCHPO	Zinc-type alcohol dehydrogenase-like protein C1773.06c OS=Schizosaccharomyces pombe
BSY92_01749-RA	chr3	6733563	6733646	BSY92_01749	NA	NA	NA
BSY92_01750-RA	chr3	6734387	6735029	BSY92_01750	YES	NA	NA
BSY92_01751-RA	chr3	6735186	6737055	BSY92_01751	NO	NA	NA
BSY92_01752-RA	chr3	6737456	6740194	BSY92_01752	NO	sp|P11638|QA1F_NEUCR	Quinic acid utilization activator OS=Neurospora crassa
BSY92_01753-RA	chr3	6740780	6743483	BSY92_01753	NO	sp|Q4U3U5|QUTR_NEUAF	Quinate repressor protein OS=Neurospora africana
BSY92_01754-RA	chr3	6745114	6747310	BSY92_01754	NO	sp|Q4U3U4|QAY_NEUTR	Quinate permease OS=Neurospora terricola
BSY92_01755-RA	chr3	6747548	6748640	BSY92_01755	NO	sp|P07046|3SHD_NEUCR	3-dehydroshikimate dehydratase OS=Neurospora crassa
BSY92_01756-RA	chr3	6749751	6752438	BSY92_01756	NO	sp|P11635|DHQA_NEUCR	Quinate dehydrogenase OS=Neurospora crassa
BSY92_01757-RA	chr3	6751826	6752300	BSY92_01757	NO	sp|A4QYU7|3DHQ_MAGO7	Catabolic 3-dehydroquinase OS=Magnaporthe oryzae
BSY92_01758-RA	chr3	6752955	6755400	BSY92_01758	NO	sp|P11634|QAX_NEUCR	Protein QA-X OS=Neurospora crassa
BSY92_01759-RA	chr3	6755774	6756803	BSY92_01759	NO	NA	NA
BSY92_01760-RA	chr3	6757176	6758659	BSY92_01760	NO	NA	NA
BSY92_01761-RA	chr3	6759096	6759696	BSY92_01761	YES	NA	NA
BSY92_01762-RA	chr3	6761713	6764706	BSY92_01762	NO	NA	NA
BSY92_01763-RA	chr3	6765177	6765822	BSY92_01763	NO	NA	NA
BSY92_01764-RA	chr3	6766084	6767600	BSY92_01764	NO	NA	NA
BSY92_01765-RA	chr3	6767216	6769658	BSY92_01765	NO	sp|O66037|PHYT_BACSD	3-phytase OS=Bacillus sp.
BSY92_01766-RA	chr3	6774222	6775647	BSY92_01766	YES	sp|Q9UR19|VPL1_PLEER	Versatile peroxidase VPL1 OS=Pleurotus eryngii
BSY92_01767-RA	chr3	6775993	6776398	BSY92_01767	YES	NA	NA
BSY92_01768-RA	chr3	6777511	6778666	BSY92_01768	NO	NA	NA
BSY92_01769-RA	chr3	6780245	6781295	BSY92_01769	NO	sp|O74959|YJCD_SCHPO	Uncharacterized oxidoreductase C736.13 OS=Schizosaccharomyces pombe
BSY92_01770-RA	chr3	6782359	6788170	BSY92_01770	NO	sp|A0A097ZPE4|ANDK_EMEVA	Cytochrome P450 monooxygenase andK OS=Emericella variicolor
BSY92_01771-RA	chr3	6782530	6785633	BSY92_01771	NO	sp|Q02357|ANK1_MOUSE	Ankyrin-1 OS=Mus musculus
BSY92_01772-RA	chr3	6789654	6790926	BSY92_01772	YES	NA	NA
BSY92_01773-RA	chr3	6793254	6793798	BSY92_01773	NO	NA	NA
BSY92_01774-RA	chr3	6796090	6798508	BSY92_01774	NO	NA	NA
BSY92_01775-RA	chr3	6798927	6799162	BSY92_01775	NO	NA	NA
BSY92_01776-RA	chr3	6799712	6801620	BSY92_01776	NO	sp|Q08777|MCH5_YEAST	Riboflavin transporter MCH5 OS=Saccharomyces cerevisiae
BSY92_01777-RA	chr3	6803973	6808912	BSY92_01777	NO	sp|O31782|PKSN_BACSU	Polyketide synthase PksN OS=Bacillus subtilis
BSY92_01778-RA	chr3	6813930	6814383	BSY92_01778	YES	NA	NA
BSY92_01779-RA	chr3	6820721	6822474	BSY92_01779	NO	NA	NA
BSY92_01780-RA	chr3	6824124	6824772	BSY92_01780	YES	sp|Q59ZX3|RBE1_CANAL	Repressed by EFG1 protein 1 OS=Candida albicans
BSY92_01781-RA	chr3	6825595	6828027	BSY92_01781	NO	sp|Q9C101|YKT8_SCHPO	Uncharacterized MFS-type transporter PB1E7.08c OS=Schizosaccharomyces pombe
BSY92_01782-RA	chr3	6829867	6831749	BSY92_01782	YES	sp|Q7SA23|GUX1A_NEUCR	Exoglucanase 1 OS=Neurospora crassa
BSY92_01783-RA	chr3	6832221	6832840	BSY92_01783	YES	NA	NA
BSY92_01784-RA	chr3	6834119	6835129	BSY92_01784	NO	NA	NA
BSY92_01785-RA	chr3	6837044	6837551	BSY92_01785	YES	NA	NA
BSY92_01786-RA	chr3	6841555	6842883	BSY92_01786	YES	NA	NA
BSY92_01787-RA	chr3	6845613	6848718	BSY92_01787	NO	NA	NA
BSY92_01788-RA	chr3	6850680	6852577	BSY92_01788	NO	NA	NA
BSY92_01789-RA	chr3	6853060	6856797	BSY92_01789	NO	NA	NA
BSY92_01790-RA	chr3	6857262	6857661	BSY92_01790	NO	NA	NA
BSY92_01791-RA	chr3	6860097	6864142	BSY92_01791	NO	sp|Q7XJJ7|FAAH_ARATH	Fatty acid amide hydrolase OS=Arabidopsis thaliana
BSY92_01792-RA	chr3	6860443	6861484	BSY92_01792	NO	sp|P80299|HYES_RAT	Bifunctional epoxide hydrolase 2 OS=Rattus norvegicus
BSY92_01793-RA	chr3	6864776	6867513	BSY92_01793	NO	NA	NA
BSY92_01794-RA	chr3	6867751	6869477	BSY92_01794	NO	NA	NA
BSY92_01795-RA	chr3	6867999	6872611	BSY92_01795	NO	sp|J9VLN4|CTR4_CRYNH	Copper transport protein CTR4 OS=Cryptococcus neoformans var. grubii serotype A
BSY92_01796-RA	chr3	6869756	6870874	BSY92_01796	NO	sp|Q6L732|KANJ_STRKN	Kanamycin B dioxygenase OS=Streptomyces kanamyceticus
BSY92_01797-RA	chr3	6874185	6876270	BSY92_01797	NO	sp|Q08905|FRE3_YEAST	Ferric reductase transmembrane component 3 OS=Saccharomyces cerevisiae
BSY92_01798-RA	chr3	6877281	6877644	BSY92_01798	YES	NA	NA
BSY92_01799-RA	chr3	6878632	6879311	BSY92_01799	YES	NA	NA
BSY92_01800-RA	chr3	6880753	6881839	BSY92_01800	NO	NA	NA
BSY92_01801-RA	chr3	6882847	6884277	BSY92_01801	YES	NA	NA
BSY92_01802-RA	chr3	6887393	6888677	BSY92_01802	NO	sp|Q9J569|V162_FOWPN	Putative ankyrin repeat protein FPV162 OS=Fowlpox virus
BSY92_01803-RA	chr3	6888704	6889047	BSY92_01803	NO	NA	NA
BSY92_01804-RA	chr3	6889733	6891320	BSY92_01804	YES	NA	NA
BSY92_01805-RA	chr3	6892153	6895341	BSY92_01805	NO	sp|Q9US37|YFZ4_SCHPO	Uncharacterized transporter C1039.04 OS=Schizosaccharomyces pombe
BSY92_01806-RA	chr3	6896678	6898266	BSY92_01806	NO	sp|P53048|MAL11_YEAST	General alpha-glucoside permease OS=Saccharomyces cerevisiae
BSY92_01807-RA	chr3	6898571	6900266	BSY92_01807	NO	NA	NA
BSY92_01808-RA	chr3	6900493	6902802	BSY92_01808	YES	NA	NA
BSY92_01809-RA	chr3	6900633	6902052	BSY92_01809	NO	sp|A3DJ77|GUNC_CLOTH	Endoglucanase C OS=Clostridium thermocellum
BSY92_01810-RA	chr3	6904370	6908819	BSY92_01810	NO	sp|O74676|CDR4_CANAX	ABC transporter CDR4 OS=Candida albicans
BSY92_01811-RA	chr3	6908961	6909831	BSY92_01811	NO	sp|Q99M03|RWD2B_MOUSE	RWD domain-containing protein 2B OS=Mus musculus
BSY92_01812-RA	chr3	6910035	6911113	BSY92_01812	NO	NA	NA
BSY92_01813-RA	chr3	6912318	6914290	BSY92_01813	NO	NA	NA
BSY92_01814-RA	chr3	6914057	6915665	BSY92_01814	NO	sp|P53049|YOR1_YEAST	Oligomycin resistance ATP-dependent permease YOR1 OS=Saccharomyces cerevisiae
BSY92_01815-RA	chr3	6916979	6917479	BSY92_01815	NO	NA	NA
BSY92_01816-RA	chr3	6917170	6917671	BSY92_01816	NO	NA	NA
BSY92_01817-RA	chr3	6917834	6918149	BSY92_01817	NO	NA	NA
BSY92_01818-RA	chr3	6919115	6919739	BSY92_01818	NO	sp|O94722|CTR4_SCHPO	Copper transport protein ctr4 OS=Schizosaccharomyces pombe
BSY92_01819-RA	chr3	6920120	6921887	BSY92_01819	NO	sp|P32791|FRE1_YEAST	Ferric/cupric reductase transmembrane component 1 OS=Saccharomyces cerevisiae
BSY92_01820-RA	chr3	6922287	6922974	BSY92_01820	YES	NA	NA
BSY92_01821-RA	chr3	6923958	6925354	BSY92_01821	NO	NA	NA
BSY92_01822-RA	chr3	6925878	6929211	BSY92_01822	NO	sp|B8M9J6|TROPD_TALSN	Cytochrome P450 monooxygenase tropD OS=Talaromyces stipitatus
BSY92_01823-RA	chr3	6929700	6930969	BSY92_01823	NO	NA	NA
BSY92_01824-RA	chr3	6931541	6946124	BSY92_01824	NO	sp|Q4WVN4|NRPS8_ASPFU	Nonribosomal peptide synthetase 8 OS=Neosartorya fumigata
BSY92_01825-RA	chr3	6947429	6949768	BSY92_01825	NO	sp|B6HJU0|ROQT_PENRW	Efflux pump roqT OS=Penicillium rubens
BSY92_01826-RA	chr3	6951643	6951963	BSY92_01826	NO	NA	NA
BSY92_01827-RA	chr3	6952985	6953695	BSY92_01827	NO	NA	NA
BSY92_01828-RA	chr3	6954232	6956152	BSY92_01828	NO	sp|A7UKV5|SPCA_TRIEQ	Carboxypeptidase S1 homolog A OS=Trichophyton equinum
BSY92_01829-RA	chr3	6959625	6960424	BSY92_01829	NO	NA	NA
BSY92_01830-RA	chr3	6961572	6962679	BSY92_01830	YES	NA	NA
BSY92_01831-RA	chr3	6975725	6976304	BSY92_01831	YES	NA	NA
BSY92_01832-RA	chr3	6976378	6978194	BSY92_01832	NO	sp|O74467|SET5_SCHPO	SET domain-containing protein 5 OS=Schizosaccharomyces pombe
BSY92_01833-RA	chr3	6978730	6979815	BSY92_01833	YES	NA	NA
BSY92_01834-RA	chr3	6980789	6982210	BSY92_01834	NO	NA	NA
BSY92_01835-RA	chr3	6982839	6984685	BSY92_01835	YES	sp|B3A0S5|XYNA_FUSO4	Endo-1,4-beta-xylanase A OS=Fusarium oxysporum f. sp. lycopersici
BSY92_01836-RA	chr3	6984962	6985352	BSY92_01836	YES	NA	NA
BSY92_01837-RA	chr3	6986342	6987884	BSY92_01837	NO	NA	NA
BSY92_01838-RA	chr3	6988895	6990167	BSY92_01838	NO	sp|Q00668|STCC_EMENI	Putative sterigmatocystin biosynthesis peroxidase stcC OS=Emericella nidulans
BSY92_01839-RA	chr3	6990256	6991051	BSY92_01839	NO	NA	NA
BSY92_01840-RA	chr3	6991693	6991797	BSY92_01840	NA	NA	NA
BSY92_01841-RA	chr3	6992816	6994281	BSY92_01841	NO	NA	NA
BSY92_01842-RA	chr3	6994458	6998999	BSY92_01842	NO	sp|Q5AHA0|CHK1_CANAL	Histidine protein kinase 1 OS=Candida albicans
BSY92_01843-RA	chr3	6999643	7000032	BSY92_01843	NO	NA	NA
BSY92_01844-RA	chr3	7000660	7002123	BSY92_01844	NO	NA	NA
BSY92_01845-RA	chr3	7002726	7005397	BSY92_01845	YES	sp|B0XRV0|DPP5_ASPFC	Dipeptidyl-peptidase 5 OS=Neosartorya fumigata
BSY92_01846-RA	chr3	7006723	7008653	BSY92_01846	NO	sp|Q08485|NRT1_YEAST	Nicotinamide riboside transporter 1 OS=Saccharomyces cerevisiae
BSY92_01847-RA	chr3	7008914	7012843	BSY92_01847	NO	sp|Q04749|AVO2_YEAST	Target of rapamycin complex 2 subunit AVO2 OS=Saccharomyces cerevisiae
BSY92_01848-RA	chr3	7013999	7014906	BSY92_01848	NO	NA	NA
BSY92_01849-RA	chr3	7015850	7017076	BSY92_01849	NO	NA	NA
BSY92_01850-RA	chr3	7017938	7019888	BSY92_01850	NO	sp|Q08777|MCH5_YEAST	Riboflavin transporter MCH5 OS=Saccharomyces cerevisiae
BSY92_01851-RA	chr3	7020836	7022809	BSY92_01851	NO	sp|O74308|YOG2_SCHPO	Uncharacterized transcriptional regulatory protein C15D4.02 OS=Schizosaccharomyces pombe
BSY92_01852-RA	chr3	7022876	7024080	BSY92_01852	NO	sp|P0CJ44|ALF_COCIM	Putative fructose-bisphosphate aldolase OS=Coccidioides immitis
BSY92_01853-RA	chr3	7024764	7025762	BSY92_01853	NO	sp|O00058|MTDH_UROFA	Probable NADP-dependent mannitol dehydrogenase OS=Uromyces fabae
BSY92_01854-RA	chr3	7025756	7027152	BSY92_01854	NO	sp|A0QXE5|DERI1_MYCS2	D-erythrulose-4-phosphate isomerase 1 OS=Mycobacterium smegmatis
BSY92_01855-RA	chr3	7027419	7029120	BSY92_01855	NO	sp|Q9P6J0|YHDC_SCHPO	Uncharacterized transporter C1683.12 OS=Schizosaccharomyces pombe
BSY92_01856-RA	chr3	7029397	7029902	BSY92_01856	NO	NA	NA
BSY92_01857-RA	chr3	7031132	7031348	BSY92_01857	NO	NA	NA
BSY92_01858-RA	chr3	7032818	7038403	BSY92_01858	NO	sp|Q00730|STCW_EMENI	Putative sterigmatocystin biosynthesis monooxygenase stcW OS=Emericella nidulans
BSY92_01859-RA	chr3	7039264	7041225	BSY92_01859	NO	sp|P11883|AL3A1_RAT	Aldehyde dehydrogenase, dimeric NADP-preferring OS=Rattus norvegicus
BSY92_01860-RA	chr3	7043109	7044774	BSY92_01860	NO	sp|Q1KLK0|SMTB_CHLAU	Succinyl-CoA--L-malate CoA-transferase beta subunit OS=Chloroflexus aurantiacus
BSY92_01861-RA	chr3	7045317	7045762	BSY92_01861	NO	NA	NA
BSY92_01862-RA	chr3	7046770	7046992	BSY92_01862	NO	NA	NA
BSY92_01863-RA	chr3	7047920	7048513	BSY92_01863	NO	NA	NA
BSY92_01864-RA	chr3	7049024	7049421	BSY92_01864	NO	NA	NA
BSY92_01865-RA	chr3	7050731	7053642	BSY92_01865	NO	NA	NA
BSY92_01866-RA	chr3	7054693	7055911	BSY92_01866	NO	NA	NA
BSY92_01867-RA	chr3	7056538	7056691	BSY92_01867	NO	NA	NA
BSY92_01868-RA	chr3	7059345	7059498	BSY92_01868	NO	NA	NA
BSY92_01869-RA	chr3	7060585	7061011	BSY92_01869	YES	NA	NA
BSY92_01870-RA	chr3	7062060	7062783	BSY92_01870	YES	NA	NA
BSY92_01871-RA	chr3	7066616	7066697	BSY92_01871	NA	NA	NA
BSY92_01872-RA	chr3	7067499	7067584	BSY92_01872	NA	NA	NA
BSY92_01873-RA	chr3	7068664	7069816	BSY92_01873	YES	sp|B2AC20|CEL6B_PODAN	1,4-beta-D-glucan cellobiohydrolase CEL6B OS=Podospora anserina
BSY92_01874-RA	chr3	7069669	7072269	BSY92_01874	YES	NA	NA
BSY92_01875-RA	chr3	7073568	7074091	BSY92_01875	NO	NA	NA
BSY92_01876-RA	chr3	7076377	7077246	BSY92_01876	NO	sp|B8M9K0|TROPI_TALSN	Hydrolase tropI OS=Talaromyces stipitatus
BSY92_01877-RA	chr3	7078470	7086467	BSY92_01877	NO	sp|Q09853|MON2_SCHPO	Protein MON2 homolog OS=Schizosaccharomyces pombe
BSY92_01878-RA	chr3	7078981	7080345	BSY92_01878	NO	sp|O60121|YH77_SCHPO	Uncharacterized protein C16G5.07c OS=Schizosaccharomyces pombe
BSY92_01879-RA	chr3	7086504	7087659	BSY92_01879	NO	sp|Q90879|UB2V1_CHICK	Ubiquitin-conjugating enzyme E2 variant 1 OS=Gallus gallus
BSY92_01880-RA	chr3	7088070	7089685	BSY92_01880	NO	sp|O94514|NOP56_SCHPO	Nucleolar protein 56 OS=Schizosaccharomyces pombe
BSY92_01881-RA	chr3	7090075	7091514	BSY92_01881	NO	sp|P52917|VPS4_YEAST	Vacuolar protein sorting-associated protein 4 OS=Saccharomyces cerevisiae
BSY92_01882-RA	chr3	7092149	7095878	BSY92_01882	NO	NA	NA
BSY92_01883-RA	chr3	7096175	7096610	BSY92_01883	NO	NA	NA
BSY92_01884-RA	chr3	7097504	7098187	BSY92_01884	YES	NA	NA
BSY92_01885-RA	chr3	7099417	7099859	BSY92_01885	NO	NA	NA
BSY92_01886-RA	chr3	7100031	7102043	BSY92_01886	YES	sp|Q10723|ARS_VOLCA	Arylsulfatase OS=Volvox carteri
BSY92_01887-RA	chr3	7103266	7104435	BSY92_01887	YES	NA	NA
BSY92_01888-RA	chr3	7105332	7106645	BSY92_01888	NO	sp|Q9CA28|TKPR2_ARATH	Tetraketide alpha-pyrone reductase 2 OS=Arabidopsis thaliana
BSY92_01889-RA	chr3	7107659	7109440	BSY92_01889	YES	NA	NA
BSY92_01890-RA	chr3	7110064	7111312	BSY92_01890	NO	NA	NA
BSY92_01891-RA	chr3	7111739	7113088	BSY92_01891	NO	sp|P0CL20|HOGA1_COCIM	Putative 4-hydroxy-2-oxoglutarate aldolase, mitochondrial OS=Coccidioides immitis
BSY92_01892-RA	chr3	7113899	7114973	BSY92_01892	YES	NA	NA
BSY92_01893-RA	chr3	7117087	7117467	BSY92_01893	NO	NA	NA
BSY92_01894-RA	chr3	7120290	7122482	BSY92_01894	NO	NA	NA
BSY92_01895-RA	chr3	7122709	7124633	BSY92_01895	NO	NA	NA
BSY92_01896-RA	chr3	7124650	7127762	BSY92_01896	NO	sp|P14799|RS27A_NEUCR	Ubiquitin-40S ribosomal protein S27a OS=Neurospora crassa
BSY92_01897-RA	chr3	7125217	7126588	BSY92_01897	NO	sp|Q92222|CHIB_EMEND	Endochitinase B OS=Emericella nidulans
BSY92_01898-RA	chr3	7128956	7129946	BSY92_01898	NO	NA	NA
BSY92_01899-RA	chr3	7129993	7130536	BSY92_01899	NO	NA	NA
BSY92_01900-RA	chr3	7130665	7132292	BSY92_01900	NO	sp|P52553|PFD6_YEAST	Prefoldin subunit 6 OS=Saccharomyces cerevisiae
BSY92_01901-RA	chr3	7132596	7135266	BSY92_01901	NO	sp|Q9P371|SST2_SCHPO	AMSH-like protease sst2 OS=Schizosaccharomyces pombe
BSY92_01902-RA	chr3	7135894	7138323	BSY92_01902	NO	NA	NA
BSY92_01903-RA	chr3	7139010	7139961	BSY92_01903	NO	sp|Q5BD77|HOGA1_EMENI	Probable 4-hydroxy-2-oxoglutarate aldolase, mitochondrial OS=Emericella nidulans
BSY92_01904-RA	chr3	7141240	7141921	BSY92_01904	YES	NA	NA
BSY92_01905-RA	chr3	7143103	7147535	BSY92_01905	NO	sp|Q00796|DHSO_HUMAN	Sorbitol dehydrogenase OS=Homo sapiens
BSY92_01906-RA	chr3	7143301	7144570	BSY92_01906	NO	sp|B2UCA8|DGOD_RALPJ	D-galactonate dehydratase OS=Ralstonia pickettii
BSY92_01907-RA	chr3	7147598	7149134	BSY92_01907	NO	sp|Q8YX96|PANE_NOSS1	Putative 2-dehydropantoate 2-reductase OS=Nostoc sp.
BSY92_01908-RA	chr3	7149218	7151739	BSY92_01908	NO	sp|P40467|ASG1_YEAST	Activator of stress genes 1 OS=Saccharomyces cerevisiae
BSY92_01909-RA	chr3	7152345	7153378	BSY92_01909	NO	sp|P27800|ALDX_SPOSA	Aldehyde reductase 1 OS=Sporidiobolus salmonicolor
BSY92_01910-RA	chr3	7154155	7157394	BSY92_01910	NO	sp|S0DXJ2|FUB8_GIBF5	Non-canonical non-ribosomal peptide synthetase FUB8 OS=Gibberella fujikuroi
BSY92_01911-RA	chr3	7158381	7160475	BSY92_01911	NO	sp|P13006|GOX_ASPNG	Glucose oxidase OS=Aspergillus niger
BSY92_01912-RA	chr3	7163960	7165594	BSY92_01912	YES	NA	NA
BSY92_01913-RA	chr3	7183428	7184082	BSY92_01913	YES	NA	NA
BSY92_01914-RA	chr3	7185911	7186790	BSY92_01914	NO	sp|Q01738|CDH_PHACH	Cellobiose dehydrogenase OS=Phanerochaete chrysosporium
BSY92_01915-RA	chr3	7188298	7189113	BSY92_01915	YES	sp|D4AUF1|WSCD1_ARTBC	WSC domain-containing protein ARB_07867 OS=Arthroderma benhamiae
BSY92_01916-RA	chr3	7190121	7190313	BSY92_01916	NO	NA	NA
BSY92_01917-RA	chr3	7192515	7192815	BSY92_01917	YES	NA	NA
BSY92_01918-RA	chr3	7192959	7193271	BSY92_01918	NO	NA	NA
BSY92_01919-RA	chr3	7193656	7194238	BSY92_01919	NO	NA	NA
BSY92_01920-RA	chr3	7194330	7197618	BSY92_01920	NO	sp|Q9Y8G7|C505_FUSOX	Bifunctional cytochrome P450/NADPH--P450 reductase OS=Fusarium oxysporum
BSY92_01921-RA	chr3	7198192	7199209	BSY92_01921	NO	sp|P34914|HYES_MOUSE	Bifunctional epoxide hydrolase 2 OS=Mus musculus
BSY92_01922-RA	chr3	7200148	7202533	BSY92_01922	NO	sp|B0KC20|BIOF_THEP3	8-amino-7-oxononanoate synthase OS=Thermoanaerobacter pseudethanolicus
BSY92_01923-RA	chr3	7202964	7204614	BSY92_01923	YES	sp|P0CT49|XYN1_MAGO7	Endo-1,4-beta-xylanase 1 OS=Magnaporthe oryzae
BSY92_01924-RA	chr3	7207063	7207647	BSY92_01924	NO	NA	NA
BSY92_01925-RA	chr3	7208824	7210882	BSY92_01925	NO	sp|P38196|FUI1_YEAST	Uridine permease OS=Saccharomyces cerevisiae
BSY92_01926-RA	chr3	7211206	7212749	BSY92_01926	NO	sp|Q4W946|ENCD_ASPFU	2-oxoglutarate-Fe(II) type oxidoreductase OS=Neosartorya fumigata
BSY92_01927-RA	chr3	7214346	7215189	BSY92_01927	YES	NA	NA
BSY92_01928-RA	chr3	7215562	7216892	BSY92_01928	NO	NA	NA
BSY92_01929-RA	chr3	7217706	7219693	BSY92_01929	NO	NA	NA
BSY92_01930-RA	chr3	7221079	7222027	BSY92_01930	NO	NA	NA
BSY92_01931-RA	chr3	7223342	7224841	BSY92_01931	NO	sp|C9SDH0|AIM24_VERA1	Altered inheritance of mitochondria protein 24, mitochondrial OS=Verticillium alfalfae
BSY92_01932-RA	chr3	7224946	7227767	BSY92_01932	NO	sp|A8WFU8|KIF22_DANRE	Kinesin-like protein KIF22 OS=Danio rerio
BSY92_01933-RA	chr3	7227874	7227975	BSY92_01933	NA	NA	NA
BSY92_01934-RA	chr3	7229881	7232601	BSY92_01934	NO	sp|A0A0H4LJX8|LAEA_ASPFS	Secondary metabolism regulator laeA OS=Aspergillus fumisynnematus
BSY92_01935-RA	chr3	7233637	7234834	BSY92_01935	YES	sp|P28296|ORYZ_ASPFU	Alkaline protease 1 OS=Neosartorya fumigata
BSY92_01936-RA	chr3	7235308	7237087	BSY92_01936	NO	sp|P15710|PHO4_NEUCR	Phosphate-repressible phosphate permease pho-4 OS=Neurospora crassa
BSY92_01937-RA	chr3	7238980	7240743	BSY92_01937	NO	NA	NA
BSY92_01938-RA	chr3	7241219	7241305	BSY92_01938	NA	NA	NA
BSY92_01939-RA	chr3	7241993	7244752	BSY92_01939	NO	sp|Q9US44|YIZG_SCHPO	Uncharacterized transporter C1002.16c OS=Schizosaccharomyces pombe
BSY92_01940-RA	chr3	7245381	7247034	BSY92_01940	YES	NA	NA
BSY92_01941-RA	chr3	7247288	7248785	BSY92_01941	NO	NA	NA
BSY92_01942-RA	chr3	7249592	7255932	BSY92_01942	NO	sp|Q9HDW7|ATC2_SCHPO	Calcium-transporting ATPase 2 OS=Schizosaccharomyces pombe
BSY92_01943-RA	chr3	7254818	7255694	BSY92_01943	YES	NA	NA
BSY92_01944-RA	chr3	7256382	7256823	BSY92_01944	YES	NA	NA
BSY92_01945-RA	chr3	7258069	7258804	BSY92_01945	NO	sp|P21158|CSGA_MYXXA	C-factor OS=Myxococcus xanthus
BSY92_01946-RA	chr3	7259355	7259934	BSY92_01946	NO	NA	NA
BSY92_01947-RA	chr3	7261024	7261118	BSY92_01947	NA	NA	NA
BSY92_01948-RA	chr3	7261462	7263845	BSY92_01948	NO	sp|P17549|CP53_ASPNG	Benzoate 4-monooxygenase OS=Aspergillus niger
BSY92_01949-RA	chr3	7264965	7265075	BSY92_01949	NA	NA	NA
BSY92_01950-RA	chr3	7264967	7265075	BSY92_01950	NO	NA	NA
BSY92_01951-RA	chr3	7266614	7267202	BSY92_01951	YES	NA	NA
BSY92_01952-RA	chr3	7267457	7269254	BSY92_01952	NO	sp|Q08CY9|EOGT_XENTR	EGF domain-specific O-linked N-acetylglucosamine transferase OS=Xenopus tropicalis
BSY92_01953-RA	chr3	7270356	7271871	BSY92_01953	NO	sp|P25346|GIT1_YEAST	Probable metabolite transport protein GIT1 OS=Saccharomyces cerevisiae
BSY92_01954-RA	chr3	7272265	7275337	BSY92_01954	NO	sp|Q9UUD8|YOD1_SCHPO	Uncharacterized peptidase C18A7.01 OS=Schizosaccharomyces pombe
BSY92_01955-RA	chr3	7272499	7276272	BSY92_01955	NO	sp|Q9Y6A2|CP46A_HUMAN	Cholesterol 24-hydroxylase OS=Homo sapiens
BSY92_01956-RA	chr3	7277156	7279422	BSY92_01956	NO	sp|P51538|CP3A9_RAT	Cytochrome P450 3A9 OS=Rattus norvegicus
BSY92_01957-RA	chr3	7280992	7283157	BSY92_01957	NO	sp|D7PI20|GSFF_PENAE	Cytochrome P450 momooxygenase gsfF OS=Penicillium aethiopicum
BSY92_01958-RA	chr3	7291554	7294000	BSY92_01958	YES	NA	NA
BSY92_01959-RA	chr3	7298024	7298546	BSY92_01959	NO	NA	NA
BSY92_01960-RA	chr3	7299210	7303985	BSY92_01960	NO	sp|Q4UMH6|Y381_RICFE	Putative ankyrin repeat protein RF_0381 OS=Rickettsia felis
BSY92_01961-RA	chr3	7305531	7310445	BSY92_01961	NO	NA	NA
BSY92_01962-RA	chr3	7306604	7307687	BSY92_01962	NO	NA	NA
BSY92_01963-RA	chr3	7307975	7310354	BSY92_01963	NO	NA	NA
BSY92_01964-RA	chr3	7311395	7312532	BSY92_01964	NO	sp|P42319|YXJH_BACSU	Uncharacterized protein YxjH OS=Bacillus subtilis
BSY92_01965-RA	chr3	7313145	7316438	BSY92_01965	NO	sp|Q5K8R6|CXT1_CRYNJ	Beta-1,2-xylosyltransferase 1 OS=Cryptococcus neoformans var. neoformans serotype D
BSY92_01966-RA	chr3	7317159	7321760	BSY92_01966	NO	sp|P33280|ARGI_NEUCR	Arginase OS=Neurospora crassa
BSY92_01967-RA	chr3	7320728	7321450	BSY92_01967	NO	NA	NA
BSY92_01968-RA	chr3	7323008	7327947	BSY92_01968	NO	sp|O60039|APSB_EMENI	Anucleate primary sterigmata protein B OS=Emericella nidulans
BSY92_01969-RA	chr3	7328088	7330211	BSY92_01969	NO	sp|P39992|YEC3_YEAST	Uncharacterized protein YEL023C OS=Saccharomyces cerevisiae
BSY92_01970-RA	chr3	7328151	7337598	BSY92_01970	NO	sp|Q4WY82|PPOC_ASPFU	Linoleate 10R-lipoxygenase OS=Neosartorya fumigata
BSY92_01971-RA	chr3	7330584	7332497	BSY92_01971	YES	sp|P14133|ASO_CUCSA	L-ascorbate oxidase OS=Cucumis sativus
BSY92_01972-RA	chr3	7337686	7338289	BSY92_01972	YES	sp|D4B2Q8|CFMB_ARTBC	GPI-anchored CFEM domain protein ARB_02741 OS=Arthroderma benhamiae
BSY92_01973-RA	chr3	7339611	7342866	BSY92_01973	YES	sp|L7IP31|ERG6_MAGOY	Sterol 24-C-methyltransferase OS=Magnaporthe oryzae
BSY92_01974-RA	chr3	7347331	7347820	BSY92_01974	YES	NA	NA
BSY92_01975-RA	chr3	7348360	7350670	BSY92_01975	YES	sp|Q6F3I7|DAP4_PSEMX	Dipeptidyl aminopeptidase 4 OS=Pseudoxanthomonas mexicana
BSY92_01976-RA	chr3	7353566	7359832	BSY92_01976	NO	sp|P38360|ATU1_YEAST	P-type cation-transporting ATPase OS=Saccharomyces cerevisiae
BSY92_01977-RA	chr3	7360633	7361102	BSY92_01977	NO	NA	NA
BSY92_01978-RA	chr3	7361448	7363082	BSY92_01978	NO	sp|Q9US44|YIZG_SCHPO	Uncharacterized transporter C1002.16c OS=Schizosaccharomyces pombe
BSY92_01979-RA	chr3	7363226	7363364	BSY92_01979	NO	NA	NA
BSY92_01980-RA	chr3	7367790	7369515	BSY92_01980	NO	sp|Q84P25|4CLL2_ARATH	4-coumarate--CoA ligase-like 2 OS=Arabidopsis thaliana
BSY92_01981-RA	chr3	7370509	7372346	BSY92_01981	NO	sp|O13317|TRI11_FUSSP	Isotrichodermin C-15 hydroxylase OS=Fusarium sporotrichioides
BSY92_01982-RA	chr3	7374124	7375456	BSY92_01982	NO	NA	NA
BSY92_01983-RA	chr3	7376068	7379132	BSY92_01983	NO	sp|Q9UVY5|CPSKS_GIBFU	Ent-kaur-16-ene synthase OS=Gibberella fujikuroi
BSY92_01984-RA	chr3	7381119	7382838	BSY92_01984	NO	sp|A9JPE0|ATMP_ASPFL	Cytochrome P450 monooxygenase AtmP OS=Aspergillus flavus
BSY92_01985-RA	chr3	7383342	7385184	BSY92_01985	NO	sp|Q0C8A1|TRT6_ASPTN	Cytochrome P450 monooxygenase trt6 OS=Aspergillus terreus
BSY92_01986-RA	chr3	7386106	7388301	BSY92_01986	NO	sp|B2DBE8|GGS1_PHOAM	Geranylgeranyl pyrophosphate synthase A OS=Phomopsis amygdali
BSY92_01987-RA	chr3	7386329	7386401	BSY92_01987	NA	NA	NA
BSY92_01988-RA	chr3	7388677	7390072	BSY92_01988	NO	sp|Q8KHE4|REBG_NOCAE	4'-demethylrebeccamycin synthase OS=Lechevalieria aerocolonigenes
BSY92_01989-RA	chr3	7392754	7393472	BSY92_01989	NO	sp|Q00730|STCW_EMENI	Putative sterigmatocystin biosynthesis monooxygenase stcW OS=Emericella nidulans
BSY92_01990-RA	chr3	7397064	7397393	BSY92_01990	NO	NA	NA
BSY92_01991-RA	chr3	7400303	7401196	BSY92_01991	NO	NA	NA
BSY92_01992-RA	chr3	7401478	7401934	BSY92_01992	NO	NA	NA
BSY92_01993-RA	chr3	7418506	7421092	BSY92_01993	NO	sp|Q3U213|SRAC1_MOUSE	Protein SERAC1 OS=Mus musculus
BSY92_01994-RA	chr3	7437832	7440342	BSY92_01994	NO	sp|P08159|HDNO_ARTOX	6-hydroxy-D-nicotine oxidase OS=Arthrobacter oxydans
BSY92_01995-RA	chr3	7442271	7442379	BSY92_01995	NO	NA	NA
BSY92_01996-RA	chr3	7446781	7447318	BSY92_01996	NO	NA	NA
BSY92_01997-RA	chr3	7449759	7451097	BSY92_01997	NO	sp|P51871|CP4F6_RAT	Cytochrome P450 4F6 OS=Rattus norvegicus
BSY92_01998-RA	chr3	7453218	7454312	BSY92_01998	NO	sp|O74628|YQ53_SCHPO	Uncharacterized oxidoreductase C162.03 OS=Schizosaccharomyces pombe
BSY92_01999-RA	chr3	7455280	7456436	BSY92_01999	NO	sp|Q9FVQ6|PILR1_ARATH	Pinoresinol reductase 1 OS=Arabidopsis thaliana
[truncated: 10,153 more rows]
