# Supplementary material for: Effector gene reshuffling involves dispensable mini-chromosomes in the wheat blast fungus
Source: PLoS Genet. 2019 Sep 12;15(9):e1008272. doi: 10.1371/journal.pgen.1008272 (PMC6741851; doi:10.1371/journal.pgen.1008272)
Supplement: S4 Data — (GTF) [file pgen.1008272.s024.gtf]

chr1	maker	exon	965	1065	.	+	.	transcript_id "BSY92_04371-RA"; gene_id "BSY92_04371"; gene_name "BSY92_04371";
chr1	maker	exon	3039	3171	.	+	.	transcript_id "BSY92_04371-RA"; gene_id "BSY92_04371"; gene_name "BSY92_04371";
chr1	maker	CDS	1040	1065	.	+	0	transcript_id "BSY92_04371-RA"; gene_id "BSY92_04371"; gene_name "BSY92_04371";
chr1	maker	CDS	3039	3171	.	+	1	transcript_id "BSY92_04371-RA"; gene_id "BSY92_04371"; gene_name "BSY92_04371";
chr1	maker	exon	8333	8434	.	+	.	transcript_id "BSY92_04372-RA"; gene_id "BSY92_04372"; gene_name "BSY92_04372";
chr1	maker	exon	10461	10598	.	+	.	transcript_id "BSY92_04372-RA"; gene_id "BSY92_04372"; gene_name "BSY92_04372";
chr1	maker	CDS	8333	8434	.	+	0	transcript_id "BSY92_04372-RA"; gene_id "BSY92_04372"; gene_name "BSY92_04372";
chr1	maker	CDS	10461	10598	.	+	0	transcript_id "BSY92_04372-RA"; gene_id "BSY92_04372"; gene_name "BSY92_04372";
chr1	maker	exon	17973	17977	.	-	.	transcript_id "BSY92_04373-RA"; gene_id "BSY92_04373"; gene_name "BSY92_04373";
chr1	maker	exon	18046	18291	.	-	.	transcript_id "BSY92_04373-RA"; gene_id "BSY92_04373"; gene_name "BSY92_04373";
chr1	maker	exon	20353	20563	.	-	.	transcript_id "BSY92_04373-RA"; gene_id "BSY92_04373"; gene_name "BSY92_04373";
chr1	maker	CDS	17973	17977	.	-	2	transcript_id "BSY92_04373-RA"; gene_id "BSY92_04373"; gene_name "BSY92_04373";
chr1	maker	CDS	18046	18291	.	-	2	transcript_id "BSY92_04373-RA"; gene_id "BSY92_04373"; gene_name "BSY92_04373";
chr1	maker	CDS	20353	20563	.	-	0	transcript_id "BSY92_04373-RA"; gene_id "BSY92_04373"; gene_name "BSY92_04373";
chr1	maker	exon	18014	18325	.	+	.	transcript_id "BSY92_04374-RA"; gene_id "BSY92_04374"; gene_name "BSY92_04374";
chr1	maker	exon	18594	18771	.	+	.	transcript_id "BSY92_04374-RA"; gene_id "BSY92_04374"; gene_name "BSY92_04374";
chr1	maker	CDS	18014	18274	.	+	0	transcript_id "BSY92_04374-RA"; gene_id "BSY92_04374"; gene_name "BSY92_04374";
chr1	maker	exon	26281	26601	.	+	.	transcript_id "BSY92_04375-RA"; gene_id "BSY92_04375"; gene_name "BSY92_04375";
chr1	maker	exon	26875	27057	.	+	.	transcript_id "BSY92_04375-RA"; gene_id "BSY92_04375"; gene_name "BSY92_04375";
chr1	maker	CDS	26281	26601	.	+	0	transcript_id "BSY92_04375-RA"; gene_id "BSY92_04375"; gene_name "BSY92_04375";
chr1	maker	CDS	26875	27057	.	+	0	transcript_id "BSY92_04375-RA"; gene_id "BSY92_04375"; gene_name "BSY92_04375";
chr1	maker	exon	35036	35336	.	-	.	transcript_id "BSY92_04376-RA"; gene_id "BSY92_04376"; gene_name "BSY92_04376";
chr1	maker	exon	35405	35460	.	-	.	transcript_id "BSY92_04376-RA"; gene_id "BSY92_04376"; gene_name "BSY92_04376";
chr1	maker	CDS	35036	35336	.	-	1	transcript_id "BSY92_04376-RA"; gene_id "BSY92_04376"; gene_name "BSY92_04376";
chr1	maker	CDS	35405	35460	.	-	0	transcript_id "BSY92_04376-RA"; gene_id "BSY92_04376"; gene_name "BSY92_04376";
chr1	maker	exon	43090	43213	.	-	.	transcript_id "BSY92_04377-RA"; gene_id "BSY92_04377"; gene_name "BSY92_04377";
chr1	maker	exon	43277	43407	.	-	.	transcript_id "BSY92_04377-RA"; gene_id "BSY92_04377"; gene_name "BSY92_04377";
chr1	maker	CDS	43090	43213	.	-	1	transcript_id "BSY92_04377-RA"; gene_id "BSY92_04377"; gene_name "BSY92_04377";
chr1	maker	CDS	43277	43407	.	-	0	transcript_id "BSY92_04377-RA"; gene_id "BSY92_04377"; gene_name "BSY92_04377";
chr1	maker	exon	51702	51769	.	+	.	transcript_id "BSY92_04378-RA"; gene_id "BSY92_04378"; gene_name "BSY92_04378";
chr1	maker	exon	51838	52096	.	+	.	transcript_id "BSY92_04378-RA"; gene_id "BSY92_04378"; gene_name "BSY92_04378";
chr1	maker	CDS	51702	51769	.	+	0	transcript_id "BSY92_04378-RA"; gene_id "BSY92_04378"; gene_name "BSY92_04378";
chr1	maker	CDS	51838	52096	.	+	1	transcript_id "BSY92_04378-RA"; gene_id "BSY92_04378"; gene_name "BSY92_04378";
chr1	maker	exon	59143	59393	.	-	.	transcript_id "BSY92_04379-RA"; gene_id "BSY92_04379"; gene_name "BSY92_04379";
chr1	maker	exon	59491	59649	.	-	.	transcript_id "BSY92_04379-RA"; gene_id "BSY92_04379"; gene_name "BSY92_04379";
chr1	maker	CDS	59196	59393	.	-	0	transcript_id "BSY92_04379-RA"; gene_id "BSY92_04379"; gene_name "BSY92_04379";
chr1	maker	CDS	59491	59649	.	-	0	transcript_id "BSY92_04379-RA"; gene_id "BSY92_04379"; gene_name "BSY92_04379";
chr1	maker	exon	69574	69577	.	-	.	transcript_id "BSY92_04380-RA"; gene_id "BSY92_04380"; gene_name "BSY92_04380";
chr1	maker	exon	71260	71561	.	-	.	transcript_id "BSY92_04380-RA"; gene_id "BSY92_04380"; gene_name "BSY92_04380";
chr1	maker	CDS	69574	69577	.	-	1	transcript_id "BSY92_04380-RA"; gene_id "BSY92_04380"; gene_name "BSY92_04380";
chr1	maker	CDS	71260	71561	.	-	0	transcript_id "BSY92_04380-RA"; gene_id "BSY92_04380"; gene_name "BSY92_04380";
chr1	maker	exon	70260	70702	.	+	.	transcript_id "BSY92_04381-RA"; gene_id "BSY92_04381"; gene_name "BSY92_04381";
chr1	maker	exon	71242	71264	.	+	.	transcript_id "BSY92_04381-RA"; gene_id "BSY92_04381"; gene_name "BSY92_04381";
chr1	maker	exon	71359	71615	.	+	.	transcript_id "BSY92_04381-RA"; gene_id "BSY92_04381"; gene_name "BSY92_04381";
chr1	maker	CDS	70260	70702	.	+	0	transcript_id "BSY92_04381-RA"; gene_id "BSY92_04381"; gene_name "BSY92_04381";
chr1	maker	CDS	71242	71264	.	+	1	transcript_id "BSY92_04381-RA"; gene_id "BSY92_04381"; gene_name "BSY92_04381";
chr1	maker	CDS	71359	71615	.	+	2	transcript_id "BSY92_04381-RA"; gene_id "BSY92_04381"; gene_name "BSY92_04381";
chr1	maker	exon	73344	73421	.	+	.	transcript_id "BSY92_04382-RA"; gene_id "BSY92_04382"; gene_name "BSY92_04382";
chr1	maker	exon	73504	73668	.	+	.	transcript_id "BSY92_04382-RA"; gene_id "BSY92_04382"; gene_name "BSY92_04382";
chr1	maker	CDS	73344	73421	.	+	0	transcript_id "BSY92_04382-RA"; gene_id "BSY92_04382"; gene_name "BSY92_04382";
chr1	maker	CDS	73504	73668	.	+	0	transcript_id "BSY92_04382-RA"; gene_id "BSY92_04382"; gene_name "BSY92_04382";
chr1	maker	exon	81497	82329	.	-	.	transcript_id "BSY92_04383-RA"; gene_id "BSY92_04383"; gene_name "BSY92_04383";
chr1	maker	exon	82392	82614	.	-	.	transcript_id "BSY92_04383-RA"; gene_id "BSY92_04383"; gene_name "BSY92_04383";
chr1	maker	exon	82666	83144	.	-	.	transcript_id "BSY92_04383-RA"; gene_id "BSY92_04383"; gene_name "BSY92_04383";
chr1	maker	exon	83235	83310	.	-	.	transcript_id "BSY92_04383-RA"; gene_id "BSY92_04383"; gene_name "BSY92_04383";
chr1	maker	exon	83413	85521	.	-	.	transcript_id "BSY92_04383-RA"; gene_id "BSY92_04383"; gene_name "BSY92_04383";
chr1	maker	exon	85722	85819	.	-	.	transcript_id "BSY92_04383-RA"; gene_id "BSY92_04383"; gene_name "BSY92_04383";
chr1	maker	exon	85878	86843	.	-	.	transcript_id "BSY92_04383-RA"; gene_id "BSY92_04383"; gene_name "BSY92_04383";
chr1	maker	exon	86988	87600	.	-	.	transcript_id "BSY92_04383-RA"; gene_id "BSY92_04383"; gene_name "BSY92_04383";
chr1	maker	exon	87799	87909	.	-	.	transcript_id "BSY92_04383-RA"; gene_id "BSY92_04383"; gene_name "BSY92_04383";
chr1	maker	exon	87994	94158	.	-	.	transcript_id "BSY92_04383-RA"; gene_id "BSY92_04383"; gene_name "BSY92_04383";
chr1	maker	exon	94308	94520	.	-	.	transcript_id "BSY92_04383-RA"; gene_id "BSY92_04383"; gene_name "BSY92_04383";
chr1	maker	CDS	81497	82329	.	-	2	transcript_id "BSY92_04383-RA"; gene_id "BSY92_04383"; gene_name "BSY92_04383";
chr1	maker	CDS	82392	82614	.	-	0	transcript_id "BSY92_04383-RA"; gene_id "BSY92_04383"; gene_name "BSY92_04383";
chr1	maker	CDS	82666	83144	.	-	2	transcript_id "BSY92_04383-RA"; gene_id "BSY92_04383"; gene_name "BSY92_04383";
chr1	maker	CDS	83235	83310	.	-	0	transcript_id "BSY92_04383-RA"; gene_id "BSY92_04383"; gene_name "BSY92_04383";
chr1	maker	CDS	83413	85521	.	-	0	transcript_id "BSY92_04383-RA"; gene_id "BSY92_04383"; gene_name "BSY92_04383";
chr1	maker	CDS	85722	85819	.	-	2	transcript_id "BSY92_04383-RA"; gene_id "BSY92_04383"; gene_name "BSY92_04383";
chr1	maker	CDS	85878	86843	.	-	2	transcript_id "BSY92_04383-RA"; gene_id "BSY92_04383"; gene_name "BSY92_04383";
chr1	maker	CDS	86988	87600	.	-	0	transcript_id "BSY92_04383-RA"; gene_id "BSY92_04383"; gene_name "BSY92_04383";
chr1	maker	CDS	87799	87909	.	-	0	transcript_id "BSY92_04383-RA"; gene_id "BSY92_04383"; gene_name "BSY92_04383";
chr1	maker	CDS	87994	94158	.	-	0	transcript_id "BSY92_04383-RA"; gene_id "BSY92_04383"; gene_name "BSY92_04383";
chr1	maker	CDS	94308	94520	.	-	0	transcript_id "BSY92_04383-RA"; gene_id "BSY92_04383"; gene_name "BSY92_04383";
chr1	maker	exon	138439	138593	.	+	.	transcript_id "BSY92_04384-RA"; gene_id "BSY92_04384"; gene_name "BSY92_04384";
chr1	maker	exon	138719	138860	.	+	.	transcript_id "BSY92_04384-RA"; gene_id "BSY92_04384"; gene_name "BSY92_04384";
chr1	maker	exon	138917	139168	.	+	.	transcript_id "BSY92_04384-RA"; gene_id "BSY92_04384"; gene_name "BSY92_04384";
chr1	maker	exon	139228	139328	.	+	.	transcript_id "BSY92_04384-RA"; gene_id "BSY92_04384"; gene_name "BSY92_04384";
chr1	maker	exon	139537	139778	.	+	.	transcript_id "BSY92_04384-RA"; gene_id "BSY92_04384"; gene_name "BSY92_04384";
chr1	maker	exon	139829	140280	.	+	.	transcript_id "BSY92_04384-RA"; gene_id "BSY92_04384"; gene_name "BSY92_04384";
chr1	maker	CDS	138439	138593	.	+	0	transcript_id "BSY92_04384-RA"; gene_id "BSY92_04384"; gene_name "BSY92_04384";
chr1	maker	CDS	138719	138860	.	+	1	transcript_id "BSY92_04384-RA"; gene_id "BSY92_04384"; gene_name "BSY92_04384";
chr1	maker	CDS	138917	139168	.	+	0	transcript_id "BSY92_04384-RA"; gene_id "BSY92_04384"; gene_name "BSY92_04384";
chr1	maker	CDS	139228	139328	.	+	0	transcript_id "BSY92_04384-RA"; gene_id "BSY92_04384"; gene_name "BSY92_04384";
chr1	maker	CDS	139537	139778	.	+	1	transcript_id "BSY92_04384-RA"; gene_id "BSY92_04384"; gene_name "BSY92_04384";
chr1	maker	CDS	139829	140280	.	+	2	transcript_id "BSY92_04384-RA"; gene_id "BSY92_04384"; gene_name "BSY92_04384";
chr1	maker	exon	140287	140474	.	+	.	transcript_id "BSY92_04385-RA"; gene_id "BSY92_04385"; gene_name "BSY92_04385";
chr1	maker	exon	140819	141233	.	+	.	transcript_id "BSY92_04385-RA"; gene_id "BSY92_04385"; gene_name "BSY92_04385";
chr1	maker	exon	141297	141794	.	+	.	transcript_id "BSY92_04385-RA"; gene_id "BSY92_04385"; gene_name "BSY92_04385";
chr1	maker	CDS	140287	140474	.	+	0	transcript_id "BSY92_04385-RA"; gene_id "BSY92_04385"; gene_name "BSY92_04385";
chr1	maker	CDS	140819	141233	.	+	1	transcript_id "BSY92_04385-RA"; gene_id "BSY92_04385"; gene_name "BSY92_04385";
chr1	maker	CDS	141297	141794	.	+	0	transcript_id "BSY92_04385-RA"; gene_id "BSY92_04385"; gene_name "BSY92_04385";
chr1	maker	exon	143118	143643	.	-	.	transcript_id "BSY92_04386-RA"; gene_id "BSY92_04386"; gene_name "BSY92_04386";
chr1	maker	exon	143773	144368	.	-	.	transcript_id "BSY92_04386-RA"; gene_id "BSY92_04386"; gene_name "BSY92_04386";
chr1	maker	CDS	143118	143643	.	-	1	transcript_id "BSY92_04386-RA"; gene_id "BSY92_04386"; gene_name "BSY92_04386";
chr1	maker	CDS	143773	144368	.	-	0	transcript_id "BSY92_04386-RA"; gene_id "BSY92_04386"; gene_name "BSY92_04386";
chr1	maker	exon	156129	156675	.	+	.	transcript_id "BSY92_04387-RA"; gene_id "BSY92_04387"; gene_name "BSY92_04387";
chr1	maker	exon	156914	156933	.	+	.	transcript_id "BSY92_04387-RA"; gene_id "BSY92_04387"; gene_name "BSY92_04387";
chr1	maker	exon	157015	157203	.	+	.	transcript_id "BSY92_04387-RA"; gene_id "BSY92_04387"; gene_name "BSY92_04387";
chr1	maker	CDS	156129	156675	.	+	0	transcript_id "BSY92_04387-RA"; gene_id "BSY92_04387"; gene_name "BSY92_04387";
chr1	maker	CDS	156914	156933	.	+	2	transcript_id "BSY92_04387-RA"; gene_id "BSY92_04387"; gene_name "BSY92_04387";
chr1	maker	CDS	157015	157203	.	+	0	transcript_id "BSY92_04387-RA"; gene_id "BSY92_04387"; gene_name "BSY92_04387";
chr1	maker	exon	164933	164987	.	-	.	transcript_id "BSY92_04388-RA"; gene_id "BSY92_04388"; gene_name "BSY92_04388";
chr1	maker	exon	165056	165092	.	-	.	transcript_id "BSY92_04388-RA"; gene_id "BSY92_04388"; gene_name "BSY92_04388";
chr1	maker	exon	165182	165238	.	-	.	transcript_id "BSY92_04388-RA"; gene_id "BSY92_04388"; gene_name "BSY92_04388";
chr1	maker	CDS	164977	164987	.	-	2	transcript_id "BSY92_04388-RA"; gene_id "BSY92_04388"; gene_name "BSY92_04388";
chr1	maker	CDS	165056	165092	.	-	0	transcript_id "BSY92_04388-RA"; gene_id "BSY92_04388"; gene_name "BSY92_04388";
chr1	maker	CDS	165182	165238	.	-	0	transcript_id "BSY92_04388-RA"; gene_id "BSY92_04388"; gene_name "BSY92_04388";
chr1	maker	exon	177083	177316	.	+	.	transcript_id "BSY92_04389-RA"; gene_id "BSY92_04389"; gene_name "BSY92_04389";
chr1	maker	CDS	177083	177316	.	+	0	transcript_id "BSY92_04389-RA"; gene_id "BSY92_04389"; gene_name "BSY92_04389";
chr1	maker	exon	185438	185538	.	-	.	transcript_id "BSY92_04390-RA"; gene_id "BSY92_04390"; gene_name "BSY92_04390";
chr1	maker	exon	185620	186082	.	-	.	transcript_id "BSY92_04390-RA"; gene_id "BSY92_04390"; gene_name "BSY92_04390";
chr1	maker	CDS	185438	185538	.	-	2	transcript_id "BSY92_04390-RA"; gene_id "BSY92_04390"; gene_name "BSY92_04390";
chr1	maker	CDS	185620	186082	.	-	0	transcript_id "BSY92_04390-RA"; gene_id "BSY92_04390"; gene_name "BSY92_04390";
chr1	maker	exon	189102	189483	.	+	.	transcript_id "BSY92_04391-RA"; gene_id "BSY92_04391"; gene_name "BSY92_04391";
chr1	maker	exon	189533	189867	.	+	.	transcript_id "BSY92_04391-RA"; gene_id "BSY92_04391"; gene_name "BSY92_04391";
chr1	maker	CDS	189213	189483	.	+	0	transcript_id "BSY92_04391-RA"; gene_id "BSY92_04391"; gene_name "BSY92_04391";
chr1	maker	CDS	189533	189702	.	+	2	transcript_id "BSY92_04391-RA"; gene_id "BSY92_04391"; gene_name "BSY92_04391";
chr1	maker	exon	197736	198314	.	-	.	transcript_id "BSY92_04392-RA"; gene_id "BSY92_04392"; gene_name "BSY92_04392";
chr1	maker	exon	198463	199049	.	-	.	transcript_id "BSY92_04392-RA"; gene_id "BSY92_04392"; gene_name "BSY92_04392";
chr1	maker	exon	200406	200943	.	-	.	transcript_id "BSY92_04392-RA"; gene_id "BSY92_04392"; gene_name "BSY92_04392";
chr1	maker	CDS	197736	198314	.	-	0	transcript_id "BSY92_04392-RA"; gene_id "BSY92_04392"; gene_name "BSY92_04392";
chr1	maker	CDS	198463	199049	.	-	2	transcript_id "BSY92_04392-RA"; gene_id "BSY92_04392"; gene_name "BSY92_04392";
chr1	maker	CDS	200406	200943	.	-	0	transcript_id "BSY92_04392-RA"; gene_id "BSY92_04392"; gene_name "BSY92_04392";
chr1	maker	exon	197919	198293	.	+	.	transcript_id "BSY92_04393-RA"; gene_id "BSY92_04393"; gene_name "BSY92_04393";
chr1	maker	CDS	197919	198293	.	+	0	transcript_id "BSY92_04393-RA"; gene_id "BSY92_04393"; gene_name "BSY92_04393";
chr1	maker	exon	202429	204320	.	-	.	transcript_id "BSY92_04394-RA"; gene_id "BSY92_04394"; gene_name "BSY92_04394";
chr1	maker	exon	204420	204982	.	-	.	transcript_id "BSY92_04394-RA"; gene_id "BSY92_04394"; gene_name "BSY92_04394";
chr1	maker	exon	205145	205167	.	-	.	transcript_id "BSY92_04394-RA"; gene_id "BSY92_04394"; gene_name "BSY92_04394";
chr1	maker	CDS	202429	204320	.	-	2	transcript_id "BSY92_04394-RA"; gene_id "BSY92_04394"; gene_name "BSY92_04394";
chr1	maker	CDS	204420	204982	.	-	1	transcript_id "BSY92_04394-RA"; gene_id "BSY92_04394"; gene_name "BSY92_04394";
chr1	maker	CDS	205145	205167	.	-	0	transcript_id "BSY92_04394-RA"; gene_id "BSY92_04394"; gene_name "BSY92_04394";
chr1	maker	exon	210144	210713	.	+	.	transcript_id "BSY92_04395-RA"; gene_id "BSY92_04395"; gene_name "BSY92_04395";
chr1	maker	CDS	210144	210713	.	+	0	transcript_id "BSY92_04395-RA"; gene_id "BSY92_04395"; gene_name "BSY92_04395";
chr1	maker	exon	210893	211603	.	-	.	transcript_id "BSY92_04396-RA"; gene_id "BSY92_04396"; gene_name "BSY92_04396";
chr1	maker	CDS	210893	211603	.	-	0	transcript_id "BSY92_04396-RA"; gene_id "BSY92_04396"; gene_name "BSY92_04396";
chr1	maker	exon	213164	213241	.	+	.	transcript_id "BSY92_04397-RA"; gene_id "BSY92_04397"; gene_name "BSY92_04397";
chr1	maker	exon	213321	213384	.	+	.	transcript_id "BSY92_04397-RA"; gene_id "BSY92_04397"; gene_name "BSY92_04397";
chr1	maker	exon	213709	213809	.	+	.	transcript_id "BSY92_04397-RA"; gene_id "BSY92_04397"; gene_name "BSY92_04397";
chr1	maker	CDS	213324	213384	.	+	0	transcript_id "BSY92_04397-RA"; gene_id "BSY92_04397"; gene_name "BSY92_04397";
chr1	maker	CDS	213709	213809	.	+	2	transcript_id "BSY92_04397-RA"; gene_id "BSY92_04397"; gene_name "BSY92_04397";
chr1	maker	exon	232747	232818	.	-	.	transcript_id "BSY92_04398-RA"; gene_id "BSY92_04398"; gene_name "BSY92_04398";
chr1	maker	exon	240440	240511	.	+	.	transcript_id "BSY92_04399-RA"; gene_id "BSY92_04399"; gene_name "BSY92_04399";
chr1	maker	exon	241791	242502	.	+	.	transcript_id "BSY92_04400-RA"; gene_id "BSY92_04400"; gene_name "BSY92_04400";
chr1	maker	exon	242616	243430	.	+	.	transcript_id "BSY92_04400-RA"; gene_id "BSY92_04400"; gene_name "BSY92_04400";
chr1	maker	CDS	241791	242502	.	+	0	transcript_id "BSY92_04400-RA"; gene_id "BSY92_04400"; gene_name "BSY92_04400";
chr1	maker	CDS	242616	243430	.	+	2	transcript_id "BSY92_04400-RA"; gene_id "BSY92_04400"; gene_name "BSY92_04400";
chr1	maker	exon	251565	251858	.	+	.	transcript_id "BSY92_04401-RA"; gene_id "BSY92_04401"; gene_name "BSY92_04401";
chr1	maker	exon	251931	252040	.	+	.	transcript_id "BSY92_04401-RA"; gene_id "BSY92_04401"; gene_name "BSY92_04401";
chr1	maker	exon	252115	253677	.	+	.	transcript_id "BSY92_04401-RA"; gene_id "BSY92_04401"; gene_name "BSY92_04401";
chr1	maker	exon	253739	253840	.	+	.	transcript_id "BSY92_04401-RA"; gene_id "BSY92_04401"; gene_name "BSY92_04401";
chr1	maker	exon	253933	254514	.	+	.	transcript_id "BSY92_04401-RA"; gene_id "BSY92_04401"; gene_name "BSY92_04401";
chr1	maker	exon	254580	254964	.	+	.	transcript_id "BSY92_04401-RA"; gene_id "BSY92_04401"; gene_name "BSY92_04401";
chr1	maker	CDS	251565	251858	.	+	0	transcript_id "BSY92_04401-RA"; gene_id "BSY92_04401"; gene_name "BSY92_04401";
chr1	maker	CDS	251931	252040	.	+	0	transcript_id "BSY92_04401-RA"; gene_id "BSY92_04401"; gene_name "BSY92_04401";
chr1	maker	CDS	252115	253677	.	+	1	transcript_id "BSY92_04401-RA"; gene_id "BSY92_04401"; gene_name "BSY92_04401";
chr1	maker	CDS	253739	253840	.	+	1	transcript_id "BSY92_04401-RA"; gene_id "BSY92_04401"; gene_name "BSY92_04401";
chr1	maker	CDS	253933	254514	.	+	1	transcript_id "BSY92_04401-RA"; gene_id "BSY92_04401"; gene_name "BSY92_04401";
chr1	maker	CDS	254580	254964	.	+	1	transcript_id "BSY92_04401-RA"; gene_id "BSY92_04401"; gene_name "BSY92_04401";
chr1	maker	exon	258243	258644	.	+	.	transcript_id "BSY92_04402-RA"; gene_id "BSY92_04402"; gene_name "BSY92_04402";
chr1	maker	exon	258695	259346	.	+	.	transcript_id "BSY92_04402-RA"; gene_id "BSY92_04402"; gene_name "BSY92_04402";
chr1	maker	CDS	258406	258644	.	+	0	transcript_id "BSY92_04402-RA"; gene_id "BSY92_04402"; gene_name "BSY92_04402";
chr1	maker	CDS	258695	259346	.	+	1	transcript_id "BSY92_04402-RA"; gene_id "BSY92_04402"; gene_name "BSY92_04402";
chr1	maker	exon	258737	259727	.	-	.	transcript_id "BSY92_04403-RA"; gene_id "BSY92_04403"; gene_name "BSY92_04403";
chr1	maker	exon	259784	260173	.	-	.	transcript_id "BSY92_04403-RA"; gene_id "BSY92_04403"; gene_name "BSY92_04403";
chr1	maker	exon	260242	260343	.	-	.	transcript_id "BSY92_04403-RA"; gene_id "BSY92_04403"; gene_name "BSY92_04403";
chr1	maker	exon	260427	260702	.	-	.	transcript_id "BSY92_04403-RA"; gene_id "BSY92_04403"; gene_name "BSY92_04403";
chr1	maker	exon	260760	260964	.	-	.	transcript_id "BSY92_04403-RA"; gene_id "BSY92_04403"; gene_name "BSY92_04403";
chr1	maker	CDS	259459	259727	.	-	2	transcript_id "BSY92_04403-RA"; gene_id "BSY92_04403"; gene_name "BSY92_04403";
chr1	maker	CDS	259784	260173	.	-	2	transcript_id "BSY92_04403-RA"; gene_id "BSY92_04403"; gene_name "BSY92_04403";
chr1	maker	CDS	260242	260343	.	-	2	transcript_id "BSY92_04403-RA"; gene_id "BSY92_04403"; gene_name "BSY92_04403";
chr1	maker	CDS	260427	260702	.	-	2	transcript_id "BSY92_04403-RA"; gene_id "BSY92_04403"; gene_name "BSY92_04403";
chr1	maker	CDS	260760	260964	.	-	0	transcript_id "BSY92_04403-RA"; gene_id "BSY92_04403"; gene_name "BSY92_04403";
chr1	maker	exon	264434	264909	.	-	.	transcript_id "BSY92_04404-RA"; gene_id "BSY92_04404"; gene_name "BSY92_04404";
chr1	maker	exon	264961	265257	.	-	.	transcript_id "BSY92_04404-RA"; gene_id "BSY92_04404"; gene_name "BSY92_04404";
chr1	maker	exon	265310	265527	.	-	.	transcript_id "BSY92_04404-RA"; gene_id "BSY92_04404"; gene_name "BSY92_04404";
chr1	maker	CDS	264575	264909	.	-	2	transcript_id "BSY92_04404-RA"; gene_id "BSY92_04404"; gene_name "BSY92_04404";
chr1	maker	CDS	264961	265257	.	-	2	transcript_id "BSY92_04404-RA"; gene_id "BSY92_04404"; gene_name "BSY92_04404";
chr1	maker	CDS	265310	265427	.	-	0	transcript_id "BSY92_04404-RA"; gene_id "BSY92_04404"; gene_name "BSY92_04404";
chr1	maker	exon	268372	269967	.	-	.	transcript_id "BSY92_04405-RA"; gene_id "BSY92_04405"; gene_name "BSY92_04405";
chr1	maker	CDS	268372	269967	.	-	0	transcript_id "BSY92_04405-RA"; gene_id "BSY92_04405"; gene_name "BSY92_04405";
chr1	maker	exon	274035	274355	.	+	.	transcript_id "BSY92_04406-RA"; gene_id "BSY92_04406"; gene_name "BSY92_04406";
chr1	maker	exon	276734	276773	.	+	.	transcript_id "BSY92_04406-RA"; gene_id "BSY92_04406"; gene_name "BSY92_04406";
chr1	maker	exon	277298	278181	.	+	.	transcript_id "BSY92_04406-RA"; gene_id "BSY92_04406"; gene_name "BSY92_04406";
chr1	maker	exon	279414	279758	.	+	.	transcript_id "BSY92_04406-RA"; gene_id "BSY92_04406"; gene_name "BSY92_04406";
chr1	maker	CDS	274035	274355	.	+	0	transcript_id "BSY92_04406-RA"; gene_id "BSY92_04406"; gene_name "BSY92_04406";
chr1	maker	CDS	276734	276773	.	+	0	transcript_id "BSY92_04406-RA"; gene_id "BSY92_04406"; gene_name "BSY92_04406";
chr1	maker	CDS	277298	278181	.	+	2	transcript_id "BSY92_04406-RA"; gene_id "BSY92_04406"; gene_name "BSY92_04406";
chr1	maker	CDS	279414	279758	.	+	0	transcript_id "BSY92_04406-RA"; gene_id "BSY92_04406"; gene_name "BSY92_04406";
chr1	maker	exon	283617	284076	.	+	.	transcript_id "BSY92_04407-RA"; gene_id "BSY92_04407"; gene_name "BSY92_04407";
chr1	maker	exon	284132	284892	.	+	.	transcript_id "BSY92_04407-RA"; gene_id "BSY92_04407"; gene_name "BSY92_04407";
chr1	maker	CDS	283617	284076	.	+	0	transcript_id "BSY92_04407-RA"; gene_id "BSY92_04407"; gene_name "BSY92_04407";
chr1	maker	CDS	284132	284892	.	+	2	transcript_id "BSY92_04407-RA"; gene_id "BSY92_04407"; gene_name "BSY92_04407";
chr1	maker	exon	287045	287154	.	-	.	transcript_id "BSY92_04408-RA"; gene_id "BSY92_04408"; gene_name "BSY92_04408";
chr1	maker	exon	287218	287335	.	-	.	transcript_id "BSY92_04408-RA"; gene_id "BSY92_04408"; gene_name "BSY92_04408";
chr1	maker	exon	287399	287680	.	-	.	transcript_id "BSY92_04408-RA"; gene_id "BSY92_04408"; gene_name "BSY92_04408";
chr1	maker	CDS	287134	287154	.	-	0	transcript_id "BSY92_04408-RA"; gene_id "BSY92_04408"; gene_name "BSY92_04408";
chr1	maker	CDS	287218	287335	.	-	1	transcript_id "BSY92_04408-RA"; gene_id "BSY92_04408"; gene_name "BSY92_04408";
chr1	maker	CDS	287399	287613	.	-	0	transcript_id "BSY92_04408-RA"; gene_id "BSY92_04408"; gene_name "BSY92_04408";
chr1	maker	exon	287045	287335	.	-	.	transcript_id "BSY92_04408-RB"; gene_id "BSY92_04408"; gene_name "BSY92_04408";
chr1	maker	exon	287399	287680	.	-	.	transcript_id "BSY92_04408-RB"; gene_id "BSY92_04408"; gene_name "BSY92_04408";
chr1	maker	CDS	287170	287335	.	-	1	transcript_id "BSY92_04408-RB"; gene_id "BSY92_04408"; gene_name "BSY92_04408";
chr1	maker	CDS	287399	287613	.	-	0	transcript_id "BSY92_04408-RB"; gene_id "BSY92_04408"; gene_name "BSY92_04408";
chr1	maker	exon	288278	288519	.	+	.	transcript_id "BSY92_04409-RA"; gene_id "BSY92_04409"; gene_name "BSY92_04409";
chr1	maker	exon	288592	288914	.	+	.	transcript_id "BSY92_04409-RA"; gene_id "BSY92_04409"; gene_name "BSY92_04409";
chr1	maker	exon	288976	289053	.	+	.	transcript_id "BSY92_04409-RA"; gene_id "BSY92_04409"; gene_name "BSY92_04409";
chr1	maker	exon	289124	289239	.	+	.	transcript_id "BSY92_04409-RA"; gene_id "BSY92_04409"; gene_name "BSY92_04409";
chr1	maker	exon	289326	290022	.	+	.	transcript_id "BSY92_04409-RA"; gene_id "BSY92_04409"; gene_name "BSY92_04409";
chr1	maker	exon	290082	290285	.	+	.	transcript_id "BSY92_04409-RA"; gene_id "BSY92_04409"; gene_name "BSY92_04409";
chr1	maker	CDS	288398	288519	.	+	0	transcript_id "BSY92_04409-RA"; gene_id "BSY92_04409"; gene_name "BSY92_04409";
chr1	maker	CDS	288592	288914	.	+	1	transcript_id "BSY92_04409-RA"; gene_id "BSY92_04409"; gene_name "BSY92_04409";
chr1	maker	CDS	288976	289053	.	+	2	transcript_id "BSY92_04409-RA"; gene_id "BSY92_04409"; gene_name "BSY92_04409";
chr1	maker	CDS	289124	289239	.	+	2	transcript_id "BSY92_04409-RA"; gene_id "BSY92_04409"; gene_name "BSY92_04409";
chr1	maker	CDS	289326	289694	.	+	0	transcript_id "BSY92_04409-RA"; gene_id "BSY92_04409"; gene_name "BSY92_04409";
chr1	maker	exon	294624	294648	.	+	.	transcript_id "BSY92_04410-RA"; gene_id "BSY92_04410"; gene_name "BSY92_04410";
chr1	maker	exon	294758	295194	.	+	.	transcript_id "BSY92_04410-RA"; gene_id "BSY92_04410"; gene_name "BSY92_04410";
chr1	maker	CDS	294624	294648	.	+	0	transcript_id "BSY92_04410-RA"; gene_id "BSY92_04410"; gene_name "BSY92_04410";
chr1	maker	CDS	294758	295194	.	+	2	transcript_id "BSY92_04410-RA"; gene_id "BSY92_04410"; gene_name "BSY92_04410";
chr1	maker	exon	297109	297180	.	+	.	transcript_id "BSY92_04411-RA"; gene_id "BSY92_04411"; gene_name "BSY92_04411";
chr1	maker	exon	297318	297665	.	+	.	transcript_id "BSY92_04411-RA"; gene_id "BSY92_04411"; gene_name "BSY92_04411";
chr1	maker	CDS	297109	297180	.	+	0	transcript_id "BSY92_04411-RA"; gene_id "BSY92_04411"; gene_name "BSY92_04411";
chr1	maker	CDS	297318	297665	.	+	0	transcript_id "BSY92_04411-RA"; gene_id "BSY92_04411"; gene_name "BSY92_04411";
chr1	maker	exon	298968	299303	.	-	.	transcript_id "BSY92_04412-RA"; gene_id "BSY92_04412"; gene_name "BSY92_04412";
chr1	maker	CDS	298968	299303	.	-	0	transcript_id "BSY92_04412-RA"; gene_id "BSY92_04412"; gene_name "BSY92_04412";
chr1	maker	exon	301853	302644	.	+	.	transcript_id "BSY92_04413-RA"; gene_id "BSY92_04413"; gene_name "BSY92_04413";
chr1	maker	CDS	301853	302644	.	+	0	transcript_id "BSY92_04413-RA"; gene_id "BSY92_04413"; gene_name "BSY92_04413";
chr1	maker	exon	306353	306424	.	-	.	transcript_id "BSY92_04414-RA"; gene_id "BSY92_04414"; gene_name "BSY92_04414";
chr1	maker	exon	309710	310867	.	+	.	transcript_id "BSY92_04415-RA"; gene_id "BSY92_04415"; gene_name "BSY92_04415";
chr1	maker	exon	310915	311479	.	+	.	transcript_id "BSY92_04415-RA"; gene_id "BSY92_04415"; gene_name "BSY92_04415";
chr1	maker	exon	311547	312094	.	+	.	transcript_id "BSY92_04415-RA"; gene_id "BSY92_04415"; gene_name "BSY92_04415";
chr1	maker	exon	312156	313802	.	+	.	transcript_id "BSY92_04415-RA"; gene_id "BSY92_04415"; gene_name "BSY92_04415";
chr1	maker	CDS	309710	310867	.	+	0	transcript_id "BSY92_04415-RA"; gene_id "BSY92_04415"; gene_name "BSY92_04415";
chr1	maker	CDS	310915	311479	.	+	0	transcript_id "BSY92_04415-RA"; gene_id "BSY92_04415"; gene_name "BSY92_04415";
chr1	maker	CDS	311547	312094	.	+	2	transcript_id "BSY92_04415-RA"; gene_id "BSY92_04415"; gene_name "BSY92_04415";
chr1	maker	CDS	312156	313802	.	+	0	transcript_id "BSY92_04415-RA"; gene_id "BSY92_04415"; gene_name "BSY92_04415";
chr1	maker	exon	319470	319975	.	+	.	transcript_id "BSY92_04416-RA"; gene_id "BSY92_04416"; gene_name "BSY92_04416";
chr1	maker	exon	320153	320528	.	+	.	transcript_id "BSY92_04416-RA"; gene_id "BSY92_04416"; gene_name "BSY92_04416";
chr1	maker	CDS	319470	319975	.	+	0	transcript_id "BSY92_04416-RA"; gene_id "BSY92_04416"; gene_name "BSY92_04416";
chr1	maker	CDS	320153	320528	.	+	1	transcript_id "BSY92_04416-RA"; gene_id "BSY92_04416"; gene_name "BSY92_04416";
chr1	maker	exon	331106	331258	.	-	.	transcript_id "BSY92_04417-RA"; gene_id "BSY92_04417"; gene_name "BSY92_04417";
chr1	maker	exon	331374	331427	.	-	.	transcript_id "BSY92_04417-RA"; gene_id "BSY92_04417"; gene_name "BSY92_04417";
chr1	maker	CDS	331106	331258	.	-	0	transcript_id "BSY92_04417-RA"; gene_id "BSY92_04417"; gene_name "BSY92_04417";
chr1	maker	CDS	331374	331427	.	-	0	transcript_id "BSY92_04417-RA"; gene_id "BSY92_04417"; gene_name "BSY92_04417";
chr1	maker	exon	335520	336252	.	-	.	transcript_id "BSY92_04418-RA"; gene_id "BSY92_04418"; gene_name "BSY92_04418";
chr1	maker	exon	336325	336430	.	-	.	transcript_id "BSY92_04418-RA"; gene_id "BSY92_04418"; gene_name "BSY92_04418";
chr1	maker	exon	336500	336703	.	-	.	transcript_id "BSY92_04418-RA"; gene_id "BSY92_04418"; gene_name "BSY92_04418";
chr1	maker	exon	336792	337245	.	-	.	transcript_id "BSY92_04418-RA"; gene_id "BSY92_04418"; gene_name "BSY92_04418";
chr1	maker	CDS	335520	336252	.	-	1	transcript_id "BSY92_04418-RA"; gene_id "BSY92_04418"; gene_name "BSY92_04418";
chr1	maker	CDS	336325	336430	.	-	2	transcript_id "BSY92_04418-RA"; gene_id "BSY92_04418"; gene_name "BSY92_04418";
chr1	maker	CDS	336500	336703	.	-	2	transcript_id "BSY92_04418-RA"; gene_id "BSY92_04418"; gene_name "BSY92_04418";
chr1	maker	CDS	336792	337245	.	-	0	transcript_id "BSY92_04418-RA"; gene_id "BSY92_04418"; gene_name "BSY92_04418";
chr1	maker	exon	338195	338683	.	-	.	transcript_id "BSY92_04419-RA"; gene_id "BSY92_04419"; gene_name "BSY92_04419";
chr1	maker	CDS	338195	338683	.	-	0	transcript_id "BSY92_04419-RA"; gene_id "BSY92_04419"; gene_name "BSY92_04419";
chr1	maker	exon	340339	341236	.	-	.	transcript_id "BSY92_04420-RA"; gene_id "BSY92_04420"; gene_name "BSY92_04420";
chr1	maker	exon	341441	341541	.	-	.	transcript_id "BSY92_04420-RA"; gene_id "BSY92_04420"; gene_name "BSY92_04420";
chr1	maker	exon	341755	342067	.	-	.	transcript_id "BSY92_04420-RA"; gene_id "BSY92_04420"; gene_name "BSY92_04420";
chr1	maker	exon	342170	343485	.	-	.	transcript_id "BSY92_04420-RA"; gene_id "BSY92_04420"; gene_name "BSY92_04420";
chr1	maker	CDS	340339	341236	.	-	1	transcript_id "BSY92_04420-RA"; gene_id "BSY92_04420"; gene_name "BSY92_04420";
chr1	maker	CDS	341441	341541	.	-	0	transcript_id "BSY92_04420-RA"; gene_id "BSY92_04420"; gene_name "BSY92_04420";
chr1	maker	CDS	341755	342067	.	-	1	transcript_id "BSY92_04420-RA"; gene_id "BSY92_04420"; gene_name "BSY92_04420";
chr1	maker	CDS	342170	343485	.	-	0	transcript_id "BSY92_04420-RA"; gene_id "BSY92_04420"; gene_name "BSY92_04420";
chr1	maker	exon	343984	344331	.	-	.	transcript_id "BSY92_04421-RA"; gene_id "BSY92_04421"; gene_name "BSY92_04421";
chr1	maker	exon	345082	345369	.	-	.	transcript_id "BSY92_04421-RA"; gene_id "BSY92_04421"; gene_name "BSY92_04421";
chr1	maker	CDS	343984	344331	.	-	0	transcript_id "BSY92_04421-RA"; gene_id "BSY92_04421"; gene_name "BSY92_04421";
chr1	maker	CDS	345082	345369	.	-	0	transcript_id "BSY92_04421-RA"; gene_id "BSY92_04421"; gene_name "BSY92_04421";
chr1	maker	exon	345829	346072	.	-	.	transcript_id "BSY92_04422-RA"; gene_id "BSY92_04422"; gene_name "BSY92_04422";
chr1	maker	exon	346241	346608	.	-	.	transcript_id "BSY92_04422-RA"; gene_id "BSY92_04422"; gene_name "BSY92_04422";
chr1	maker	CDS	345829	346072	.	-	1	transcript_id "BSY92_04422-RA"; gene_id "BSY92_04422"; gene_name "BSY92_04422";
chr1	maker	CDS	346241	346608	.	-	0	transcript_id "BSY92_04422-RA"; gene_id "BSY92_04422"; gene_name "BSY92_04422";
chr1	maker	exon	398361	398549	.	+	.	transcript_id "BSY92_04423-RA"; gene_id "BSY92_04423"; gene_name "BSY92_04423";
chr1	maker	exon	399597	399713	.	+	.	transcript_id "BSY92_04423-RA"; gene_id "BSY92_04423"; gene_name "BSY92_04423";
chr1	maker	CDS	398361	398549	.	+	0	transcript_id "BSY92_04423-RA"; gene_id "BSY92_04423"; gene_name "BSY92_04423";
chr1	maker	CDS	399597	399713	.	+	0	transcript_id "BSY92_04423-RA"; gene_id "BSY92_04423"; gene_name "BSY92_04423";
chr1	maker	exon	417187	417768	.	-	.	transcript_id "BSY92_04424-RA"; gene_id "BSY92_04424"; gene_name "BSY92_04424";
chr1	maker	CDS	417187	417768	.	-	0	transcript_id "BSY92_04424-RA"; gene_id "BSY92_04424"; gene_name "BSY92_04424";
chr1	maker	exon	432514	435668	.	+	.	transcript_id "BSY92_04425-RA"; gene_id "BSY92_04425"; gene_name "BSY92_04425";
chr1	maker	exon	435766	436561	.	+	.	transcript_id "BSY92_04425-RA"; gene_id "BSY92_04425"; gene_name "BSY92_04425";
chr1	maker	CDS	432514	435668	.	+	0	transcript_id "BSY92_04425-RA"; gene_id "BSY92_04425"; gene_name "BSY92_04425";
chr1	maker	CDS	435766	436561	.	+	1	transcript_id "BSY92_04425-RA"; gene_id "BSY92_04425"; gene_name "BSY92_04425";
chr1	maker	exon	454920	455350	.	-	.	transcript_id "BSY92_04426-RA"; gene_id "BSY92_04426"; gene_name "BSY92_04426";
chr1	maker	exon	455434	456036	.	-	.	transcript_id "BSY92_04426-RA"; gene_id "BSY92_04426"; gene_name "BSY92_04426";
chr1	maker	exon	456144	456212	.	-	.	transcript_id "BSY92_04426-RA"; gene_id "BSY92_04426"; gene_name "BSY92_04426";
chr1	maker	exon	456313	456694	.	-	.	transcript_id "BSY92_04426-RA"; gene_id "BSY92_04426"; gene_name "BSY92_04426";
chr1	maker	CDS	454920	455350	.	-	2	transcript_id "BSY92_04426-RA"; gene_id "BSY92_04426"; gene_name "BSY92_04426";
chr1	maker	CDS	455434	456036	.	-	2	transcript_id "BSY92_04426-RA"; gene_id "BSY92_04426"; gene_name "BSY92_04426";
chr1	maker	CDS	456144	456212	.	-	2	transcript_id "BSY92_04426-RA"; gene_id "BSY92_04426"; gene_name "BSY92_04426";
chr1	maker	CDS	456313	456694	.	-	0	transcript_id "BSY92_04426-RA"; gene_id "BSY92_04426"; gene_name "BSY92_04426";
chr1	maker	exon	458381	459709	.	-	.	transcript_id "BSY92_04427-RA"; gene_id "BSY92_04427"; gene_name "BSY92_04427";
chr1	maker	CDS	458381	459709	.	-	0	transcript_id "BSY92_04427-RA"; gene_id "BSY92_04427"; gene_name "BSY92_04427";
chr1	maker	exon	460353	460648	.	+	.	transcript_id "BSY92_04428-RA"; gene_id "BSY92_04428"; gene_name "BSY92_04428";
chr1	maker	exon	460758	461546	.	+	.	transcript_id "BSY92_04428-RA"; gene_id "BSY92_04428"; gene_name "BSY92_04428";
chr1	maker	exon	461623	461937	.	+	.	transcript_id "BSY92_04428-RA"; gene_id "BSY92_04428"; gene_name "BSY92_04428";
chr1	maker	exon	462025	462194	.	+	.	transcript_id "BSY92_04428-RA"; gene_id "BSY92_04428"; gene_name "BSY92_04428";
chr1	maker	exon	462253	462363	.	+	.	transcript_id "BSY92_04428-RA"; gene_id "BSY92_04428"; gene_name "BSY92_04428";
chr1	maker	exon	462509	463007	.	+	.	transcript_id "BSY92_04428-RA"; gene_id "BSY92_04428"; gene_name "BSY92_04428";
chr1	maker	CDS	460589	460648	.	+	0	transcript_id "BSY92_04428-RA"; gene_id "BSY92_04428"; gene_name "BSY92_04428";
chr1	maker	CDS	460758	461546	.	+	0	transcript_id "BSY92_04428-RA"; gene_id "BSY92_04428"; gene_name "BSY92_04428";
chr1	maker	CDS	461623	461937	.	+	0	transcript_id "BSY92_04428-RA"; gene_id "BSY92_04428"; gene_name "BSY92_04428";
chr1	maker	CDS	462025	462194	.	+	0	transcript_id "BSY92_04428-RA"; gene_id "BSY92_04428"; gene_name "BSY92_04428";
chr1	maker	CDS	462253	462363	.	+	1	transcript_id "BSY92_04428-RA"; gene_id "BSY92_04428"; gene_name "BSY92_04428";
chr1	maker	CDS	462509	463007	.	+	1	transcript_id "BSY92_04428-RA"; gene_id "BSY92_04428"; gene_name "BSY92_04428";
chr1	maker	exon	465442	467067	.	-	.	transcript_id "BSY92_04429-RA"; gene_id "BSY92_04429"; gene_name "BSY92_04429";
chr1	maker	exon	467161	467444	.	-	.	transcript_id "BSY92_04429-RA"; gene_id "BSY92_04429"; gene_name "BSY92_04429";
chr1	maker	exon	467548	467668	.	-	.	transcript_id "BSY92_04429-RA"; gene_id "BSY92_04429"; gene_name "BSY92_04429";
chr1	maker	exon	467759	468595	.	-	.	transcript_id "BSY92_04429-RA"; gene_id "BSY92_04429"; gene_name "BSY92_04429";
chr1	maker	CDS	465442	467067	.	-	0	transcript_id "BSY92_04429-RA"; gene_id "BSY92_04429"; gene_name "BSY92_04429";
chr1	maker	CDS	467161	467444	.	-	2	transcript_id "BSY92_04429-RA"; gene_id "BSY92_04429"; gene_name "BSY92_04429";
chr1	maker	CDS	467548	467668	.	-	0	transcript_id "BSY92_04429-RA"; gene_id "BSY92_04429"; gene_name "BSY92_04429";
chr1	maker	CDS	467759	468595	.	-	0	transcript_id "BSY92_04429-RA"; gene_id "BSY92_04429"; gene_name "BSY92_04429";
chr1	maker	exon	469337	469570	.	+	.	transcript_id "BSY92_04430-RA"; gene_id "BSY92_04430"; gene_name "BSY92_04430";
chr1	maker	exon	469637	469673	.	+	.	transcript_id "BSY92_04430-RA"; gene_id "BSY92_04430"; gene_name "BSY92_04430";
chr1	maker	exon	469756	469844	.	+	.	transcript_id "BSY92_04430-RA"; gene_id "BSY92_04430"; gene_name "BSY92_04430";
chr1	maker	exon	469947	470539	.	+	.	transcript_id "BSY92_04430-RA"; gene_id "BSY92_04430"; gene_name "BSY92_04430";
chr1	maker	exon	470659	471028	.	+	.	transcript_id "BSY92_04430-RA"; gene_id "BSY92_04430"; gene_name "BSY92_04430";
chr1	maker	exon	471106	471342	.	+	.	transcript_id "BSY92_04430-RA"; gene_id "BSY92_04430"; gene_name "BSY92_04430";
chr1	maker	CDS	469337	469570	.	+	0	transcript_id "BSY92_04430-RA"; gene_id "BSY92_04430"; gene_name "BSY92_04430";
chr1	maker	CDS	469637	469673	.	+	0	transcript_id "BSY92_04430-RA"; gene_id "BSY92_04430"; gene_name "BSY92_04430";
chr1	maker	CDS	469756	469844	.	+	2	transcript_id "BSY92_04430-RA"; gene_id "BSY92_04430"; gene_name "BSY92_04430";
chr1	maker	CDS	469947	470539	.	+	0	transcript_id "BSY92_04430-RA"; gene_id "BSY92_04430"; gene_name "BSY92_04430";
chr1	maker	CDS	470659	471028	.	+	1	transcript_id "BSY92_04430-RA"; gene_id "BSY92_04430"; gene_name "BSY92_04430";
chr1	maker	CDS	471106	471342	.	+	0	transcript_id "BSY92_04430-RA"; gene_id "BSY92_04430"; gene_name "BSY92_04430";
chr1	maker	exon	471783	472472	.	-	.	transcript_id "BSY92_04431-RA"; gene_id "BSY92_04431"; gene_name "BSY92_04431";
chr1	maker	exon	472567	473886	.	-	.	transcript_id "BSY92_04431-RA"; gene_id "BSY92_04431"; gene_name "BSY92_04431";
chr1	maker	CDS	471783	472472	.	-	0	transcript_id "BSY92_04431-RA"; gene_id "BSY92_04431"; gene_name "BSY92_04431";
chr1	maker	CDS	472567	473886	.	-	0	transcript_id "BSY92_04431-RA"; gene_id "BSY92_04431"; gene_name "BSY92_04431";
chr1	maker	exon	474776	476006	.	+	.	transcript_id "BSY92_04432-RA"; gene_id "BSY92_04432"; gene_name "BSY92_04432";
chr1	maker	exon	476118	476692	.	+	.	transcript_id "BSY92_04432-RA"; gene_id "BSY92_04432"; gene_name "BSY92_04432";
chr1	maker	CDS	474776	476006	.	+	0	transcript_id "BSY92_04432-RA"; gene_id "BSY92_04432"; gene_name "BSY92_04432";
chr1	maker	CDS	476118	476692	.	+	2	transcript_id "BSY92_04432-RA"; gene_id "BSY92_04432"; gene_name "BSY92_04432";
chr1	maker	exon	476979	476982	.	-	.	transcript_id "BSY92_04433-RA"; gene_id "BSY92_04433"; gene_name "BSY92_04433";
chr1	maker	exon	477056	478407	.	-	.	transcript_id "BSY92_04433-RA"; gene_id "BSY92_04433"; gene_name "BSY92_04433";
chr1	maker	CDS	476979	476982	.	-	1	transcript_id "BSY92_04433-RA"; gene_id "BSY92_04433"; gene_name "BSY92_04433";
chr1	maker	CDS	477056	478407	.	-	0	transcript_id "BSY92_04433-RA"; gene_id "BSY92_04433"; gene_name "BSY92_04433";
chr1	maker	exon	479122	479466	.	-	.	transcript_id "BSY92_04434-RA"; gene_id "BSY92_04434"; gene_name "BSY92_04434";
chr1	maker	CDS	479122	479466	.	-	0	transcript_id "BSY92_04434-RA"; gene_id "BSY92_04434"; gene_name "BSY92_04434";
chr1	maker	exon	505224	505826	.	+	.	transcript_id "BSY92_04435-RA"; gene_id "BSY92_04435"; gene_name "BSY92_04435";
chr1	maker	CDS	505224	505826	.	+	0	transcript_id "BSY92_04435-RA"; gene_id "BSY92_04435"; gene_name "BSY92_04435";
chr1	maker	exon	506056	506529	.	-	.	transcript_id "BSY92_04436-RA"; gene_id "BSY92_04436"; gene_name "BSY92_04436";
chr1	maker	CDS	506056	506529	.	-	0	transcript_id "BSY92_04436-RA"; gene_id "BSY92_04436"; gene_name "BSY92_04436";
chr1	maker	exon	514947	515528	.	-	.	transcript_id "BSY92_04437-RA"; gene_id "BSY92_04437"; gene_name "BSY92_04437";
chr1	maker	exon	515592	516287	.	-	.	transcript_id "BSY92_04437-RA"; gene_id "BSY92_04437"; gene_name "BSY92_04437";
chr1	maker	exon	516329	516874	.	-	.	transcript_id "BSY92_04437-RA"; gene_id "BSY92_04437"; gene_name "BSY92_04437";
chr1	maker	CDS	514947	515528	.	-	0	transcript_id "BSY92_04437-RA"; gene_id "BSY92_04437"; gene_name "BSY92_04437";
chr1	maker	CDS	515592	516287	.	-	0	transcript_id "BSY92_04437-RA"; gene_id "BSY92_04437"; gene_name "BSY92_04437";
chr1	maker	CDS	516329	516874	.	-	0	transcript_id "BSY92_04437-RA"; gene_id "BSY92_04437"; gene_name "BSY92_04437";
chr1	maker	exon	518139	518800	.	-	.	transcript_id "BSY92_04438-RA"; gene_id "BSY92_04438"; gene_name "BSY92_04438";
chr1	maker	exon	518871	520068	.	-	.	transcript_id "BSY92_04438-RA"; gene_id "BSY92_04438"; gene_name "BSY92_04438";
chr1	maker	CDS	518139	518800	.	-	2	transcript_id "BSY92_04438-RA"; gene_id "BSY92_04438"; gene_name "BSY92_04438";
chr1	maker	CDS	518871	520068	.	-	0	transcript_id "BSY92_04438-RA"; gene_id "BSY92_04438"; gene_name "BSY92_04438";
chr1	maker	exon	520863	521041	.	-	.	transcript_id "BSY92_04439-RA"; gene_id "BSY92_04439"; gene_name "BSY92_04439";
chr1	maker	exon	521215	521374	.	-	.	transcript_id "BSY92_04439-RA"; gene_id "BSY92_04439"; gene_name "BSY92_04439";
chr1	maker	CDS	520863	521041	.	-	2	transcript_id "BSY92_04439-RA"; gene_id "BSY92_04439"; gene_name "BSY92_04439";
chr1	maker	CDS	521215	521374	.	-	0	transcript_id "BSY92_04439-RA"; gene_id "BSY92_04439"; gene_name "BSY92_04439";
chr1	maker	exon	522838	523110	.	-	.	transcript_id "BSY92_04440-RA"; gene_id "BSY92_04440"; gene_name "BSY92_04440";
chr1	maker	exon	523842	525692	.	-	.	transcript_id "BSY92_04440-RA"; gene_id "BSY92_04440"; gene_name "BSY92_04440";
chr1	maker	exon	525762	528679	.	-	.	transcript_id "BSY92_04440-RA"; gene_id "BSY92_04440"; gene_name "BSY92_04440";
chr1	maker	exon	528753	529007	.	-	.	transcript_id "BSY92_04440-RA"; gene_id "BSY92_04440"; gene_name "BSY92_04440";
chr1	maker	CDS	522838	523110	.	-	0	transcript_id "BSY92_04440-RA"; gene_id "BSY92_04440"; gene_name "BSY92_04440";
chr1	maker	CDS	523842	525692	.	-	0	transcript_id "BSY92_04440-RA"; gene_id "BSY92_04440"; gene_name "BSY92_04440";
chr1	maker	CDS	525762	528679	.	-	2	transcript_id "BSY92_04440-RA"; gene_id "BSY92_04440"; gene_name "BSY92_04440";
chr1	maker	CDS	528753	528786	.	-	0	transcript_id "BSY92_04440-RA"; gene_id "BSY92_04440"; gene_name "BSY92_04440";
chr1	maker	exon	529271	529421	.	+	.	transcript_id "BSY92_04441-RA"; gene_id "BSY92_04441"; gene_name "BSY92_04441";
chr1	maker	exon	529508	529576	.	+	.	transcript_id "BSY92_04441-RA"; gene_id "BSY92_04441"; gene_name "BSY92_04441";
chr1	maker	exon	529636	530597	.	+	.	transcript_id "BSY92_04441-RA"; gene_id "BSY92_04441"; gene_name "BSY92_04441";
chr1	maker	CDS	529271	529421	.	+	0	transcript_id "BSY92_04441-RA"; gene_id "BSY92_04441"; gene_name "BSY92_04441";
chr1	maker	CDS	529508	529576	.	+	2	transcript_id "BSY92_04441-RA"; gene_id "BSY92_04441"; gene_name "BSY92_04441";
chr1	maker	CDS	529636	530597	.	+	2	transcript_id "BSY92_04441-RA"; gene_id "BSY92_04441"; gene_name "BSY92_04441";
chr1	maker	exon	531039	531044	.	-	.	transcript_id "BSY92_04442-RA"; gene_id "BSY92_04442"; gene_name "BSY92_04442";
chr1	maker	exon	531098	531805	.	-	.	transcript_id "BSY92_04442-RA"; gene_id "BSY92_04442"; gene_name "BSY92_04442";
chr1	maker	CDS	531039	531044	.	-	0	transcript_id "BSY92_04442-RA"; gene_id "BSY92_04442"; gene_name "BSY92_04442";
chr1	maker	CDS	531098	531805	.	-	0	transcript_id "BSY92_04442-RA"; gene_id "BSY92_04442"; gene_name "BSY92_04442";
chr1	maker	exon	532436	533071	.	+	.	transcript_id "BSY92_04443-RA"; gene_id "BSY92_04443"; gene_name "BSY92_04443";
chr1	maker	exon	533150	533178	.	+	.	transcript_id "BSY92_04443-RA"; gene_id "BSY92_04443"; gene_name "BSY92_04443";
chr1	maker	exon	533285	533402	.	+	.	transcript_id "BSY92_04443-RA"; gene_id "BSY92_04443"; gene_name "BSY92_04443";
chr1	maker	exon	533485	536341	.	+	.	transcript_id "BSY92_04443-RA"; gene_id "BSY92_04443"; gene_name "BSY92_04443";
chr1	maker	CDS	533027	533071	.	+	0	transcript_id "BSY92_04443-RA"; gene_id "BSY92_04443"; gene_name "BSY92_04443";
chr1	maker	CDS	533150	533178	.	+	0	transcript_id "BSY92_04443-RA"; gene_id "BSY92_04443"; gene_name "BSY92_04443";
chr1	maker	CDS	533285	533402	.	+	1	transcript_id "BSY92_04443-RA"; gene_id "BSY92_04443"; gene_name "BSY92_04443";
chr1	maker	CDS	533485	536085	.	+	0	transcript_id "BSY92_04443-RA"; gene_id "BSY92_04443"; gene_name "BSY92_04443";
chr1	maker	exon	536507	536512	.	-	.	transcript_id "BSY92_04444-RA"; gene_id "BSY92_04444"; gene_name "BSY92_04444";
chr1	maker	exon	536679	537977	.	-	.	transcript_id "BSY92_04444-RA"; gene_id "BSY92_04444"; gene_name "BSY92_04444";
chr1	maker	CDS	536507	536512	.	-	0	transcript_id "BSY92_04444-RA"; gene_id "BSY92_04444"; gene_name "BSY92_04444";
chr1	maker	CDS	536679	537977	.	-	0	transcript_id "BSY92_04444-RA"; gene_id "BSY92_04444"; gene_name "BSY92_04444";
chr1	maker	exon	538393	539040	.	+	.	transcript_id "BSY92_04445-RA"; gene_id "BSY92_04445"; gene_name "BSY92_04445";
chr1	maker	exon	539122	539260	.	+	.	transcript_id "BSY92_04445-RA"; gene_id "BSY92_04445"; gene_name "BSY92_04445";
chr1	maker	exon	539347	542240	.	+	.	transcript_id "BSY92_04445-RA"; gene_id "BSY92_04445"; gene_name "BSY92_04445";
chr1	maker	CDS	538903	539040	.	+	0	transcript_id "BSY92_04445-RA"; gene_id "BSY92_04445"; gene_name "BSY92_04445";
chr1	maker	CDS	539122	539260	.	+	0	transcript_id "BSY92_04445-RA"; gene_id "BSY92_04445"; gene_name "BSY92_04445";
chr1	maker	CDS	539347	539663	.	+	2	transcript_id "BSY92_04445-RA"; gene_id "BSY92_04445"; gene_name "BSY92_04445";
chr1	maker	exon	538400	539040	.	-	.	transcript_id "BSY92_04446-RA"; gene_id "BSY92_04446"; gene_name "BSY92_04446";
chr1	maker	exon	539122	539262	.	-	.	transcript_id "BSY92_04446-RA"; gene_id "BSY92_04446"; gene_name "BSY92_04446";
chr1	maker	exon	539349	540727	.	-	.	transcript_id "BSY92_04446-RA"; gene_id "BSY92_04446"; gene_name "BSY92_04446";
chr1	maker	exon	540810	540928	.	-	.	transcript_id "BSY92_04446-RA"; gene_id "BSY92_04446"; gene_name "BSY92_04446";
chr1	maker	exon	541007	541838	.	-	.	transcript_id "BSY92_04446-RA"; gene_id "BSY92_04446"; gene_name "BSY92_04446";
chr1	maker	exon	541925	542240	.	-	.	transcript_id "BSY92_04446-RA"; gene_id "BSY92_04446"; gene_name "BSY92_04446";
chr1	maker	exon	542301	542662	.	-	.	transcript_id "BSY92_04446-RA"; gene_id "BSY92_04446"; gene_name "BSY92_04446";
chr1	maker	exon	542720	542809	.	-	.	transcript_id "BSY92_04446-RA"; gene_id "BSY92_04446"; gene_name "BSY92_04446";
chr1	maker	exon	542887	542967	.	-	.	transcript_id "BSY92_04446-RA"; gene_id "BSY92_04446"; gene_name "BSY92_04446";
chr1	maker	exon	543061	543342	.	-	.	transcript_id "BSY92_04446-RA"; gene_id "BSY92_04446"; gene_name "BSY92_04446";
chr1	maker	exon	543408	543771	.	-	.	transcript_id "BSY92_04446-RA"; gene_id "BSY92_04446"; gene_name "BSY92_04446";
chr1	maker	CDS	539930	540727	.	-	0	transcript_id "BSY92_04446-RA"; gene_id "BSY92_04446"; gene_name "BSY92_04446";
chr1	maker	CDS	540810	540928	.	-	2	transcript_id "BSY92_04446-RA"; gene_id "BSY92_04446"; gene_name "BSY92_04446";
chr1	maker	CDS	541007	541838	.	-	0	transcript_id "BSY92_04446-RA"; gene_id "BSY92_04446"; gene_name "BSY92_04446";
chr1	maker	CDS	541925	542240	.	-	1	transcript_id "BSY92_04446-RA"; gene_id "BSY92_04446"; gene_name "BSY92_04446";
chr1	maker	CDS	542301	542662	.	-	0	transcript_id "BSY92_04446-RA"; gene_id "BSY92_04446"; gene_name "BSY92_04446";
chr1	maker	CDS	542720	542809	.	-	0	transcript_id "BSY92_04446-RA"; gene_id "BSY92_04446"; gene_name "BSY92_04446";
chr1	maker	CDS	542887	542967	.	-	0	transcript_id "BSY92_04446-RA"; gene_id "BSY92_04446"; gene_name "BSY92_04446";
chr1	maker	CDS	543061	543342	.	-	0	transcript_id "BSY92_04446-RA"; gene_id "BSY92_04446"; gene_name "BSY92_04446";
chr1	maker	CDS	543408	543554	.	-	0	transcript_id "BSY92_04446-RA"; gene_id "BSY92_04446"; gene_name "BSY92_04446";
chr1	maker	exon	544014	545003	.	+	.	transcript_id "BSY92_04447-RA"; gene_id "BSY92_04447"; gene_name "BSY92_04447";
chr1	maker	exon	545073	545167	.	+	.	transcript_id "BSY92_04447-RA"; gene_id "BSY92_04447"; gene_name "BSY92_04447";
chr1	maker	exon	546224	547797	.	+	.	transcript_id "BSY92_04447-RA"; gene_id "BSY92_04447"; gene_name "BSY92_04447";
chr1	maker	exon	547885	548823	.	+	.	transcript_id "BSY92_04447-RA"; gene_id "BSY92_04447"; gene_name "BSY92_04447";
chr1	maker	CDS	544750	545003	.	+	0	transcript_id "BSY92_04447-RA"; gene_id "BSY92_04447"; gene_name "BSY92_04447";
chr1	maker	CDS	545073	545167	.	+	1	transcript_id "BSY92_04447-RA"; gene_id "BSY92_04447"; gene_name "BSY92_04447";
chr1	maker	CDS	546224	547797	.	+	2	transcript_id "BSY92_04447-RA"; gene_id "BSY92_04447"; gene_name "BSY92_04447";
chr1	maker	CDS	547885	548823	.	+	0	transcript_id "BSY92_04447-RA"; gene_id "BSY92_04447"; gene_name "BSY92_04447";
chr1	maker	exon	550394	551319	.	-	.	transcript_id "BSY92_04448-RA"; gene_id "BSY92_04448"; gene_name "BSY92_04448";
chr1	maker	exon	551378	554005	.	-	.	transcript_id "BSY92_04448-RA"; gene_id "BSY92_04448"; gene_name "BSY92_04448";
chr1	maker	CDS	550786	551319	.	-	0	transcript_id "BSY92_04448-RA"; gene_id "BSY92_04448"; gene_name "BSY92_04448";
chr1	maker	CDS	551378	553144	.	-	0	transcript_id "BSY92_04448-RA"; gene_id "BSY92_04448"; gene_name "BSY92_04448";
chr1	maker	exon	556072	557607	.	-	.	transcript_id "BSY92_04449-RA"; gene_id "BSY92_04449"; gene_name "BSY92_04449";
chr1	maker	CDS	556072	557607	.	-	0	transcript_id "BSY92_04449-RA"; gene_id "BSY92_04449"; gene_name "BSY92_04449";
chr1	maker	exon	558886	559485	.	-	.	transcript_id "BSY92_04450-RA"; gene_id "BSY92_04450"; gene_name "BSY92_04450";
chr1	maker	exon	559559	561092	.	-	.	transcript_id "BSY92_04450-RA"; gene_id "BSY92_04450"; gene_name "BSY92_04450";
chr1	maker	exon	561172	561808	.	-	.	transcript_id "BSY92_04450-RA"; gene_id "BSY92_04450"; gene_name "BSY92_04450";
chr1	maker	CDS	559051	559485	.	-	0	transcript_id "BSY92_04450-RA"; gene_id "BSY92_04450"; gene_name "BSY92_04450";
chr1	maker	CDS	559559	561092	.	-	1	transcript_id "BSY92_04450-RA"; gene_id "BSY92_04450"; gene_name "BSY92_04450";
chr1	maker	CDS	561172	561443	.	-	0	transcript_id "BSY92_04450-RA"; gene_id "BSY92_04450"; gene_name "BSY92_04450";
chr1	maker	exon	562061	562220	.	+	.	transcript_id "BSY92_04451-RA"; gene_id "BSY92_04451"; gene_name "BSY92_04451";
chr1	maker	exon	562315	562469	.	+	.	transcript_id "BSY92_04451-RA"; gene_id "BSY92_04451"; gene_name "BSY92_04451";
chr1	maker	exon	562573	563947	.	+	.	transcript_id "BSY92_04451-RA"; gene_id "BSY92_04451"; gene_name "BSY92_04451";
chr1	maker	exon	564028	564218	.	+	.	transcript_id "BSY92_04451-RA"; gene_id "BSY92_04451"; gene_name "BSY92_04451";
chr1	maker	CDS	562218	562220	.	+	0	transcript_id "BSY92_04451-RA"; gene_id "BSY92_04451"; gene_name "BSY92_04451";
chr1	maker	CDS	562315	562469	.	+	0	transcript_id "BSY92_04451-RA"; gene_id "BSY92_04451"; gene_name "BSY92_04451";
chr1	maker	CDS	562573	563947	.	+	1	transcript_id "BSY92_04451-RA"; gene_id "BSY92_04451"; gene_name "BSY92_04451";
chr1	maker	CDS	564028	564087	.	+	0	transcript_id "BSY92_04451-RA"; gene_id "BSY92_04451"; gene_name "BSY92_04451";
chr1	maker	exon	565581	566813	.	+	.	transcript_id "BSY92_04452-RA"; gene_id "BSY92_04452"; gene_name "BSY92_04452";
chr1	maker	CDS	565581	566813	.	+	0	transcript_id "BSY92_04452-RA"; gene_id "BSY92_04452"; gene_name "BSY92_04452";
chr1	maker	exon	567290	567452	.	+	.	transcript_id "BSY92_04453-RA"; gene_id "BSY92_04453"; gene_name "BSY92_04453";
chr1	maker	exon	567553	567660	.	+	.	transcript_id "BSY92_04453-RA"; gene_id "BSY92_04453"; gene_name "BSY92_04453";
chr1	maker	exon	567903	568029	.	+	.	transcript_id "BSY92_04453-RA"; gene_id "BSY92_04453"; gene_name "BSY92_04453";
chr1	maker	exon	570098	572990	.	+	.	transcript_id "BSY92_04453-RA"; gene_id "BSY92_04453"; gene_name "BSY92_04453";
chr1	maker	CDS	567382	567452	.	+	0	transcript_id "BSY92_04453-RA"; gene_id "BSY92_04453"; gene_name "BSY92_04453";
chr1	maker	CDS	567553	567660	.	+	1	transcript_id "BSY92_04453-RA"; gene_id "BSY92_04453"; gene_name "BSY92_04453";
chr1	maker	CDS	567903	568029	.	+	1	transcript_id "BSY92_04453-RA"; gene_id "BSY92_04453"; gene_name "BSY92_04453";
chr1	maker	CDS	570098	572725	.	+	0	transcript_id "BSY92_04453-RA"; gene_id "BSY92_04453"; gene_name "BSY92_04453";
chr1	maker	exon	573977	574141	.	+	.	transcript_id "BSY92_04454-RA"; gene_id "BSY92_04454"; gene_name "BSY92_04454";
chr1	maker	exon	574210	575544	.	+	.	transcript_id "BSY92_04454-RA"; gene_id "BSY92_04454"; gene_name "BSY92_04454";
chr1	maker	CDS	573977	574141	.	+	0	transcript_id "BSY92_04454-RA"; gene_id "BSY92_04454"; gene_name "BSY92_04454";
chr1	maker	CDS	574210	575544	.	+	0	transcript_id "BSY92_04454-RA"; gene_id "BSY92_04454"; gene_name "BSY92_04454";
chr1	maker	exon	576356	577180	.	+	.	transcript_id "BSY92_04455-RA"; gene_id "BSY92_04455"; gene_name "BSY92_04455";
chr1	maker	exon	577259	577888	.	+	.	transcript_id "BSY92_04455-RA"; gene_id "BSY92_04455"; gene_name "BSY92_04455";
chr1	maker	CDS	576356	577180	.	+	0	transcript_id "BSY92_04455-RA"; gene_id "BSY92_04455"; gene_name "BSY92_04455";
chr1	maker	CDS	577259	577888	.	+	0	transcript_id "BSY92_04455-RA"; gene_id "BSY92_04455"; gene_name "BSY92_04455";
chr1	maker	exon	580370	581727	.	+	.	transcript_id "BSY92_04456-RA"; gene_id "BSY92_04456"; gene_name "BSY92_04456";
chr1	maker	exon	581826	582792	.	+	.	transcript_id "BSY92_04456-RA"; gene_id "BSY92_04456"; gene_name "BSY92_04456";
chr1	maker	CDS	580674	581727	.	+	0	transcript_id "BSY92_04456-RA"; gene_id "BSY92_04456"; gene_name "BSY92_04456";
chr1	maker	CDS	581826	582235	.	+	2	transcript_id "BSY92_04456-RA"; gene_id "BSY92_04456"; gene_name "BSY92_04456";
chr1	maker	exon	587691	587809	.	-	.	transcript_id "BSY92_04457-RA"; gene_id "BSY92_04457"; gene_name "BSY92_04457";
chr1	maker	exon	587897	588071	.	-	.	transcript_id "BSY92_04457-RA"; gene_id "BSY92_04457"; gene_name "BSY92_04457";
chr1	maker	CDS	587691	587809	.	-	2	transcript_id "BSY92_04457-RA"; gene_id "BSY92_04457"; gene_name "BSY92_04457";
chr1	maker	CDS	587897	588071	.	-	0	transcript_id "BSY92_04457-RA"; gene_id "BSY92_04457"; gene_name "BSY92_04457";
chr1	maker	exon	588810	590684	.	+	.	transcript_id "BSY92_04458-RA"; gene_id "BSY92_04458"; gene_name "BSY92_04458";
chr1	maker	CDS	588810	590684	.	+	0	transcript_id "BSY92_04458-RA"; gene_id "BSY92_04458"; gene_name "BSY92_04458";
chr1	maker	exon	590931	591917	.	-	.	transcript_id "BSY92_04459-RA"; gene_id "BSY92_04459"; gene_name "BSY92_04459";
chr1	maker	CDS	590931	591917	.	-	0	transcript_id "BSY92_04459-RA"; gene_id "BSY92_04459"; gene_name "BSY92_04459";
chr1	maker	exon	593181	595730	.	-	.	transcript_id "BSY92_04460-RA"; gene_id "BSY92_04460"; gene_name "BSY92_04460";
chr1	maker	CDS	593181	595730	.	-	0	transcript_id "BSY92_04460-RA"; gene_id "BSY92_04460"; gene_name "BSY92_04460";
chr1	maker	exon	596424	597419	.	-	.	transcript_id "BSY92_04461-RA"; gene_id "BSY92_04461"; gene_name "BSY92_04461";
chr1	maker	exon	597514	598029	.	-	.	transcript_id "BSY92_04461-RA"; gene_id "BSY92_04461"; gene_name "BSY92_04461";
chr1	maker	exon	598110	598249	.	-	.	transcript_id "BSY92_04461-RA"; gene_id "BSY92_04461"; gene_name "BSY92_04461";
chr1	maker	exon	598348	598948	.	-	.	transcript_id "BSY92_04461-RA"; gene_id "BSY92_04461"; gene_name "BSY92_04461";
chr1	maker	CDS	597231	597419	.	-	0	transcript_id "BSY92_04461-RA"; gene_id "BSY92_04461"; gene_name "BSY92_04461";
chr1	maker	CDS	597514	598029	.	-	0	transcript_id "BSY92_04461-RA"; gene_id "BSY92_04461"; gene_name "BSY92_04461";
chr1	maker	CDS	598110	598249	.	-	2	transcript_id "BSY92_04461-RA"; gene_id "BSY92_04461"; gene_name "BSY92_04461";
chr1	maker	CDS	598348	598360	.	-	0	transcript_id "BSY92_04461-RA"; gene_id "BSY92_04461"; gene_name "BSY92_04461";
chr1	maker	exon	599765	599824	.	-	.	transcript_id "BSY92_04462-RA"; gene_id "BSY92_04462"; gene_name "BSY92_04462";
chr1	maker	exon	600059	600244	.	-	.	transcript_id "BSY92_04462-RA"; gene_id "BSY92_04462"; gene_name "BSY92_04462";
chr1	maker	exon	600311	600419	.	-	.	transcript_id "BSY92_04462-RA"; gene_id "BSY92_04462"; gene_name "BSY92_04462";
chr1	maker	CDS	599765	599824	.	-	0	transcript_id "BSY92_04462-RA"; gene_id "BSY92_04462"; gene_name "BSY92_04462";
chr1	maker	CDS	600059	600244	.	-	0	transcript_id "BSY92_04462-RA"; gene_id "BSY92_04462"; gene_name "BSY92_04462";
chr1	maker	CDS	600311	600373	.	-	0	transcript_id "BSY92_04462-RA"; gene_id "BSY92_04462"; gene_name "BSY92_04462";
chr1	maker	exon	601714	603375	.	+	.	transcript_id "BSY92_04463-RA"; gene_id "BSY92_04463"; gene_name "BSY92_04463";
chr1	maker	CDS	601714	603375	.	+	0	transcript_id "BSY92_04463-RA"; gene_id "BSY92_04463"; gene_name "BSY92_04463";
chr1	maker	exon	604241	604832	.	-	.	transcript_id "BSY92_04464-RA"; gene_id "BSY92_04464"; gene_name "BSY92_04464";
chr1	maker	exon	604921	604952	.	-	.	transcript_id "BSY92_04464-RA"; gene_id "BSY92_04464"; gene_name "BSY92_04464";
chr1	maker	CDS	604241	604832	.	-	1	transcript_id "BSY92_04464-RA"; gene_id "BSY92_04464"; gene_name "BSY92_04464";
chr1	maker	CDS	604921	604952	.	-	0	transcript_id "BSY92_04464-RA"; gene_id "BSY92_04464"; gene_name "BSY92_04464";
chr1	maker	exon	605476	605862	.	+	.	transcript_id "BSY92_04465-RA"; gene_id "BSY92_04465"; gene_name "BSY92_04465";
chr1	maker	exon	605931	605972	.	+	.	transcript_id "BSY92_04465-RA"; gene_id "BSY92_04465"; gene_name "BSY92_04465";
chr1	maker	exon	606060	607848	.	+	.	transcript_id "BSY92_04465-RA"; gene_id "BSY92_04465"; gene_name "BSY92_04465";
chr1	maker	CDS	605678	605862	.	+	0	transcript_id "BSY92_04465-RA"; gene_id "BSY92_04465"; gene_name "BSY92_04465";
chr1	maker	CDS	605931	605972	.	+	1	transcript_id "BSY92_04465-RA"; gene_id "BSY92_04465"; gene_name "BSY92_04465";
chr1	maker	CDS	606060	607530	.	+	1	transcript_id "BSY92_04465-RA"; gene_id "BSY92_04465"; gene_name "BSY92_04465";
chr1	maker	exon	608687	609223	.	+	.	transcript_id "BSY92_04466-RA"; gene_id "BSY92_04466"; gene_name "BSY92_04466";
chr1	maker	exon	609400	609624	.	+	.	transcript_id "BSY92_04466-RA"; gene_id "BSY92_04466"; gene_name "BSY92_04466";
chr1	maker	CDS	608687	609223	.	+	0	transcript_id "BSY92_04466-RA"; gene_id "BSY92_04466"; gene_name "BSY92_04466";
chr1	maker	CDS	609400	609624	.	+	0	transcript_id "BSY92_04466-RA"; gene_id "BSY92_04466"; gene_name "BSY92_04466";
chr1	maker	exon	610289	610334	.	-	.	transcript_id "BSY92_04467-RA"; gene_id "BSY92_04467"; gene_name "BSY92_04467";
chr1	maker	exon	610419	610597	.	-	.	transcript_id "BSY92_04467-RA"; gene_id "BSY92_04467"; gene_name "BSY92_04467";
chr1	maker	exon	610705	610785	.	-	.	transcript_id "BSY92_04467-RA"; gene_id "BSY92_04467"; gene_name "BSY92_04467";
chr1	maker	CDS	610289	610334	.	-	1	transcript_id "BSY92_04467-RA"; gene_id "BSY92_04467"; gene_name "BSY92_04467";
chr1	maker	CDS	610419	610597	.	-	0	transcript_id "BSY92_04467-RA"; gene_id "BSY92_04467"; gene_name "BSY92_04467";
chr1	maker	CDS	610705	610785	.	-	0	transcript_id "BSY92_04467-RA"; gene_id "BSY92_04467"; gene_name "BSY92_04467";
chr1	maker	exon	611555	612358	.	-	.	transcript_id "BSY92_04468-RA"; gene_id "BSY92_04468"; gene_name "BSY92_04468";
chr1	maker	CDS	611555	612358	.	-	0	transcript_id "BSY92_04468-RA"; gene_id "BSY92_04468"; gene_name "BSY92_04468";
chr1	maker	exon	612898	613545	.	+	.	transcript_id "BSY92_04469-RA"; gene_id "BSY92_04469"; gene_name "BSY92_04469";
chr1	maker	exon	613635	615092	.	+	.	transcript_id "BSY92_04469-RA"; gene_id "BSY92_04469"; gene_name "BSY92_04469";
chr1	maker	CDS	613519	613545	.	+	0	transcript_id "BSY92_04469-RA"; gene_id "BSY92_04469"; gene_name "BSY92_04469";
chr1	maker	CDS	613635	614768	.	+	0	transcript_id "BSY92_04469-RA"; gene_id "BSY92_04469"; gene_name "BSY92_04469";
chr1	maker	exon	617014	620058	.	+	.	transcript_id "BSY92_04470-RA"; gene_id "BSY92_04470"; gene_name "BSY92_04470";
chr1	maker	CDS	617014	620058	.	+	0	transcript_id "BSY92_04470-RA"; gene_id "BSY92_04470"; gene_name "BSY92_04470";
chr1	maker	exon	620419	621405	.	-	.	transcript_id "BSY92_04471-RA"; gene_id "BSY92_04471"; gene_name "BSY92_04471";
chr1	maker	CDS	620419	621405	.	-	0	transcript_id "BSY92_04471-RA"; gene_id "BSY92_04471"; gene_name "BSY92_04471";
chr1	maker	exon	623382	623501	.	-	.	transcript_id "BSY92_04472-RA"; gene_id "BSY92_04472"; gene_name "BSY92_04472";
chr1	maker	exon	623713	623817	.	-	.	transcript_id "BSY92_04472-RA"; gene_id "BSY92_04472"; gene_name "BSY92_04472";
chr1	maker	exon	624105	624119	.	-	.	transcript_id "BSY92_04472-RA"; gene_id "BSY92_04472"; gene_name "BSY92_04472";
chr1	maker	CDS	623382	623501	.	-	0	transcript_id "BSY92_04472-RA"; gene_id "BSY92_04472"; gene_name "BSY92_04472";
chr1	maker	CDS	623713	623817	.	-	0	transcript_id "BSY92_04472-RA"; gene_id "BSY92_04472"; gene_name "BSY92_04472";
chr1	maker	CDS	624105	624119	.	-	0	transcript_id "BSY92_04472-RA"; gene_id "BSY92_04472"; gene_name "BSY92_04472";
chr1	maker	exon	625725	628853	.	+	.	transcript_id "BSY92_04473-RA"; gene_id "BSY92_04473"; gene_name "BSY92_04473";
chr1	maker	exon	628913	630468	.	+	.	transcript_id "BSY92_04473-RA"; gene_id "BSY92_04473"; gene_name "BSY92_04473";
chr1	maker	exon	630563	630660	.	+	.	transcript_id "BSY92_04473-RA"; gene_id "BSY92_04473"; gene_name "BSY92_04473";
chr1	maker	exon	630785	634233	.	+	.	transcript_id "BSY92_04473-RA"; gene_id "BSY92_04473"; gene_name "BSY92_04473";
chr1	maker	CDS	626147	628853	.	+	0	transcript_id "BSY92_04473-RA"; gene_id "BSY92_04473"; gene_name "BSY92_04473";
chr1	maker	CDS	628913	630066	.	+	2	transcript_id "BSY92_04473-RA"; gene_id "BSY92_04473"; gene_name "BSY92_04473";
chr1	maker	exon	632378	633793	.	-	.	transcript_id "BSY92_04474-RA"; gene_id "BSY92_04474"; gene_name "BSY92_04474";
chr1	maker	CDS	632378	633793	.	-	0	transcript_id "BSY92_04474-RA"; gene_id "BSY92_04474"; gene_name "BSY92_04474";
chr1	maker	exon	634869	635295	.	+	.	transcript_id "BSY92_04475-RA"; gene_id "BSY92_04475"; gene_name "BSY92_04475";
chr1	maker	exon	635399	636680	.	+	.	transcript_id "BSY92_04475-RA"; gene_id "BSY92_04475"; gene_name "BSY92_04475";
chr1	maker	CDS	635052	635295	.	+	0	transcript_id "BSY92_04475-RA"; gene_id "BSY92_04475"; gene_name "BSY92_04475";
chr1	maker	CDS	635399	636354	.	+	2	transcript_id "BSY92_04475-RA"; gene_id "BSY92_04475"; gene_name "BSY92_04475";
chr1	maker	exon	636715	638771	.	+	.	transcript_id "BSY92_04476-RA"; gene_id "BSY92_04476"; gene_name "BSY92_04476";
chr1	maker	exon	638865	640252	.	+	.	transcript_id "BSY92_04476-RA"; gene_id "BSY92_04476"; gene_name "BSY92_04476";
chr1	maker	exon	640394	640988	.	+	.	transcript_id "BSY92_04476-RA"; gene_id "BSY92_04476"; gene_name "BSY92_04476";
chr1	maker	CDS	637518	638771	.	+	0	transcript_id "BSY92_04476-RA"; gene_id "BSY92_04476"; gene_name "BSY92_04476";
chr1	maker	CDS	638865	639032	.	+	0	transcript_id "BSY92_04476-RA"; gene_id "BSY92_04476"; gene_name "BSY92_04476";
chr1	maker	exon	641354	641554	.	+	.	transcript_id "BSY92_04477-RA"; gene_id "BSY92_04477"; gene_name "BSY92_04477";
chr1	maker	exon	641644	641742	.	+	.	transcript_id "BSY92_04477-RA"; gene_id "BSY92_04477"; gene_name "BSY92_04477";
chr1	maker	CDS	641354	641554	.	+	0	transcript_id "BSY92_04477-RA"; gene_id "BSY92_04477"; gene_name "BSY92_04477";
chr1	maker	CDS	641644	641742	.	+	0	transcript_id "BSY92_04477-RA"; gene_id "BSY92_04477"; gene_name "BSY92_04477";
chr1	maker	exon	642246	642381	.	+	.	transcript_id "BSY92_04478-RA"; gene_id "BSY92_04478"; gene_name "BSY92_04478";
chr1	maker	exon	642450	642716	.	+	.	transcript_id "BSY92_04478-RA"; gene_id "BSY92_04478"; gene_name "BSY92_04478";
chr1	maker	exon	642807	644236	.	+	.	transcript_id "BSY92_04478-RA"; gene_id "BSY92_04478"; gene_name "BSY92_04478";
chr1	maker	exon	644333	644754	.	+	.	transcript_id "BSY92_04478-RA"; gene_id "BSY92_04478"; gene_name "BSY92_04478";
chr1	maker	exon	644851	646396	.	+	.	transcript_id "BSY92_04478-RA"; gene_id "BSY92_04478"; gene_name "BSY92_04478";
chr1	maker	exon	646584	647246	.	+	.	transcript_id "BSY92_04478-RA"; gene_id "BSY92_04478"; gene_name "BSY92_04478";
chr1	maker	CDS	644585	644754	.	+	0	transcript_id "BSY92_04478-RA"; gene_id "BSY92_04478"; gene_name "BSY92_04478";
chr1	maker	CDS	644851	646396	.	+	1	transcript_id "BSY92_04478-RA"; gene_id "BSY92_04478"; gene_name "BSY92_04478";
chr1	maker	CDS	646584	646907	.	+	0	transcript_id "BSY92_04478-RA"; gene_id "BSY92_04478"; gene_name "BSY92_04478";
chr1	maker	exon	643345	643890	.	-	.	transcript_id "BSY92_04479-RA"; gene_id "BSY92_04479"; gene_name "BSY92_04479";
chr1	maker	CDS	643345	643890	.	-	0	transcript_id "BSY92_04479-RA"; gene_id "BSY92_04479"; gene_name "BSY92_04479";
chr1	maker	exon	648742	651317	.	+	.	transcript_id "BSY92_04480-RA"; gene_id "BSY92_04480"; gene_name "BSY92_04480";
chr1	maker	exon	651391	651623	.	+	.	transcript_id "BSY92_04480-RA"; gene_id "BSY92_04480"; gene_name "BSY92_04480";
chr1	maker	exon	651717	651909	.	+	.	transcript_id "BSY92_04480-RA"; gene_id "BSY92_04480"; gene_name "BSY92_04480";
chr1	maker	exon	651996	652807	.	+	.	transcript_id "BSY92_04480-RA"; gene_id "BSY92_04480"; gene_name "BSY92_04480";
chr1	maker	exon	652879	653467	.	+	.	transcript_id "BSY92_04480-RA"; gene_id "BSY92_04480"; gene_name "BSY92_04480";
chr1	maker	CDS	651080	651317	.	+	0	transcript_id "BSY92_04480-RA"; gene_id "BSY92_04480"; gene_name "BSY92_04480";
chr1	maker	CDS	651391	651623	.	+	2	transcript_id "BSY92_04480-RA"; gene_id "BSY92_04480"; gene_name "BSY92_04480";
chr1	maker	CDS	651717	651909	.	+	0	transcript_id "BSY92_04480-RA"; gene_id "BSY92_04480"; gene_name "BSY92_04480";
chr1	maker	CDS	651996	652807	.	+	2	transcript_id "BSY92_04480-RA"; gene_id "BSY92_04480"; gene_name "BSY92_04480";
chr1	maker	CDS	652879	653136	.	+	0	transcript_id "BSY92_04480-RA"; gene_id "BSY92_04480"; gene_name "BSY92_04480";
chr1	maker	exon	655331	655813	.	+	.	transcript_id "BSY92_04481-RA"; gene_id "BSY92_04481"; gene_name "BSY92_04481";
chr1	maker	CDS	655331	655813	.	+	0	transcript_id "BSY92_04481-RA"; gene_id "BSY92_04481"; gene_name "BSY92_04481";
chr1	maker	exon	656218	657484	.	-	.	transcript_id "BSY92_04482-RA"; gene_id "BSY92_04482"; gene_name "BSY92_04482";
chr1	maker	exon	657574	657809	.	-	.	transcript_id "BSY92_04482-RA"; gene_id "BSY92_04482"; gene_name "BSY92_04482";
chr1	maker	exon	657898	659118	.	-	.	transcript_id "BSY92_04482-RA"; gene_id "BSY92_04482"; gene_name "BSY92_04482";
chr1	maker	exon	659190	659806	.	-	.	transcript_id "BSY92_04482-RA"; gene_id "BSY92_04482"; gene_name "BSY92_04482";
chr1	maker	exon	659916	660181	.	-	.	transcript_id "BSY92_04482-RA"; gene_id "BSY92_04482"; gene_name "BSY92_04482";
chr1	maker	exon	660281	661490	.	-	.	transcript_id "BSY92_04482-RA"; gene_id "BSY92_04482"; gene_name "BSY92_04482";
chr1	maker	CDS	656786	657484	.	-	0	transcript_id "BSY92_04482-RA"; gene_id "BSY92_04482"; gene_name "BSY92_04482";
chr1	maker	CDS	657574	657809	.	-	2	transcript_id "BSY92_04482-RA"; gene_id "BSY92_04482"; gene_name "BSY92_04482";
chr1	maker	CDS	657898	659118	.	-	2	transcript_id "BSY92_04482-RA"; gene_id "BSY92_04482"; gene_name "BSY92_04482";
chr1	maker	CDS	659190	659806	.	-	1	transcript_id "BSY92_04482-RA"; gene_id "BSY92_04482"; gene_name "BSY92_04482";
chr1	maker	CDS	659916	660181	.	-	0	transcript_id "BSY92_04482-RA"; gene_id "BSY92_04482"; gene_name "BSY92_04482";
chr1	maker	CDS	660281	660532	.	-	0	transcript_id "BSY92_04482-RA"; gene_id "BSY92_04482"; gene_name "BSY92_04482";
chr1	maker	exon	662368	662907	.	-	.	transcript_id "BSY92_04483-RA"; gene_id "BSY92_04483"; gene_name "BSY92_04483";
chr1	maker	exon	663071	664648	.	-	.	transcript_id "BSY92_04483-RA"; gene_id "BSY92_04483"; gene_name "BSY92_04483";
chr1	maker	CDS	662368	662907	.	-	0	transcript_id "BSY92_04483-RA"; gene_id "BSY92_04483"; gene_name "BSY92_04483";
chr1	maker	CDS	663071	664648	.	-	0	transcript_id "BSY92_04483-RA"; gene_id "BSY92_04483"; gene_name "BSY92_04483";
chr1	maker	exon	665645	665932	.	+	.	transcript_id "BSY92_04484-RA"; gene_id "BSY92_04484"; gene_name "BSY92_04484";
chr1	maker	CDS	665645	665932	.	+	0	transcript_id "BSY92_04484-RA"; gene_id "BSY92_04484"; gene_name "BSY92_04484";
chr1	maker	exon	666646	667605	.	-	.	transcript_id "BSY92_04485-RA"; gene_id "BSY92_04485"; gene_name "BSY92_04485";
chr1	maker	exon	668676	669053	.	-	.	transcript_id "BSY92_04485-RA"; gene_id "BSY92_04485"; gene_name "BSY92_04485";
chr1	maker	CDS	666646	667605	.	-	0	transcript_id "BSY92_04485-RA"; gene_id "BSY92_04485"; gene_name "BSY92_04485";
chr1	maker	CDS	668676	669053	.	-	0	transcript_id "BSY92_04485-RA"; gene_id "BSY92_04485"; gene_name "BSY92_04485";
chr1	maker	exon	669801	669852	.	+	.	transcript_id "BSY92_04486-RA"; gene_id "BSY92_04486"; gene_name "BSY92_04486";
chr1	maker	exon	669922	670748	.	+	.	transcript_id "BSY92_04486-RA"; gene_id "BSY92_04486"; gene_name "BSY92_04486";
chr1	maker	exon	670780	670910	.	+	.	transcript_id "BSY92_04486-RA"; gene_id "BSY92_04486"; gene_name "BSY92_04486";
chr1	maker	exon	671135	672232	.	+	.	transcript_id "BSY92_04486-RA"; gene_id "BSY92_04486"; gene_name "BSY92_04486";
chr1	maker	CDS	669801	669852	.	+	0	transcript_id "BSY92_04486-RA"; gene_id "BSY92_04486"; gene_name "BSY92_04486";
chr1	maker	CDS	669922	670748	.	+	2	transcript_id "BSY92_04486-RA"; gene_id "BSY92_04486"; gene_name "BSY92_04486";
chr1	maker	CDS	670780	670910	.	+	0	transcript_id "BSY92_04486-RA"; gene_id "BSY92_04486"; gene_name "BSY92_04486";
chr1	maker	CDS	671135	671387	.	+	1	transcript_id "BSY92_04486-RA"; gene_id "BSY92_04486"; gene_name "BSY92_04486";
chr1	maker	exon	672290	672343	.	-	.	transcript_id "BSY92_04487-RA"; gene_id "BSY92_04487"; gene_name "BSY92_04487";
chr1	maker	exon	672499	672690	.	-	.	transcript_id "BSY92_04487-RA"; gene_id "BSY92_04487"; gene_name "BSY92_04487";
chr1	maker	CDS	672290	672343	.	-	0	transcript_id "BSY92_04487-RA"; gene_id "BSY92_04487"; gene_name "BSY92_04487";
chr1	maker	CDS	672499	672690	.	-	0	transcript_id "BSY92_04487-RA"; gene_id "BSY92_04487"; gene_name "BSY92_04487";
chr1	maker	exon	672745	673473	.	-	.	transcript_id "BSY92_04488-RA"; gene_id "BSY92_04488"; gene_name "BSY92_04488";
chr1	maker	exon	673692	673718	.	-	.	transcript_id "BSY92_04488-RA"; gene_id "BSY92_04488"; gene_name "BSY92_04488";
chr1	maker	CDS	672745	673473	.	-	0	transcript_id "BSY92_04488-RA"; gene_id "BSY92_04488"; gene_name "BSY92_04488";
chr1	maker	CDS	673692	673718	.	-	0	transcript_id "BSY92_04488-RA"; gene_id "BSY92_04488"; gene_name "BSY92_04488";
chr1	maker	exon	674355	674439	.	+	.	transcript_id "BSY92_04489-RA"; gene_id "BSY92_04489"; gene_name "BSY92_04489";
chr1	maker	exon	674614	674730	.	+	.	transcript_id "BSY92_04489-RA"; gene_id "BSY92_04489"; gene_name "BSY92_04489";
chr1	maker	exon	674815	675791	.	+	.	transcript_id "BSY92_04489-RA"; gene_id "BSY92_04489"; gene_name "BSY92_04489";
chr1	maker	CDS	674355	674439	.	+	0	transcript_id "BSY92_04489-RA"; gene_id "BSY92_04489"; gene_name "BSY92_04489";
chr1	maker	CDS	674614	674730	.	+	2	transcript_id "BSY92_04489-RA"; gene_id "BSY92_04489"; gene_name "BSY92_04489";
chr1	maker	CDS	674815	675791	.	+	2	transcript_id "BSY92_04489-RA"; gene_id "BSY92_04489"; gene_name "BSY92_04489";
chr1	maker	exon	676400	678085	.	+	.	transcript_id "BSY92_04490-RA"; gene_id "BSY92_04490"; gene_name "BSY92_04490";
chr1	maker	CDS	676400	678085	.	+	0	transcript_id "BSY92_04490-RA"; gene_id "BSY92_04490"; gene_name "BSY92_04490";
chr1	maker	exon	678295	679158	.	-	.	transcript_id "BSY92_04491-RA"; gene_id "BSY92_04491"; gene_name "BSY92_04491";
chr1	maker	CDS	678295	679158	.	-	0	transcript_id "BSY92_04491-RA"; gene_id "BSY92_04491"; gene_name "BSY92_04491";
chr1	maker	exon	680801	681466	.	-	.	transcript_id "BSY92_04492-RA"; gene_id "BSY92_04492"; gene_name "BSY92_04492";
chr1	maker	CDS	680801	681466	.	-	0	transcript_id "BSY92_04492-RA"; gene_id "BSY92_04492"; gene_name "BSY92_04492";
chr1	maker	exon	683305	684249	.	+	.	transcript_id "BSY92_04493-RA"; gene_id "BSY92_04493"; gene_name "BSY92_04493";
chr1	maker	CDS	683305	684249	.	+	0	transcript_id "BSY92_04493-RA"; gene_id "BSY92_04493"; gene_name "BSY92_04493";
chr1	maker	exon	684688	685345	.	+	.	transcript_id "BSY92_04494-RA"; gene_id "BSY92_04494"; gene_name "BSY92_04494";
chr1	maker	exon	685470	686443	.	+	.	transcript_id "BSY92_04494-RA"; gene_id "BSY92_04494"; gene_name "BSY92_04494";
chr1	maker	exon	686510	686555	.	+	.	transcript_id "BSY92_04494-RA"; gene_id "BSY92_04494"; gene_name "BSY92_04494";
chr1	maker	exon	686626	686640	.	+	.	transcript_id "BSY92_04494-RA"; gene_id "BSY92_04494"; gene_name "BSY92_04494";
chr1	maker	exon	686716	686750	.	+	.	transcript_id "BSY92_04494-RA"; gene_id "BSY92_04494"; gene_name "BSY92_04494";
chr1	maker	exon	686853	687093	.	+	.	transcript_id "BSY92_04494-RA"; gene_id "BSY92_04494"; gene_name "BSY92_04494";
chr1	maker	exon	687238	688012	.	+	.	transcript_id "BSY92_04494-RA"; gene_id "BSY92_04494"; gene_name "BSY92_04494";
chr1	maker	CDS	686410	686443	.	+	0	transcript_id "BSY92_04494-RA"; gene_id "BSY92_04494"; gene_name "BSY92_04494";
chr1	maker	CDS	686510	686555	.	+	2	transcript_id "BSY92_04494-RA"; gene_id "BSY92_04494"; gene_name "BSY92_04494";
chr1	maker	CDS	686626	686640	.	+	1	transcript_id "BSY92_04494-RA"; gene_id "BSY92_04494"; gene_name "BSY92_04494";
chr1	maker	CDS	686716	686750	.	+	1	transcript_id "BSY92_04494-RA"; gene_id "BSY92_04494"; gene_name "BSY92_04494";
chr1	maker	CDS	686853	687093	.	+	2	transcript_id "BSY92_04494-RA"; gene_id "BSY92_04494"; gene_name "BSY92_04494";
chr1	maker	CDS	687238	687553	.	+	1	transcript_id "BSY92_04494-RA"; gene_id "BSY92_04494"; gene_name "BSY92_04494";
chr1	maker	exon	688768	688792	.	+	.	transcript_id "BSY92_04495-RA"; gene_id "BSY92_04495"; gene_name "BSY92_04495";
chr1	maker	exon	688877	688981	.	+	.	transcript_id "BSY92_04495-RA"; gene_id "BSY92_04495"; gene_name "BSY92_04495";
chr1	maker	exon	689211	689446	.	+	.	transcript_id "BSY92_04495-RA"; gene_id "BSY92_04495"; gene_name "BSY92_04495";
chr1	maker	CDS	688768	688792	.	+	0	transcript_id "BSY92_04495-RA"; gene_id "BSY92_04495"; gene_name "BSY92_04495";
chr1	maker	CDS	688877	688981	.	+	2	transcript_id "BSY92_04495-RA"; gene_id "BSY92_04495"; gene_name "BSY92_04495";
chr1	maker	CDS	689211	689446	.	+	2	transcript_id "BSY92_04495-RA"; gene_id "BSY92_04495"; gene_name "BSY92_04495";
chr1	maker	exon	689636	690469	.	+	.	transcript_id "BSY92_04496-RA"; gene_id "BSY92_04496"; gene_name "BSY92_04496";
chr1	maker	exon	691260	693765	.	+	.	transcript_id "BSY92_04496-RA"; gene_id "BSY92_04496"; gene_name "BSY92_04496";
chr1	maker	exon	693844	695314	.	+	.	transcript_id "BSY92_04496-RA"; gene_id "BSY92_04496"; gene_name "BSY92_04496";
chr1	maker	CDS	692095	693765	.	+	0	transcript_id "BSY92_04496-RA"; gene_id "BSY92_04496"; gene_name "BSY92_04496";
chr1	maker	CDS	693844	694014	.	+	0	transcript_id "BSY92_04496-RA"; gene_id "BSY92_04496"; gene_name "BSY92_04496";
chr1	maker	exon	694794	695391	.	-	.	transcript_id "BSY92_04497-RA"; gene_id "BSY92_04497"; gene_name "BSY92_04497";
chr1	maker	exon	695529	696127	.	-	.	transcript_id "BSY92_04497-RA"; gene_id "BSY92_04497"; gene_name "BSY92_04497";
chr1	maker	CDS	694794	695391	.	-	1	transcript_id "BSY92_04497-RA"; gene_id "BSY92_04497"; gene_name "BSY92_04497";
chr1	maker	CDS	695529	696127	.	-	0	transcript_id "BSY92_04497-RA"; gene_id "BSY92_04497"; gene_name "BSY92_04497";
chr1	maker	exon	699051	699121	.	+	.	transcript_id "BSY92_04498-RA"; gene_id "BSY92_04498"; gene_name "BSY92_04498";
chr1	maker	exon	699250	699489	.	+	.	transcript_id "BSY92_04498-RA"; gene_id "BSY92_04498"; gene_name "BSY92_04498";
chr1	maker	exon	699571	699630	.	+	.	transcript_id "BSY92_04498-RA"; gene_id "BSY92_04498"; gene_name "BSY92_04498";
chr1	maker	exon	699716	700007	.	+	.	transcript_id "BSY92_04498-RA"; gene_id "BSY92_04498"; gene_name "BSY92_04498";
chr1	maker	CDS	699121	699121	.	+	0	transcript_id "BSY92_04498-RA"; gene_id "BSY92_04498"; gene_name "BSY92_04498";
chr1	maker	CDS	699250	699489	.	+	2	transcript_id "BSY92_04498-RA"; gene_id "BSY92_04498"; gene_name "BSY92_04498";
chr1	maker	CDS	699571	699630	.	+	2	transcript_id "BSY92_04498-RA"; gene_id "BSY92_04498"; gene_name "BSY92_04498";
chr1	maker	CDS	699716	699930	.	+	2	transcript_id "BSY92_04498-RA"; gene_id "BSY92_04498"; gene_name "BSY92_04498";
chr1	maker	exon	700252	701019	.	-	.	transcript_id "BSY92_04499-RA"; gene_id "BSY92_04499"; gene_name "BSY92_04499";
chr1	maker	CDS	700252	701019	.	-	0	transcript_id "BSY92_04499-RA"; gene_id "BSY92_04499"; gene_name "BSY92_04499";
chr1	maker	exon	709459	709811	.	-	.	transcript_id "BSY92_04500-RA"; gene_id "BSY92_04500"; gene_name "BSY92_04500";
chr1	maker	exon	709911	710184	.	-	.	transcript_id "BSY92_04500-RA"; gene_id "BSY92_04500"; gene_name "BSY92_04500";
chr1	maker	exon	710277	711044	.	-	.	transcript_id "BSY92_04500-RA"; gene_id "BSY92_04500"; gene_name "BSY92_04500";
chr1	maker	CDS	709459	709811	.	-	2	transcript_id "BSY92_04500-RA"; gene_id "BSY92_04500"; gene_name "BSY92_04500";
chr1	maker	CDS	709911	710184	.	-	0	transcript_id "BSY92_04500-RA"; gene_id "BSY92_04500"; gene_name "BSY92_04500";
chr1	maker	CDS	710277	711044	.	-	0	transcript_id "BSY92_04500-RA"; gene_id "BSY92_04500"; gene_name "BSY92_04500";
chr1	maker	exon	713655	715343	.	+	.	transcript_id "BSY92_04501-RA"; gene_id "BSY92_04501"; gene_name "BSY92_04501";
chr1	maker	CDS	713655	715343	.	+	0	transcript_id "BSY92_04501-RA"; gene_id "BSY92_04501"; gene_name "BSY92_04501";
chr1	maker	exon	717767	717839	.	-	.	transcript_id "BSY92_04502-RA"; gene_id "BSY92_04502"; gene_name "BSY92_04502";
chr1	maker	exon	718991	719914	.	+	.	transcript_id "BSY92_04503-RA"; gene_id "BSY92_04503"; gene_name "BSY92_04503";
chr1	maker	CDS	718991	719914	.	+	0	transcript_id "BSY92_04503-RA"; gene_id "BSY92_04503"; gene_name "BSY92_04503";
chr1	maker	exon	720416	722908	.	+	.	transcript_id "BSY92_04504-RA"; gene_id "BSY92_04504"; gene_name "BSY92_04504";
chr1	maker	CDS	720416	722908	.	+	0	transcript_id "BSY92_04504-RA"; gene_id "BSY92_04504"; gene_name "BSY92_04504";
chr1	maker	exon	726557	728965	.	+	.	transcript_id "BSY92_04505-RA"; gene_id "BSY92_04505"; gene_name "BSY92_04505";
chr1	maker	CDS	726557	728965	.	+	0	transcript_id "BSY92_04505-RA"; gene_id "BSY92_04505"; gene_name "BSY92_04505";
chr1	maker	exon	730262	731980	.	+	.	transcript_id "BSY92_04506-RA"; gene_id "BSY92_04506"; gene_name "BSY92_04506";
chr1	maker	CDS	730262	731980	.	+	0	transcript_id "BSY92_04506-RA"; gene_id "BSY92_04506"; gene_name "BSY92_04506";
chr1	maker	exon	733492	735048	.	+	.	transcript_id "BSY92_04507-RA"; gene_id "BSY92_04507"; gene_name "BSY92_04507";
chr1	maker	exon	735125	736480	.	+	.	transcript_id "BSY92_04507-RA"; gene_id "BSY92_04507"; gene_name "BSY92_04507";
chr1	maker	CDS	734105	735048	.	+	0	transcript_id "BSY92_04507-RA"; gene_id "BSY92_04507"; gene_name "BSY92_04507";
chr1	maker	CDS	735125	736292	.	+	1	transcript_id "BSY92_04507-RA"; gene_id "BSY92_04507"; gene_name "BSY92_04507";
chr1	maker	exon	737039	737434	.	-	.	transcript_id "BSY92_04508-RA"; gene_id "BSY92_04508"; gene_name "BSY92_04508";
chr1	maker	CDS	737039	737434	.	-	0	transcript_id "BSY92_04508-RA"; gene_id "BSY92_04508"; gene_name "BSY92_04508";
chr1	maker	exon	738077	738685	.	+	.	transcript_id "BSY92_04509-RA"; gene_id "BSY92_04509"; gene_name "BSY92_04509";
chr1	maker	exon	738827	738930	.	+	.	transcript_id "BSY92_04509-RA"; gene_id "BSY92_04509"; gene_name "BSY92_04509";
chr1	maker	exon	739055	739226	.	+	.	transcript_id "BSY92_04509-RA"; gene_id "BSY92_04509"; gene_name "BSY92_04509";
chr1	maker	exon	739367	740619	.	+	.	transcript_id "BSY92_04509-RA"; gene_id "BSY92_04509"; gene_name "BSY92_04509";
chr1	maker	exon	740702	741782	.	+	.	transcript_id "BSY92_04509-RA"; gene_id "BSY92_04509"; gene_name "BSY92_04509";
chr1	maker	CDS	738290	738685	.	+	0	transcript_id "BSY92_04509-RA"; gene_id "BSY92_04509"; gene_name "BSY92_04509";
chr1	maker	CDS	738827	738930	.	+	0	transcript_id "BSY92_04509-RA"; gene_id "BSY92_04509"; gene_name "BSY92_04509";
chr1	maker	CDS	739055	739226	.	+	1	transcript_id "BSY92_04509-RA"; gene_id "BSY92_04509"; gene_name "BSY92_04509";
chr1	maker	CDS	739367	739549	.	+	0	transcript_id "BSY92_04509-RA"; gene_id "BSY92_04509"; gene_name "BSY92_04509";
chr1	maker	exon	739753	740616	.	-	.	transcript_id "BSY92_04510-RA"; gene_id "BSY92_04510"; gene_name "BSY92_04510";
chr1	maker	exon	740780	740947	.	-	.	transcript_id "BSY92_04510-RA"; gene_id "BSY92_04510"; gene_name "BSY92_04510";
chr1	maker	exon	741041	741406	.	-	.	transcript_id "BSY92_04510-RA"; gene_id "BSY92_04510"; gene_name "BSY92_04510";
chr1	maker	CDS	739753	740616	.	-	0	transcript_id "BSY92_04510-RA"; gene_id "BSY92_04510"; gene_name "BSY92_04510";
chr1	maker	CDS	740780	740947	.	-	0	transcript_id "BSY92_04510-RA"; gene_id "BSY92_04510"; gene_name "BSY92_04510";
chr1	maker	CDS	741041	741406	.	-	0	transcript_id "BSY92_04510-RA"; gene_id "BSY92_04510"; gene_name "BSY92_04510";
chr1	maker	exon	742018	742164	.	+	.	transcript_id "BSY92_04511-RA"; gene_id "BSY92_04511"; gene_name "BSY92_04511";
chr1	maker	exon	742240	742451	.	+	.	transcript_id "BSY92_04511-RA"; gene_id "BSY92_04511"; gene_name "BSY92_04511";
chr1	maker	exon	742508	742744	.	+	.	transcript_id "BSY92_04511-RA"; gene_id "BSY92_04511"; gene_name "BSY92_04511";
chr1	maker	exon	742844	743624	.	+	.	transcript_id "BSY92_04511-RA"; gene_id "BSY92_04511"; gene_name "BSY92_04511";
chr1	maker	CDS	742348	742451	.	+	0	transcript_id "BSY92_04511-RA"; gene_id "BSY92_04511"; gene_name "BSY92_04511";
chr1	maker	CDS	742508	742744	.	+	1	transcript_id "BSY92_04511-RA"; gene_id "BSY92_04511"; gene_name "BSY92_04511";
chr1	maker	CDS	742844	743162	.	+	1	transcript_id "BSY92_04511-RA"; gene_id "BSY92_04511"; gene_name "BSY92_04511";
chr1	maker	exon	744060	744344	.	-	.	transcript_id "BSY92_04512-RA"; gene_id "BSY92_04512"; gene_name "BSY92_04512";
chr1	maker	exon	744609	745156	.	-	.	transcript_id "BSY92_04512-RA"; gene_id "BSY92_04512"; gene_name "BSY92_04512";
chr1	maker	exon	745267	746007	.	-	.	transcript_id "BSY92_04512-RA"; gene_id "BSY92_04512"; gene_name "BSY92_04512";
chr1	maker	CDS	744060	744344	.	-	0	transcript_id "BSY92_04512-RA"; gene_id "BSY92_04512"; gene_name "BSY92_04512";
chr1	maker	CDS	744609	745156	.	-	2	transcript_id "BSY92_04512-RA"; gene_id "BSY92_04512"; gene_name "BSY92_04512";
chr1	maker	CDS	745267	745678	.	-	0	transcript_id "BSY92_04512-RA"; gene_id "BSY92_04512"; gene_name "BSY92_04512";
chr1	maker	exon	746562	746803	.	-	.	transcript_id "BSY92_04513-RA"; gene_id "BSY92_04513"; gene_name "BSY92_04513";
chr1	maker	exon	746925	747597	.	-	.	transcript_id "BSY92_04513-RA"; gene_id "BSY92_04513"; gene_name "BSY92_04513";
chr1	maker	CDS	746562	746803	.	-	2	transcript_id "BSY92_04513-RA"; gene_id "BSY92_04513"; gene_name "BSY92_04513";
chr1	maker	CDS	746925	747597	.	-	0	transcript_id "BSY92_04513-RA"; gene_id "BSY92_04513"; gene_name "BSY92_04513";
chr1	maker	exon	748673	749492	.	+	.	transcript_id "BSY92_04514-RA"; gene_id "BSY92_04514"; gene_name "BSY92_04514";
chr1	maker	exon	749570	750773	.	+	.	transcript_id "BSY92_04514-RA"; gene_id "BSY92_04514"; gene_name "BSY92_04514";
chr1	maker	CDS	749149	749492	.	+	0	transcript_id "BSY92_04514-RA"; gene_id "BSY92_04514"; gene_name "BSY92_04514";
chr1	maker	CDS	749570	749756	.	+	1	transcript_id "BSY92_04514-RA"; gene_id "BSY92_04514"; gene_name "BSY92_04514";
chr1	maker	exon	751043	751667	.	+	.	transcript_id "BSY92_04515-RA"; gene_id "BSY92_04515"; gene_name "BSY92_04515";
chr1	maker	exon	751747	752630	.	+	.	transcript_id "BSY92_04515-RA"; gene_id "BSY92_04515"; gene_name "BSY92_04515";
chr1	maker	CDS	751043	751667	.	+	0	transcript_id "BSY92_04515-RA"; gene_id "BSY92_04515"; gene_name "BSY92_04515";
chr1	maker	CDS	751747	752630	.	+	2	transcript_id "BSY92_04515-RA"; gene_id "BSY92_04515"; gene_name "BSY92_04515";
chr1	maker	exon	753459	754389	.	-	.	transcript_id "BSY92_04516-RA"; gene_id "BSY92_04516"; gene_name "BSY92_04516";
chr1	maker	exon	754460	754850	.	-	.	transcript_id "BSY92_04516-RA"; gene_id "BSY92_04516"; gene_name "BSY92_04516";
chr1	maker	CDS	754250	754389	.	-	2	transcript_id "BSY92_04516-RA"; gene_id "BSY92_04516"; gene_name "BSY92_04516";
chr1	maker	CDS	754460	754595	.	-	0	transcript_id "BSY92_04516-RA"; gene_id "BSY92_04516"; gene_name "BSY92_04516";
chr1	maker	exon	753492	754016	.	+	.	transcript_id "BSY92_04517-RA"; gene_id "BSY92_04517"; gene_name "BSY92_04517";
chr1	maker	CDS	753492	754016	.	+	0	transcript_id "BSY92_04517-RA"; gene_id "BSY92_04517"; gene_name "BSY92_04517";
chr1	maker	exon	755309	755704	.	+	.	transcript_id "BSY92_04518-RA"; gene_id "BSY92_04518"; gene_name "BSY92_04518";
chr1	maker	exon	755788	756151	.	+	.	transcript_id "BSY92_04518-RA"; gene_id "BSY92_04518"; gene_name "BSY92_04518";
chr1	maker	exon	756240	756489	.	+	.	transcript_id "BSY92_04518-RA"; gene_id "BSY92_04518"; gene_name "BSY92_04518";
chr1	maker	CDS	755318	755704	.	+	0	transcript_id "BSY92_04518-RA"; gene_id "BSY92_04518"; gene_name "BSY92_04518";
chr1	maker	CDS	755788	756151	.	+	0	transcript_id "BSY92_04518-RA"; gene_id "BSY92_04518"; gene_name "BSY92_04518";
chr1	maker	CDS	756240	756379	.	+	2	transcript_id "BSY92_04518-RA"; gene_id "BSY92_04518"; gene_name "BSY92_04518";
chr1	maker	exon	756590	757093	.	-	.	transcript_id "BSY92_04519-RA"; gene_id "BSY92_04519"; gene_name "BSY92_04519";
chr1	maker	CDS	756590	757093	.	-	0	transcript_id "BSY92_04519-RA"; gene_id "BSY92_04519"; gene_name "BSY92_04519";
chr1	maker	exon	758025	758374	.	-	.	transcript_id "BSY92_04520-RA"; gene_id "BSY92_04520"; gene_name "BSY92_04520";
chr1	maker	exon	758467	758659	.	-	.	transcript_id "BSY92_04520-RA"; gene_id "BSY92_04520"; gene_name "BSY92_04520";
chr1	maker	exon	758745	759047	.	-	.	transcript_id "BSY92_04520-RA"; gene_id "BSY92_04520"; gene_name "BSY92_04520";
chr1	maker	CDS	758025	758374	.	-	2	transcript_id "BSY92_04520-RA"; gene_id "BSY92_04520"; gene_name "BSY92_04520";
chr1	maker	CDS	758467	758659	.	-	0	transcript_id "BSY92_04520-RA"; gene_id "BSY92_04520"; gene_name "BSY92_04520";
chr1	maker	CDS	758745	759047	.	-	0	transcript_id "BSY92_04520-RA"; gene_id "BSY92_04520"; gene_name "BSY92_04520";
chr1	maker	exon	760672	762951	.	-	.	transcript_id "BSY92_04521-RA"; gene_id "BSY92_04521"; gene_name "BSY92_04521";
chr1	maker	exon	763028	764105	.	-	.	transcript_id "BSY92_04521-RA"; gene_id "BSY92_04521"; gene_name "BSY92_04521";
chr1	maker	exon	764189	764261	.	-	.	transcript_id "BSY92_04521-RA"; gene_id "BSY92_04521"; gene_name "BSY92_04521";
chr1	maker	exon	764345	764399	.	-	.	transcript_id "BSY92_04521-RA"; gene_id "BSY92_04521"; gene_name "BSY92_04521";
chr1	maker	exon	764463	764837	.	-	.	transcript_id "BSY92_04521-RA"; gene_id "BSY92_04521"; gene_name "BSY92_04521";
chr1	maker	exon	764937	765146	.	-	.	transcript_id "BSY92_04521-RA"; gene_id "BSY92_04521"; gene_name "BSY92_04521";
chr1	maker	CDS	762214	762951	.	-	0	transcript_id "BSY92_04521-RA"; gene_id "BSY92_04521"; gene_name "BSY92_04521";
chr1	maker	CDS	763028	764105	.	-	1	transcript_id "BSY92_04521-RA"; gene_id "BSY92_04521"; gene_name "BSY92_04521";
chr1	maker	CDS	764189	764261	.	-	2	transcript_id "BSY92_04521-RA"; gene_id "BSY92_04521"; gene_name "BSY92_04521";
chr1	maker	CDS	764345	764399	.	-	0	transcript_id "BSY92_04521-RA"; gene_id "BSY92_04521"; gene_name "BSY92_04521";
chr1	maker	CDS	764463	764837	.	-	0	transcript_id "BSY92_04521-RA"; gene_id "BSY92_04521"; gene_name "BSY92_04521";
chr1	maker	CDS	764937	765056	.	-	0	transcript_id "BSY92_04521-RA"; gene_id "BSY92_04521"; gene_name "BSY92_04521";
chr1	maker	exon	767696	769165	.	+	.	transcript_id "BSY92_04522-RA"; gene_id "BSY92_04522"; gene_name "BSY92_04522";
chr1	maker	CDS	767696	769165	.	+	0	transcript_id "BSY92_04522-RA"; gene_id "BSY92_04522"; gene_name "BSY92_04522";
chr1	maker	exon	769948	771279	.	-	.	transcript_id "BSY92_04523-RA"; gene_id "BSY92_04523"; gene_name "BSY92_04523";
chr1	maker	CDS	769948	771279	.	-	0	transcript_id "BSY92_04523-RA"; gene_id "BSY92_04523"; gene_name "BSY92_04523";
chr1	maker	exon	772656	772757	.	+	.	transcript_id "BSY92_04524-RA"; gene_id "BSY92_04524"; gene_name "BSY92_04524";
chr1	maker	exon	773079	773222	.	+	.	transcript_id "BSY92_04524-RA"; gene_id "BSY92_04524"; gene_name "BSY92_04524";
chr1	maker	CDS	772656	772757	.	+	0	transcript_id "BSY92_04524-RA"; gene_id "BSY92_04524"; gene_name "BSY92_04524";
chr1	maker	CDS	773079	773222	.	+	0	transcript_id "BSY92_04524-RA"; gene_id "BSY92_04524"; gene_name "BSY92_04524";
chr1	maker	exon	777201	777930	.	+	.	transcript_id "BSY92_04525-RA"; gene_id "BSY92_04525"; gene_name "BSY92_04525";
chr1	maker	exon	778023	779189	.	+	.	transcript_id "BSY92_04525-RA"; gene_id "BSY92_04525"; gene_name "BSY92_04525";
chr1	maker	CDS	777638	777930	.	+	0	transcript_id "BSY92_04525-RA"; gene_id "BSY92_04525"; gene_name "BSY92_04525";
chr1	maker	CDS	778023	778191	.	+	1	transcript_id "BSY92_04525-RA"; gene_id "BSY92_04525"; gene_name "BSY92_04525";
chr1	maker	exon	782579	783856	.	+	.	transcript_id "BSY92_04526-RA"; gene_id "BSY92_04526"; gene_name "BSY92_04526";
chr1	maker	CDS	782579	783856	.	+	0	transcript_id "BSY92_04526-RA"; gene_id "BSY92_04526"; gene_name "BSY92_04526";
chr1	maker	exon	785830	787041	.	-	.	transcript_id "BSY92_04527-RA"; gene_id "BSY92_04527"; gene_name "BSY92_04527";
chr1	maker	CDS	785830	787041	.	-	0	transcript_id "BSY92_04527-RA"; gene_id "BSY92_04527"; gene_name "BSY92_04527";
chr1	maker	exon	790680	790858	.	+	.	transcript_id "BSY92_04528-RA"; gene_id "BSY92_04528"; gene_name "BSY92_04528";
chr1	maker	exon	790965	791920	.	+	.	transcript_id "BSY92_04528-RA"; gene_id "BSY92_04528"; gene_name "BSY92_04528";
chr1	maker	exon	792055	792247	.	+	.	transcript_id "BSY92_04528-RA"; gene_id "BSY92_04528"; gene_name "BSY92_04528";
chr1	maker	exon	792346	792511	.	+	.	transcript_id "BSY92_04528-RA"; gene_id "BSY92_04528"; gene_name "BSY92_04528";
chr1	maker	CDS	790680	790858	.	+	0	transcript_id "BSY92_04528-RA"; gene_id "BSY92_04528"; gene_name "BSY92_04528";
chr1	maker	CDS	790965	791920	.	+	1	transcript_id "BSY92_04528-RA"; gene_id "BSY92_04528"; gene_name "BSY92_04528";
chr1	maker	CDS	792055	792247	.	+	2	transcript_id "BSY92_04528-RA"; gene_id "BSY92_04528"; gene_name "BSY92_04528";
chr1	maker	CDS	792346	792511	.	+	1	transcript_id "BSY92_04528-RA"; gene_id "BSY92_04528"; gene_name "BSY92_04528";
chr1	maker	exon	793800	794081	.	+	.	transcript_id "BSY92_04529-RA"; gene_id "BSY92_04529"; gene_name "BSY92_04529";
chr1	maker	exon	794185	794766	.	+	.	transcript_id "BSY92_04529-RA"; gene_id "BSY92_04529"; gene_name "BSY92_04529";
chr1	maker	exon	794855	795397	.	+	.	transcript_id "BSY92_04529-RA"; gene_id "BSY92_04529"; gene_name "BSY92_04529";
chr1	maker	CDS	793800	794081	.	+	0	transcript_id "BSY92_04529-RA"; gene_id "BSY92_04529"; gene_name "BSY92_04529";
chr1	maker	CDS	794185	794766	.	+	0	transcript_id "BSY92_04529-RA"; gene_id "BSY92_04529"; gene_name "BSY92_04529";
chr1	maker	CDS	794855	795397	.	+	0	transcript_id "BSY92_04529-RA"; gene_id "BSY92_04529"; gene_name "BSY92_04529";
chr1	maker	exon	795536	796444	.	-	.	transcript_id "BSY92_04530-RA"; gene_id "BSY92_04530"; gene_name "BSY92_04530";
chr1	maker	CDS	795536	796444	.	-	0	transcript_id "BSY92_04530-RA"; gene_id "BSY92_04530"; gene_name "BSY92_04530";
chr1	maker	exon	797768	799495	.	-	.	transcript_id "BSY92_04531-RA"; gene_id "BSY92_04531"; gene_name "BSY92_04531";
chr1	maker	CDS	797768	799495	.	-	0	transcript_id "BSY92_04531-RA"; gene_id "BSY92_04531"; gene_name "BSY92_04531";
chr1	maker	exon	800446	801675	.	+	.	transcript_id "BSY92_04532-RA"; gene_id "BSY92_04532"; gene_name "BSY92_04532";
chr1	maker	exon	801775	801943	.	+	.	transcript_id "BSY92_04532-RA"; gene_id "BSY92_04532"; gene_name "BSY92_04532";
chr1	maker	exon	802034	803097	.	+	.	transcript_id "BSY92_04532-RA"; gene_id "BSY92_04532"; gene_name "BSY92_04532";
chr1	maker	CDS	800446	801675	.	+	0	transcript_id "BSY92_04532-RA"; gene_id "BSY92_04532"; gene_name "BSY92_04532";
chr1	maker	CDS	801775	801943	.	+	0	transcript_id "BSY92_04532-RA"; gene_id "BSY92_04532"; gene_name "BSY92_04532";
chr1	maker	CDS	802034	802875	.	+	2	transcript_id "BSY92_04532-RA"; gene_id "BSY92_04532"; gene_name "BSY92_04532";
chr1	maker	exon	804425	806584	.	-	.	transcript_id "BSY92_04533-RA"; gene_id "BSY92_04533"; gene_name "BSY92_04533";
chr1	maker	exon	806648	806834	.	-	.	transcript_id "BSY92_04533-RA"; gene_id "BSY92_04533"; gene_name "BSY92_04533";
chr1	maker	exon	806904	806951	.	-	.	transcript_id "BSY92_04533-RA"; gene_id "BSY92_04533"; gene_name "BSY92_04533";
chr1	maker	exon	807042	808790	.	-	.	transcript_id "BSY92_04533-RA"; gene_id "BSY92_04533"; gene_name "BSY92_04533";
chr1	maker	CDS	804425	806584	.	-	0	transcript_id "BSY92_04533-RA"; gene_id "BSY92_04533"; gene_name "BSY92_04533";
chr1	maker	CDS	806648	806834	.	-	1	transcript_id "BSY92_04533-RA"; gene_id "BSY92_04533"; gene_name "BSY92_04533";
chr1	maker	CDS	806904	806951	.	-	1	transcript_id "BSY92_04533-RA"; gene_id "BSY92_04533"; gene_name "BSY92_04533";
chr1	maker	CDS	807042	807343	.	-	0	transcript_id "BSY92_04533-RA"; gene_id "BSY92_04533"; gene_name "BSY92_04533";
chr1	maker	exon	809115	809729	.	-	.	transcript_id "BSY92_04534-RA"; gene_id "BSY92_04534"; gene_name "BSY92_04534";
chr1	maker	exon	809806	810572	.	-	.	transcript_id "BSY92_04534-RA"; gene_id "BSY92_04534"; gene_name "BSY92_04534";
chr1	maker	exon	810665	810993	.	-	.	transcript_id "BSY92_04534-RA"; gene_id "BSY92_04534"; gene_name "BSY92_04534";
chr1	maker	CDS	809409	809729	.	-	0	transcript_id "BSY92_04534-RA"; gene_id "BSY92_04534"; gene_name "BSY92_04534";
chr1	maker	CDS	809806	810572	.	-	2	transcript_id "BSY92_04534-RA"; gene_id "BSY92_04534"; gene_name "BSY92_04534";
chr1	maker	CDS	810665	810737	.	-	0	transcript_id "BSY92_04534-RA"; gene_id "BSY92_04534"; gene_name "BSY92_04534";
chr1	maker	exon	812184	813650	.	+	.	transcript_id "BSY92_04535-RA"; gene_id "BSY92_04535"; gene_name "BSY92_04535";
chr1	maker	CDS	812184	813650	.	+	0	transcript_id "BSY92_04535-RA"; gene_id "BSY92_04535"; gene_name "BSY92_04535";
chr1	maker	exon	814294	815607	.	+	.	transcript_id "BSY92_04536-RA"; gene_id "BSY92_04536"; gene_name "BSY92_04536";
chr1	maker	CDS	814294	815607	.	+	0	transcript_id "BSY92_04536-RA"; gene_id "BSY92_04536"; gene_name "BSY92_04536";
chr1	maker	exon	815917	816765	.	+	.	transcript_id "BSY92_04537-RA"; gene_id "BSY92_04537"; gene_name "BSY92_04537";
chr1	maker	CDS	815917	816765	.	+	0	transcript_id "BSY92_04537-RA"; gene_id "BSY92_04537"; gene_name "BSY92_04537";
chr1	maker	exon	816910	817624	.	-	.	transcript_id "BSY92_04538-RA"; gene_id "BSY92_04538"; gene_name "BSY92_04538";
chr1	maker	exon	817758	818593	.	-	.	transcript_id "BSY92_04538-RA"; gene_id "BSY92_04538"; gene_name "BSY92_04538";
chr1	maker	exon	818624	818747	.	-	.	transcript_id "BSY92_04538-RA"; gene_id "BSY92_04538"; gene_name "BSY92_04538";
chr1	maker	exon	818853	819111	.	-	.	transcript_id "BSY92_04538-RA"; gene_id "BSY92_04538"; gene_name "BSY92_04538";
chr1	maker	exon	819216	819757	.	-	.	transcript_id "BSY92_04538-RA"; gene_id "BSY92_04538"; gene_name "BSY92_04538";
chr1	maker	CDS	816910	817624	.	-	1	transcript_id "BSY92_04538-RA"; gene_id "BSY92_04538"; gene_name "BSY92_04538";
chr1	maker	CDS	817758	818593	.	-	0	transcript_id "BSY92_04538-RA"; gene_id "BSY92_04538"; gene_name "BSY92_04538";
chr1	maker	CDS	818624	818747	.	-	1	transcript_id "BSY92_04538-RA"; gene_id "BSY92_04538"; gene_name "BSY92_04538";
chr1	maker	CDS	818853	819111	.	-	2	transcript_id "BSY92_04538-RA"; gene_id "BSY92_04538"; gene_name "BSY92_04538";
chr1	maker	CDS	819216	819276	.	-	0	transcript_id "BSY92_04538-RA"; gene_id "BSY92_04538"; gene_name "BSY92_04538";
chr1	maker	exon	820494	820946	.	-	.	transcript_id "BSY92_04539-RA"; gene_id "BSY92_04539"; gene_name "BSY92_04539";
chr1	maker	exon	821120	821842	.	-	.	transcript_id "BSY92_04539-RA"; gene_id "BSY92_04539"; gene_name "BSY92_04539";
chr1	maker	exon	821970	822343	.	-	.	transcript_id "BSY92_04539-RA"; gene_id "BSY92_04539"; gene_name "BSY92_04539";
chr1	maker	exon	822438	822567	.	-	.	transcript_id "BSY92_04539-RA"; gene_id "BSY92_04539"; gene_name "BSY92_04539";
chr1	maker	CDS	820494	820946	.	-	0	transcript_id "BSY92_04539-RA"; gene_id "BSY92_04539"; gene_name "BSY92_04539";
chr1	maker	CDS	821120	821842	.	-	0	transcript_id "BSY92_04539-RA"; gene_id "BSY92_04539"; gene_name "BSY92_04539";
chr1	maker	CDS	821970	822343	.	-	2	transcript_id "BSY92_04539-RA"; gene_id "BSY92_04539"; gene_name "BSY92_04539";
chr1	maker	CDS	822438	822567	.	-	0	transcript_id "BSY92_04539-RA"; gene_id "BSY92_04539"; gene_name "BSY92_04539";
chr1	maker	exon	823522	824310	.	+	.	transcript_id "BSY92_04540-RA"; gene_id "BSY92_04540"; gene_name "BSY92_04540";
chr1	maker	exon	824428	824725	.	+	.	transcript_id "BSY92_04540-RA"; gene_id "BSY92_04540"; gene_name "BSY92_04540";
chr1	maker	exon	824889	825600	.	+	.	transcript_id "BSY92_04540-RA"; gene_id "BSY92_04540"; gene_name "BSY92_04540";
chr1	maker	CDS	823774	824310	.	+	0	transcript_id "BSY92_04540-RA"; gene_id "BSY92_04540"; gene_name "BSY92_04540";
chr1	maker	CDS	824428	824725	.	+	0	transcript_id "BSY92_04540-RA"; gene_id "BSY92_04540"; gene_name "BSY92_04540";
chr1	maker	CDS	824889	825292	.	+	2	transcript_id "BSY92_04540-RA"; gene_id "BSY92_04540"; gene_name "BSY92_04540";
chr1	maker	exon	826467	829082	.	+	.	transcript_id "BSY92_04541-RA"; gene_id "BSY92_04541"; gene_name "BSY92_04541";
chr1	maker	CDS	826467	829082	.	+	0	transcript_id "BSY92_04541-RA"; gene_id "BSY92_04541"; gene_name "BSY92_04541";
chr1	maker	exon	829868	830855	.	+	.	transcript_id "BSY92_04542-RA"; gene_id "BSY92_04542"; gene_name "BSY92_04542";
chr1	maker	exon	830948	831446	.	+	.	transcript_id "BSY92_04542-RA"; gene_id "BSY92_04542"; gene_name "BSY92_04542";
chr1	maker	CDS	830690	830855	.	+	0	transcript_id "BSY92_04542-RA"; gene_id "BSY92_04542"; gene_name "BSY92_04542";
chr1	maker	CDS	830948	831018	.	+	2	transcript_id "BSY92_04542-RA"; gene_id "BSY92_04542"; gene_name "BSY92_04542";
chr1	maker	exon	832430	832587	.	-	.	transcript_id "BSY92_04543-RA"; gene_id "BSY92_04543"; gene_name "BSY92_04543";
chr1	maker	exon	832672	833808	.	-	.	transcript_id "BSY92_04543-RA"; gene_id "BSY92_04543"; gene_name "BSY92_04543";
chr1	maker	exon	833878	834762	.	-	.	transcript_id "BSY92_04543-RA"; gene_id "BSY92_04543"; gene_name "BSY92_04543";
chr1	maker	CDS	832430	832587	.	-	2	transcript_id "BSY92_04543-RA"; gene_id "BSY92_04543"; gene_name "BSY92_04543";
chr1	maker	CDS	832672	833808	.	-	2	transcript_id "BSY92_04543-RA"; gene_id "BSY92_04543"; gene_name "BSY92_04543";
chr1	maker	CDS	833878	834286	.	-	0	transcript_id "BSY92_04543-RA"; gene_id "BSY92_04543"; gene_name "BSY92_04543";
chr1	maker	exon	839300	839412	.	+	.	transcript_id "BSY92_04544-RA"; gene_id "BSY92_04544"; gene_name "BSY92_04544";
chr1	maker	exon	839542	839616	.	+	.	transcript_id "BSY92_04544-RA"; gene_id "BSY92_04544"; gene_name "BSY92_04544";
chr1	maker	exon	839704	839776	.	+	.	transcript_id "BSY92_04544-RA"; gene_id "BSY92_04544"; gene_name "BSY92_04544";
chr1	maker	CDS	839300	839412	.	+	0	transcript_id "BSY92_04544-RA"; gene_id "BSY92_04544"; gene_name "BSY92_04544";
chr1	maker	CDS	839542	839616	.	+	1	transcript_id "BSY92_04544-RA"; gene_id "BSY92_04544"; gene_name "BSY92_04544";
chr1	maker	CDS	839704	839776	.	+	1	transcript_id "BSY92_04544-RA"; gene_id "BSY92_04544"; gene_name "BSY92_04544";
chr1	maker	exon	840700	840740	.	+	.	transcript_id "BSY92_04545-RA"; gene_id "BSY92_04545"; gene_name "BSY92_04545";
chr1	maker	exon	841258	843820	.	+	.	transcript_id "BSY92_04545-RA"; gene_id "BSY92_04545"; gene_name "BSY92_04545";
chr1	maker	exon	844198	844321	.	+	.	transcript_id "BSY92_04545-RA"; gene_id "BSY92_04545"; gene_name "BSY92_04545";
chr1	maker	exon	845180	846080	.	+	.	transcript_id "BSY92_04545-RA"; gene_id "BSY92_04545"; gene_name "BSY92_04545";
chr1	maker	exon	846192	846574	.	+	.	transcript_id "BSY92_04545-RA"; gene_id "BSY92_04545"; gene_name "BSY92_04545";
chr1	maker	exon	846676	847271	.	+	.	transcript_id "BSY92_04545-RA"; gene_id "BSY92_04545"; gene_name "BSY92_04545";
chr1	maker	CDS	840700	840740	.	+	0	transcript_id "BSY92_04545-RA"; gene_id "BSY92_04545"; gene_name "BSY92_04545";
chr1	maker	CDS	841258	843820	.	+	1	transcript_id "BSY92_04545-RA"; gene_id "BSY92_04545"; gene_name "BSY92_04545";
chr1	maker	CDS	844198	844321	.	+	0	transcript_id "BSY92_04545-RA"; gene_id "BSY92_04545"; gene_name "BSY92_04545";
chr1	maker	CDS	845180	846080	.	+	2	transcript_id "BSY92_04545-RA"; gene_id "BSY92_04545"; gene_name "BSY92_04545";
chr1	maker	CDS	846192	846574	.	+	1	transcript_id "BSY92_04545-RA"; gene_id "BSY92_04545"; gene_name "BSY92_04545";
chr1	maker	CDS	846676	847211	.	+	2	transcript_id "BSY92_04545-RA"; gene_id "BSY92_04545"; gene_name "BSY92_04545";
chr1	maker	exon	847447	848779	.	-	.	transcript_id "BSY92_04546-RA"; gene_id "BSY92_04546"; gene_name "BSY92_04546";
chr1	maker	exon	848917	849284	.	-	.	transcript_id "BSY92_04546-RA"; gene_id "BSY92_04546"; gene_name "BSY92_04546";
chr1	maker	CDS	847447	848779	.	-	1	transcript_id "BSY92_04546-RA"; gene_id "BSY92_04546"; gene_name "BSY92_04546";
chr1	maker	CDS	848917	849284	.	-	0	transcript_id "BSY92_04546-RA"; gene_id "BSY92_04546"; gene_name "BSY92_04546";
chr1	maker	exon	853793	854113	.	-	.	transcript_id "BSY92_04547-RA"; gene_id "BSY92_04547"; gene_name "BSY92_04547";
chr1	maker	CDS	853793	854113	.	-	0	transcript_id "BSY92_04547-RA"; gene_id "BSY92_04547"; gene_name "BSY92_04547";
chr1	maker	exon	856293	856315	.	-	.	transcript_id "BSY92_04548-RA"; gene_id "BSY92_04548"; gene_name "BSY92_04548";
chr1	maker	exon	856556	856624	.	-	.	transcript_id "BSY92_04548-RA"; gene_id "BSY92_04548"; gene_name "BSY92_04548";
chr1	maker	exon	856729	856778	.	-	.	transcript_id "BSY92_04548-RA"; gene_id "BSY92_04548"; gene_name "BSY92_04548";
chr1	maker	exon	856920	857086	.	-	.	transcript_id "BSY92_04548-RA"; gene_id "BSY92_04548"; gene_name "BSY92_04548";
chr1	maker	exon	857213	857281	.	-	.	transcript_id "BSY92_04548-RA"; gene_id "BSY92_04548"; gene_name "BSY92_04548";
chr1	maker	CDS	856293	856315	.	-	2	transcript_id "BSY92_04548-RA"; gene_id "BSY92_04548"; gene_name "BSY92_04548";
chr1	maker	CDS	856556	856624	.	-	2	transcript_id "BSY92_04548-RA"; gene_id "BSY92_04548"; gene_name "BSY92_04548";
chr1	maker	CDS	856729	856778	.	-	1	transcript_id "BSY92_04548-RA"; gene_id "BSY92_04548"; gene_name "BSY92_04548";
chr1	maker	CDS	856920	857086	.	-	0	transcript_id "BSY92_04548-RA"; gene_id "BSY92_04548"; gene_name "BSY92_04548";
chr1	maker	CDS	857213	857281	.	-	0	transcript_id "BSY92_04548-RA"; gene_id "BSY92_04548"; gene_name "BSY92_04548";
chr1	maker	exon	857504	857663	.	+	.	transcript_id "BSY92_04549-RA"; gene_id "BSY92_04549"; gene_name "BSY92_04549";
chr1	maker	exon	857770	858123	.	+	.	transcript_id "BSY92_04549-RA"; gene_id "BSY92_04549"; gene_name "BSY92_04549";
chr1	maker	exon	860230	861147	.	+	.	transcript_id "BSY92_04549-RA"; gene_id "BSY92_04549"; gene_name "BSY92_04549";
chr1	maker	CDS	857571	857663	.	+	0	transcript_id "BSY92_04549-RA"; gene_id "BSY92_04549"; gene_name "BSY92_04549";
chr1	maker	CDS	857770	858123	.	+	0	transcript_id "BSY92_04549-RA"; gene_id "BSY92_04549"; gene_name "BSY92_04549";
chr1	maker	CDS	860230	861147	.	+	0	transcript_id "BSY92_04549-RA"; gene_id "BSY92_04549"; gene_name "BSY92_04549";
chr1	maker	exon	862734	862904	.	+	.	transcript_id "BSY92_04550-RA"; gene_id "BSY92_04550"; gene_name "BSY92_04550";
chr1	maker	exon	863017	863232	.	+	.	transcript_id "BSY92_04550-RA"; gene_id "BSY92_04550"; gene_name "BSY92_04550";
chr1	maker	exon	863298	866672	.	+	.	transcript_id "BSY92_04550-RA"; gene_id "BSY92_04550"; gene_name "BSY92_04550";
chr1	maker	CDS	862734	862904	.	+	0	transcript_id "BSY92_04550-RA"; gene_id "BSY92_04550"; gene_name "BSY92_04550";
chr1	maker	CDS	863017	863232	.	+	0	transcript_id "BSY92_04550-RA"; gene_id "BSY92_04550"; gene_name "BSY92_04550";
chr1	maker	CDS	863298	866672	.	+	0	transcript_id "BSY92_04550-RA"; gene_id "BSY92_04550"; gene_name "BSY92_04550";
chr1	maker	exon	867917	868618	.	-	.	transcript_id "BSY92_04551-RA"; gene_id "BSY92_04551"; gene_name "BSY92_04551";
chr1	maker	CDS	867917	868618	.	-	0	transcript_id "BSY92_04551-RA"; gene_id "BSY92_04551"; gene_name "BSY92_04551";
chr1	maker	exon	872544	872723	.	+	.	transcript_id "BSY92_04552-RA"; gene_id "BSY92_04552"; gene_name "BSY92_04552";
chr1	maker	exon	872823	872984	.	+	.	transcript_id "BSY92_04552-RA"; gene_id "BSY92_04552"; gene_name "BSY92_04552";
chr1	maker	CDS	872544	872723	.	+	0	transcript_id "BSY92_04552-RA"; gene_id "BSY92_04552"; gene_name "BSY92_04552";
chr1	maker	CDS	872823	872984	.	+	0	transcript_id "BSY92_04552-RA"; gene_id "BSY92_04552"; gene_name "BSY92_04552";
chr1	maker	exon	874685	875641	.	+	.	transcript_id "BSY92_04553-RA"; gene_id "BSY92_04553"; gene_name "BSY92_04553";
chr1	maker	CDS	874685	875641	.	+	0	transcript_id "BSY92_04553-RA"; gene_id "BSY92_04553"; gene_name "BSY92_04553";
chr1	maker	exon	877675	877890	.	-	.	transcript_id "BSY92_04554-RA"; gene_id "BSY92_04554"; gene_name "BSY92_04554";
chr1	maker	exon	877987	878627	.	-	.	transcript_id "BSY92_04554-RA"; gene_id "BSY92_04554"; gene_name "BSY92_04554";
chr1	maker	exon	878711	878765	.	-	.	transcript_id "BSY92_04554-RA"; gene_id "BSY92_04554"; gene_name "BSY92_04554";
chr1	maker	CDS	877675	877890	.	-	0	transcript_id "BSY92_04554-RA"; gene_id "BSY92_04554"; gene_name "BSY92_04554";
chr1	maker	CDS	877987	878627	.	-	2	transcript_id "BSY92_04554-RA"; gene_id "BSY92_04554"; gene_name "BSY92_04554";
chr1	maker	CDS	878711	878765	.	-	0	transcript_id "BSY92_04554-RA"; gene_id "BSY92_04554"; gene_name "BSY92_04554";
chr1	maker	exon	879845	881358	.	+	.	transcript_id "BSY92_04555-RA"; gene_id "BSY92_04555"; gene_name "BSY92_04555";
chr1	maker	exon	881485	881649	.	+	.	transcript_id "BSY92_04555-RA"; gene_id "BSY92_04555"; gene_name "BSY92_04555";
chr1	maker	CDS	880413	881345	.	+	0	transcript_id "BSY92_04555-RA"; gene_id "BSY92_04555"; gene_name "BSY92_04555";
chr1	maker	exon	880260	881320	.	-	.	transcript_id "BSY92_04556-RA"; gene_id "BSY92_04556"; gene_name "BSY92_04556";
chr1	maker	exon	881441	881582	.	-	.	transcript_id "BSY92_04556-RA"; gene_id "BSY92_04556"; gene_name "BSY92_04556";
chr1	maker	CDS	880260	881320	.	-	2	transcript_id "BSY92_04556-RA"; gene_id "BSY92_04556"; gene_name "BSY92_04556";
chr1	maker	CDS	881441	881582	.	-	0	transcript_id "BSY92_04556-RA"; gene_id "BSY92_04556"; gene_name "BSY92_04556";
chr1	maker	exon	883464	883642	.	+	.	transcript_id "BSY92_04557-RA"; gene_id "BSY92_04557"; gene_name "BSY92_04557";
chr1	maker	exon	883761	883837	.	+	.	transcript_id "BSY92_04557-RA"; gene_id "BSY92_04557"; gene_name "BSY92_04557";
chr1	maker	exon	883906	883988	.	+	.	transcript_id "BSY92_04557-RA"; gene_id "BSY92_04557"; gene_name "BSY92_04557";
chr1	maker	exon	884088	884516	.	+	.	transcript_id "BSY92_04557-RA"; gene_id "BSY92_04557"; gene_name "BSY92_04557";
chr1	maker	exon	884595	884743	.	+	.	transcript_id "BSY92_04557-RA"; gene_id "BSY92_04557"; gene_name "BSY92_04557";
chr1	maker	exon	884826	886053	.	+	.	transcript_id "BSY92_04557-RA"; gene_id "BSY92_04557"; gene_name "BSY92_04557";
chr1	maker	exon	886147	888816	.	+	.	transcript_id "BSY92_04557-RA"; gene_id "BSY92_04557"; gene_name "BSY92_04557";
chr1	maker	CDS	883464	883642	.	+	0	transcript_id "BSY92_04557-RA"; gene_id "BSY92_04557"; gene_name "BSY92_04557";
chr1	maker	CDS	883761	883837	.	+	1	transcript_id "BSY92_04557-RA"; gene_id "BSY92_04557"; gene_name "BSY92_04557";
chr1	maker	CDS	883906	883988	.	+	2	transcript_id "BSY92_04557-RA"; gene_id "BSY92_04557"; gene_name "BSY92_04557";
chr1	maker	CDS	884088	884516	.	+	0	transcript_id "BSY92_04557-RA"; gene_id "BSY92_04557"; gene_name "BSY92_04557";
chr1	maker	CDS	884595	884743	.	+	0	transcript_id "BSY92_04557-RA"; gene_id "BSY92_04557"; gene_name "BSY92_04557";
chr1	maker	CDS	884826	886053	.	+	1	transcript_id "BSY92_04557-RA"; gene_id "BSY92_04557"; gene_name "BSY92_04557";
chr1	maker	CDS	886147	888816	.	+	0	transcript_id "BSY92_04557-RA"; gene_id "BSY92_04557"; gene_name "BSY92_04557";
chr1	maker	exon	890269	890304	.	-	.	transcript_id "BSY92_04558-RA"; gene_id "BSY92_04558"; gene_name "BSY92_04558";
chr1	maker	exon	890320	890357	.	-	.	transcript_id "BSY92_04558-RA"; gene_id "BSY92_04558"; gene_name "BSY92_04558";
chr1	maker	exon	892754	893375	.	-	.	transcript_id "BSY92_04559-RA"; gene_id "BSY92_04559"; gene_name "BSY92_04559";
chr1	maker	exon	893449	895493	.	-	.	transcript_id "BSY92_04559-RA"; gene_id "BSY92_04559"; gene_name "BSY92_04559";
chr1	maker	exon	895598	899037	.	-	.	transcript_id "BSY92_04559-RA"; gene_id "BSY92_04559"; gene_name "BSY92_04559";
chr1	maker	exon	899108	899194	.	-	.	transcript_id "BSY92_04559-RA"; gene_id "BSY92_04559"; gene_name "BSY92_04559";
chr1	maker	exon	899276	899399	.	-	.	transcript_id "BSY92_04559-RA"; gene_id "BSY92_04559"; gene_name "BSY92_04559";
chr1	maker	exon	899457	900099	.	-	.	transcript_id "BSY92_04559-RA"; gene_id "BSY92_04559"; gene_name "BSY92_04559";
chr1	maker	exon	900245	900377	.	-	.	transcript_id "BSY92_04559-RA"; gene_id "BSY92_04559"; gene_name "BSY92_04559";
chr1	maker	CDS	895212	895493	.	-	0	transcript_id "BSY92_04559-RA"; gene_id "BSY92_04559"; gene_name "BSY92_04559";
chr1	maker	CDS	895598	896692	.	-	0	transcript_id "BSY92_04559-RA"; gene_id "BSY92_04559"; gene_name "BSY92_04559";
chr1	maker	exon	893044	893295	.	+	.	transcript_id "BSY92_04560-RA"; gene_id "BSY92_04560"; gene_name "BSY92_04560";
chr1	maker	exon	893356	893395	.	+	.	transcript_id "BSY92_04560-RA"; gene_id "BSY92_04560"; gene_name "BSY92_04560";
chr1	maker	exon	893469	893940	.	+	.	transcript_id "BSY92_04560-RA"; gene_id "BSY92_04560"; gene_name "BSY92_04560";
chr1	maker	exon	894048	894178	.	+	.	transcript_id "BSY92_04560-RA"; gene_id "BSY92_04560"; gene_name "BSY92_04560";
chr1	maker	exon	894268	894887	.	+	.	transcript_id "BSY92_04560-RA"; gene_id "BSY92_04560"; gene_name "BSY92_04560";
chr1	maker	CDS	893044	893295	.	+	0	transcript_id "BSY92_04560-RA"; gene_id "BSY92_04560"; gene_name "BSY92_04560";
chr1	maker	CDS	893356	893395	.	+	0	transcript_id "BSY92_04560-RA"; gene_id "BSY92_04560"; gene_name "BSY92_04560";
chr1	maker	CDS	893469	893940	.	+	2	transcript_id "BSY92_04560-RA"; gene_id "BSY92_04560"; gene_name "BSY92_04560";
chr1	maker	CDS	894048	894178	.	+	1	transcript_id "BSY92_04560-RA"; gene_id "BSY92_04560"; gene_name "BSY92_04560";
chr1	maker	CDS	894268	894887	.	+	2	transcript_id "BSY92_04560-RA"; gene_id "BSY92_04560"; gene_name "BSY92_04560";
chr1	maker	exon	900863	901699	.	+	.	transcript_id "BSY92_04561-RA"; gene_id "BSY92_04561"; gene_name "BSY92_04561";
chr1	maker	exon	901790	902708	.	+	.	transcript_id "BSY92_04561-RA"; gene_id "BSY92_04561"; gene_name "BSY92_04561";
chr1	maker	CDS	901289	901699	.	+	0	transcript_id "BSY92_04561-RA"; gene_id "BSY92_04561"; gene_name "BSY92_04561";
chr1	maker	CDS	901790	902533	.	+	0	transcript_id "BSY92_04561-RA"; gene_id "BSY92_04561"; gene_name "BSY92_04561";
chr1	maker	exon	902887	904266	.	+	.	transcript_id "BSY92_04562-RA"; gene_id "BSY92_04562"; gene_name "BSY92_04562";
chr1	maker	exon	904335	905111	.	+	.	transcript_id "BSY92_04562-RA"; gene_id "BSY92_04562"; gene_name "BSY92_04562";
chr1	maker	CDS	903185	904266	.	+	0	transcript_id "BSY92_04562-RA"; gene_id "BSY92_04562"; gene_name "BSY92_04562";
chr1	maker	CDS	904335	905052	.	+	1	transcript_id "BSY92_04562-RA"; gene_id "BSY92_04562"; gene_name "BSY92_04562";
chr1	maker	exon	905840	906670	.	-	.	transcript_id "BSY92_04563-RA"; gene_id "BSY92_04563"; gene_name "BSY92_04563";
chr1	maker	CDS	905840	906670	.	-	0	transcript_id "BSY92_04563-RA"; gene_id "BSY92_04563"; gene_name "BSY92_04563";
chr1	maker	exon	908443	908769	.	+	.	transcript_id "BSY92_04564-RA"; gene_id "BSY92_04564"; gene_name "BSY92_04564";
chr1	maker	CDS	908443	908769	.	+	0	transcript_id "BSY92_04564-RA"; gene_id "BSY92_04564"; gene_name "BSY92_04564";
chr1	maker	exon	911829	912407	.	-	.	transcript_id "BSY92_04565-RA"; gene_id "BSY92_04565"; gene_name "BSY92_04565";
chr1	maker	CDS	911829	912407	.	-	0	transcript_id "BSY92_04565-RA"; gene_id "BSY92_04565"; gene_name "BSY92_04565";
chr1	maker	exon	914370	914684	.	+	.	transcript_id "BSY92_04566-RA"; gene_id "BSY92_04566"; gene_name "BSY92_04566";
chr1	maker	CDS	914370	914684	.	+	0	transcript_id "BSY92_04566-RA"; gene_id "BSY92_04566"; gene_name "BSY92_04566";
chr1	maker	exon	915444	916942	.	-	.	transcript_id "BSY92_04567-RA"; gene_id "BSY92_04567"; gene_name "BSY92_04567";
chr1	maker	exon	917028	917490	.	-	.	transcript_id "BSY92_04567-RA"; gene_id "BSY92_04567"; gene_name "BSY92_04567";
chr1	maker	CDS	915444	916942	.	-	2	transcript_id "BSY92_04567-RA"; gene_id "BSY92_04567"; gene_name "BSY92_04567";
chr1	maker	CDS	917028	917490	.	-	0	transcript_id "BSY92_04567-RA"; gene_id "BSY92_04567"; gene_name "BSY92_04567";
chr1	maker	exon	919512	919754	.	+	.	transcript_id "BSY92_04568-RA"; gene_id "BSY92_04568"; gene_name "BSY92_04568";
chr1	maker	exon	919824	919977	.	+	.	transcript_id "BSY92_04568-RA"; gene_id "BSY92_04568"; gene_name "BSY92_04568";
chr1	maker	exon	920120	920646	.	+	.	transcript_id "BSY92_04568-RA"; gene_id "BSY92_04568"; gene_name "BSY92_04568";
chr1	maker	exon	920730	920828	.	+	.	transcript_id "BSY92_04568-RA"; gene_id "BSY92_04568"; gene_name "BSY92_04568";
chr1	maker	exon	920919	922736	.	+	.	transcript_id "BSY92_04568-RA"; gene_id "BSY92_04568"; gene_name "BSY92_04568";
chr1	maker	CDS	919665	919754	.	+	0	transcript_id "BSY92_04568-RA"; gene_id "BSY92_04568"; gene_name "BSY92_04568";
chr1	maker	CDS	919824	919977	.	+	0	transcript_id "BSY92_04568-RA"; gene_id "BSY92_04568"; gene_name "BSY92_04568";
chr1	maker	CDS	920120	920646	.	+	2	transcript_id "BSY92_04568-RA"; gene_id "BSY92_04568"; gene_name "BSY92_04568";
chr1	maker	CDS	920730	920828	.	+	0	transcript_id "BSY92_04568-RA"; gene_id "BSY92_04568"; gene_name "BSY92_04568";
chr1	maker	CDS	920919	921149	.	+	0	transcript_id "BSY92_04568-RA"; gene_id "BSY92_04568"; gene_name "BSY92_04568";
chr1	maker	exon	921304	922590	.	-	.	transcript_id "BSY92_04569-RA"; gene_id "BSY92_04569"; gene_name "BSY92_04569";
chr1	maker	CDS	921304	922590	.	-	0	transcript_id "BSY92_04569-RA"; gene_id "BSY92_04569"; gene_name "BSY92_04569";
chr1	maker	exon	922797	922880	.	-	.	transcript_id "BSY92_04570-RA"; gene_id "BSY92_04570"; gene_name "BSY92_04570";
chr1	maker	exon	923197	923577	.	-	.	transcript_id "BSY92_04570-RA"; gene_id "BSY92_04570"; gene_name "BSY92_04570";
chr1	maker	exon	923870	924632	.	-	.	transcript_id "BSY92_04570-RA"; gene_id "BSY92_04570"; gene_name "BSY92_04570";
chr1	maker	exon	924757	924893	.	-	.	transcript_id "BSY92_04570-RA"; gene_id "BSY92_04570"; gene_name "BSY92_04570";
chr1	maker	exon	924958	925027	.	-	.	transcript_id "BSY92_04570-RA"; gene_id "BSY92_04570"; gene_name "BSY92_04570";
chr1	maker	exon	925129	925220	.	-	.	transcript_id "BSY92_04570-RA"; gene_id "BSY92_04570"; gene_name "BSY92_04570";
chr1	maker	CDS	922797	922880	.	-	0	transcript_id "BSY92_04570-RA"; gene_id "BSY92_04570"; gene_name "BSY92_04570";
chr1	maker	CDS	923197	923577	.	-	0	transcript_id "BSY92_04570-RA"; gene_id "BSY92_04570"; gene_name "BSY92_04570";
chr1	maker	CDS	923870	924632	.	-	1	transcript_id "BSY92_04570-RA"; gene_id "BSY92_04570"; gene_name "BSY92_04570";
chr1	maker	CDS	924757	924893	.	-	0	transcript_id "BSY92_04570-RA"; gene_id "BSY92_04570"; gene_name "BSY92_04570";
chr1	maker	CDS	924958	925027	.	-	1	transcript_id "BSY92_04570-RA"; gene_id "BSY92_04570"; gene_name "BSY92_04570";
chr1	maker	CDS	925129	925220	.	-	0	transcript_id "BSY92_04570-RA"; gene_id "BSY92_04570"; gene_name "BSY92_04570";
chr1	maker	exon	928610	928810	.	-	.	transcript_id "BSY92_04571-RA"; gene_id "BSY92_04571"; gene_name "BSY92_04571";
chr1	maker	exon	928873	928922	.	-	.	transcript_id "BSY92_04571-RA"; gene_id "BSY92_04571"; gene_name "BSY92_04571";
chr1	maker	exon	929001	929239	.	-	.	transcript_id "BSY92_04571-RA"; gene_id "BSY92_04571"; gene_name "BSY92_04571";
chr1	maker	CDS	928610	928810	.	-	0	transcript_id "BSY92_04571-RA"; gene_id "BSY92_04571"; gene_name "BSY92_04571";
chr1	maker	CDS	928873	928922	.	-	2	transcript_id "BSY92_04571-RA"; gene_id "BSY92_04571"; gene_name "BSY92_04571";
chr1	maker	CDS	929001	929130	.	-	0	transcript_id "BSY92_04571-RA"; gene_id "BSY92_04571"; gene_name "BSY92_04571";
chr1	maker	exon	930071	930177	.	+	.	transcript_id "BSY92_04572-RA"; gene_id "BSY92_04572"; gene_name "BSY92_04572";
chr1	maker	exon	930267	930684	.	+	.	transcript_id "BSY92_04572-RA"; gene_id "BSY92_04572"; gene_name "BSY92_04572";
chr1	maker	CDS	930163	930177	.	+	0	transcript_id "BSY92_04572-RA"; gene_id "BSY92_04572"; gene_name "BSY92_04572";
chr1	maker	CDS	930267	930509	.	+	0	transcript_id "BSY92_04572-RA"; gene_id "BSY92_04572"; gene_name "BSY92_04572";
chr1	maker	exon	930934	931315	.	-	.	transcript_id "BSY92_04573-RA"; gene_id "BSY92_04573"; gene_name "BSY92_04573";
chr1	maker	exon	931396	931496	.	-	.	transcript_id "BSY92_04573-RA"; gene_id "BSY92_04573"; gene_name "BSY92_04573";
chr1	maker	CDS	930934	931315	.	-	1	transcript_id "BSY92_04573-RA"; gene_id "BSY92_04573"; gene_name "BSY92_04573";
chr1	maker	CDS	931396	931496	.	-	0	transcript_id "BSY92_04573-RA"; gene_id "BSY92_04573"; gene_name "BSY92_04573";
chr1	maker	exon	933914	939652	.	-	.	transcript_id "BSY92_04574-RA"; gene_id "BSY92_04574"; gene_name "BSY92_04574";
chr1	maker	CDS	933914	939652	.	-	0	transcript_id "BSY92_04574-RA"; gene_id "BSY92_04574"; gene_name "BSY92_04574";
chr1	maker	exon	940013	940124	.	+	.	transcript_id "BSY92_04575-RA"; gene_id "BSY92_04575"; gene_name "BSY92_04575";
chr1	maker	exon	940193	940354	.	+	.	transcript_id "BSY92_04575-RA"; gene_id "BSY92_04575"; gene_name "BSY92_04575";
chr1	maker	exon	940446	940757	.	+	.	transcript_id "BSY92_04575-RA"; gene_id "BSY92_04575"; gene_name "BSY92_04575";
chr1	maker	exon	940832	941469	.	+	.	transcript_id "BSY92_04575-RA"; gene_id "BSY92_04575"; gene_name "BSY92_04575";
chr1	maker	CDS	940193	940354	.	+	0	transcript_id "BSY92_04575-RA"; gene_id "BSY92_04575"; gene_name "BSY92_04575";
chr1	maker	CDS	940446	940757	.	+	0	transcript_id "BSY92_04575-RA"; gene_id "BSY92_04575"; gene_name "BSY92_04575";
chr1	maker	CDS	940832	940873	.	+	0	transcript_id "BSY92_04575-RA"; gene_id "BSY92_04575"; gene_name "BSY92_04575";
chr1	maker	exon	941824	942149	.	+	.	transcript_id "BSY92_04576-RA"; gene_id "BSY92_04576"; gene_name "BSY92_04576";
chr1	maker	exon	942226	942281	.	+	.	transcript_id "BSY92_04576-RA"; gene_id "BSY92_04576"; gene_name "BSY92_04576";
chr1	maker	exon	942352	942555	.	+	.	transcript_id "BSY92_04576-RA"; gene_id "BSY92_04576"; gene_name "BSY92_04576";
chr1	maker	exon	942621	943193	.	+	.	transcript_id "BSY92_04576-RA"; gene_id "BSY92_04576"; gene_name "BSY92_04576";
chr1	maker	exon	943247	944107	.	+	.	transcript_id "BSY92_04576-RA"; gene_id "BSY92_04576"; gene_name "BSY92_04576";
chr1	maker	CDS	941824	942149	.	+	0	transcript_id "BSY92_04576-RA"; gene_id "BSY92_04576"; gene_name "BSY92_04576";
chr1	maker	CDS	942226	942281	.	+	1	transcript_id "BSY92_04576-RA"; gene_id "BSY92_04576"; gene_name "BSY92_04576";
chr1	maker	CDS	942352	942555	.	+	2	transcript_id "BSY92_04576-RA"; gene_id "BSY92_04576"; gene_name "BSY92_04576";
chr1	maker	CDS	942621	943193	.	+	2	transcript_id "BSY92_04576-RA"; gene_id "BSY92_04576"; gene_name "BSY92_04576";
chr1	maker	CDS	943247	943911	.	+	2	transcript_id "BSY92_04576-RA"; gene_id "BSY92_04576"; gene_name "BSY92_04576";
chr1	maker	exon	945745	946554	.	+	.	transcript_id "BSY92_04577-RA"; gene_id "BSY92_04577"; gene_name "BSY92_04577";
chr1	maker	exon	946812	947330	.	+	.	transcript_id "BSY92_04577-RA"; gene_id "BSY92_04577"; gene_name "BSY92_04577";
chr1	maker	exon	947439	947570	.	+	.	transcript_id "BSY92_04577-RA"; gene_id "BSY92_04577"; gene_name "BSY92_04577";
chr1	maker	CDS	945884	946554	.	+	0	transcript_id "BSY92_04577-RA"; gene_id "BSY92_04577"; gene_name "BSY92_04577";
chr1	maker	CDS	946812	947241	.	+	1	transcript_id "BSY92_04577-RA"; gene_id "BSY92_04577"; gene_name "BSY92_04577";
chr1	maker	exon	947841	948007	.	+	.	transcript_id "BSY92_04578-RA"; gene_id "BSY92_04578"; gene_name "BSY92_04578";
chr1	maker	exon	948095	948503	.	+	.	transcript_id "BSY92_04578-RA"; gene_id "BSY92_04578"; gene_name "BSY92_04578";
chr1	maker	exon	948585	948604	.	+	.	transcript_id "BSY92_04578-RA"; gene_id "BSY92_04578"; gene_name "BSY92_04578";
chr1	maker	exon	948667	948703	.	+	.	transcript_id "BSY92_04578-RA"; gene_id "BSY92_04578"; gene_name "BSY92_04578";
chr1	maker	exon	948764	949313	.	+	.	transcript_id "BSY92_04578-RA"; gene_id "BSY92_04578"; gene_name "BSY92_04578";
chr1	maker	exon	949420	949524	.	+	.	transcript_id "BSY92_04578-RA"; gene_id "BSY92_04578"; gene_name "BSY92_04578";
chr1	maker	exon	949613	949952	.	+	.	transcript_id "BSY92_04578-RA"; gene_id "BSY92_04578"; gene_name "BSY92_04578";
chr1	maker	CDS	948335	948503	.	+	0	transcript_id "BSY92_04578-RA"; gene_id "BSY92_04578"; gene_name "BSY92_04578";
chr1	maker	CDS	948585	948604	.	+	2	transcript_id "BSY92_04578-RA"; gene_id "BSY92_04578"; gene_name "BSY92_04578";
chr1	maker	CDS	948667	948703	.	+	0	transcript_id "BSY92_04578-RA"; gene_id "BSY92_04578"; gene_name "BSY92_04578";
chr1	maker	CDS	948764	949313	.	+	2	transcript_id "BSY92_04578-RA"; gene_id "BSY92_04578"; gene_name "BSY92_04578";
chr1	maker	CDS	949420	949524	.	+	1	transcript_id "BSY92_04578-RA"; gene_id "BSY92_04578"; gene_name "BSY92_04578";
chr1	maker	CDS	949613	949952	.	+	1	transcript_id "BSY92_04578-RA"; gene_id "BSY92_04578"; gene_name "BSY92_04578";
chr1	maker	exon	950633	954288	.	-	.	transcript_id "BSY92_04579-RA"; gene_id "BSY92_04579"; gene_name "BSY92_04579";
chr1	maker	exon	954368	956328	.	-	.	transcript_id "BSY92_04579-RA"; gene_id "BSY92_04579"; gene_name "BSY92_04579";
chr1	maker	CDS	954141	954288	.	-	1	transcript_id "BSY92_04579-RA"; gene_id "BSY92_04579"; gene_name "BSY92_04579";
chr1	maker	CDS	954368	955899	.	-	0	transcript_id "BSY92_04579-RA"; gene_id "BSY92_04579"; gene_name "BSY92_04579";
chr1	maker	exon	951158	953228	.	+	.	transcript_id "BSY92_04580-RA"; gene_id "BSY92_04580"; gene_name "BSY92_04580";
chr1	maker	exon	953295	953707	.	+	.	transcript_id "BSY92_04580-RA"; gene_id "BSY92_04580"; gene_name "BSY92_04580";
chr1	maker	CDS	951158	953228	.	+	0	transcript_id "BSY92_04580-RA"; gene_id "BSY92_04580"; gene_name "BSY92_04580";
chr1	maker	CDS	953295	953707	.	+	2	transcript_id "BSY92_04580-RA"; gene_id "BSY92_04580"; gene_name "BSY92_04580";
chr1	maker	exon	958238	958729	.	-	.	transcript_id "BSY92_04581-RA"; gene_id "BSY92_04581"; gene_name "BSY92_04581";
chr1	maker	exon	958886	959637	.	-	.	transcript_id "BSY92_04581-RA"; gene_id "BSY92_04581"; gene_name "BSY92_04581";
chr1	maker	CDS	958493	958729	.	-	0	transcript_id "BSY92_04581-RA"; gene_id "BSY92_04581"; gene_name "BSY92_04581";
chr1	maker	CDS	958886	958984	.	-	0	transcript_id "BSY92_04581-RA"; gene_id "BSY92_04581"; gene_name "BSY92_04581";
chr1	maker	exon	960424	961434	.	-	.	transcript_id "BSY92_04582-RA"; gene_id "BSY92_04582"; gene_name "BSY92_04582";
chr1	maker	CDS	960424	961434	.	-	0	transcript_id "BSY92_04582-RA"; gene_id "BSY92_04582"; gene_name "BSY92_04582";
chr1	maker	exon	964308	966947	.	+	.	transcript_id "BSY92_04583-RA"; gene_id "BSY92_04583"; gene_name "BSY92_04583";
chr1	maker	CDS	964308	966947	.	+	0	transcript_id "BSY92_04583-RA"; gene_id "BSY92_04583"; gene_name "BSY92_04583";
chr1	maker	exon	973610	975717	.	-	.	transcript_id "BSY92_04584-RA"; gene_id "BSY92_04584"; gene_name "BSY92_04584";
chr1	maker	exon	975809	976259	.	-	.	transcript_id "BSY92_04584-RA"; gene_id "BSY92_04584"; gene_name "BSY92_04584";
chr1	maker	CDS	973610	975717	.	-	2	transcript_id "BSY92_04584-RA"; gene_id "BSY92_04584"; gene_name "BSY92_04584";
chr1	maker	CDS	975809	976259	.	-	0	transcript_id "BSY92_04584-RA"; gene_id "BSY92_04584"; gene_name "BSY92_04584";
chr1	maker	exon	977022	977158	.	-	.	transcript_id "BSY92_04585-RA"; gene_id "BSY92_04585"; gene_name "BSY92_04585";
chr1	maker	exon	977356	977476	.	-	.	transcript_id "BSY92_04585-RA"; gene_id "BSY92_04585"; gene_name "BSY92_04585";
chr1	maker	CDS	977022	977158	.	-	2	transcript_id "BSY92_04585-RA"; gene_id "BSY92_04585"; gene_name "BSY92_04585";
chr1	maker	CDS	977356	977476	.	-	0	transcript_id "BSY92_04585-RA"; gene_id "BSY92_04585"; gene_name "BSY92_04585";
chr1	maker	exon	1005865	1006225	.	+	.	transcript_id "BSY92_04586-RA"; gene_id "BSY92_04586"; gene_name "BSY92_04586";
chr1	maker	exon	1006300	1006547	.	+	.	transcript_id "BSY92_04586-RA"; gene_id "BSY92_04586"; gene_name "BSY92_04586";
chr1	maker	CDS	1005865	1006225	.	+	0	transcript_id "BSY92_04586-RA"; gene_id "BSY92_04586"; gene_name "BSY92_04586";
chr1	maker	CDS	1006300	1006304	.	+	2	transcript_id "BSY92_04586-RA"; gene_id "BSY92_04586"; gene_name "BSY92_04586";
chr1	maker	exon	1007262	1007462	.	+	.	transcript_id "BSY92_04587-RA"; gene_id "BSY92_04587"; gene_name "BSY92_04587";
chr1	maker	CDS	1007262	1007462	.	+	0	transcript_id "BSY92_04587-RA"; gene_id "BSY92_04587"; gene_name "BSY92_04587";
chr1	maker	exon	1034128	1034295	.	+	.	transcript_id "BSY92_04588-RA"; gene_id "BSY92_04588"; gene_name "BSY92_04588";
chr1	maker	CDS	1034128	1034295	.	+	0	transcript_id "BSY92_04588-RA"; gene_id "BSY92_04588"; gene_name "BSY92_04588";
chr1	maker	exon	1041483	1041675	.	+	.	transcript_id "BSY92_04589-RA"; gene_id "BSY92_04589"; gene_name "BSY92_04589";
chr1	maker	exon	1041735	1042473	.	+	.	transcript_id "BSY92_04589-RA"; gene_id "BSY92_04589"; gene_name "BSY92_04589";
chr1	maker	CDS	1041527	1041675	.	+	0	transcript_id "BSY92_04589-RA"; gene_id "BSY92_04589"; gene_name "BSY92_04589";
chr1	maker	CDS	1041735	1042020	.	+	1	transcript_id "BSY92_04589-RA"; gene_id "BSY92_04589"; gene_name "BSY92_04589";
chr1	maker	exon	1042539	1044427	.	+	.	transcript_id "BSY92_04590-RA"; gene_id "BSY92_04590"; gene_name "BSY92_04590";
chr1	maker	exon	1044481	1044697	.	+	.	transcript_id "BSY92_04590-RA"; gene_id "BSY92_04590"; gene_name "BSY92_04590";
chr1	maker	exon	1044756	1045329	.	+	.	transcript_id "BSY92_04590-RA"; gene_id "BSY92_04590"; gene_name "BSY92_04590";
chr1	maker	CDS	1043983	1044427	.	+	0	transcript_id "BSY92_04590-RA"; gene_id "BSY92_04590"; gene_name "BSY92_04590";
chr1	maker	CDS	1044481	1044697	.	+	2	transcript_id "BSY92_04590-RA"; gene_id "BSY92_04590"; gene_name "BSY92_04590";
chr1	maker	CDS	1044756	1045173	.	+	1	transcript_id "BSY92_04590-RA"; gene_id "BSY92_04590"; gene_name "BSY92_04590";
chr1	maker	exon	1046018	1046041	.	-	.	transcript_id "BSY92_04591-RA"; gene_id "BSY92_04591"; gene_name "BSY92_04591";
chr1	maker	exon	1046102	1046617	.	-	.	transcript_id "BSY92_04591-RA"; gene_id "BSY92_04591"; gene_name "BSY92_04591";
chr1	maker	CDS	1046018	1046041	.	-	0	transcript_id "BSY92_04591-RA"; gene_id "BSY92_04591"; gene_name "BSY92_04591";
chr1	maker	CDS	1046102	1046617	.	-	0	transcript_id "BSY92_04591-RA"; gene_id "BSY92_04591"; gene_name "BSY92_04591";
chr1	maker	exon	1052704	1052781	.	+	.	transcript_id "BSY92_04592-RA"; gene_id "BSY92_04592"; gene_name "BSY92_04592";
chr1	maker	exon	1052846	1053085	.	+	.	transcript_id "BSY92_04592-RA"; gene_id "BSY92_04592"; gene_name "BSY92_04592";
chr1	maker	CDS	1052704	1052781	.	+	0	transcript_id "BSY92_04592-RA"; gene_id "BSY92_04592"; gene_name "BSY92_04592";
chr1	maker	CDS	1052846	1053085	.	+	0	transcript_id "BSY92_04592-RA"; gene_id "BSY92_04592"; gene_name "BSY92_04592";
chr1	maker	exon	1056549	1056755	.	+	.	transcript_id "BSY92_04593-RA"; gene_id "BSY92_04593"; gene_name "BSY92_04593";
chr1	maker	exon	1056872	1057213	.	+	.	transcript_id "BSY92_04593-RA"; gene_id "BSY92_04593"; gene_name "BSY92_04593";
chr1	maker	CDS	1056549	1056755	.	+	0	transcript_id "BSY92_04593-RA"; gene_id "BSY92_04593"; gene_name "BSY92_04593";
chr1	maker	CDS	1056872	1057213	.	+	0	transcript_id "BSY92_04593-RA"; gene_id "BSY92_04593"; gene_name "BSY92_04593";
chr1	maker	exon	1057891	1059235	.	+	.	transcript_id "BSY92_04594-RA"; gene_id "BSY92_04594"; gene_name "BSY92_04594";
chr1	maker	exon	1059336	1060058	.	+	.	transcript_id "BSY92_04594-RA"; gene_id "BSY92_04594"; gene_name "BSY92_04594";
chr1	maker	CDS	1058818	1059235	.	+	0	transcript_id "BSY92_04594-RA"; gene_id "BSY92_04594"; gene_name "BSY92_04594";
chr1	maker	CDS	1059336	1059484	.	+	2	transcript_id "BSY92_04594-RA"; gene_id "BSY92_04594"; gene_name "BSY92_04594";
chr1	maker	exon	1067335	1068054	.	+	.	transcript_id "BSY92_04595-RA"; gene_id "BSY92_04595"; gene_name "BSY92_04595";
chr1	maker	CDS	1067335	1068054	.	+	0	transcript_id "BSY92_04595-RA"; gene_id "BSY92_04595"; gene_name "BSY92_04595";
chr1	maker	exon	1072805	1073193	.	+	.	transcript_id "BSY92_04596-RA"; gene_id "BSY92_04596"; gene_name "BSY92_04596";
chr1	maker	exon	1073260	1073495	.	+	.	transcript_id "BSY92_04596-RA"; gene_id "BSY92_04596"; gene_name "BSY92_04596";
chr1	maker	exon	1073585	1073691	.	+	.	transcript_id "BSY92_04596-RA"; gene_id "BSY92_04596"; gene_name "BSY92_04596";
chr1	maker	CDS	1072805	1073193	.	+	0	transcript_id "BSY92_04596-RA"; gene_id "BSY92_04596"; gene_name "BSY92_04596";
chr1	maker	CDS	1073260	1073495	.	+	1	transcript_id "BSY92_04596-RA"; gene_id "BSY92_04596"; gene_name "BSY92_04596";
chr1	maker	CDS	1073585	1073691	.	+	2	transcript_id "BSY92_04596-RA"; gene_id "BSY92_04596"; gene_name "BSY92_04596";
chr1	maker	exon	1076843	1078018	.	+	.	transcript_id "BSY92_04597-RA"; gene_id "BSY92_04597"; gene_name "BSY92_04597";
chr1	maker	exon	1078658	1079353	.	+	.	transcript_id "BSY92_04597-RA"; gene_id "BSY92_04597"; gene_name "BSY92_04597";
chr1	maker	CDS	1076843	1078018	.	+	0	transcript_id "BSY92_04597-RA"; gene_id "BSY92_04597"; gene_name "BSY92_04597";
chr1	maker	CDS	1078658	1079353	.	+	0	transcript_id "BSY92_04597-RA"; gene_id "BSY92_04597"; gene_name "BSY92_04597";
chr1	maker	exon	1087034	1087523	.	-	.	transcript_id "BSY92_04598-RA"; gene_id "BSY92_04598"; gene_name "BSY92_04598";
chr1	maker	exon	1087613	1087785	.	-	.	transcript_id "BSY92_04598-RA"; gene_id "BSY92_04598"; gene_name "BSY92_04598";
chr1	maker	CDS	1087034	1087523	.	-	1	transcript_id "BSY92_04598-RA"; gene_id "BSY92_04598"; gene_name "BSY92_04598";
chr1	maker	CDS	1087613	1087785	.	-	0	transcript_id "BSY92_04598-RA"; gene_id "BSY92_04598"; gene_name "BSY92_04598";
chr1	maker	exon	1089374	1089617	.	+	.	transcript_id "BSY92_04599-RA"; gene_id "BSY92_04599"; gene_name "BSY92_04599";
chr1	maker	exon	1090463	1091127	.	+	.	transcript_id "BSY92_04599-RA"; gene_id "BSY92_04599"; gene_name "BSY92_04599";
chr1	maker	CDS	1089374	1089617	.	+	0	transcript_id "BSY92_04599-RA"; gene_id "BSY92_04599"; gene_name "BSY92_04599";
chr1	maker	CDS	1090463	1091127	.	+	2	transcript_id "BSY92_04599-RA"; gene_id "BSY92_04599"; gene_name "BSY92_04599";
chr1	maker	exon	1105112	1105219	.	+	.	transcript_id "BSY92_04600-RA"; gene_id "BSY92_04600"; gene_name "BSY92_04600";
chr1	maker	CDS	1105112	1105219	.	+	0	transcript_id "BSY92_04600-RA"; gene_id "BSY92_04600"; gene_name "BSY92_04600";
chr1	maker	exon	1106166	1106375	.	-	.	transcript_id "BSY92_04601-RA"; gene_id "BSY92_04601"; gene_name "BSY92_04601";
chr1	maker	exon	1106454	1106765	.	-	.	transcript_id "BSY92_04601-RA"; gene_id "BSY92_04601"; gene_name "BSY92_04601";
chr1	maker	CDS	1106166	1106375	.	-	0	transcript_id "BSY92_04601-RA"; gene_id "BSY92_04601"; gene_name "BSY92_04601";
chr1	maker	CDS	1106454	1106765	.	-	0	transcript_id "BSY92_04601-RA"; gene_id "BSY92_04601"; gene_name "BSY92_04601";
chr1	maker	exon	1122810	1122814	.	-	.	transcript_id "BSY92_04602-RA"; gene_id "BSY92_04602"; gene_name "BSY92_04602";
chr1	maker	exon	1122848	1123181	.	-	.	transcript_id "BSY92_04602-RA"; gene_id "BSY92_04602"; gene_name "BSY92_04602";
chr1	maker	CDS	1122810	1122814	.	-	2	transcript_id "BSY92_04602-RA"; gene_id "BSY92_04602"; gene_name "BSY92_04602";
chr1	maker	CDS	1122848	1123181	.	-	0	transcript_id "BSY92_04602-RA"; gene_id "BSY92_04602"; gene_name "BSY92_04602";
chr1	maker	exon	1133595	1133740	.	+	.	transcript_id "BSY92_04603-RA"; gene_id "BSY92_04603"; gene_name "BSY92_04603";
chr1	maker	exon	1133804	1133927	.	+	.	transcript_id "BSY92_04603-RA"; gene_id "BSY92_04603"; gene_name "BSY92_04603";
chr1	maker	exon	1133978	1134460	.	+	.	transcript_id "BSY92_04603-RA"; gene_id "BSY92_04603"; gene_name "BSY92_04603";
chr1	maker	CDS	1133595	1133740	.	+	0	transcript_id "BSY92_04603-RA"; gene_id "BSY92_04603"; gene_name "BSY92_04603";
chr1	maker	CDS	1133804	1133927	.	+	1	transcript_id "BSY92_04603-RA"; gene_id "BSY92_04603"; gene_name "BSY92_04603";
chr1	maker	CDS	1133978	1134460	.	+	0	transcript_id "BSY92_04603-RA"; gene_id "BSY92_04603"; gene_name "BSY92_04603";
chr1	maker	exon	1135416	1136214	.	+	.	transcript_id "BSY92_04604-RA"; gene_id "BSY92_04604"; gene_name "BSY92_04604";
chr1	maker	exon	1136339	1136593	.	+	.	transcript_id "BSY92_04604-RA"; gene_id "BSY92_04604"; gene_name "BSY92_04604";
chr1	maker	exon	1136679	1136779	.	+	.	transcript_id "BSY92_04604-RA"; gene_id "BSY92_04604"; gene_name "BSY92_04604";
chr1	maker	CDS	1135416	1136214	.	+	0	transcript_id "BSY92_04604-RA"; gene_id "BSY92_04604"; gene_name "BSY92_04604";
chr1	maker	CDS	1136339	1136593	.	+	2	transcript_id "BSY92_04604-RA"; gene_id "BSY92_04604"; gene_name "BSY92_04604";
chr1	maker	CDS	1136679	1136779	.	+	2	transcript_id "BSY92_04604-RA"; gene_id "BSY92_04604"; gene_name "BSY92_04604";
chr1	maker	exon	1165405	1165506	.	-	.	transcript_id "BSY92_04605-RA"; gene_id "BSY92_04605"; gene_name "BSY92_04605";
chr1	maker	exon	1165590	1166128	.	-	.	transcript_id "BSY92_04605-RA"; gene_id "BSY92_04605"; gene_name "BSY92_04605";
chr1	maker	exon	1166220	1166796	.	-	.	transcript_id "BSY92_04605-RA"; gene_id "BSY92_04605"; gene_name "BSY92_04605";
chr1	maker	CDS	1165405	1165506	.	-	0	transcript_id "BSY92_04605-RA"; gene_id "BSY92_04605"; gene_name "BSY92_04605";
chr1	maker	CDS	1165590	1166128	.	-	2	transcript_id "BSY92_04605-RA"; gene_id "BSY92_04605"; gene_name "BSY92_04605";
chr1	maker	CDS	1166220	1166796	.	-	0	transcript_id "BSY92_04605-RA"; gene_id "BSY92_04605"; gene_name "BSY92_04605";
chr1	maker	exon	1168381	1168844	.	+	.	transcript_id "BSY92_04606-RA"; gene_id "BSY92_04606"; gene_name "BSY92_04606";
chr1	maker	exon	1168932	1169050	.	+	.	transcript_id "BSY92_04606-RA"; gene_id "BSY92_04606"; gene_name "BSY92_04606";
chr1	maker	exon	1169115	1169188	.	+	.	transcript_id "BSY92_04606-RA"; gene_id "BSY92_04606"; gene_name "BSY92_04606";
chr1	maker	CDS	1168573	1168844	.	+	0	transcript_id "BSY92_04606-RA"; gene_id "BSY92_04606"; gene_name "BSY92_04606";
chr1	maker	CDS	1168932	1169050	.	+	1	transcript_id "BSY92_04606-RA"; gene_id "BSY92_04606"; gene_name "BSY92_04606";
chr1	maker	CDS	1169115	1169188	.	+	2	transcript_id "BSY92_04606-RA"; gene_id "BSY92_04606"; gene_name "BSY92_04606";
chr1	maker	exon	1169451	1170041	.	-	.	transcript_id "BSY92_04607-RA"; gene_id "BSY92_04607"; gene_name "BSY92_04607";
chr1	maker	CDS	1169451	1170041	.	-	0	transcript_id "BSY92_04607-RA"; gene_id "BSY92_04607"; gene_name "BSY92_04607";
chr1	maker	exon	1171587	1172085	.	-	.	transcript_id "BSY92_04608-RA"; gene_id "BSY92_04608"; gene_name "BSY92_04608";
chr1	maker	exon	1172200	1172712	.	-	.	transcript_id "BSY92_04608-RA"; gene_id "BSY92_04608"; gene_name "BSY92_04608";
chr1	maker	exon	1172796	1172853	.	-	.	transcript_id "BSY92_04608-RA"; gene_id "BSY92_04608"; gene_name "BSY92_04608";
chr1	maker	CDS	1171730	1172085	.	-	2	transcript_id "BSY92_04608-RA"; gene_id "BSY92_04608"; gene_name "BSY92_04608";
chr1	maker	CDS	1172200	1172712	.	-	2	transcript_id "BSY92_04608-RA"; gene_id "BSY92_04608"; gene_name "BSY92_04608";
chr1	maker	CDS	1172796	1172853	.	-	0	transcript_id "BSY92_04608-RA"; gene_id "BSY92_04608"; gene_name "BSY92_04608";
chr1	maker	exon	1175359	1175451	.	+	.	transcript_id "BSY92_04609-RA"; gene_id "BSY92_04609"; gene_name "BSY92_04609";
chr1	maker	exon	1175533	1175817	.	+	.	transcript_id "BSY92_04609-RA"; gene_id "BSY92_04609"; gene_name "BSY92_04609";
chr1	maker	exon	1175890	1176225	.	+	.	transcript_id "BSY92_04609-RA"; gene_id "BSY92_04609"; gene_name "BSY92_04609";
chr1	maker	exon	1176304	1176570	.	+	.	transcript_id "BSY92_04609-RA"; gene_id "BSY92_04609"; gene_name "BSY92_04609";
chr1	maker	CDS	1175359	1175451	.	+	0	transcript_id "BSY92_04609-RA"; gene_id "BSY92_04609"; gene_name "BSY92_04609";
chr1	maker	CDS	1175533	1175817	.	+	0	transcript_id "BSY92_04609-RA"; gene_id "BSY92_04609"; gene_name "BSY92_04609";
chr1	maker	CDS	1175890	1176225	.	+	0	transcript_id "BSY92_04609-RA"; gene_id "BSY92_04609"; gene_name "BSY92_04609";
chr1	maker	CDS	1176304	1176570	.	+	0	transcript_id "BSY92_04609-RA"; gene_id "BSY92_04609"; gene_name "BSY92_04609";
chr1	maker	exon	1177433	1177818	.	+	.	transcript_id "BSY92_04610-RA"; gene_id "BSY92_04610"; gene_name "BSY92_04610";
chr1	maker	exon	1177930	1178434	.	+	.	transcript_id "BSY92_04610-RA"; gene_id "BSY92_04610"; gene_name "BSY92_04610";
chr1	maker	CDS	1177433	1177818	.	+	0	transcript_id "BSY92_04610-RA"; gene_id "BSY92_04610"; gene_name "BSY92_04610";
chr1	maker	CDS	1177930	1178434	.	+	1	transcript_id "BSY92_04610-RA"; gene_id "BSY92_04610"; gene_name "BSY92_04610";
chr1	maker	exon	1180624	1180700	.	+	.	transcript_id "BSY92_04611-RA"; gene_id "BSY92_04611"; gene_name "BSY92_04611";
chr1	maker	exon	1181045	1181104	.	+	.	transcript_id "BSY92_04611-RA"; gene_id "BSY92_04611"; gene_name "BSY92_04611";
chr1	maker	exon	1181302	1181413	.	+	.	transcript_id "BSY92_04611-RA"; gene_id "BSY92_04611"; gene_name "BSY92_04611";
chr1	maker	CDS	1180624	1180700	.	+	0	transcript_id "BSY92_04611-RA"; gene_id "BSY92_04611"; gene_name "BSY92_04611";
chr1	maker	CDS	1181045	1181104	.	+	1	transcript_id "BSY92_04611-RA"; gene_id "BSY92_04611"; gene_name "BSY92_04611";
chr1	maker	CDS	1181302	1181413	.	+	1	transcript_id "BSY92_04611-RA"; gene_id "BSY92_04611"; gene_name "BSY92_04611";
chr1	maker	exon	1182750	1182962	.	-	.	transcript_id "BSY92_04612-RA"; gene_id "BSY92_04612"; gene_name "BSY92_04612";
chr1	maker	exon	1183012	1183245	.	-	.	transcript_id "BSY92_04612-RA"; gene_id "BSY92_04612"; gene_name "BSY92_04612";
chr1	maker	exon	1183362	1183433	.	-	.	transcript_id "BSY92_04612-RA"; gene_id "BSY92_04612"; gene_name "BSY92_04612";
chr1	maker	CDS	1182750	1182962	.	-	0	transcript_id "BSY92_04612-RA"; gene_id "BSY92_04612"; gene_name "BSY92_04612";
chr1	maker	CDS	1183012	1183245	.	-	0	transcript_id "BSY92_04612-RA"; gene_id "BSY92_04612"; gene_name "BSY92_04612";
chr1	maker	CDS	1183362	1183433	.	-	0	transcript_id "BSY92_04612-RA"; gene_id "BSY92_04612"; gene_name "BSY92_04612";
chr1	maker	exon	1185896	1186804	.	-	.	transcript_id "BSY92_04613-RA"; gene_id "BSY92_04613"; gene_name "BSY92_04613";
chr1	maker	CDS	1185896	1186804	.	-	0	transcript_id "BSY92_04613-RA"; gene_id "BSY92_04613"; gene_name "BSY92_04613";
chr1	maker	exon	1188207	1189217	.	-	.	transcript_id "BSY92_04614-RA"; gene_id "BSY92_04614"; gene_name "BSY92_04614";
chr1	maker	exon	1189277	1189396	.	-	.	transcript_id "BSY92_04614-RA"; gene_id "BSY92_04614"; gene_name "BSY92_04614";
chr1	maker	CDS	1188207	1189217	.	-	0	transcript_id "BSY92_04614-RA"; gene_id "BSY92_04614"; gene_name "BSY92_04614";
chr1	maker	CDS	1189277	1189396	.	-	0	transcript_id "BSY92_04614-RA"; gene_id "BSY92_04614"; gene_name "BSY92_04614";
chr1	maker	exon	1190862	1191367	.	+	.	transcript_id "BSY92_04615-RA"; gene_id "BSY92_04615"; gene_name "BSY92_04615";
chr1	maker	exon	1191436	1191773	.	+	.	transcript_id "BSY92_04615-RA"; gene_id "BSY92_04615"; gene_name "BSY92_04615";
chr1	maker	exon	1191839	1193031	.	+	.	transcript_id "BSY92_04615-RA"; gene_id "BSY92_04615"; gene_name "BSY92_04615";
chr1	maker	CDS	1191012	1191367	.	+	0	transcript_id "BSY92_04615-RA"; gene_id "BSY92_04615"; gene_name "BSY92_04615";
chr1	maker	CDS	1191436	1191773	.	+	1	transcript_id "BSY92_04615-RA"; gene_id "BSY92_04615"; gene_name "BSY92_04615";
chr1	maker	CDS	1191839	1193031	.	+	2	transcript_id "BSY92_04615-RA"; gene_id "BSY92_04615"; gene_name "BSY92_04615";
chr1	maker	exon	1193617	1193979	.	-	.	transcript_id "BSY92_04616-RA"; gene_id "BSY92_04616"; gene_name "BSY92_04616";
chr1	maker	exon	1194076	1195242	.	-	.	transcript_id "BSY92_04616-RA"; gene_id "BSY92_04616"; gene_name "BSY92_04616";
chr1	maker	exon	1195361	1195462	.	-	.	transcript_id "BSY92_04616-RA"; gene_id "BSY92_04616"; gene_name "BSY92_04616";
chr1	maker	CDS	1193617	1193979	.	-	0	transcript_id "BSY92_04616-RA"; gene_id "BSY92_04616"; gene_name "BSY92_04616";
chr1	maker	CDS	1194076	1195242	.	-	0	transcript_id "BSY92_04616-RA"; gene_id "BSY92_04616"; gene_name "BSY92_04616";
chr1	maker	CDS	1195361	1195462	.	-	0	transcript_id "BSY92_04616-RA"; gene_id "BSY92_04616"; gene_name "BSY92_04616";
chr1	maker	exon	1197391	1197529	.	-	.	transcript_id "BSY92_04617-RA"; gene_id "BSY92_04617"; gene_name "BSY92_04617";
chr1	maker	exon	1197612	1199158	.	-	.	transcript_id "BSY92_04617-RA"; gene_id "BSY92_04617"; gene_name "BSY92_04617";
chr1	maker	CDS	1197391	1197529	.	-	1	transcript_id "BSY92_04617-RA"; gene_id "BSY92_04617"; gene_name "BSY92_04617";
chr1	maker	CDS	1197612	1199158	.	-	0	transcript_id "BSY92_04617-RA"; gene_id "BSY92_04617"; gene_name "BSY92_04617";
chr1	maker	exon	1200619	1201338	.	+	.	transcript_id "BSY92_04618-RA"; gene_id "BSY92_04618"; gene_name "BSY92_04618";
chr1	maker	CDS	1200619	1201338	.	+	0	transcript_id "BSY92_04618-RA"; gene_id "BSY92_04618"; gene_name "BSY92_04618";
chr1	maker	exon	1201508	1201808	.	-	.	transcript_id "BSY92_04619-RA"; gene_id "BSY92_04619"; gene_name "BSY92_04619";
chr1	maker	exon	1201863	1202074	.	-	.	transcript_id "BSY92_04619-RA"; gene_id "BSY92_04619"; gene_name "BSY92_04619";
chr1	maker	CDS	1201508	1201808	.	-	1	transcript_id "BSY92_04619-RA"; gene_id "BSY92_04619"; gene_name "BSY92_04619";
chr1	maker	CDS	1201863	1202074	.	-	0	transcript_id "BSY92_04619-RA"; gene_id "BSY92_04619"; gene_name "BSY92_04619";
chr1	maker	exon	1203289	1203709	.	-	.	transcript_id "BSY92_04620-RA"; gene_id "BSY92_04620"; gene_name "BSY92_04620";
chr1	maker	exon	1203801	1203831	.	-	.	transcript_id "BSY92_04620-RA"; gene_id "BSY92_04620"; gene_name "BSY92_04620";
chr1	maker	exon	1203931	1203995	.	-	.	transcript_id "BSY92_04620-RA"; gene_id "BSY92_04620"; gene_name "BSY92_04620";
chr1	maker	exon	1204115	1204167	.	-	.	transcript_id "BSY92_04620-RA"; gene_id "BSY92_04620"; gene_name "BSY92_04620";
chr1	maker	CDS	1203430	1203709	.	-	1	transcript_id "BSY92_04620-RA"; gene_id "BSY92_04620"; gene_name "BSY92_04620";
chr1	maker	CDS	1203801	1203831	.	-	2	transcript_id "BSY92_04620-RA"; gene_id "BSY92_04620"; gene_name "BSY92_04620";
chr1	maker	CDS	1203931	1203995	.	-	1	transcript_id "BSY92_04620-RA"; gene_id "BSY92_04620"; gene_name "BSY92_04620";
chr1	maker	CDS	1204115	1204167	.	-	0	transcript_id "BSY92_04620-RA"; gene_id "BSY92_04620"; gene_name "BSY92_04620";
chr1	maker	exon	1204219	1204232	.	-	.	transcript_id "BSY92_04621-RA"; gene_id "BSY92_04621"; gene_name "BSY92_04621";
chr1	maker	exon	1204456	1204999	.	-	.	transcript_id "BSY92_04621-RA"; gene_id "BSY92_04621"; gene_name "BSY92_04621";
chr1	maker	CDS	1204219	1204232	.	-	2	transcript_id "BSY92_04621-RA"; gene_id "BSY92_04621"; gene_name "BSY92_04621";
chr1	maker	CDS	1204456	1204999	.	-	0	transcript_id "BSY92_04621-RA"; gene_id "BSY92_04621"; gene_name "BSY92_04621";
chr1	maker	exon	1209049	1209444	.	-	.	transcript_id "BSY92_04622-RA"; gene_id "BSY92_04622"; gene_name "BSY92_04622";
chr1	maker	CDS	1209049	1209444	.	-	0	transcript_id "BSY92_04622-RA"; gene_id "BSY92_04622"; gene_name "BSY92_04622";
chr1	maker	exon	1210558	1210565	.	-	.	transcript_id "BSY92_04623-RA"; gene_id "BSY92_04623"; gene_name "BSY92_04623";
chr1	maker	exon	1210946	1211225	.	-	.	transcript_id "BSY92_04623-RA"; gene_id "BSY92_04623"; gene_name "BSY92_04623";
chr1	maker	exon	1211251	1211456	.	-	.	transcript_id "BSY92_04623-RA"; gene_id "BSY92_04623"; gene_name "BSY92_04623";
chr1	maker	exon	1211763	1211769	.	-	.	transcript_id "BSY92_04623-RA"; gene_id "BSY92_04623"; gene_name "BSY92_04623";
chr1	maker	CDS	1210558	1210565	.	-	2	transcript_id "BSY92_04623-RA"; gene_id "BSY92_04623"; gene_name "BSY92_04623";
chr1	maker	CDS	1210946	1211225	.	-	0	transcript_id "BSY92_04623-RA"; gene_id "BSY92_04623"; gene_name "BSY92_04623";
chr1	maker	CDS	1211251	1211456	.	-	2	transcript_id "BSY92_04623-RA"; gene_id "BSY92_04623"; gene_name "BSY92_04623";
chr1	maker	CDS	1211763	1211769	.	-	0	transcript_id "BSY92_04623-RA"; gene_id "BSY92_04623"; gene_name "BSY92_04623";
chr1	maker	exon	1212728	1213116	.	+	.	transcript_id "BSY92_04624-RA"; gene_id "BSY92_04624"; gene_name "BSY92_04624";
chr1	maker	exon	1213192	1214314	.	+	.	transcript_id "BSY92_04624-RA"; gene_id "BSY92_04624"; gene_name "BSY92_04624";
chr1	maker	CDS	1212728	1213116	.	+	0	transcript_id "BSY92_04624-RA"; gene_id "BSY92_04624"; gene_name "BSY92_04624";
chr1	maker	CDS	1213192	1214314	.	+	1	transcript_id "BSY92_04624-RA"; gene_id "BSY92_04624"; gene_name "BSY92_04624";
chr1	maker	exon	1215050	1216633	.	+	.	transcript_id "BSY92_04625-RA"; gene_id "BSY92_04625"; gene_name "BSY92_04625";
chr1	maker	CDS	1215050	1216633	.	+	0	transcript_id "BSY92_04625-RA"; gene_id "BSY92_04625"; gene_name "BSY92_04625";
chr1	maker	exon	1225498	1226424	.	+	.	transcript_id "BSY92_04626-RA"; gene_id "BSY92_04626"; gene_name "BSY92_04626";
chr1	maker	CDS	1225498	1226424	.	+	0	transcript_id "BSY92_04626-RA"; gene_id "BSY92_04626"; gene_name "BSY92_04626";
chr1	maker	exon	1228470	1228820	.	-	.	transcript_id "BSY92_04627-RA"; gene_id "BSY92_04627"; gene_name "BSY92_04627";
chr1	maker	CDS	1228470	1228820	.	-	0	transcript_id "BSY92_04627-RA"; gene_id "BSY92_04627"; gene_name "BSY92_04627";
chr1	maker	exon	1231928	1238506	.	-	.	transcript_id "BSY92_04628-RA"; gene_id "BSY92_04628"; gene_name "BSY92_04628";
chr1	maker	exon	1238561	1238963	.	-	.	transcript_id "BSY92_04628-RA"; gene_id "BSY92_04628"; gene_name "BSY92_04628";
chr1	maker	exon	1239063	1239390	.	-	.	transcript_id "BSY92_04628-RA"; gene_id "BSY92_04628"; gene_name "BSY92_04628";
chr1	maker	exon	1239445	1239562	.	-	.	transcript_id "BSY92_04628-RA"; gene_id "BSY92_04628"; gene_name "BSY92_04628";
chr1	maker	CDS	1231928	1238506	.	-	0	transcript_id "BSY92_04628-RA"; gene_id "BSY92_04628"; gene_name "BSY92_04628";
chr1	maker	CDS	1238561	1238963	.	-	1	transcript_id "BSY92_04628-RA"; gene_id "BSY92_04628"; gene_name "BSY92_04628";
chr1	maker	CDS	1239063	1239390	.	-	2	transcript_id "BSY92_04628-RA"; gene_id "BSY92_04628"; gene_name "BSY92_04628";
chr1	maker	CDS	1239445	1239562	.	-	0	transcript_id "BSY92_04628-RA"; gene_id "BSY92_04628"; gene_name "BSY92_04628";
chr1	maker	exon	1243478	1244192	.	+	.	transcript_id "BSY92_04629-RA"; gene_id "BSY92_04629"; gene_name "BSY92_04629";
chr1	maker	exon	1244265	1244461	.	+	.	transcript_id "BSY92_04629-RA"; gene_id "BSY92_04629"; gene_name "BSY92_04629";
chr1	maker	CDS	1243478	1244192	.	+	0	transcript_id "BSY92_04629-RA"; gene_id "BSY92_04629"; gene_name "BSY92_04629";
chr1	maker	CDS	1244265	1244461	.	+	2	transcript_id "BSY92_04629-RA"; gene_id "BSY92_04629"; gene_name "BSY92_04629";
chr1	maker	exon	1245155	1245724	.	-	.	transcript_id "BSY92_04630-RA"; gene_id "BSY92_04630"; gene_name "BSY92_04630";
chr1	maker	exon	1245826	1245897	.	-	.	transcript_id "BSY92_04630-RA"; gene_id "BSY92_04630"; gene_name "BSY92_04630";
chr1	maker	exon	1245991	1246557	.	-	.	transcript_id "BSY92_04630-RA"; gene_id "BSY92_04630"; gene_name "BSY92_04630";
chr1	maker	exon	1246618	1246644	.	-	.	transcript_id "BSY92_04630-RA"; gene_id "BSY92_04630"; gene_name "BSY92_04630";
chr1	maker	CDS	1245155	1245724	.	-	0	transcript_id "BSY92_04630-RA"; gene_id "BSY92_04630"; gene_name "BSY92_04630";
chr1	maker	CDS	1245826	1245897	.	-	0	transcript_id "BSY92_04630-RA"; gene_id "BSY92_04630"; gene_name "BSY92_04630";
chr1	maker	CDS	1245991	1246557	.	-	0	transcript_id "BSY92_04630-RA"; gene_id "BSY92_04630"; gene_name "BSY92_04630";
chr1	maker	CDS	1246618	1246644	.	-	0	transcript_id "BSY92_04630-RA"; gene_id "BSY92_04630"; gene_name "BSY92_04630";
chr1	maker	exon	1249596	1250470	.	-	.	transcript_id "BSY92_04631-RA"; gene_id "BSY92_04631"; gene_name "BSY92_04631";
chr1	maker	exon	1250539	1250647	.	-	.	transcript_id "BSY92_04631-RA"; gene_id "BSY92_04631"; gene_name "BSY92_04631";
chr1	maker	CDS	1249596	1250470	.	-	2	transcript_id "BSY92_04631-RA"; gene_id "BSY92_04631"; gene_name "BSY92_04631";
chr1	maker	CDS	1250539	1250647	.	-	0	transcript_id "BSY92_04631-RA"; gene_id "BSY92_04631"; gene_name "BSY92_04631";
chr1	maker	exon	1252636	1253411	.	+	.	transcript_id "BSY92_04632-RA"; gene_id "BSY92_04632"; gene_name "BSY92_04632";
chr1	maker	exon	1253486	1253652	.	+	.	transcript_id "BSY92_04632-RA"; gene_id "BSY92_04632"; gene_name "BSY92_04632";
chr1	maker	exon	1253728	1253936	.	+	.	transcript_id "BSY92_04632-RA"; gene_id "BSY92_04632"; gene_name "BSY92_04632";
chr1	maker	exon	1254003	1254548	.	+	.	transcript_id "BSY92_04632-RA"; gene_id "BSY92_04632"; gene_name "BSY92_04632";
chr1	maker	CDS	1252636	1253411	.	+	0	transcript_id "BSY92_04632-RA"; gene_id "BSY92_04632"; gene_name "BSY92_04632";
chr1	maker	CDS	1253486	1253652	.	+	1	transcript_id "BSY92_04632-RA"; gene_id "BSY92_04632"; gene_name "BSY92_04632";
chr1	maker	CDS	1253728	1253936	.	+	2	transcript_id "BSY92_04632-RA"; gene_id "BSY92_04632"; gene_name "BSY92_04632";
chr1	maker	CDS	1254003	1254548	.	+	0	transcript_id "BSY92_04632-RA"; gene_id "BSY92_04632"; gene_name "BSY92_04632";
chr1	maker	exon	1258477	1262526	.	-	.	transcript_id "BSY92_04633-RA"; gene_id "BSY92_04633"; gene_name "BSY92_04633";
chr1	maker	exon	1262626	1263306	.	-	.	transcript_id "BSY92_04633-RA"; gene_id "BSY92_04633"; gene_name "BSY92_04633";
chr1	maker	exon	1263378	1263610	.	-	.	transcript_id "BSY92_04633-RA"; gene_id "BSY92_04633"; gene_name "BSY92_04633";
chr1	maker	exon	1263660	1264002	.	-	.	transcript_id "BSY92_04633-RA"; gene_id "BSY92_04633"; gene_name "BSY92_04633";
chr1	maker	CDS	1258477	1262526	.	-	0	transcript_id "BSY92_04633-RA"; gene_id "BSY92_04633"; gene_name "BSY92_04633";
chr1	maker	CDS	1262626	1263306	.	-	0	transcript_id "BSY92_04633-RA"; gene_id "BSY92_04633"; gene_name "BSY92_04633";
chr1	maker	CDS	1263378	1263610	.	-	2	transcript_id "BSY92_04633-RA"; gene_id "BSY92_04633"; gene_name "BSY92_04633";
chr1	maker	CDS	1263660	1264002	.	-	0	transcript_id "BSY92_04633-RA"; gene_id "BSY92_04633"; gene_name "BSY92_04633";
chr1	maker	exon	1266129	1266306	.	+	.	transcript_id "BSY92_04634-RA"; gene_id "BSY92_04634"; gene_name "BSY92_04634";
chr1	maker	exon	1266364	1267268	.	+	.	transcript_id "BSY92_04634-RA"; gene_id "BSY92_04634"; gene_name "BSY92_04634";
chr1	maker	CDS	1266231	1266306	.	+	0	transcript_id "BSY92_04634-RA"; gene_id "BSY92_04634"; gene_name "BSY92_04634";
chr1	maker	CDS	1266364	1267268	.	+	2	transcript_id "BSY92_04634-RA"; gene_id "BSY92_04634"; gene_name "BSY92_04634";
chr1	maker	exon	1267936	1269724	.	+	.	transcript_id "BSY92_04635-RA"; gene_id "BSY92_04635"; gene_name "BSY92_04635";
chr1	maker	exon	1269832	1269944	.	+	.	transcript_id "BSY92_04635-RA"; gene_id "BSY92_04635"; gene_name "BSY92_04635";
chr1	maker	exon	1270016	1273602	.	+	.	transcript_id "BSY92_04635-RA"; gene_id "BSY92_04635"; gene_name "BSY92_04635";
chr1	maker	exon	1273668	1274490	.	+	.	transcript_id "BSY92_04635-RA"; gene_id "BSY92_04635"; gene_name "BSY92_04635";
chr1	maker	CDS	1267936	1269724	.	+	0	transcript_id "BSY92_04635-RA"; gene_id "BSY92_04635"; gene_name "BSY92_04635";
chr1	maker	CDS	1269832	1269944	.	+	2	transcript_id "BSY92_04635-RA"; gene_id "BSY92_04635"; gene_name "BSY92_04635";
chr1	maker	CDS	1270016	1273602	.	+	0	transcript_id "BSY92_04635-RA"; gene_id "BSY92_04635"; gene_name "BSY92_04635";
chr1	maker	CDS	1273668	1274490	.	+	1	transcript_id "BSY92_04635-RA"; gene_id "BSY92_04635"; gene_name "BSY92_04635";
chr1	maker	exon	1273470	1275674	.	-	.	transcript_id "BSY92_04636-RA"; gene_id "BSY92_04636"; gene_name "BSY92_04636";
chr1	maker	exon	1275830	1276692	.	-	.	transcript_id "BSY92_04636-RA"; gene_id "BSY92_04636"; gene_name "BSY92_04636";
chr1	maker	exon	1276763	1277596	.	-	.	transcript_id "BSY92_04636-RA"; gene_id "BSY92_04636"; gene_name "BSY92_04636";
chr1	maker	exon	1277700	1277936	.	-	.	transcript_id "BSY92_04636-RA"; gene_id "BSY92_04636"; gene_name "BSY92_04636";
chr1	maker	exon	1278010	1278267	.	-	.	transcript_id "BSY92_04636-RA"; gene_id "BSY92_04636"; gene_name "BSY92_04636";
chr1	maker	exon	1278337	1278388	.	-	.	transcript_id "BSY92_04636-RA"; gene_id "BSY92_04636"; gene_name "BSY92_04636";
chr1	maker	exon	1278453	1278538	.	-	.	transcript_id "BSY92_04636-RA"; gene_id "BSY92_04636"; gene_name "BSY92_04636";
chr1	maker	exon	1278607	1278999	.	-	.	transcript_id "BSY92_04636-RA"; gene_id "BSY92_04636"; gene_name "BSY92_04636";
chr1	maker	CDS	1275081	1275674	.	-	0	transcript_id "BSY92_04636-RA"; gene_id "BSY92_04636"; gene_name "BSY92_04636";
chr1	maker	CDS	1275830	1276692	.	-	2	transcript_id "BSY92_04636-RA"; gene_id "BSY92_04636"; gene_name "BSY92_04636";
chr1	maker	CDS	1276763	1277596	.	-	2	transcript_id "BSY92_04636-RA"; gene_id "BSY92_04636"; gene_name "BSY92_04636";
chr1	maker	CDS	1277700	1277936	.	-	2	transcript_id "BSY92_04636-RA"; gene_id "BSY92_04636"; gene_name "BSY92_04636";
chr1	maker	CDS	1278010	1278267	.	-	2	transcript_id "BSY92_04636-RA"; gene_id "BSY92_04636"; gene_name "BSY92_04636";
chr1	maker	CDS	1278337	1278388	.	-	0	transcript_id "BSY92_04636-RA"; gene_id "BSY92_04636"; gene_name "BSY92_04636";
chr1	maker	CDS	1278453	1278533	.	-	0	transcript_id "BSY92_04636-RA"; gene_id "BSY92_04636"; gene_name "BSY92_04636";
chr1	maker	exon	1280205	1280331	.	+	.	transcript_id "BSY92_04637-RA"; gene_id "BSY92_04637"; gene_name "BSY92_04637";
chr1	maker	exon	1280391	1280447	.	+	.	transcript_id "BSY92_04637-RA"; gene_id "BSY92_04637"; gene_name "BSY92_04637";
chr1	maker	exon	1280507	1285338	.	+	.	transcript_id "BSY92_04637-RA"; gene_id "BSY92_04637"; gene_name "BSY92_04637";
chr1	maker	CDS	1280205	1280331	.	+	0	transcript_id "BSY92_04637-RA"; gene_id "BSY92_04637"; gene_name "BSY92_04637";
chr1	maker	CDS	1280391	1280447	.	+	2	transcript_id "BSY92_04637-RA"; gene_id "BSY92_04637"; gene_name "BSY92_04637";
chr1	maker	CDS	1280507	1285338	.	+	2	transcript_id "BSY92_04637-RA"; gene_id "BSY92_04637"; gene_name "BSY92_04637";
chr1	maker	exon	1285754	1286061	.	-	.	transcript_id "BSY92_04638-RA"; gene_id "BSY92_04638"; gene_name "BSY92_04638";
chr1	maker	exon	1286132	1286193	.	-	.	transcript_id "BSY92_04638-RA"; gene_id "BSY92_04638"; gene_name "BSY92_04638";
chr1	maker	exon	1286379	1286506	.	-	.	transcript_id "BSY92_04638-RA"; gene_id "BSY92_04638"; gene_name "BSY92_04638";
chr1	maker	exon	1286677	1286755	.	-	.	transcript_id "BSY92_04638-RA"; gene_id "BSY92_04638"; gene_name "BSY92_04638";
chr1	maker	exon	1286957	1287183	.	-	.	transcript_id "BSY92_04638-RA"; gene_id "BSY92_04638"; gene_name "BSY92_04638";
chr1	maker	exon	1287259	1288223	.	-	.	transcript_id "BSY92_04638-RA"; gene_id "BSY92_04638"; gene_name "BSY92_04638";
chr1	maker	CDS	1286019	1286061	.	-	1	transcript_id "BSY92_04638-RA"; gene_id "BSY92_04638"; gene_name "BSY92_04638";
chr1	maker	CDS	1286132	1286193	.	-	0	transcript_id "BSY92_04638-RA"; gene_id "BSY92_04638"; gene_name "BSY92_04638";
chr1	maker	CDS	1286379	1286506	.	-	2	transcript_id "BSY92_04638-RA"; gene_id "BSY92_04638"; gene_name "BSY92_04638";
chr1	maker	CDS	1286677	1286755	.	-	0	transcript_id "BSY92_04638-RA"; gene_id "BSY92_04638"; gene_name "BSY92_04638";
chr1	maker	CDS	1286957	1287183	.	-	2	transcript_id "BSY92_04638-RA"; gene_id "BSY92_04638"; gene_name "BSY92_04638";
chr1	maker	CDS	1287259	1287370	.	-	0	transcript_id "BSY92_04638-RA"; gene_id "BSY92_04638"; gene_name "BSY92_04638";
chr1	maker	exon	1288484	1288873	.	+	.	transcript_id "BSY92_04639-RA"; gene_id "BSY92_04639"; gene_name "BSY92_04639";
chr1	maker	exon	1288957	1289008	.	+	.	transcript_id "BSY92_04639-RA"; gene_id "BSY92_04639"; gene_name "BSY92_04639";
chr1	maker	exon	1289096	1289111	.	+	.	transcript_id "BSY92_04639-RA"; gene_id "BSY92_04639"; gene_name "BSY92_04639";
chr1	maker	CDS	1288513	1288728	.	+	0	transcript_id "BSY92_04639-RA"; gene_id "BSY92_04639"; gene_name "BSY92_04639";
chr1	maker	exon	1289893	1290504	.	+	.	transcript_id "BSY92_04640-RA"; gene_id "BSY92_04640"; gene_name "BSY92_04640";
chr1	maker	exon	1290578	1293025	.	+	.	transcript_id "BSY92_04640-RA"; gene_id "BSY92_04640"; gene_name "BSY92_04640";
chr1	maker	CDS	1290396	1290504	.	+	0	transcript_id "BSY92_04640-RA"; gene_id "BSY92_04640"; gene_name "BSY92_04640";
chr1	maker	CDS	1290578	1291461	.	+	2	transcript_id "BSY92_04640-RA"; gene_id "BSY92_04640"; gene_name "BSY92_04640";
chr1	maker	exon	1290577	1292692	.	-	.	transcript_id "BSY92_04641-RA"; gene_id "BSY92_04641"; gene_name "BSY92_04641";
chr1	maker	exon	1292810	1293415	.	-	.	transcript_id "BSY92_04641-RA"; gene_id "BSY92_04641"; gene_name "BSY92_04641";
chr1	maker	CDS	1292076	1292692	.	-	2	transcript_id "BSY92_04641-RA"; gene_id "BSY92_04641"; gene_name "BSY92_04641";
chr1	maker	CDS	1292810	1292957	.	-	0	transcript_id "BSY92_04641-RA"; gene_id "BSY92_04641"; gene_name "BSY92_04641";
chr1	maker	exon	1296299	1296943	.	+	.	transcript_id "BSY92_04642-RA"; gene_id "BSY92_04642"; gene_name "BSY92_04642";
chr1	maker	CDS	1296299	1296943	.	+	0	transcript_id "BSY92_04642-RA"; gene_id "BSY92_04642"; gene_name "BSY92_04642";
chr1	maker	exon	1297589	1298944	.	-	.	transcript_id "BSY92_04643-RA"; gene_id "BSY92_04643"; gene_name "BSY92_04643";
chr1	maker	CDS	1297589	1298944	.	-	0	transcript_id "BSY92_04643-RA"; gene_id "BSY92_04643"; gene_name "BSY92_04643";
chr1	maker	exon	1300171	1301112	.	+	.	transcript_id "BSY92_04644-RA"; gene_id "BSY92_04644"; gene_name "BSY92_04644";
chr1	maker	exon	1301426	1301479	.	+	.	transcript_id "BSY92_04644-RA"; gene_id "BSY92_04644"; gene_name "BSY92_04644";
chr1	maker	CDS	1300171	1301112	.	+	0	transcript_id "BSY92_04644-RA"; gene_id "BSY92_04644"; gene_name "BSY92_04644";
chr1	maker	CDS	1301426	1301479	.	+	0	transcript_id "BSY92_04644-RA"; gene_id "BSY92_04644"; gene_name "BSY92_04644";
chr1	maker	exon	1303387	1304124	.	-	.	transcript_id "BSY92_04645-RA"; gene_id "BSY92_04645"; gene_name "BSY92_04645";
chr1	maker	exon	1304213	1304345	.	-	.	transcript_id "BSY92_04645-RA"; gene_id "BSY92_04645"; gene_name "BSY92_04645";
chr1	maker	exon	1304407	1304528	.	-	.	transcript_id "BSY92_04645-RA"; gene_id "BSY92_04645"; gene_name "BSY92_04645";
chr1	maker	CDS	1303387	1304124	.	-	0	transcript_id "BSY92_04645-RA"; gene_id "BSY92_04645"; gene_name "BSY92_04645";
chr1	maker	CDS	1304213	1304345	.	-	1	transcript_id "BSY92_04645-RA"; gene_id "BSY92_04645"; gene_name "BSY92_04645";
chr1	maker	CDS	1304407	1304528	.	-	0	transcript_id "BSY92_04645-RA"; gene_id "BSY92_04645"; gene_name "BSY92_04645";
chr1	maker	exon	1305816	1305898	.	-	.	transcript_id "BSY92_04646-RA"; gene_id "BSY92_04646"; gene_name "BSY92_04646";
chr1	maker	exon	1306004	1306089	.	-	.	transcript_id "BSY92_04646-RA"; gene_id "BSY92_04646"; gene_name "BSY92_04646";
chr1	maker	exon	1306168	1306184	.	-	.	transcript_id "BSY92_04646-RA"; gene_id "BSY92_04646"; gene_name "BSY92_04646";
chr1	maker	CDS	1305816	1305898	.	-	2	transcript_id "BSY92_04646-RA"; gene_id "BSY92_04646"; gene_name "BSY92_04646";
chr1	maker	CDS	1306004	1306089	.	-	1	transcript_id "BSY92_04646-RA"; gene_id "BSY92_04646"; gene_name "BSY92_04646";
chr1	maker	CDS	1306168	1306184	.	-	0	transcript_id "BSY92_04646-RA"; gene_id "BSY92_04646"; gene_name "BSY92_04646";
chr1	maker	exon	1308580	1310562	.	+	.	transcript_id "BSY92_04647-RA"; gene_id "BSY92_04647"; gene_name "BSY92_04647";
chr1	maker	CDS	1308580	1310562	.	+	0	transcript_id "BSY92_04647-RA"; gene_id "BSY92_04647"; gene_name "BSY92_04647";
chr1	maker	exon	1311950	1312183	.	+	.	transcript_id "BSY92_04648-RA"; gene_id "BSY92_04648"; gene_name "BSY92_04648";
chr1	maker	CDS	1311950	1312183	.	+	0	transcript_id "BSY92_04648-RA"; gene_id "BSY92_04648"; gene_name "BSY92_04648";
chr1	maker	exon	1312636	1314033	.	+	.	transcript_id "BSY92_04649-RA"; gene_id "BSY92_04649"; gene_name "BSY92_04649";
chr1	maker	exon	1314148	1315433	.	+	.	transcript_id "BSY92_04649-RA"; gene_id "BSY92_04649"; gene_name "BSY92_04649";
chr1	maker	CDS	1313016	1314033	.	+	0	transcript_id "BSY92_04649-RA"; gene_id "BSY92_04649"; gene_name "BSY92_04649";
chr1	maker	CDS	1314148	1314728	.	+	2	transcript_id "BSY92_04649-RA"; gene_id "BSY92_04649"; gene_name "BSY92_04649";
chr1	maker	exon	1315068	1315988	.	-	.	transcript_id "BSY92_04650-RA"; gene_id "BSY92_04650"; gene_name "BSY92_04650";
chr1	maker	CDS	1315068	1315988	.	-	0	transcript_id "BSY92_04650-RA"; gene_id "BSY92_04650"; gene_name "BSY92_04650";
chr1	maker	exon	1320312	1320816	.	+	.	transcript_id "BSY92_04651-RA"; gene_id "BSY92_04651"; gene_name "BSY92_04651";
chr1	maker	exon	1320897	1321815	.	+	.	transcript_id "BSY92_04651-RA"; gene_id "BSY92_04651"; gene_name "BSY92_04651";
chr1	maker	exon	1321884	1322564	.	+	.	transcript_id "BSY92_04651-RA"; gene_id "BSY92_04651"; gene_name "BSY92_04651";
chr1	maker	CDS	1320727	1320816	.	+	0	transcript_id "BSY92_04651-RA"; gene_id "BSY92_04651"; gene_name "BSY92_04651";
chr1	maker	CDS	1320897	1321815	.	+	0	transcript_id "BSY92_04651-RA"; gene_id "BSY92_04651"; gene_name "BSY92_04651";
chr1	maker	CDS	1321884	1322350	.	+	2	transcript_id "BSY92_04651-RA"; gene_id "BSY92_04651"; gene_name "BSY92_04651";
chr1	maker	exon	1323451	1323684	.	+	.	transcript_id "BSY92_04652-RA"; gene_id "BSY92_04652"; gene_name "BSY92_04652";
chr1	maker	CDS	1323451	1323684	.	+	0	transcript_id "BSY92_04652-RA"; gene_id "BSY92_04652"; gene_name "BSY92_04652";
chr1	maker	exon	1324671	1324855	.	-	.	transcript_id "BSY92_04653-RA"; gene_id "BSY92_04653"; gene_name "BSY92_04653";
chr1	maker	exon	1325590	1327353	.	-	.	transcript_id "BSY92_04653-RA"; gene_id "BSY92_04653"; gene_name "BSY92_04653";
chr1	maker	exon	1327407	1327662	.	-	.	transcript_id "BSY92_04653-RA"; gene_id "BSY92_04653"; gene_name "BSY92_04653";
chr1	maker	CDS	1324671	1324855	.	-	2	transcript_id "BSY92_04653-RA"; gene_id "BSY92_04653"; gene_name "BSY92_04653";
chr1	maker	CDS	1325590	1326619	.	-	0	transcript_id "BSY92_04653-RA"; gene_id "BSY92_04653"; gene_name "BSY92_04653";
chr1	maker	exon	1329575	1330884	.	-	.	transcript_id "BSY92_04654-RA"; gene_id "BSY92_04654"; gene_name "BSY92_04654";
chr1	maker	exon	1330945	1339113	.	-	.	transcript_id "BSY92_04654-RA"; gene_id "BSY92_04654"; gene_name "BSY92_04654";
chr1	maker	exon	1339174	1339582	.	-	.	transcript_id "BSY92_04654-RA"; gene_id "BSY92_04654"; gene_name "BSY92_04654";
chr1	maker	CDS	1329575	1330884	.	-	2	transcript_id "BSY92_04654-RA"; gene_id "BSY92_04654"; gene_name "BSY92_04654";
chr1	maker	CDS	1330945	1339113	.	-	2	transcript_id "BSY92_04654-RA"; gene_id "BSY92_04654"; gene_name "BSY92_04654";
chr1	maker	CDS	1339174	1339582	.	-	0	transcript_id "BSY92_04654-RA"; gene_id "BSY92_04654"; gene_name "BSY92_04654";
chr1	maker	exon	1343657	1343970	.	+	.	transcript_id "BSY92_04655-RA"; gene_id "BSY92_04655"; gene_name "BSY92_04655";
chr1	maker	exon	1344074	1344272	.	+	.	transcript_id "BSY92_04655-RA"; gene_id "BSY92_04655"; gene_name "BSY92_04655";
chr1	maker	exon	1344337	1344543	.	+	.	transcript_id "BSY92_04655-RA"; gene_id "BSY92_04655"; gene_name "BSY92_04655";
chr1	maker	exon	1344692	1345825	.	+	.	transcript_id "BSY92_04655-RA"; gene_id "BSY92_04655"; gene_name "BSY92_04655";
chr1	maker	CDS	1343657	1343970	.	+	0	transcript_id "BSY92_04655-RA"; gene_id "BSY92_04655"; gene_name "BSY92_04655";
chr1	maker	CDS	1344074	1344272	.	+	1	transcript_id "BSY92_04655-RA"; gene_id "BSY92_04655"; gene_name "BSY92_04655";
chr1	maker	CDS	1344337	1344543	.	+	0	transcript_id "BSY92_04655-RA"; gene_id "BSY92_04655"; gene_name "BSY92_04655";
chr1	maker	CDS	1344692	1345825	.	+	0	transcript_id "BSY92_04655-RA"; gene_id "BSY92_04655"; gene_name "BSY92_04655";
chr1	maker	exon	1345985	1346308	.	-	.	transcript_id "BSY92_04656-RA"; gene_id "BSY92_04656"; gene_name "BSY92_04656";
chr1	maker	exon	1346400	1346552	.	-	.	transcript_id "BSY92_04656-RA"; gene_id "BSY92_04656"; gene_name "BSY92_04656";
chr1	maker	CDS	1345985	1346308	.	-	0	transcript_id "BSY92_04656-RA"; gene_id "BSY92_04656"; gene_name "BSY92_04656";
chr1	maker	CDS	1346400	1346552	.	-	0	transcript_id "BSY92_04656-RA"; gene_id "BSY92_04656"; gene_name "BSY92_04656";
chr1	maker	exon	1347920	1349302	.	-	.	transcript_id "BSY92_04657-RA"; gene_id "BSY92_04657"; gene_name "BSY92_04657";
chr1	maker	CDS	1347920	1349302	.	-	0	transcript_id "BSY92_04657-RA"; gene_id "BSY92_04657"; gene_name "BSY92_04657";
chr1	maker	exon	1350955	1350984	.	+	.	transcript_id "BSY92_04658-RA"; gene_id "BSY92_04658"; gene_name "BSY92_04658";
chr1	maker	exon	1351361	1351606	.	+	.	transcript_id "BSY92_04658-RA"; gene_id "BSY92_04658"; gene_name "BSY92_04658";
chr1	maker	CDS	1350955	1350984	.	+	0	transcript_id "BSY92_04658-RA"; gene_id "BSY92_04658"; gene_name "BSY92_04658";
chr1	maker	CDS	1351361	1351606	.	+	0	transcript_id "BSY92_04658-RA"; gene_id "BSY92_04658"; gene_name "BSY92_04658";
chr1	maker	exon	1353100	1353219	.	+	.	transcript_id "BSY92_04659-RA"; gene_id "BSY92_04659"; gene_name "BSY92_04659";
chr1	maker	exon	1353309	1353597	.	+	.	transcript_id "BSY92_04659-RA"; gene_id "BSY92_04659"; gene_name "BSY92_04659";
chr1	maker	exon	1353651	1353682	.	+	.	transcript_id "BSY92_04659-RA"; gene_id "BSY92_04659"; gene_name "BSY92_04659";
chr1	maker	exon	1353755	1355197	.	+	.	transcript_id "BSY92_04659-RA"; gene_id "BSY92_04659"; gene_name "BSY92_04659";
chr1	maker	CDS	1353100	1353219	.	+	0	transcript_id "BSY92_04659-RA"; gene_id "BSY92_04659"; gene_name "BSY92_04659";
chr1	maker	CDS	1353309	1353597	.	+	0	transcript_id "BSY92_04659-RA"; gene_id "BSY92_04659"; gene_name "BSY92_04659";
chr1	maker	CDS	1353651	1353682	.	+	2	transcript_id "BSY92_04659-RA"; gene_id "BSY92_04659"; gene_name "BSY92_04659";
chr1	maker	CDS	1353755	1355197	.	+	0	transcript_id "BSY92_04659-RA"; gene_id "BSY92_04659"; gene_name "BSY92_04659";
chr1	maker	exon	1353754	1356039	.	-	.	transcript_id "BSY92_04660-RA"; gene_id "BSY92_04660"; gene_name "BSY92_04660";
chr1	maker	exon	1356123	1356391	.	-	.	transcript_id "BSY92_04660-RA"; gene_id "BSY92_04660"; gene_name "BSY92_04660";
chr1	maker	CDS	1355392	1356039	.	-	0	transcript_id "BSY92_04660-RA"; gene_id "BSY92_04660"; gene_name "BSY92_04660";
chr1	maker	CDS	1356123	1356302	.	-	0	transcript_id "BSY92_04660-RA"; gene_id "BSY92_04660"; gene_name "BSY92_04660";
chr1	maker	exon	1357405	1357833	.	-	.	transcript_id "BSY92_04661-RA"; gene_id "BSY92_04661"; gene_name "BSY92_04661";
chr1	maker	CDS	1357405	1357833	.	-	0	transcript_id "BSY92_04661-RA"; gene_id "BSY92_04661"; gene_name "BSY92_04661";
chr1	maker	exon	1359839	1360034	.	+	.	transcript_id "BSY92_04662-RA"; gene_id "BSY92_04662"; gene_name "BSY92_04662";
chr1	maker	exon	1360167	1360222	.	+	.	transcript_id "BSY92_04662-RA"; gene_id "BSY92_04662"; gene_name "BSY92_04662";
chr1	maker	CDS	1359839	1360034	.	+	0	transcript_id "BSY92_04662-RA"; gene_id "BSY92_04662"; gene_name "BSY92_04662";
chr1	maker	CDS	1360167	1360222	.	+	2	transcript_id "BSY92_04662-RA"; gene_id "BSY92_04662"; gene_name "BSY92_04662";
chr1	maker	exon	1361407	1362234	.	-	.	transcript_id "BSY92_04663-RA"; gene_id "BSY92_04663"; gene_name "BSY92_04663";
chr1	maker	CDS	1361407	1362234	.	-	0	transcript_id "BSY92_04663-RA"; gene_id "BSY92_04663"; gene_name "BSY92_04663";
chr1	maker	exon	1362900	1364318	.	-	.	transcript_id "BSY92_04664-RA"; gene_id "BSY92_04664"; gene_name "BSY92_04664";
chr1	maker	CDS	1362900	1364318	.	-	0	transcript_id "BSY92_04664-RA"; gene_id "BSY92_04664"; gene_name "BSY92_04664";
chr1	maker	exon	1366331	1366488	.	+	.	transcript_id "BSY92_04665-RA"; gene_id "BSY92_04665"; gene_name "BSY92_04665";
chr1	maker	exon	1366747	1366891	.	+	.	transcript_id "BSY92_04665-RA"; gene_id "BSY92_04665"; gene_name "BSY92_04665";
chr1	maker	CDS	1366331	1366488	.	+	0	transcript_id "BSY92_04665-RA"; gene_id "BSY92_04665"; gene_name "BSY92_04665";
chr1	maker	CDS	1366747	1366891	.	+	1	transcript_id "BSY92_04665-RA"; gene_id "BSY92_04665"; gene_name "BSY92_04665";
chr1	maker	exon	1367456	1367852	.	+	.	transcript_id "BSY92_04666-RA"; gene_id "BSY92_04666"; gene_name "BSY92_04666";
chr1	maker	exon	1367939	1368999	.	+	.	transcript_id "BSY92_04666-RA"; gene_id "BSY92_04666"; gene_name "BSY92_04666";
chr1	maker	CDS	1367456	1367852	.	+	0	transcript_id "BSY92_04666-RA"; gene_id "BSY92_04666"; gene_name "BSY92_04666";
chr1	maker	CDS	1367939	1368606	.	+	2	transcript_id "BSY92_04666-RA"; gene_id "BSY92_04666"; gene_name "BSY92_04666";
chr1	maker	exon	1369044	1369230	.	+	.	transcript_id "BSY92_04667-RA"; gene_id "BSY92_04667"; gene_name "BSY92_04667";
chr1	maker	exon	1369330	1370114	.	+	.	transcript_id "BSY92_04667-RA"; gene_id "BSY92_04667"; gene_name "BSY92_04667";
chr1	maker	CDS	1369188	1369230	.	+	0	transcript_id "BSY92_04667-RA"; gene_id "BSY92_04667"; gene_name "BSY92_04667";
chr1	maker	CDS	1369330	1369997	.	+	2	transcript_id "BSY92_04667-RA"; gene_id "BSY92_04667"; gene_name "BSY92_04667";
chr1	maker	exon	1370120	1371268	.	-	.	transcript_id "BSY92_04668-RA"; gene_id "BSY92_04668"; gene_name "BSY92_04668";
chr1	maker	CDS	1370120	1371268	.	-	0	transcript_id "BSY92_04668-RA"; gene_id "BSY92_04668"; gene_name "BSY92_04668";
chr1	maker	exon	1372210	1372288	.	-	.	transcript_id "BSY92_04669-RA"; gene_id "BSY92_04669"; gene_name "BSY92_04669";
chr1	maker	exon	1372464	1372672	.	-	.	transcript_id "BSY92_04669-RA"; gene_id "BSY92_04669"; gene_name "BSY92_04669";
chr1	maker	CDS	1372210	1372288	.	-	1	transcript_id "BSY92_04669-RA"; gene_id "BSY92_04669"; gene_name "BSY92_04669";
chr1	maker	CDS	1372464	1372672	.	-	0	transcript_id "BSY92_04669-RA"; gene_id "BSY92_04669"; gene_name "BSY92_04669";
chr1	maker	exon	1374939	1375046	.	+	.	transcript_id "BSY92_04670-RA"; gene_id "BSY92_04670"; gene_name "BSY92_04670";
chr1	maker	exon	1375147	1375355	.	+	.	transcript_id "BSY92_04670-RA"; gene_id "BSY92_04670"; gene_name "BSY92_04670";
chr1	maker	exon	1375435	1375822	.	+	.	transcript_id "BSY92_04670-RA"; gene_id "BSY92_04670"; gene_name "BSY92_04670";
chr1	maker	CDS	1374939	1375046	.	+	0	transcript_id "BSY92_04670-RA"; gene_id "BSY92_04670"; gene_name "BSY92_04670";
chr1	maker	CDS	1375147	1375355	.	+	0	transcript_id "BSY92_04670-RA"; gene_id "BSY92_04670"; gene_name "BSY92_04670";
chr1	maker	CDS	1375435	1375822	.	+	1	transcript_id "BSY92_04670-RA"; gene_id "BSY92_04670"; gene_name "BSY92_04670";
chr1	maker	exon	1376544	1376891	.	-	.	transcript_id "BSY92_04671-RA"; gene_id "BSY92_04671"; gene_name "BSY92_04671";
chr1	maker	CDS	1376544	1376891	.	-	0	transcript_id "BSY92_04671-RA"; gene_id "BSY92_04671"; gene_name "BSY92_04671";
chr1	maker	exon	1378710	1378969	.	+	.	transcript_id "BSY92_04672-RA"; gene_id "BSY92_04672"; gene_name "BSY92_04672";
chr1	maker	exon	1379044	1380901	.	+	.	transcript_id "BSY92_04672-RA"; gene_id "BSY92_04672"; gene_name "BSY92_04672";
chr1	maker	CDS	1378868	1378969	.	+	0	transcript_id "BSY92_04672-RA"; gene_id "BSY92_04672"; gene_name "BSY92_04672";
chr1	maker	CDS	1379044	1380732	.	+	0	transcript_id "BSY92_04672-RA"; gene_id "BSY92_04672"; gene_name "BSY92_04672";
chr1	maker	exon	1382354	1382633	.	+	.	transcript_id "BSY92_04673-RA"; gene_id "BSY92_04673"; gene_name "BSY92_04673";
chr1	maker	exon	1382710	1382924	.	+	.	transcript_id "BSY92_04673-RA"; gene_id "BSY92_04673"; gene_name "BSY92_04673";
chr1	maker	CDS	1382354	1382633	.	+	0	transcript_id "BSY92_04673-RA"; gene_id "BSY92_04673"; gene_name "BSY92_04673";
chr1	maker	CDS	1382710	1382924	.	+	2	transcript_id "BSY92_04673-RA"; gene_id "BSY92_04673"; gene_name "BSY92_04673";
chr1	maker	exon	1383113	1384069	.	-	.	transcript_id "BSY92_04674-RA"; gene_id "BSY92_04674"; gene_name "BSY92_04674";
chr1	maker	exon	1384128	1384908	.	-	.	transcript_id "BSY92_04674-RA"; gene_id "BSY92_04674"; gene_name "BSY92_04674";
chr1	maker	CDS	1383372	1384069	.	-	2	transcript_id "BSY92_04674-RA"; gene_id "BSY92_04674"; gene_name "BSY92_04674";
chr1	maker	CDS	1384128	1384833	.	-	0	transcript_id "BSY92_04674-RA"; gene_id "BSY92_04674"; gene_name "BSY92_04674";
chr1	maker	exon	1386362	1386504	.	-	.	transcript_id "BSY92_04675-RA"; gene_id "BSY92_04675"; gene_name "BSY92_04675";
chr1	maker	exon	1386572	1386590	.	-	.	transcript_id "BSY92_04675-RA"; gene_id "BSY92_04675"; gene_name "BSY92_04675";
chr1	maker	CDS	1386362	1386504	.	-	2	transcript_id "BSY92_04675-RA"; gene_id "BSY92_04675"; gene_name "BSY92_04675";
chr1	maker	CDS	1386572	1386590	.	-	0	transcript_id "BSY92_04675-RA"; gene_id "BSY92_04675"; gene_name "BSY92_04675";
chr1	maker	exon	1387429	1387873	.	+	.	transcript_id "BSY92_04676-RA"; gene_id "BSY92_04676"; gene_name "BSY92_04676";
chr1	maker	exon	1387958	1388060	.	+	.	transcript_id "BSY92_04676-RA"; gene_id "BSY92_04676"; gene_name "BSY92_04676";
chr1	maker	exon	1388138	1388206	.	+	.	transcript_id "BSY92_04676-RA"; gene_id "BSY92_04676"; gene_name "BSY92_04676";
chr1	maker	exon	1388293	1388895	.	+	.	transcript_id "BSY92_04676-RA"; gene_id "BSY92_04676"; gene_name "BSY92_04676";
chr1	maker	exon	1388984	1389656	.	+	.	transcript_id "BSY92_04676-RA"; gene_id "BSY92_04676"; gene_name "BSY92_04676";
chr1	maker	CDS	1387481	1387873	.	+	0	transcript_id "BSY92_04676-RA"; gene_id "BSY92_04676"; gene_name "BSY92_04676";
chr1	maker	CDS	1387958	1388060	.	+	0	transcript_id "BSY92_04676-RA"; gene_id "BSY92_04676"; gene_name "BSY92_04676";
chr1	maker	CDS	1388138	1388206	.	+	2	transcript_id "BSY92_04676-RA"; gene_id "BSY92_04676"; gene_name "BSY92_04676";
chr1	maker	CDS	1388293	1388895	.	+	2	transcript_id "BSY92_04676-RA"; gene_id "BSY92_04676"; gene_name "BSY92_04676";
chr1	maker	CDS	1388984	1389435	.	+	2	transcript_id "BSY92_04676-RA"; gene_id "BSY92_04676"; gene_name "BSY92_04676";
chr1	maker	exon	1390013	1390468	.	-	.	transcript_id "BSY92_04677-RA"; gene_id "BSY92_04677"; gene_name "BSY92_04677";
chr1	maker	CDS	1390013	1390468	.	-	0	transcript_id "BSY92_04677-RA"; gene_id "BSY92_04677"; gene_name "BSY92_04677";
chr1	maker	exon	1390999	1392046	.	-	.	transcript_id "BSY92_04678-RA"; gene_id "BSY92_04678"; gene_name "BSY92_04678";
chr1	maker	exon	1392126	1392421	.	-	.	transcript_id "BSY92_04678-RA"; gene_id "BSY92_04678"; gene_name "BSY92_04678";
chr1	maker	CDS	1390999	1392046	.	-	1	transcript_id "BSY92_04678-RA"; gene_id "BSY92_04678"; gene_name "BSY92_04678";
chr1	maker	CDS	1392126	1392421	.	-	0	transcript_id "BSY92_04678-RA"; gene_id "BSY92_04678"; gene_name "BSY92_04678";
chr1	maker	exon	1393837	1394322	.	-	.	transcript_id "BSY92_04679-RA"; gene_id "BSY92_04679"; gene_name "BSY92_04679";
chr1	maker	exon	1394401	1395528	.	-	.	transcript_id "BSY92_04679-RA"; gene_id "BSY92_04679"; gene_name "BSY92_04679";
chr1	maker	CDS	1393837	1394322	.	-	0	transcript_id "BSY92_04679-RA"; gene_id "BSY92_04679"; gene_name "BSY92_04679";
chr1	maker	CDS	1394401	1395528	.	-	0	transcript_id "BSY92_04679-RA"; gene_id "BSY92_04679"; gene_name "BSY92_04679";
chr1	maker	exon	1396457	1396502	.	-	.	transcript_id "BSY92_04680-RA"; gene_id "BSY92_04680"; gene_name "BSY92_04680";
chr1	maker	exon	1396875	1397322	.	-	.	transcript_id "BSY92_04680-RA"; gene_id "BSY92_04680"; gene_name "BSY92_04680";
chr1	maker	exon	1397420	1397668	.	-	.	transcript_id "BSY92_04680-RA"; gene_id "BSY92_04680"; gene_name "BSY92_04680";
chr1	maker	exon	1397738	1397897	.	-	.	transcript_id "BSY92_04680-RA"; gene_id "BSY92_04680"; gene_name "BSY92_04680";
chr1	maker	CDS	1396457	1396502	.	-	1	transcript_id "BSY92_04680-RA"; gene_id "BSY92_04680"; gene_name "BSY92_04680";
chr1	maker	CDS	1396875	1397322	.	-	2	transcript_id "BSY92_04680-RA"; gene_id "BSY92_04680"; gene_name "BSY92_04680";
chr1	maker	CDS	1397420	1397668	.	-	2	transcript_id "BSY92_04680-RA"; gene_id "BSY92_04680"; gene_name "BSY92_04680";
chr1	maker	CDS	1397738	1397897	.	-	0	transcript_id "BSY92_04680-RA"; gene_id "BSY92_04680"; gene_name "BSY92_04680";
chr1	maker	exon	1398385	1398608	.	+	.	transcript_id "BSY92_04681-RA"; gene_id "BSY92_04681"; gene_name "BSY92_04681";
chr1	maker	exon	1398706	1400022	.	+	.	transcript_id "BSY92_04681-RA"; gene_id "BSY92_04681"; gene_name "BSY92_04681";
chr1	maker	CDS	1398498	1398608	.	+	0	transcript_id "BSY92_04681-RA"; gene_id "BSY92_04681"; gene_name "BSY92_04681";
chr1	maker	CDS	1398706	1400022	.	+	0	transcript_id "BSY92_04681-RA"; gene_id "BSY92_04681"; gene_name "BSY92_04681";
chr1	maker	exon	1400268	1400424	.	-	.	transcript_id "BSY92_04682-RA"; gene_id "BSY92_04682"; gene_name "BSY92_04682";
chr1	maker	exon	1400555	1400889	.	-	.	transcript_id "BSY92_04682-RA"; gene_id "BSY92_04682"; gene_name "BSY92_04682";
chr1	maker	exon	1401008	1401175	.	-	.	transcript_id "BSY92_04682-RA"; gene_id "BSY92_04682"; gene_name "BSY92_04682";
chr1	maker	CDS	1400268	1400424	.	-	1	transcript_id "BSY92_04682-RA"; gene_id "BSY92_04682"; gene_name "BSY92_04682";
chr1	maker	CDS	1400555	1400889	.	-	0	transcript_id "BSY92_04682-RA"; gene_id "BSY92_04682"; gene_name "BSY92_04682";
chr1	maker	CDS	1401008	1401175	.	-	0	transcript_id "BSY92_04682-RA"; gene_id "BSY92_04682"; gene_name "BSY92_04682";
chr1	maker	exon	1403351	1403522	.	-	.	transcript_id "BSY92_04683-RA"; gene_id "BSY92_04683"; gene_name "BSY92_04683";
chr1	maker	exon	1403591	1404756	.	-	.	transcript_id "BSY92_04683-RA"; gene_id "BSY92_04683"; gene_name "BSY92_04683";
chr1	maker	CDS	1403351	1403522	.	-	1	transcript_id "BSY92_04683-RA"; gene_id "BSY92_04683"; gene_name "BSY92_04683";
chr1	maker	CDS	1403591	1404756	.	-	0	transcript_id "BSY92_04683-RA"; gene_id "BSY92_04683"; gene_name "BSY92_04683";
chr1	maker	exon	1408080	1408475	.	-	.	transcript_id "BSY92_04684-RA"; gene_id "BSY92_04684"; gene_name "BSY92_04684";
chr1	maker	CDS	1408080	1408475	.	-	0	transcript_id "BSY92_04684-RA"; gene_id "BSY92_04684"; gene_name "BSY92_04684";
chr1	maker	exon	1410650	1410667	.	+	.	transcript_id "BSY92_04685-RA"; gene_id "BSY92_04685"; gene_name "BSY92_04685";
chr1	maker	exon	1410751	1410997	.	+	.	transcript_id "BSY92_04685-RA"; gene_id "BSY92_04685"; gene_name "BSY92_04685";
chr1	maker	exon	1411077	1411171	.	+	.	transcript_id "BSY92_04685-RA"; gene_id "BSY92_04685"; gene_name "BSY92_04685";
chr1	maker	CDS	1410650	1410667	.	+	0	transcript_id "BSY92_04685-RA"; gene_id "BSY92_04685"; gene_name "BSY92_04685";
chr1	maker	CDS	1410751	1410997	.	+	0	transcript_id "BSY92_04685-RA"; gene_id "BSY92_04685"; gene_name "BSY92_04685";
chr1	maker	CDS	1411077	1411171	.	+	2	transcript_id "BSY92_04685-RA"; gene_id "BSY92_04685"; gene_name "BSY92_04685";
chr1	maker	exon	1411442	1411585	.	+	.	transcript_id "BSY92_04686-RA"; gene_id "BSY92_04686"; gene_name "BSY92_04686";
chr1	maker	exon	1411664	1412475	.	+	.	transcript_id "BSY92_04686-RA"; gene_id "BSY92_04686"; gene_name "BSY92_04686";
chr1	maker	exon	1412536	1413994	.	+	.	transcript_id "BSY92_04686-RA"; gene_id "BSY92_04686"; gene_name "BSY92_04686";
chr1	maker	CDS	1411531	1411585	.	+	0	transcript_id "BSY92_04686-RA"; gene_id "BSY92_04686"; gene_name "BSY92_04686";
chr1	maker	CDS	1411664	1412475	.	+	2	transcript_id "BSY92_04686-RA"; gene_id "BSY92_04686"; gene_name "BSY92_04686";
chr1	maker	CDS	1412536	1413129	.	+	0	transcript_id "BSY92_04686-RA"; gene_id "BSY92_04686"; gene_name "BSY92_04686";
chr1	maker	exon	1414519	1414651	.	-	.	transcript_id "BSY92_04687-RA"; gene_id "BSY92_04687"; gene_name "BSY92_04687";
chr1	maker	exon	1414797	1416175	.	-	.	transcript_id "BSY92_04687-RA"; gene_id "BSY92_04687"; gene_name "BSY92_04687";
chr1	maker	CDS	1414531	1414651	.	-	1	transcript_id "BSY92_04687-RA"; gene_id "BSY92_04687"; gene_name "BSY92_04687";
chr1	maker	CDS	1414797	1415413	.	-	0	transcript_id "BSY92_04687-RA"; gene_id "BSY92_04687"; gene_name "BSY92_04687";
chr1	maker	exon	1440639	1440653	.	+	.	transcript_id "BSY92_04688-RA"; gene_id "BSY92_04688"; gene_name "BSY92_04688";
chr1	maker	exon	1440930	1441127	.	+	.	transcript_id "BSY92_04688-RA"; gene_id "BSY92_04688"; gene_name "BSY92_04688";
chr1	maker	CDS	1440639	1440653	.	+	0	transcript_id "BSY92_04688-RA"; gene_id "BSY92_04688"; gene_name "BSY92_04688";
chr1	maker	CDS	1440930	1441127	.	+	0	transcript_id "BSY92_04688-RA"; gene_id "BSY92_04688"; gene_name "BSY92_04688";
chr1	maker	exon	1447929	1448000	.	+	.	transcript_id "BSY92_04689-RA"; gene_id "BSY92_04689"; gene_name "BSY92_04689";
chr1	maker	exon	1448085	1448234	.	+	.	transcript_id "BSY92_04689-RA"; gene_id "BSY92_04689"; gene_name "BSY92_04689";
chr1	maker	exon	1448318	1448416	.	+	.	transcript_id "BSY92_04689-RA"; gene_id "BSY92_04689"; gene_name "BSY92_04689";
chr1	maker	CDS	1447929	1448000	.	+	0	transcript_id "BSY92_04689-RA"; gene_id "BSY92_04689"; gene_name "BSY92_04689";
chr1	maker	CDS	1448085	1448234	.	+	0	transcript_id "BSY92_04689-RA"; gene_id "BSY92_04689"; gene_name "BSY92_04689";
chr1	maker	CDS	1448318	1448416	.	+	0	transcript_id "BSY92_04689-RA"; gene_id "BSY92_04689"; gene_name "BSY92_04689";
chr1	maker	exon	1449045	1449100	.	+	.	transcript_id "BSY92_04690-RA"; gene_id "BSY92_04690"; gene_name "BSY92_04690";
chr1	maker	exon	1449180	1449633	.	+	.	transcript_id "BSY92_04690-RA"; gene_id "BSY92_04690"; gene_name "BSY92_04690";
chr1	maker	exon	1449706	1449731	.	+	.	transcript_id "BSY92_04690-RA"; gene_id "BSY92_04690"; gene_name "BSY92_04690";
chr1	maker	CDS	1449089	1449100	.	+	0	transcript_id "BSY92_04690-RA"; gene_id "BSY92_04690"; gene_name "BSY92_04690";
chr1	maker	CDS	1449180	1449599	.	+	0	transcript_id "BSY92_04690-RA"; gene_id "BSY92_04690"; gene_name "BSY92_04690";
chr1	maker	exon	1451121	1451521	.	+	.	transcript_id "BSY92_04691-RA"; gene_id "BSY92_04691"; gene_name "BSY92_04691";
chr1	maker	exon	1451628	1452524	.	+	.	transcript_id "BSY92_04691-RA"; gene_id "BSY92_04691"; gene_name "BSY92_04691";
chr1	maker	exon	1452606	1453203	.	+	.	transcript_id "BSY92_04691-RA"; gene_id "BSY92_04691"; gene_name "BSY92_04691";
chr1	maker	CDS	1451208	1451521	.	+	0	transcript_id "BSY92_04691-RA"; gene_id "BSY92_04691"; gene_name "BSY92_04691";
chr1	maker	CDS	1451628	1452524	.	+	1	transcript_id "BSY92_04691-RA"; gene_id "BSY92_04691"; gene_name "BSY92_04691";
chr1	maker	CDS	1452606	1453059	.	+	1	transcript_id "BSY92_04691-RA"; gene_id "BSY92_04691"; gene_name "BSY92_04691";
chr1	maker	exon	1453303	1453970	.	-	.	transcript_id "BSY92_04692-RA"; gene_id "BSY92_04692"; gene_name "BSY92_04692";
chr1	maker	exon	1454047	1454274	.	-	.	transcript_id "BSY92_04692-RA"; gene_id "BSY92_04692"; gene_name "BSY92_04692";
chr1	maker	CDS	1453303	1453970	.	-	2	transcript_id "BSY92_04692-RA"; gene_id "BSY92_04692"; gene_name "BSY92_04692";
chr1	maker	CDS	1454047	1454248	.	-	0	transcript_id "BSY92_04692-RA"; gene_id "BSY92_04692"; gene_name "BSY92_04692";
chr1	maker	exon	1456722	1457183	.	+	.	transcript_id "BSY92_04693-RA"; gene_id "BSY92_04693"; gene_name "BSY92_04693";
chr1	maker	exon	1457248	1457279	.	+	.	transcript_id "BSY92_04693-RA"; gene_id "BSY92_04693"; gene_name "BSY92_04693";
chr1	maker	exon	1457346	1457598	.	+	.	transcript_id "BSY92_04693-RA"; gene_id "BSY92_04693"; gene_name "BSY92_04693";
chr1	maker	CDS	1456722	1457183	.	+	0	transcript_id "BSY92_04693-RA"; gene_id "BSY92_04693"; gene_name "BSY92_04693";
chr1	maker	CDS	1457248	1457279	.	+	0	transcript_id "BSY92_04693-RA"; gene_id "BSY92_04693"; gene_name "BSY92_04693";
chr1	maker	CDS	1457346	1457427	.	+	1	transcript_id "BSY92_04693-RA"; gene_id "BSY92_04693"; gene_name "BSY92_04693";
chr1	maker	exon	1458307	1458681	.	+	.	transcript_id "BSY92_04694-RA"; gene_id "BSY92_04694"; gene_name "BSY92_04694";
chr1	maker	exon	1458745	1459950	.	+	.	transcript_id "BSY92_04694-RA"; gene_id "BSY92_04694"; gene_name "BSY92_04694";
chr1	maker	CDS	1458307	1458681	.	+	0	transcript_id "BSY92_04694-RA"; gene_id "BSY92_04694"; gene_name "BSY92_04694";
chr1	maker	CDS	1458745	1459950	.	+	0	transcript_id "BSY92_04694-RA"; gene_id "BSY92_04694"; gene_name "BSY92_04694";
chr1	maker	exon	1468499	1468679	.	+	.	transcript_id "BSY92_04695-RA"; gene_id "BSY92_04695"; gene_name "BSY92_04695";
chr1	maker	exon	1468811	1469163	.	+	.	transcript_id "BSY92_04695-RA"; gene_id "BSY92_04695"; gene_name "BSY92_04695";
chr1	maker	CDS	1468499	1468679	.	+	0	transcript_id "BSY92_04695-RA"; gene_id "BSY92_04695"; gene_name "BSY92_04695";
chr1	maker	CDS	1468811	1469163	.	+	2	transcript_id "BSY92_04695-RA"; gene_id "BSY92_04695"; gene_name "BSY92_04695";
chr1	maker	exon	1470405	1471538	.	+	.	transcript_id "BSY92_04696-RA"; gene_id "BSY92_04696"; gene_name "BSY92_04696";
chr1	maker	CDS	1470405	1471538	.	+	0	transcript_id "BSY92_04696-RA"; gene_id "BSY92_04696"; gene_name "BSY92_04696";
chr1	maker	exon	1472544	1474094	.	-	.	transcript_id "BSY92_04697-RA"; gene_id "BSY92_04697"; gene_name "BSY92_04697";
chr1	maker	CDS	1472544	1474094	.	-	0	transcript_id "BSY92_04697-RA"; gene_id "BSY92_04697"; gene_name "BSY92_04697";
chr1	maker	exon	1474908	1475553	.	-	.	transcript_id "BSY92_04698-RA"; gene_id "BSY92_04698"; gene_name "BSY92_04698";
chr1	maker	exon	1475655	1476121	.	-	.	transcript_id "BSY92_04698-RA"; gene_id "BSY92_04698"; gene_name "BSY92_04698";
chr1	maker	CDS	1474908	1475553	.	-	1	transcript_id "BSY92_04698-RA"; gene_id "BSY92_04698"; gene_name "BSY92_04698";
chr1	maker	CDS	1475655	1476121	.	-	0	transcript_id "BSY92_04698-RA"; gene_id "BSY92_04698"; gene_name "BSY92_04698";
chr1	maker	exon	1476573	1476628	.	+	.	transcript_id "BSY92_04699-RA"; gene_id "BSY92_04699"; gene_name "BSY92_04699";
chr1	maker	exon	1476730	1476761	.	+	.	transcript_id "BSY92_04699-RA"; gene_id "BSY92_04699"; gene_name "BSY92_04699";
chr1	maker	exon	1477199	1477432	.	+	.	transcript_id "BSY92_04699-RA"; gene_id "BSY92_04699"; gene_name "BSY92_04699";
chr1	maker	exon	1477784	1477878	.	+	.	transcript_id "BSY92_04699-RA"; gene_id "BSY92_04699"; gene_name "BSY92_04699";
chr1	maker	exon	1478230	1478373	.	+	.	transcript_id "BSY92_04699-RA"; gene_id "BSY92_04699"; gene_name "BSY92_04699";
chr1	maker	CDS	1476573	1476628	.	+	0	transcript_id "BSY92_04699-RA"; gene_id "BSY92_04699"; gene_name "BSY92_04699";
chr1	maker	CDS	1476730	1476761	.	+	1	transcript_id "BSY92_04699-RA"; gene_id "BSY92_04699"; gene_name "BSY92_04699";
chr1	maker	CDS	1477199	1477432	.	+	2	transcript_id "BSY92_04699-RA"; gene_id "BSY92_04699"; gene_name "BSY92_04699";
chr1	maker	CDS	1477784	1477878	.	+	2	transcript_id "BSY92_04699-RA"; gene_id "BSY92_04699"; gene_name "BSY92_04699";
chr1	maker	CDS	1478230	1478373	.	+	0	transcript_id "BSY92_04699-RA"; gene_id "BSY92_04699"; gene_name "BSY92_04699";
chr1	maker	exon	1486147	1486202	.	-	.	transcript_id "BSY92_04700-RA"; gene_id "BSY92_04700"; gene_name "BSY92_04700";
chr1	maker	exon	1486253	1486493	.	-	.	transcript_id "BSY92_04700-RA"; gene_id "BSY92_04700"; gene_name "BSY92_04700";
chr1	maker	CDS	1486147	1486202	.	-	2	transcript_id "BSY92_04700-RA"; gene_id "BSY92_04700"; gene_name "BSY92_04700";
chr1	maker	CDS	1486253	1486493	.	-	0	transcript_id "BSY92_04700-RA"; gene_id "BSY92_04700"; gene_name "BSY92_04700";
chr1	maker	exon	1497578	1498883	.	-	.	transcript_id "BSY92_04701-RA"; gene_id "BSY92_04701"; gene_name "BSY92_04701";
chr1	maker	exon	1498975	1499414	.	-	.	transcript_id "BSY92_04701-RA"; gene_id "BSY92_04701"; gene_name "BSY92_04701";
chr1	maker	CDS	1497578	1498883	.	-	1	transcript_id "BSY92_04701-RA"; gene_id "BSY92_04701"; gene_name "BSY92_04701";
chr1	maker	CDS	1498975	1499414	.	-	0	transcript_id "BSY92_04701-RA"; gene_id "BSY92_04701"; gene_name "BSY92_04701";
chr1	maker	exon	1499993	1500036	.	+	.	transcript_id "BSY92_04702-RA"; gene_id "BSY92_04702"; gene_name "BSY92_04702";
chr1	maker	exon	1500161	1502125	.	+	.	transcript_id "BSY92_04702-RA"; gene_id "BSY92_04702"; gene_name "BSY92_04702";
chr1	maker	exon	1502190	1502445	.	+	.	transcript_id "BSY92_04702-RA"; gene_id "BSY92_04702"; gene_name "BSY92_04702";
chr1	maker	exon	1502537	1503262	.	+	.	transcript_id "BSY92_04702-RA"; gene_id "BSY92_04702"; gene_name "BSY92_04702";
chr1	maker	CDS	1499993	1500036	.	+	0	transcript_id "BSY92_04702-RA"; gene_id "BSY92_04702"; gene_name "BSY92_04702";
chr1	maker	CDS	1500161	1502125	.	+	1	transcript_id "BSY92_04702-RA"; gene_id "BSY92_04702"; gene_name "BSY92_04702";
chr1	maker	CDS	1502190	1502445	.	+	1	transcript_id "BSY92_04702-RA"; gene_id "BSY92_04702"; gene_name "BSY92_04702";
chr1	maker	CDS	1502537	1503262	.	+	0	transcript_id "BSY92_04702-RA"; gene_id "BSY92_04702"; gene_name "BSY92_04702";
chr1	maker	exon	1505954	1506322	.	-	.	transcript_id "BSY92_04703-RA"; gene_id "BSY92_04703"; gene_name "BSY92_04703";
chr1	maker	exon	1506385	1507338	.	-	.	transcript_id "BSY92_04703-RA"; gene_id "BSY92_04703"; gene_name "BSY92_04703";
chr1	maker	CDS	1505954	1506322	.	-	0	transcript_id "BSY92_04703-RA"; gene_id "BSY92_04703"; gene_name "BSY92_04703";
chr1	maker	CDS	1506385	1507338	.	-	0	transcript_id "BSY92_04703-RA"; gene_id "BSY92_04703"; gene_name "BSY92_04703";
chr1	maker	exon	1508338	1509049	.	-	.	transcript_id "BSY92_04704-RA"; gene_id "BSY92_04704"; gene_name "BSY92_04704";
chr1	maker	exon	1509201	1510150	.	-	.	transcript_id "BSY92_04704-RA"; gene_id "BSY92_04704"; gene_name "BSY92_04704";
chr1	maker	CDS	1508338	1509049	.	-	1	transcript_id "BSY92_04704-RA"; gene_id "BSY92_04704"; gene_name "BSY92_04704";
chr1	maker	CDS	1509201	1510150	.	-	0	transcript_id "BSY92_04704-RA"; gene_id "BSY92_04704"; gene_name "BSY92_04704";
chr1	maker	exon	1512675	1512953	.	+	.	transcript_id "BSY92_04705-RA"; gene_id "BSY92_04705"; gene_name "BSY92_04705";
chr1	maker	exon	1513068	1514254	.	+	.	transcript_id "BSY92_04705-RA"; gene_id "BSY92_04705"; gene_name "BSY92_04705";
chr1	maker	CDS	1512733	1512953	.	+	0	transcript_id "BSY92_04705-RA"; gene_id "BSY92_04705"; gene_name "BSY92_04705";
chr1	maker	CDS	1513068	1513725	.	+	1	transcript_id "BSY92_04705-RA"; gene_id "BSY92_04705"; gene_name "BSY92_04705";
chr1	maker	exon	1515281	1515715	.	+	.	transcript_id "BSY92_04706-RA"; gene_id "BSY92_04706"; gene_name "BSY92_04706";
chr1	maker	exon	1515788	1515851	.	+	.	transcript_id "BSY92_04706-RA"; gene_id "BSY92_04706"; gene_name "BSY92_04706";
chr1	maker	exon	1515924	1516129	.	+	.	transcript_id "BSY92_04706-RA"; gene_id "BSY92_04706"; gene_name "BSY92_04706";
chr1	maker	CDS	1515598	1515715	.	+	0	transcript_id "BSY92_04706-RA"; gene_id "BSY92_04706"; gene_name "BSY92_04706";
chr1	maker	CDS	1515788	1515851	.	+	2	transcript_id "BSY92_04706-RA"; gene_id "BSY92_04706"; gene_name "BSY92_04706";
chr1	maker	CDS	1515924	1515999	.	+	1	transcript_id "BSY92_04706-RA"; gene_id "BSY92_04706"; gene_name "BSY92_04706";
chr1	maker	exon	1517302	1517437	.	+	.	transcript_id "BSY92_04707-RA"; gene_id "BSY92_04707"; gene_name "BSY92_04707";
chr1	maker	exon	1517511	1517574	.	+	.	transcript_id "BSY92_04707-RA"; gene_id "BSY92_04707"; gene_name "BSY92_04707";
chr1	maker	exon	1517667	1517917	.	+	.	transcript_id "BSY92_04707-RA"; gene_id "BSY92_04707"; gene_name "BSY92_04707";
chr1	maker	exon	1518008	1518648	.	+	.	transcript_id "BSY92_04707-RA"; gene_id "BSY92_04707"; gene_name "BSY92_04707";
chr1	maker	exon	1518754	1519051	.	+	.	transcript_id "BSY92_04707-RA"; gene_id "BSY92_04707"; gene_name "BSY92_04707";
chr1	maker	CDS	1517365	1517437	.	+	0	transcript_id "BSY92_04707-RA"; gene_id "BSY92_04707"; gene_name "BSY92_04707";
chr1	maker	CDS	1517511	1517574	.	+	2	transcript_id "BSY92_04707-RA"; gene_id "BSY92_04707"; gene_name "BSY92_04707";
chr1	maker	CDS	1517667	1517917	.	+	1	transcript_id "BSY92_04707-RA"; gene_id "BSY92_04707"; gene_name "BSY92_04707";
chr1	maker	CDS	1518008	1518648	.	+	2	transcript_id "BSY92_04707-RA"; gene_id "BSY92_04707"; gene_name "BSY92_04707";
chr1	maker	CDS	1518754	1518867	.	+	0	transcript_id "BSY92_04707-RA"; gene_id "BSY92_04707"; gene_name "BSY92_04707";
chr1	maker	exon	1519922	1520014	.	+	.	transcript_id "BSY92_04708-RA"; gene_id "BSY92_04708"; gene_name "BSY92_04708";
chr1	maker	exon	1520131	1520180	.	+	.	transcript_id "BSY92_04708-RA"; gene_id "BSY92_04708"; gene_name "BSY92_04708";
chr1	maker	exon	1521717	1522035	.	+	.	transcript_id "BSY92_04708-RA"; gene_id "BSY92_04708"; gene_name "BSY92_04708";
chr1	maker	CDS	1519922	1520014	.	+	0	transcript_id "BSY92_04708-RA"; gene_id "BSY92_04708"; gene_name "BSY92_04708";
chr1	maker	CDS	1520131	1520180	.	+	0	transcript_id "BSY92_04708-RA"; gene_id "BSY92_04708"; gene_name "BSY92_04708";
chr1	maker	CDS	1521717	1522035	.	+	1	transcript_id "BSY92_04708-RA"; gene_id "BSY92_04708"; gene_name "BSY92_04708";
chr1	maker	exon	1522223	1523319	.	-	.	transcript_id "BSY92_04709-RA"; gene_id "BSY92_04709"; gene_name "BSY92_04709";
chr1	maker	exon	1523545	1523764	.	-	.	transcript_id "BSY92_04709-RA"; gene_id "BSY92_04709"; gene_name "BSY92_04709";
chr1	maker	CDS	1522397	1523319	.	-	2	transcript_id "BSY92_04709-RA"; gene_id "BSY92_04709"; gene_name "BSY92_04709";
chr1	maker	CDS	1523545	1523677	.	-	0	transcript_id "BSY92_04709-RA"; gene_id "BSY92_04709"; gene_name "BSY92_04709";
chr1	maker	exon	1524947	1525996	.	+	.	transcript_id "BSY92_04710-RA"; gene_id "BSY92_04710"; gene_name "BSY92_04710";
chr1	maker	exon	1526075	1526127	.	+	.	transcript_id "BSY92_04710-RA"; gene_id "BSY92_04710"; gene_name "BSY92_04710";
chr1	maker	exon	1526189	1529825	.	+	.	transcript_id "BSY92_04710-RA"; gene_id "BSY92_04710"; gene_name "BSY92_04710";
chr1	maker	CDS	1525299	1525996	.	+	0	transcript_id "BSY92_04710-RA"; gene_id "BSY92_04710"; gene_name "BSY92_04710";
chr1	maker	CDS	1526075	1526127	.	+	1	transcript_id "BSY92_04710-RA"; gene_id "BSY92_04710"; gene_name "BSY92_04710";
chr1	maker	CDS	1526189	1526952	.	+	2	transcript_id "BSY92_04710-RA"; gene_id "BSY92_04710"; gene_name "BSY92_04710";
chr1	maker	exon	1527115	1528237	.	-	.	transcript_id "BSY92_04711-RA"; gene_id "BSY92_04711"; gene_name "BSY92_04711";
chr1	maker	exon	1528442	1529117	.	-	.	transcript_id "BSY92_04711-RA"; gene_id "BSY92_04711"; gene_name "BSY92_04711";
chr1	maker	exon	1529208	1529802	.	-	.	transcript_id "BSY92_04711-RA"; gene_id "BSY92_04711"; gene_name "BSY92_04711";
chr1	maker	CDS	1527115	1528237	.	-	1	transcript_id "BSY92_04711-RA"; gene_id "BSY92_04711"; gene_name "BSY92_04711";
chr1	maker	CDS	1528442	1529117	.	-	2	transcript_id "BSY92_04711-RA"; gene_id "BSY92_04711"; gene_name "BSY92_04711";
chr1	maker	CDS	1529208	1529802	.	-	0	transcript_id "BSY92_04711-RA"; gene_id "BSY92_04711"; gene_name "BSY92_04711";
chr1	maker	exon	1530503	1532929	.	-	.	transcript_id "BSY92_04712-RA"; gene_id "BSY92_04712"; gene_name "BSY92_04712";
chr1	maker	exon	1532995	1535590	.	-	.	transcript_id "BSY92_04712-RA"; gene_id "BSY92_04712"; gene_name "BSY92_04712";
chr1	maker	CDS	1531717	1532929	.	-	1	transcript_id "BSY92_04712-RA"; gene_id "BSY92_04712"; gene_name "BSY92_04712";
chr1	maker	CDS	1532995	1535225	.	-	0	transcript_id "BSY92_04712-RA"; gene_id "BSY92_04712"; gene_name "BSY92_04712";
chr1	maker	exon	1530644	1531090	.	+	.	transcript_id "BSY92_04713-RA"; gene_id "BSY92_04713"; gene_name "BSY92_04713";
chr1	maker	CDS	1530644	1531090	.	+	0	transcript_id "BSY92_04713-RA"; gene_id "BSY92_04713"; gene_name "BSY92_04713";
chr1	maker	exon	1539311	1539530	.	+	.	transcript_id "BSY92_04714-RA"; gene_id "BSY92_04714"; gene_name "BSY92_04714";
chr1	maker	exon	1539639	1539934	.	+	.	transcript_id "BSY92_04714-RA"; gene_id "BSY92_04714"; gene_name "BSY92_04714";
chr1	maker	CDS	1539311	1539530	.	+	0	transcript_id "BSY92_04714-RA"; gene_id "BSY92_04714"; gene_name "BSY92_04714";
chr1	maker	CDS	1539639	1539934	.	+	2	transcript_id "BSY92_04714-RA"; gene_id "BSY92_04714"; gene_name "BSY92_04714";
chr1	maker	exon	1539973	1539978	.	-	.	transcript_id "BSY92_04715-RA"; gene_id "BSY92_04715"; gene_name "BSY92_04715";
chr1	maker	exon	1540095	1540633	.	-	.	transcript_id "BSY92_04715-RA"; gene_id "BSY92_04715"; gene_name "BSY92_04715";
chr1	maker	exon	1540736	1540742	.	-	.	transcript_id "BSY92_04715-RA"; gene_id "BSY92_04715"; gene_name "BSY92_04715";
chr1	maker	CDS	1539973	1539978	.	-	0	transcript_id "BSY92_04715-RA"; gene_id "BSY92_04715"; gene_name "BSY92_04715";
chr1	maker	CDS	1540095	1540633	.	-	2	transcript_id "BSY92_04715-RA"; gene_id "BSY92_04715"; gene_name "BSY92_04715";
chr1	maker	CDS	1540736	1540742	.	-	0	transcript_id "BSY92_04715-RA"; gene_id "BSY92_04715"; gene_name "BSY92_04715";
chr1	maker	exon	1542374	1543278	.	-	.	transcript_id "BSY92_04716-RA"; gene_id "BSY92_04716"; gene_name "BSY92_04716";
chr1	maker	exon	1543361	1543484	.	-	.	transcript_id "BSY92_04716-RA"; gene_id "BSY92_04716"; gene_name "BSY92_04716";
chr1	maker	exon	1543554	1543559	.	-	.	transcript_id "BSY92_04716-RA"; gene_id "BSY92_04716"; gene_name "BSY92_04716";
chr1	maker	CDS	1542374	1543278	.	-	2	transcript_id "BSY92_04716-RA"; gene_id "BSY92_04716"; gene_name "BSY92_04716";
chr1	maker	CDS	1543361	1543484	.	-	0	transcript_id "BSY92_04716-RA"; gene_id "BSY92_04716"; gene_name "BSY92_04716";
chr1	maker	CDS	1543554	1543559	.	-	0	transcript_id "BSY92_04716-RA"; gene_id "BSY92_04716"; gene_name "BSY92_04716";
chr1	maker	exon	1543884	1544023	.	-	.	transcript_id "BSY92_04717-RA"; gene_id "BSY92_04717"; gene_name "BSY92_04717";
chr1	maker	exon	1544089	1544998	.	-	.	transcript_id "BSY92_04717-RA"; gene_id "BSY92_04717"; gene_name "BSY92_04717";
chr1	maker	CDS	1543884	1544023	.	-	2	transcript_id "BSY92_04717-RA"; gene_id "BSY92_04717"; gene_name "BSY92_04717";
chr1	maker	CDS	1544089	1544998	.	-	0	transcript_id "BSY92_04717-RA"; gene_id "BSY92_04717"; gene_name "BSY92_04717";
chr1	maker	exon	1550461	1550610	.	+	.	transcript_id "BSY92_04718-RA"; gene_id "BSY92_04718"; gene_name "BSY92_04718";
chr1	maker	exon	1550960	1551622	.	+	.	transcript_id "BSY92_04718-RA"; gene_id "BSY92_04718"; gene_name "BSY92_04718";
chr1	maker	CDS	1550461	1550610	.	+	0	transcript_id "BSY92_04718-RA"; gene_id "BSY92_04718"; gene_name "BSY92_04718";
chr1	maker	CDS	1550960	1551622	.	+	0	transcript_id "BSY92_04718-RA"; gene_id "BSY92_04718"; gene_name "BSY92_04718";
chr1	maker	exon	1552513	1552635	.	+	.	transcript_id "BSY92_04719-RA"; gene_id "BSY92_04719"; gene_name "BSY92_04719";
chr1	maker	exon	1552781	1553116	.	+	.	transcript_id "BSY92_04719-RA"; gene_id "BSY92_04719"; gene_name "BSY92_04719";
chr1	maker	exon	1553190	1553267	.	+	.	transcript_id "BSY92_04719-RA"; gene_id "BSY92_04719"; gene_name "BSY92_04719";
chr1	maker	CDS	1552513	1552635	.	+	0	transcript_id "BSY92_04719-RA"; gene_id "BSY92_04719"; gene_name "BSY92_04719";
chr1	maker	CDS	1552781	1553116	.	+	0	transcript_id "BSY92_04719-RA"; gene_id "BSY92_04719"; gene_name "BSY92_04719";
chr1	maker	CDS	1553190	1553267	.	+	0	transcript_id "BSY92_04719-RA"; gene_id "BSY92_04719"; gene_name "BSY92_04719";
chr1	maker	exon	1560832	1561426	.	+	.	transcript_id "BSY92_04720-RA"; gene_id "BSY92_04720"; gene_name "BSY92_04720";
chr1	maker	exon	1561491	1561753	.	+	.	transcript_id "BSY92_04720-RA"; gene_id "BSY92_04720"; gene_name "BSY92_04720";
chr1	maker	CDS	1560832	1561426	.	+	0	transcript_id "BSY92_04720-RA"; gene_id "BSY92_04720"; gene_name "BSY92_04720";
chr1	maker	CDS	1561491	1561753	.	+	2	transcript_id "BSY92_04720-RA"; gene_id "BSY92_04720"; gene_name "BSY92_04720";
chr1	maker	exon	1565850	1566072	.	-	.	transcript_id "BSY92_04721-RA"; gene_id "BSY92_04721"; gene_name "BSY92_04721";
chr1	maker	exon	1566165	1566758	.	-	.	transcript_id "BSY92_04721-RA"; gene_id "BSY92_04721"; gene_name "BSY92_04721";
chr1	maker	exon	1566860	1566977	.	-	.	transcript_id "BSY92_04721-RA"; gene_id "BSY92_04721"; gene_name "BSY92_04721";
chr1	maker	exon	1567042	1567216	.	-	.	transcript_id "BSY92_04721-RA"; gene_id "BSY92_04721"; gene_name "BSY92_04721";
chr1	maker	exon	1567320	1567457	.	-	.	transcript_id "BSY92_04721-RA"; gene_id "BSY92_04721"; gene_name "BSY92_04721";
chr1	maker	exon	1567544	1567981	.	-	.	transcript_id "BSY92_04721-RA"; gene_id "BSY92_04721"; gene_name "BSY92_04721";
chr1	maker	CDS	1565850	1566072	.	-	1	transcript_id "BSY92_04721-RA"; gene_id "BSY92_04721"; gene_name "BSY92_04721";
chr1	maker	CDS	1566165	1566758	.	-	1	transcript_id "BSY92_04721-RA"; gene_id "BSY92_04721"; gene_name "BSY92_04721";
chr1	maker	CDS	1566860	1566977	.	-	2	transcript_id "BSY92_04721-RA"; gene_id "BSY92_04721"; gene_name "BSY92_04721";
chr1	maker	CDS	1567042	1567216	.	-	0	transcript_id "BSY92_04721-RA"; gene_id "BSY92_04721"; gene_name "BSY92_04721";
chr1	maker	CDS	1567320	1567457	.	-	0	transcript_id "BSY92_04721-RA"; gene_id "BSY92_04721"; gene_name "BSY92_04721";
chr1	maker	CDS	1567544	1567981	.	-	0	transcript_id "BSY92_04721-RA"; gene_id "BSY92_04721"; gene_name "BSY92_04721";
chr1	maker	exon	1571874	1572293	.	+	.	transcript_id "BSY92_04722-RA"; gene_id "BSY92_04722"; gene_name "BSY92_04722";
chr1	maker	CDS	1571874	1572293	.	+	0	transcript_id "BSY92_04722-RA"; gene_id "BSY92_04722"; gene_name "BSY92_04722";
chr1	maker	exon	1573052	1573987	.	-	.	transcript_id "BSY92_04723-RA"; gene_id "BSY92_04723"; gene_name "BSY92_04723";
chr1	maker	CDS	1573052	1573987	.	-	0	transcript_id "BSY92_04723-RA"; gene_id "BSY92_04723"; gene_name "BSY92_04723";
chr1	maker	exon	1575234	1575467	.	-	.	transcript_id "BSY92_04724-RA"; gene_id "BSY92_04724"; gene_name "BSY92_04724";
chr1	maker	CDS	1575234	1575467	.	-	0	transcript_id "BSY92_04724-RA"; gene_id "BSY92_04724"; gene_name "BSY92_04724";
chr1	maker	exon	1581127	1581786	.	-	.	transcript_id "BSY92_04725-RA"; gene_id "BSY92_04725"; gene_name "BSY92_04725";
chr1	maker	CDS	1581127	1581786	.	-	0	transcript_id "BSY92_04725-RA"; gene_id "BSY92_04725"; gene_name "BSY92_04725";
chr1	maker	exon	1583721	1584623	.	-	.	transcript_id "BSY92_04726-RA"; gene_id "BSY92_04726"; gene_name "BSY92_04726";
chr1	maker	exon	1584709	1584886	.	-	.	transcript_id "BSY92_04726-RA"; gene_id "BSY92_04726"; gene_name "BSY92_04726";
chr1	maker	exon	1585002	1585254	.	-	.	transcript_id "BSY92_04726-RA"; gene_id "BSY92_04726"; gene_name "BSY92_04726";
chr1	maker	exon	1585336	1585399	.	-	.	transcript_id "BSY92_04726-RA"; gene_id "BSY92_04726"; gene_name "BSY92_04726";
chr1	maker	exon	1585492	1585674	.	-	.	transcript_id "BSY92_04726-RA"; gene_id "BSY92_04726"; gene_name "BSY92_04726";
chr1	maker	CDS	1583721	1584623	.	-	0	transcript_id "BSY92_04726-RA"; gene_id "BSY92_04726"; gene_name "BSY92_04726";
chr1	maker	CDS	1584709	1584886	.	-	1	transcript_id "BSY92_04726-RA"; gene_id "BSY92_04726"; gene_name "BSY92_04726";
chr1	maker	CDS	1585002	1585254	.	-	2	transcript_id "BSY92_04726-RA"; gene_id "BSY92_04726"; gene_name "BSY92_04726";
chr1	maker	CDS	1585336	1585399	.	-	0	transcript_id "BSY92_04726-RA"; gene_id "BSY92_04726"; gene_name "BSY92_04726";
chr1	maker	CDS	1585492	1585674	.	-	0	transcript_id "BSY92_04726-RA"; gene_id "BSY92_04726"; gene_name "BSY92_04726";
chr1	maker	exon	1586483	1587702	.	+	.	transcript_id "BSY92_04727-RA"; gene_id "BSY92_04727"; gene_name "BSY92_04727";
chr1	maker	exon	1587762	1589061	.	+	.	transcript_id "BSY92_04727-RA"; gene_id "BSY92_04727"; gene_name "BSY92_04727";
chr1	maker	exon	1589147	1589403	.	+	.	transcript_id "BSY92_04727-RA"; gene_id "BSY92_04727"; gene_name "BSY92_04727";
chr1	maker	CDS	1586483	1587702	.	+	0	transcript_id "BSY92_04727-RA"; gene_id "BSY92_04727"; gene_name "BSY92_04727";
chr1	maker	CDS	1587762	1589061	.	+	1	transcript_id "BSY92_04727-RA"; gene_id "BSY92_04727"; gene_name "BSY92_04727";
chr1	maker	CDS	1589147	1589182	.	+	0	transcript_id "BSY92_04727-RA"; gene_id "BSY92_04727"; gene_name "BSY92_04727";
chr1	maker	exon	1589314	1589528	.	-	.	transcript_id "BSY92_04728-RA"; gene_id "BSY92_04728"; gene_name "BSY92_04728";
chr1	maker	exon	1589673	1590285	.	-	.	transcript_id "BSY92_04728-RA"; gene_id "BSY92_04728"; gene_name "BSY92_04728";
chr1	maker	CDS	1589314	1589528	.	-	2	transcript_id "BSY92_04728-RA"; gene_id "BSY92_04728"; gene_name "BSY92_04728";
chr1	maker	CDS	1589673	1590285	.	-	0	transcript_id "BSY92_04728-RA"; gene_id "BSY92_04728"; gene_name "BSY92_04728";
chr1	maker	exon	1594027	1594080	.	-	.	transcript_id "BSY92_04729-RA"; gene_id "BSY92_04729"; gene_name "BSY92_04729";
chr1	maker	exon	1594158	1594410	.	-	.	transcript_id "BSY92_04729-RA"; gene_id "BSY92_04729"; gene_name "BSY92_04729";
chr1	maker	exon	1594521	1594767	.	-	.	transcript_id "BSY92_04729-RA"; gene_id "BSY92_04729"; gene_name "BSY92_04729";
chr1	maker	CDS	1594027	1594080	.	-	0	transcript_id "BSY92_04729-RA"; gene_id "BSY92_04729"; gene_name "BSY92_04729";
chr1	maker	CDS	1594158	1594410	.	-	1	transcript_id "BSY92_04729-RA"; gene_id "BSY92_04729"; gene_name "BSY92_04729";
chr1	maker	CDS	1594521	1594570	.	-	0	transcript_id "BSY92_04729-RA"; gene_id "BSY92_04729"; gene_name "BSY92_04729";
chr1	maker	exon	1594978	1595123	.	+	.	transcript_id "BSY92_04730-RA"; gene_id "BSY92_04730"; gene_name "BSY92_04730";
chr1	maker	exon	1595186	1595794	.	+	.	transcript_id "BSY92_04730-RA"; gene_id "BSY92_04730"; gene_name "BSY92_04730";
chr1	maker	exon	1595878	1596410	.	+	.	transcript_id "BSY92_04730-RA"; gene_id "BSY92_04730"; gene_name "BSY92_04730";
chr1	maker	exon	1596535	1596755	.	+	.	transcript_id "BSY92_04730-RA"; gene_id "BSY92_04730"; gene_name "BSY92_04730";
chr1	maker	CDS	1595626	1595794	.	+	0	transcript_id "BSY92_04730-RA"; gene_id "BSY92_04730"; gene_name "BSY92_04730";
chr1	maker	CDS	1595878	1596410	.	+	2	transcript_id "BSY92_04730-RA"; gene_id "BSY92_04730"; gene_name "BSY92_04730";
chr1	maker	CDS	1596535	1596645	.	+	0	transcript_id "BSY92_04730-RA"; gene_id "BSY92_04730"; gene_name "BSY92_04730";
chr1	maker	exon	1599264	1599596	.	+	.	transcript_id "BSY92_04731-RA"; gene_id "BSY92_04731"; gene_name "BSY92_04731";
chr1	maker	CDS	1599264	1599596	.	+	0	transcript_id "BSY92_04731-RA"; gene_id "BSY92_04731"; gene_name "BSY92_04731";
chr1	maker	exon	1600311	1600445	.	+	.	transcript_id "BSY92_04732-RA"; gene_id "BSY92_04732"; gene_name "BSY92_04732";
chr1	maker	exon	1600743	1600781	.	+	.	transcript_id "BSY92_04732-RA"; gene_id "BSY92_04732"; gene_name "BSY92_04732";
chr1	maker	CDS	1600311	1600445	.	+	0	transcript_id "BSY92_04732-RA"; gene_id "BSY92_04732"; gene_name "BSY92_04732";
chr1	maker	CDS	1600743	1600781	.	+	0	transcript_id "BSY92_04732-RA"; gene_id "BSY92_04732"; gene_name "BSY92_04732";
chr1	maker	exon	1602764	1602841	.	-	.	transcript_id "BSY92_04733-RA"; gene_id "BSY92_04733"; gene_name "BSY92_04733";
chr1	maker	exon	1602974	1604128	.	-	.	transcript_id "BSY92_04733-RA"; gene_id "BSY92_04733"; gene_name "BSY92_04733";
chr1	maker	CDS	1602764	1602841	.	-	0	transcript_id "BSY92_04733-RA"; gene_id "BSY92_04733"; gene_name "BSY92_04733";
chr1	maker	CDS	1602974	1604128	.	-	0	transcript_id "BSY92_04733-RA"; gene_id "BSY92_04733"; gene_name "BSY92_04733";
chr1	maker	exon	1605513	1605790	.	+	.	transcript_id "BSY92_04734-RA"; gene_id "BSY92_04734"; gene_name "BSY92_04734";
chr1	maker	exon	1605850	1606912	.	+	.	transcript_id "BSY92_04734-RA"; gene_id "BSY92_04734"; gene_name "BSY92_04734";
chr1	maker	CDS	1605513	1605790	.	+	0	transcript_id "BSY92_04734-RA"; gene_id "BSY92_04734"; gene_name "BSY92_04734";
chr1	maker	CDS	1605850	1606912	.	+	1	transcript_id "BSY92_04734-RA"; gene_id "BSY92_04734"; gene_name "BSY92_04734";
chr1	maker	exon	1611232	1611332	.	-	.	transcript_id "BSY92_04735-RA"; gene_id "BSY92_04735"; gene_name "BSY92_04735";
chr1	maker	exon	1611435	1611465	.	-	.	transcript_id "BSY92_04735-RA"; gene_id "BSY92_04735"; gene_name "BSY92_04735";
chr1	maker	CDS	1611232	1611332	.	-	2	transcript_id "BSY92_04735-RA"; gene_id "BSY92_04735"; gene_name "BSY92_04735";
chr1	maker	CDS	1611435	1611465	.	-	0	transcript_id "BSY92_04735-RA"; gene_id "BSY92_04735"; gene_name "BSY92_04735";
chr1	maker	exon	1631071	1631568	.	+	.	transcript_id "BSY92_04736-RA"; gene_id "BSY92_04736"; gene_name "BSY92_04736";
chr1	maker	CDS	1631071	1631568	.	+	0	transcript_id "BSY92_04736-RA"; gene_id "BSY92_04736"; gene_name "BSY92_04736";
chr1	maker	exon	1634843	1636630	.	+	.	transcript_id "BSY92_04737-RA"; gene_id "BSY92_04737"; gene_name "BSY92_04737";
chr1	maker	CDS	1634843	1636630	.	+	0	transcript_id "BSY92_04737-RA"; gene_id "BSY92_04737"; gene_name "BSY92_04737";
chr1	maker	exon	1637563	1638114	.	-	.	transcript_id "BSY92_04738-RA"; gene_id "BSY92_04738"; gene_name "BSY92_04738";
chr1	maker	CDS	1637563	1638114	.	-	0	transcript_id "BSY92_04738-RA"; gene_id "BSY92_04738"; gene_name "BSY92_04738";
chr1	maker	exon	1641293	1641628	.	-	.	transcript_id "BSY92_04739-RA"; gene_id "BSY92_04739"; gene_name "BSY92_04739";
chr1	maker	CDS	1641293	1641628	.	-	0	transcript_id "BSY92_04739-RA"; gene_id "BSY92_04739"; gene_name "BSY92_04739";
chr1	maker	exon	1649046	1650009	.	-	.	transcript_id "BSY92_04740-RA"; gene_id "BSY92_04740"; gene_name "BSY92_04740";
chr1	maker	exon	1652087	1652427	.	-	.	transcript_id "BSY92_04740-RA"; gene_id "BSY92_04740"; gene_name "BSY92_04740";
chr1	maker	CDS	1649046	1650009	.	-	1	transcript_id "BSY92_04740-RA"; gene_id "BSY92_04740"; gene_name "BSY92_04740";
chr1	maker	CDS	1652087	1652427	.	-	0	transcript_id "BSY92_04740-RA"; gene_id "BSY92_04740"; gene_name "BSY92_04740";
chr1	maker	exon	1662083	1662100	.	+	.	transcript_id "BSY92_04741-RA"; gene_id "BSY92_04741"; gene_name "BSY92_04741";
chr1	maker	exon	1662343	1662663	.	+	.	transcript_id "BSY92_04741-RA"; gene_id "BSY92_04741"; gene_name "BSY92_04741";
chr1	maker	CDS	1662083	1662100	.	+	0	transcript_id "BSY92_04741-RA"; gene_id "BSY92_04741"; gene_name "BSY92_04741";
chr1	maker	CDS	1662343	1662663	.	+	0	transcript_id "BSY92_04741-RA"; gene_id "BSY92_04741"; gene_name "BSY92_04741";
chr1	maker	exon	1669801	1670184	.	-	.	transcript_id "BSY92_04742-RA"; gene_id "BSY92_04742"; gene_name "BSY92_04742";
chr1	maker	exon	1670337	1670426	.	-	.	transcript_id "BSY92_04742-RA"; gene_id "BSY92_04742"; gene_name "BSY92_04742";
chr1	maker	exon	1670489	1670959	.	-	.	transcript_id "BSY92_04742-RA"; gene_id "BSY92_04742"; gene_name "BSY92_04742";
chr1	maker	CDS	1669801	1670184	.	-	0	transcript_id "BSY92_04742-RA"; gene_id "BSY92_04742"; gene_name "BSY92_04742";
chr1	maker	CDS	1670337	1670426	.	-	0	transcript_id "BSY92_04742-RA"; gene_id "BSY92_04742"; gene_name "BSY92_04742";
chr1	maker	CDS	1670489	1670959	.	-	0	transcript_id "BSY92_04742-RA"; gene_id "BSY92_04742"; gene_name "BSY92_04742";
chr1	maker	exon	1676270	1677307	.	-	.	transcript_id "BSY92_04743-RA"; gene_id "BSY92_04743"; gene_name "BSY92_04743";
chr1	maker	CDS	1676270	1677307	.	-	0	transcript_id "BSY92_04743-RA"; gene_id "BSY92_04743"; gene_name "BSY92_04743";
chr1	maker	exon	1678918	1679382	.	-	.	transcript_id "BSY92_04744-RA"; gene_id "BSY92_04744"; gene_name "BSY92_04744";
chr1	maker	CDS	1678918	1679382	.	-	0	transcript_id "BSY92_04744-RA"; gene_id "BSY92_04744"; gene_name "BSY92_04744";
chr1	maker	exon	1680349	1680692	.	-	.	transcript_id "BSY92_04745-RA"; gene_id "BSY92_04745"; gene_name "BSY92_04745";
chr1	maker	exon	1680784	1681671	.	-	.	transcript_id "BSY92_04745-RA"; gene_id "BSY92_04745"; gene_name "BSY92_04745";
chr1	maker	CDS	1680501	1680692	.	-	0	transcript_id "BSY92_04745-RA"; gene_id "BSY92_04745"; gene_name "BSY92_04745";
chr1	maker	CDS	1680784	1681671	.	-	0	transcript_id "BSY92_04745-RA"; gene_id "BSY92_04745"; gene_name "BSY92_04745";
chr1	maker	exon	1688630	1689325	.	+	.	transcript_id "BSY92_04746-RA"; gene_id "BSY92_04746"; gene_name "BSY92_04746";
chr1	maker	exon	1689441	1689653	.	+	.	transcript_id "BSY92_04746-RA"; gene_id "BSY92_04746"; gene_name "BSY92_04746";
chr1	maker	CDS	1688630	1688938	.	+	0	transcript_id "BSY92_04746-RA"; gene_id "BSY92_04746"; gene_name "BSY92_04746";
chr1	maker	exon	1852897	1852968	.	-	.	transcript_id "BSY92_04747-RA"; gene_id "BSY92_04747"; gene_name "BSY92_04747";
chr1	maker	exon	1854916	1854920	.	-	.	transcript_id "BSY92_04748-RA"; gene_id "BSY92_04748"; gene_name "BSY92_04748";
chr1	maker	exon	1855668	1856071	.	-	.	transcript_id "BSY92_04748-RA"; gene_id "BSY92_04748"; gene_name "BSY92_04748";
chr1	maker	exon	1856557	1856627	.	-	.	transcript_id "BSY92_04748-RA"; gene_id "BSY92_04748"; gene_name "BSY92_04748";
chr1	maker	CDS	1854916	1854920	.	-	2	transcript_id "BSY92_04748-RA"; gene_id "BSY92_04748"; gene_name "BSY92_04748";
chr1	maker	CDS	1855668	1856071	.	-	1	transcript_id "BSY92_04748-RA"; gene_id "BSY92_04748"; gene_name "BSY92_04748";
chr1	maker	CDS	1856557	1856627	.	-	0	transcript_id "BSY92_04748-RA"; gene_id "BSY92_04748"; gene_name "BSY92_04748";
chr1	maker	exon	1884844	1884915	.	-	.	transcript_id "BSY92_04749-RA"; gene_id "BSY92_04749"; gene_name "BSY92_04749";
chr1	maker	exon	1885480	1885626	.	+	.	transcript_id "BSY92_04750-RA"; gene_id "BSY92_04750"; gene_name "BSY92_04750";
chr1	maker	exon	1886146	1886369	.	+	.	transcript_id "BSY92_04750-RA"; gene_id "BSY92_04750"; gene_name "BSY92_04750";
chr1	maker	exon	1886532	1886661	.	+	.	transcript_id "BSY92_04750-RA"; gene_id "BSY92_04750"; gene_name "BSY92_04750";
chr1	maker	CDS	1885480	1885626	.	+	0	transcript_id "BSY92_04750-RA"; gene_id "BSY92_04750"; gene_name "BSY92_04750";
chr1	maker	CDS	1886146	1886369	.	+	0	transcript_id "BSY92_04750-RA"; gene_id "BSY92_04750"; gene_name "BSY92_04750";
chr1	maker	CDS	1886532	1886661	.	+	1	transcript_id "BSY92_04750-RA"; gene_id "BSY92_04750"; gene_name "BSY92_04750";
chr1	maker	exon	1888072	1888193	.	-	.	transcript_id "BSY92_04751-RA"; gene_id "BSY92_04751"; gene_name "BSY92_04751";
chr1	maker	exon	1888255	1888274	.	-	.	transcript_id "BSY92_04751-RA"; gene_id "BSY92_04751"; gene_name "BSY92_04751";
chr1	maker	exon	1888465	1888487	.	-	.	transcript_id "BSY92_04751-RA"; gene_id "BSY92_04751"; gene_name "BSY92_04751";
chr1	maker	CDS	1888072	1888193	.	-	2	transcript_id "BSY92_04751-RA"; gene_id "BSY92_04751"; gene_name "BSY92_04751";
chr1	maker	CDS	1888255	1888274	.	-	1	transcript_id "BSY92_04751-RA"; gene_id "BSY92_04751"; gene_name "BSY92_04751";
chr1	maker	CDS	1888465	1888487	.	-	0	transcript_id "BSY92_04751-RA"; gene_id "BSY92_04751"; gene_name "BSY92_04751";
chr1	maker	exon	1923943	1923992	.	+	.	transcript_id "BSY92_04752-RA"; gene_id "BSY92_04752"; gene_name "BSY92_04752";
chr1	maker	exon	1924057	1924267	.	+	.	transcript_id "BSY92_04752-RA"; gene_id "BSY92_04752"; gene_name "BSY92_04752";
chr1	maker	CDS	1923943	1923992	.	+	0	transcript_id "BSY92_04752-RA"; gene_id "BSY92_04752"; gene_name "BSY92_04752";
chr1	maker	CDS	1924057	1924267	.	+	1	transcript_id "BSY92_04752-RA"; gene_id "BSY92_04752"; gene_name "BSY92_04752";
chr1	maker	exon	1950936	1950965	.	-	.	transcript_id "BSY92_04753-RA"; gene_id "BSY92_04753"; gene_name "BSY92_04753";
chr1	maker	exon	1951138	1951338	.	-	.	transcript_id "BSY92_04753-RA"; gene_id "BSY92_04753"; gene_name "BSY92_04753";
chr1	maker	exon	1951958	1952010	.	-	.	transcript_id "BSY92_04753-RA"; gene_id "BSY92_04753"; gene_name "BSY92_04753";
chr1	maker	exon	1952074	1952656	.	-	.	transcript_id "BSY92_04753-RA"; gene_id "BSY92_04753"; gene_name "BSY92_04753";
chr1	maker	exon	1953050	1953612	.	-	.	transcript_id "BSY92_04753-RA"; gene_id "BSY92_04753"; gene_name "BSY92_04753";
chr1	maker	exon	1953738	1954710	.	-	.	transcript_id "BSY92_04753-RA"; gene_id "BSY92_04753"; gene_name "BSY92_04753";
chr1	maker	CDS	1950936	1950965	.	-	0	transcript_id "BSY92_04753-RA"; gene_id "BSY92_04753"; gene_name "BSY92_04753";
chr1	maker	CDS	1951138	1951338	.	-	0	transcript_id "BSY92_04753-RA"; gene_id "BSY92_04753"; gene_name "BSY92_04753";
chr1	maker	CDS	1951958	1952010	.	-	2	transcript_id "BSY92_04753-RA"; gene_id "BSY92_04753"; gene_name "BSY92_04753";
chr1	maker	CDS	1952074	1952656	.	-	0	transcript_id "BSY92_04753-RA"; gene_id "BSY92_04753"; gene_name "BSY92_04753";
chr1	maker	CDS	1953050	1953612	.	-	2	transcript_id "BSY92_04753-RA"; gene_id "BSY92_04753"; gene_name "BSY92_04753";
chr1	maker	CDS	1953738	1954710	.	-	0	transcript_id "BSY92_04753-RA"; gene_id "BSY92_04753"; gene_name "BSY92_04753";
chr1	maker	exon	1958543	1958860	.	+	.	transcript_id "BSY92_04754-RA"; gene_id "BSY92_04754"; gene_name "BSY92_04754";
chr1	maker	CDS	1958543	1958860	.	+	0	transcript_id "BSY92_04754-RA"; gene_id "BSY92_04754"; gene_name "BSY92_04754";
chr1	maker	exon	1963726	1963797	.	+	.	transcript_id "BSY92_04755-RA"; gene_id "BSY92_04755"; gene_name "BSY92_04755";
chr1	maker	exon	1964047	1964133	.	+	.	transcript_id "BSY92_04755-RA"; gene_id "BSY92_04755"; gene_name "BSY92_04755";
chr1	maker	exon	1964198	1964779	.	+	.	transcript_id "BSY92_04755-RA"; gene_id "BSY92_04755"; gene_name "BSY92_04755";
chr1	maker	CDS	1963726	1963797	.	+	0	transcript_id "BSY92_04755-RA"; gene_id "BSY92_04755"; gene_name "BSY92_04755";
chr1	maker	CDS	1964047	1964133	.	+	0	transcript_id "BSY92_04755-RA"; gene_id "BSY92_04755"; gene_name "BSY92_04755";
chr1	maker	CDS	1964198	1964779	.	+	0	transcript_id "BSY92_04755-RA"; gene_id "BSY92_04755"; gene_name "BSY92_04755";
chr1	maker	exon	1972081	1972446	.	-	.	transcript_id "BSY92_04756-RA"; gene_id "BSY92_04756"; gene_name "BSY92_04756";
chr1	maker	CDS	1972081	1972446	.	-	0	transcript_id "BSY92_04756-RA"; gene_id "BSY92_04756"; gene_name "BSY92_04756";
chr1	maker	exon	1974090	1974276	.	+	.	transcript_id "BSY92_04757-RA"; gene_id "BSY92_04757"; gene_name "BSY92_04757";
chr1	maker	exon	1974855	1975453	.	+	.	transcript_id "BSY92_04757-RA"; gene_id "BSY92_04757"; gene_name "BSY92_04757";
chr1	maker	exon	1975512	1975988	.	+	.	transcript_id "BSY92_04757-RA"; gene_id "BSY92_04757"; gene_name "BSY92_04757";
chr1	maker	CDS	1974090	1974276	.	+	0	transcript_id "BSY92_04757-RA"; gene_id "BSY92_04757"; gene_name "BSY92_04757";
chr1	maker	CDS	1974855	1975453	.	+	2	transcript_id "BSY92_04757-RA"; gene_id "BSY92_04757"; gene_name "BSY92_04757";
chr1	maker	CDS	1975512	1975988	.	+	0	transcript_id "BSY92_04757-RA"; gene_id "BSY92_04757"; gene_name "BSY92_04757";
chr1	maker	exon	1995001	1995567	.	+	.	transcript_id "BSY92_04758-RA"; gene_id "BSY92_04758"; gene_name "BSY92_04758";
chr1	maker	CDS	1995001	1995567	.	+	0	transcript_id "BSY92_04758-RA"; gene_id "BSY92_04758"; gene_name "BSY92_04758";
chr1	maker	exon	2000191	2000492	.	-	.	transcript_id "BSY92_04759-RA"; gene_id "BSY92_04759"; gene_name "BSY92_04759";
chr1	maker	exon	2000553	2000699	.	-	.	transcript_id "BSY92_04759-RA"; gene_id "BSY92_04759"; gene_name "BSY92_04759";
chr1	maker	exon	2000764	2000955	.	-	.	transcript_id "BSY92_04759-RA"; gene_id "BSY92_04759"; gene_name "BSY92_04759";
chr1	maker	exon	2001054	2001426	.	-	.	transcript_id "BSY92_04759-RA"; gene_id "BSY92_04759"; gene_name "BSY92_04759";
chr1	maker	exon	2001487	2001996	.	-	.	transcript_id "BSY92_04759-RA"; gene_id "BSY92_04759"; gene_name "BSY92_04759";
chr1	maker	CDS	2001269	2001426	.	-	2	transcript_id "BSY92_04759-RA"; gene_id "BSY92_04759"; gene_name "BSY92_04759";
chr1	maker	CDS	2001487	2001940	.	-	0	transcript_id "BSY92_04759-RA"; gene_id "BSY92_04759"; gene_name "BSY92_04759";
chr1	maker	exon	2010212	2010341	.	-	.	transcript_id "BSY92_04760-RA"; gene_id "BSY92_04760"; gene_name "BSY92_04760";
chr1	maker	exon	2010415	2011344	.	-	.	transcript_id "BSY92_04760-RA"; gene_id "BSY92_04760"; gene_name "BSY92_04760";
chr1	maker	exon	2011402	2011697	.	-	.	transcript_id "BSY92_04760-RA"; gene_id "BSY92_04760"; gene_name "BSY92_04760";
chr1	maker	CDS	2010212	2010341	.	-	1	transcript_id "BSY92_04760-RA"; gene_id "BSY92_04760"; gene_name "BSY92_04760";
chr1	maker	CDS	2010415	2011344	.	-	1	transcript_id "BSY92_04760-RA"; gene_id "BSY92_04760"; gene_name "BSY92_04760";
chr1	maker	CDS	2011402	2011697	.	-	0	transcript_id "BSY92_04760-RA"; gene_id "BSY92_04760"; gene_name "BSY92_04760";
chr1	maker	exon	2012455	2012822	.	-	.	transcript_id "BSY92_04761-RA"; gene_id "BSY92_04761"; gene_name "BSY92_04761";
chr1	maker	exon	2012883	2012965	.	-	.	transcript_id "BSY92_04761-RA"; gene_id "BSY92_04761"; gene_name "BSY92_04761";
chr1	maker	exon	2013031	2013404	.	-	.	transcript_id "BSY92_04761-RA"; gene_id "BSY92_04761"; gene_name "BSY92_04761";
chr1	maker	exon	2013504	2013595	.	-	.	transcript_id "BSY92_04761-RA"; gene_id "BSY92_04761"; gene_name "BSY92_04761";
chr1	maker	exon	2013655	2013691	.	-	.	transcript_id "BSY92_04761-RA"; gene_id "BSY92_04761"; gene_name "BSY92_04761";
chr1	maker	exon	2013758	2013913	.	-	.	transcript_id "BSY92_04761-RA"; gene_id "BSY92_04761"; gene_name "BSY92_04761";
chr1	maker	CDS	2012455	2012822	.	-	2	transcript_id "BSY92_04761-RA"; gene_id "BSY92_04761"; gene_name "BSY92_04761";
chr1	maker	CDS	2012883	2012965	.	-	1	transcript_id "BSY92_04761-RA"; gene_id "BSY92_04761"; gene_name "BSY92_04761";
chr1	maker	CDS	2013031	2013404	.	-	0	transcript_id "BSY92_04761-RA"; gene_id "BSY92_04761"; gene_name "BSY92_04761";
chr1	maker	CDS	2013504	2013595	.	-	2	transcript_id "BSY92_04761-RA"; gene_id "BSY92_04761"; gene_name "BSY92_04761";
chr1	maker	CDS	2013655	2013691	.	-	0	transcript_id "BSY92_04761-RA"; gene_id "BSY92_04761"; gene_name "BSY92_04761";
chr1	maker	CDS	2013758	2013913	.	-	0	transcript_id "BSY92_04761-RA"; gene_id "BSY92_04761"; gene_name "BSY92_04761";
chr1	maker	exon	2024593	2024766	.	-	.	transcript_id "BSY92_04762-RA"; gene_id "BSY92_04762"; gene_name "BSY92_04762";
chr1	maker	CDS	2024593	2024766	.	-	0	transcript_id "BSY92_04762-RA"; gene_id "BSY92_04762"; gene_name "BSY92_04762";
chr1	maker	exon	2040487	2040699	.	-	.	transcript_id "BSY92_04763-RA"; gene_id "BSY92_04763"; gene_name "BSY92_04763";
chr1	maker	exon	2040833	2041047	.	-	.	transcript_id "BSY92_04763-RA"; gene_id "BSY92_04763"; gene_name "BSY92_04763";
chr1	maker	exon	2041125	2041278	.	-	.	transcript_id "BSY92_04763-RA"; gene_id "BSY92_04763"; gene_name "BSY92_04763";
chr1	maker	CDS	2040487	2040699	.	-	0	transcript_id "BSY92_04763-RA"; gene_id "BSY92_04763"; gene_name "BSY92_04763";
chr1	maker	CDS	2040833	2041047	.	-	2	transcript_id "BSY92_04763-RA"; gene_id "BSY92_04763"; gene_name "BSY92_04763";
chr1	maker	CDS	2041125	2041278	.	-	0	transcript_id "BSY92_04763-RA"; gene_id "BSY92_04763"; gene_name "BSY92_04763";
chr1	maker	exon	2043362	2045050	.	+	.	transcript_id "BSY92_04764-RA"; gene_id "BSY92_04764"; gene_name "BSY92_04764";
chr1	maker	CDS	2043362	2045050	.	+	0	transcript_id "BSY92_04764-RA"; gene_id "BSY92_04764"; gene_name "BSY92_04764";
chr1	maker	exon	2044399	2044786	.	-	.	transcript_id "BSY92_04765-RA"; gene_id "BSY92_04765"; gene_name "BSY92_04765";
chr1	maker	exon	2044878	2045148	.	-	.	transcript_id "BSY92_04765-RA"; gene_id "BSY92_04765"; gene_name "BSY92_04765";
chr1	maker	CDS	2044399	2044779	.	-	0	transcript_id "BSY92_04765-RA"; gene_id "BSY92_04765"; gene_name "BSY92_04765";
chr1	maker	exon	2046826	2046905	.	-	.	transcript_id "BSY92_04766-RA"; gene_id "BSY92_04766"; gene_name "BSY92_04766";
chr1	maker	exon	2047155	2047484	.	-	.	transcript_id "BSY92_04766-RA"; gene_id "BSY92_04766"; gene_name "BSY92_04766";
chr1	maker	exon	2047568	2047652	.	-	.	transcript_id "BSY92_04766-RA"; gene_id "BSY92_04766"; gene_name "BSY92_04766";
chr1	maker	CDS	2046826	2046905	.	-	2	transcript_id "BSY92_04766-RA"; gene_id "BSY92_04766"; gene_name "BSY92_04766";
chr1	maker	CDS	2047155	2047484	.	-	2	transcript_id "BSY92_04766-RA"; gene_id "BSY92_04766"; gene_name "BSY92_04766";
chr1	maker	CDS	2047568	2047652	.	-	0	transcript_id "BSY92_04766-RA"; gene_id "BSY92_04766"; gene_name "BSY92_04766";
chr1	maker	exon	2053656	2053779	.	-	.	transcript_id "BSY92_04767-RA"; gene_id "BSY92_04767"; gene_name "BSY92_04767";
chr1	maker	exon	2053983	2054104	.	-	.	transcript_id "BSY92_04767-RA"; gene_id "BSY92_04767"; gene_name "BSY92_04767";
chr1	maker	exon	2054195	2054323	.	-	.	transcript_id "BSY92_04767-RA"; gene_id "BSY92_04767"; gene_name "BSY92_04767";
chr1	maker	CDS	2053656	2053779	.	-	1	transcript_id "BSY92_04767-RA"; gene_id "BSY92_04767"; gene_name "BSY92_04767";
chr1	maker	CDS	2053983	2054104	.	-	0	transcript_id "BSY92_04767-RA"; gene_id "BSY92_04767"; gene_name "BSY92_04767";
chr1	maker	CDS	2054195	2054323	.	-	0	transcript_id "BSY92_04767-RA"; gene_id "BSY92_04767"; gene_name "BSY92_04767";
chr1	maker	exon	2056209	2057021	.	+	.	transcript_id "BSY92_04768-RA"; gene_id "BSY92_04768"; gene_name "BSY92_04768";
chr1	maker	exon	2058557	2058715	.	+	.	transcript_id "BSY92_04768-RA"; gene_id "BSY92_04768"; gene_name "BSY92_04768";
chr1	maker	CDS	2056209	2057021	.	+	0	transcript_id "BSY92_04768-RA"; gene_id "BSY92_04768"; gene_name "BSY92_04768";
chr1	maker	CDS	2058557	2058715	.	+	0	transcript_id "BSY92_04768-RA"; gene_id "BSY92_04768"; gene_name "BSY92_04768";
chr1	maker	exon	2087915	2088256	.	-	.	transcript_id "BSY92_04769-RA"; gene_id "BSY92_04769"; gene_name "BSY92_04769";
chr1	maker	exon	2088446	2088574	.	-	.	transcript_id "BSY92_04769-RA"; gene_id "BSY92_04769"; gene_name "BSY92_04769";
chr1	maker	CDS	2087915	2088256	.	-	0	transcript_id "BSY92_04769-RA"; gene_id "BSY92_04769"; gene_name "BSY92_04769";
chr1	maker	CDS	2088446	2088574	.	-	0	transcript_id "BSY92_04769-RA"; gene_id "BSY92_04769"; gene_name "BSY92_04769";
chr1	maker	exon	2095517	2095520	.	-	.	transcript_id "BSY92_04770-RA"; gene_id "BSY92_04770"; gene_name "BSY92_04770";
chr1	maker	exon	2095622	2096013	.	-	.	transcript_id "BSY92_04770-RA"; gene_id "BSY92_04770"; gene_name "BSY92_04770";
chr1	maker	CDS	2095517	2095520	.	-	1	transcript_id "BSY92_04770-RA"; gene_id "BSY92_04770"; gene_name "BSY92_04770";
chr1	maker	CDS	2095622	2096013	.	-	0	transcript_id "BSY92_04770-RA"; gene_id "BSY92_04770"; gene_name "BSY92_04770";
chr1	maker	exon	2114558	2114620	.	+	.	transcript_id "BSY92_04771-RA"; gene_id "BSY92_04771"; gene_name "BSY92_04771";
chr1	maker	exon	2114688	2116031	.	+	.	transcript_id "BSY92_04771-RA"; gene_id "BSY92_04771"; gene_name "BSY92_04771";
chr1	maker	exon	2116141	2116179	.	+	.	transcript_id "BSY92_04771-RA"; gene_id "BSY92_04771"; gene_name "BSY92_04771";
chr1	maker	exon	2116249	2116827	.	+	.	transcript_id "BSY92_04771-RA"; gene_id "BSY92_04771"; gene_name "BSY92_04771";
chr1	maker	exon	2116899	2117259	.	+	.	transcript_id "BSY92_04771-RA"; gene_id "BSY92_04771"; gene_name "BSY92_04771";
chr1	maker	CDS	2114610	2114620	.	+	0	transcript_id "BSY92_04771-RA"; gene_id "BSY92_04771"; gene_name "BSY92_04771";
chr1	maker	CDS	2114688	2116031	.	+	1	transcript_id "BSY92_04771-RA"; gene_id "BSY92_04771"; gene_name "BSY92_04771";
chr1	maker	CDS	2116141	2116179	.	+	1	transcript_id "BSY92_04771-RA"; gene_id "BSY92_04771"; gene_name "BSY92_04771";
chr1	maker	CDS	2116249	2116827	.	+	1	transcript_id "BSY92_04771-RA"; gene_id "BSY92_04771"; gene_name "BSY92_04771";
chr1	maker	CDS	2116899	2117259	.	+	1	transcript_id "BSY92_04771-RA"; gene_id "BSY92_04771"; gene_name "BSY92_04771";
chr1	maker	exon	2124661	2124879	.	-	.	transcript_id "BSY92_04772-RA"; gene_id "BSY92_04772"; gene_name "BSY92_04772";
chr1	maker	CDS	2124661	2124879	.	-	0	transcript_id "BSY92_04772-RA"; gene_id "BSY92_04772"; gene_name "BSY92_04772";
chr1	maker	exon	2125037	2125788	.	-	.	transcript_id "BSY92_04773-RA"; gene_id "BSY92_04773"; gene_name "BSY92_04773";
chr1	maker	exon	2125974	2126224	.	-	.	transcript_id "BSY92_04773-RA"; gene_id "BSY92_04773"; gene_name "BSY92_04773";
chr1	maker	exon	2126505	2126536	.	-	.	transcript_id "BSY92_04773-RA"; gene_id "BSY92_04773"; gene_name "BSY92_04773";
chr1	maker	CDS	2125037	2125788	.	-	2	transcript_id "BSY92_04773-RA"; gene_id "BSY92_04773"; gene_name "BSY92_04773";
chr1	maker	CDS	2125974	2126224	.	-	1	transcript_id "BSY92_04773-RA"; gene_id "BSY92_04773"; gene_name "BSY92_04773";
chr1	maker	CDS	2126505	2126536	.	-	0	transcript_id "BSY92_04773-RA"; gene_id "BSY92_04773"; gene_name "BSY92_04773";
chr1	maker	exon	2160169	2160195	.	-	.	transcript_id "BSY92_04774-RA"; gene_id "BSY92_04774"; gene_name "BSY92_04774";
chr1	maker	CDS	2160169	2160195	.	-	0	transcript_id "BSY92_04774-RA"; gene_id "BSY92_04774"; gene_name "BSY92_04774";
chr1	maker	exon	2164879	2165241	.	-	.	transcript_id "BSY92_04775-RA"; gene_id "BSY92_04775"; gene_name "BSY92_04775";
chr1	maker	CDS	2164879	2165241	.	-	0	transcript_id "BSY92_04775-RA"; gene_id "BSY92_04775"; gene_name "BSY92_04775";
chr1	maker	exon	2167934	2168330	.	+	.	transcript_id "BSY92_04776-RA"; gene_id "BSY92_04776"; gene_name "BSY92_04776";
chr1	maker	exon	2168405	2169231	.	+	.	transcript_id "BSY92_04776-RA"; gene_id "BSY92_04776"; gene_name "BSY92_04776";
chr1	maker	CDS	2167934	2168330	.	+	0	transcript_id "BSY92_04776-RA"; gene_id "BSY92_04776"; gene_name "BSY92_04776";
chr1	maker	CDS	2168405	2169231	.	+	2	transcript_id "BSY92_04776-RA"; gene_id "BSY92_04776"; gene_name "BSY92_04776";
chr1	maker	exon	2169458	2170303	.	-	.	transcript_id "BSY92_04777-RA"; gene_id "BSY92_04777"; gene_name "BSY92_04777";
chr1	maker	CDS	2169458	2170303	.	-	0	transcript_id "BSY92_04777-RA"; gene_id "BSY92_04777"; gene_name "BSY92_04777";
chr1	maker	exon	2171009	2171158	.	-	.	transcript_id "BSY92_04778-RA"; gene_id "BSY92_04778"; gene_name "BSY92_04778";
chr1	maker	exon	2171221	2172127	.	-	.	transcript_id "BSY92_04778-RA"; gene_id "BSY92_04778"; gene_name "BSY92_04778";
chr1	maker	exon	2172214	2172247	.	-	.	transcript_id "BSY92_04778-RA"; gene_id "BSY92_04778"; gene_name "BSY92_04778";
chr1	maker	exon	2172317	2172950	.	-	.	transcript_id "BSY92_04778-RA"; gene_id "BSY92_04778"; gene_name "BSY92_04778";
chr1	maker	CDS	2171050	2171158	.	-	1	transcript_id "BSY92_04778-RA"; gene_id "BSY92_04778"; gene_name "BSY92_04778";
chr1	maker	CDS	2171221	2172127	.	-	2	transcript_id "BSY92_04778-RA"; gene_id "BSY92_04778"; gene_name "BSY92_04778";
chr1	maker	CDS	2172214	2172247	.	-	0	transcript_id "BSY92_04778-RA"; gene_id "BSY92_04778"; gene_name "BSY92_04778";
chr1	maker	CDS	2172317	2172730	.	-	0	transcript_id "BSY92_04778-RA"; gene_id "BSY92_04778"; gene_name "BSY92_04778";
chr1	maker	exon	2173253	2173681	.	+	.	transcript_id "BSY92_04779-RA"; gene_id "BSY92_04779"; gene_name "BSY92_04779";
chr1	maker	exon	2173792	2174951	.	+	.	transcript_id "BSY92_04779-RA"; gene_id "BSY92_04779"; gene_name "BSY92_04779";
chr1	maker	CDS	2173428	2173681	.	+	0	transcript_id "BSY92_04779-RA"; gene_id "BSY92_04779"; gene_name "BSY92_04779";
chr1	maker	CDS	2173792	2174887	.	+	1	transcript_id "BSY92_04779-RA"; gene_id "BSY92_04779"; gene_name "BSY92_04779";
chr1	maker	exon	2175483	2176022	.	+	.	transcript_id "BSY92_04780-RA"; gene_id "BSY92_04780"; gene_name "BSY92_04780";
chr1	maker	CDS	2175483	2176022	.	+	0	transcript_id "BSY92_04780-RA"; gene_id "BSY92_04780"; gene_name "BSY92_04780";
chr1	maker	exon	2177266	2178555	.	+	.	transcript_id "BSY92_04781-RA"; gene_id "BSY92_04781"; gene_name "BSY92_04781";
chr1	maker	CDS	2177266	2178555	.	+	0	transcript_id "BSY92_04781-RA"; gene_id "BSY92_04781"; gene_name "BSY92_04781";
chr1	maker	exon	2180068	2180277	.	+	.	transcript_id "BSY92_04782-RA"; gene_id "BSY92_04782"; gene_name "BSY92_04782";
chr1	maker	exon	2180588	2180608	.	+	.	transcript_id "BSY92_04782-RA"; gene_id "BSY92_04782"; gene_name "BSY92_04782";
chr1	maker	CDS	2180068	2180277	.	+	0	transcript_id "BSY92_04782-RA"; gene_id "BSY92_04782"; gene_name "BSY92_04782";
chr1	maker	CDS	2180588	2180608	.	+	0	transcript_id "BSY92_04782-RA"; gene_id "BSY92_04782"; gene_name "BSY92_04782";
chr1	maker	exon	2181003	2181359	.	-	.	transcript_id "BSY92_04783-RA"; gene_id "BSY92_04783"; gene_name "BSY92_04783";
chr1	maker	CDS	2181003	2181359	.	-	0	transcript_id "BSY92_04783-RA"; gene_id "BSY92_04783"; gene_name "BSY92_04783";
chr1	maker	exon	2182056	2182189	.	-	.	transcript_id "BSY92_04784-RA"; gene_id "BSY92_04784"; gene_name "BSY92_04784";
chr1	maker	exon	2182252	2182747	.	-	.	transcript_id "BSY92_04784-RA"; gene_id "BSY92_04784"; gene_name "BSY92_04784";
chr1	maker	CDS	2182056	2182189	.	-	2	transcript_id "BSY92_04784-RA"; gene_id "BSY92_04784"; gene_name "BSY92_04784";
chr1	maker	CDS	2182252	2182747	.	-	0	transcript_id "BSY92_04784-RA"; gene_id "BSY92_04784"; gene_name "BSY92_04784";
chr1	maker	exon	2185091	2185393	.	-	.	transcript_id "BSY92_04785-RA"; gene_id "BSY92_04785"; gene_name "BSY92_04785";
chr1	maker	CDS	2185091	2185393	.	-	0	transcript_id "BSY92_04785-RA"; gene_id "BSY92_04785"; gene_name "BSY92_04785";
chr1	maker	exon	2188075	2188893	.	-	.	transcript_id "BSY92_04786-RA"; gene_id "BSY92_04786"; gene_name "BSY92_04786";
chr1	maker	CDS	2188075	2188893	.	-	0	transcript_id "BSY92_04786-RA"; gene_id "BSY92_04786"; gene_name "BSY92_04786";
chr1	maker	exon	2191857	2192036	.	+	.	transcript_id "BSY92_04787-RA"; gene_id "BSY92_04787"; gene_name "BSY92_04787";
chr1	maker	exon	2192094	2192225	.	+	.	transcript_id "BSY92_04787-RA"; gene_id "BSY92_04787"; gene_name "BSY92_04787";
chr1	maker	CDS	2191857	2192036	.	+	0	transcript_id "BSY92_04787-RA"; gene_id "BSY92_04787"; gene_name "BSY92_04787";
chr1	maker	CDS	2192094	2192225	.	+	0	transcript_id "BSY92_04787-RA"; gene_id "BSY92_04787"; gene_name "BSY92_04787";
chr1	maker	exon	2194167	2194538	.	-	.	transcript_id "BSY92_04788-RA"; gene_id "BSY92_04788"; gene_name "BSY92_04788";
chr1	maker	exon	2194592	2194666	.	-	.	transcript_id "BSY92_04788-RA"; gene_id "BSY92_04788"; gene_name "BSY92_04788";
chr1	maker	CDS	2194167	2194538	.	-	0	transcript_id "BSY92_04788-RA"; gene_id "BSY92_04788"; gene_name "BSY92_04788";
chr1	maker	CDS	2194592	2194666	.	-	0	transcript_id "BSY92_04788-RA"; gene_id "BSY92_04788"; gene_name "BSY92_04788";
chr1	maker	exon	2196521	2198227	.	+	.	transcript_id "BSY92_04789-RA"; gene_id "BSY92_04789"; gene_name "BSY92_04789";
chr1	maker	CDS	2196521	2198227	.	+	0	transcript_id "BSY92_04789-RA"; gene_id "BSY92_04789"; gene_name "BSY92_04789";
chr1	maker	exon	2199982	2200589	.	+	.	transcript_id "BSY92_04790-RA"; gene_id "BSY92_04790"; gene_name "BSY92_04790";
chr1	maker	exon	2200673	2200796	.	+	.	transcript_id "BSY92_04790-RA"; gene_id "BSY92_04790"; gene_name "BSY92_04790";
chr1	maker	CDS	2200233	2200589	.	+	0	transcript_id "BSY92_04790-RA"; gene_id "BSY92_04790"; gene_name "BSY92_04790";
chr1	maker	CDS	2200673	2200729	.	+	0	transcript_id "BSY92_04790-RA"; gene_id "BSY92_04790"; gene_name "BSY92_04790";
chr1	maker	exon	2201490	2202579	.	+	.	transcript_id "BSY92_04791-RA"; gene_id "BSY92_04791"; gene_name "BSY92_04791";
chr1	maker	exon	2202678	2203719	.	+	.	transcript_id "BSY92_04791-RA"; gene_id "BSY92_04791"; gene_name "BSY92_04791";
chr1	maker	CDS	2202042	2202579	.	+	0	transcript_id "BSY92_04791-RA"; gene_id "BSY92_04791"; gene_name "BSY92_04791";
chr1	maker	CDS	2202678	2203630	.	+	2	transcript_id "BSY92_04791-RA"; gene_id "BSY92_04791"; gene_name "BSY92_04791";
chr1	maker	exon	2206492	2206758	.	+	.	transcript_id "BSY92_04792-RA"; gene_id "BSY92_04792"; gene_name "BSY92_04792";
chr1	maker	exon	2206839	2207462	.	+	.	transcript_id "BSY92_04792-RA"; gene_id "BSY92_04792"; gene_name "BSY92_04792";
chr1	maker	exon	2207498	2210085	.	+	.	transcript_id "BSY92_04792-RA"; gene_id "BSY92_04792"; gene_name "BSY92_04792";
chr1	maker	exon	2210158	2210827	.	+	.	transcript_id "BSY92_04792-RA"; gene_id "BSY92_04792"; gene_name "BSY92_04792";
chr1	maker	CDS	2206492	2206758	.	+	0	transcript_id "BSY92_04792-RA"; gene_id "BSY92_04792"; gene_name "BSY92_04792";
chr1	maker	CDS	2206839	2207462	.	+	0	transcript_id "BSY92_04792-RA"; gene_id "BSY92_04792"; gene_name "BSY92_04792";
chr1	maker	CDS	2207498	2210085	.	+	0	transcript_id "BSY92_04792-RA"; gene_id "BSY92_04792"; gene_name "BSY92_04792";
[truncated: 64,043 more rows]
