# Supplementary material for: Effector gene reshuffling involves dispensable mini-chromosomes in the wheat blast fungus
Source: PLoS Genet. 2019 Sep 12;15(9):e1008272. doi: 10.1371/journal.pgen.1008272 (PMC6741851; doi:10.1371/journal.pgen.1008272)
Supplement: S5 Data — (TXT) [file pgen.1008272.s025.txt]

# Gene: Gene ID
# InPlanta_field_FPKM: FPKM values of samples from field wheat tissues
# InCulture_1st_RNASeq_FPKM: FPKM values of in vitro cultured samples from the 1st RNA-Seq experiment
# Know_Effector: homolog to known effectors
# putativeEff: putative effectors
# culture-1.RPM: reads per million of total uniquely mapped reads in the rep1 of cultured samples from the 2nd RNA-Seq experiment
# culture-2.RPM: reads per million of total uniquely mapped reads in the rep2 of cultured samples from the 2nd RNA-Seq experiment
# culture-3.RPM: reads per million of total uniquely mapped reads in the rep3 of cultured samples from the 2nd RNA-Seq experiment
# inpla40-1.RPM: reads per million of total uniquely mapped reads in the rep1 of in planta samples from the 2nd RNA-Seq experiment
# inpla40-2.RPM: reads per million of total uniquely mapped reads in the rep2 of in planta samples from the 2nd RNA-Seq experiment
# inpla40-3.RPM: reads per million of total uniquely mapped reads in the rep3 of in planta samples from the 2nd RNA-Seq experiment
# inpla40_culture.log2FC: log2 of fold changes of in planta 40 HPI samples to in vitro culture samples from the 2nd RNA-Seq experiment; the values were output from DESeq2						
# inpla40_culture.pval: p-values from DESeq2 for the test of no differential expression between in planta and in vitro culture samples in the 2nd RNA-Seq experiment
# inpla40_culture.qval: q-values converted from p-values															
# inpla40_culture.sig: whether the gene was significantly differentially expressed with the 1% FDR															
# Description: functioanl annotation
# Data S5. Gene expression from RNA-Seq
Gene	InPlanta_field_FPKM	InCulture_1st_RNASeq_FPKM	Know_Effector	putativeEff	culture-1.RPM	culture-2.RPM	culture-3.RPM	inpla40-1.RPM	inpla40-2.RPM	inpla40-3.RPM	inpla40_culture.log2FC	inpla40_culture.pval	inpla40_culture.qval	inpla40_culture.sig	Description
BSY92_00001	0	0	NA	NA	0	0	0	0	0	0	NA	NA	NA	NA	NA
BSY92_00002	1.13266	0	NA	NA	1.224	0.469	0.575	3.4	18.112	14.765	3.560320698	2.71E-10	1.21E-09	yes	NA
BSY92_00003	8.65009	9.88258	NA	NA	26.162	36.182	31.965	29.068	33.007	27.058	-0.415236335	0.047558656	0.07027677	no	Peptidase M20 domain-containing protein 2 OS=Mus musculus
BSY92_00004	33.4726	0.0720807	NA	NA	0.136	0.329	0.144	12.505	53.217	74.845	6.932025345	1.80E-17	1.46E-16	yes	Alcohol oxidase 1 OS=Komagataella pastoris
BSY92_00005	1.92658	0.494575	NA	NA	4.897	3.801	3.451	4.095	19.86	16.875	1.398533096	0.003055577	0.005741972	yes	Minor extracellular protease vpr OS=Bacillus subtilis
BSY92_00006	35.7133	43.6526	NA	NA	39.448	47.867	43.707	29.982	28.741	28.585	-0.916132155	2.07E-07	6.78E-07	yes	Altered inheritance of mitochondria protein 1 OS=Saccharomyces cerevisiae
BSY92_00007	2.31412	30.7846	NA	NA	42.939	39.842	37.429	40.877	45.385	51.933	-0.126133723	0.471893534	0.535963219	no	Riboflavin transporter MCH5 OS=Saccharomyces cerevisiae
BSY92_00008	4.02122	7.88875	NA	NA	37.725	27.688	31.726	17.331	19.441	16.584	-1.187996069	1.63E-09	6.76E-09	yes	NA
BSY92_00009	6.03466	174.09	NA	NA	94.765	135.718	130.689	388.956	437.553	414.518	1.437321442	1.32E-13	7.99E-13	yes	Ferric/cupric reductase transmembrane component 7 OS=Saccharomyces cerevisiae
BSY92_00010	19.4031	1570.21	NA	NA	221.36	444.321	383.152	1509.427	1371.329	1315.272	1.645561012	1.87E-11	9.38E-11	yes	Uncharacterized protein AFUA_6G02800 OS=Neosartorya fumigata
BSY92_00011	83.1371	93.4797	NA	NA	570.901	492	515.327	163.692	212.028	204.823	-1.764416756	6.54E-27	9.01E-26	yes	"Arginine--tRNA ligase, cytoplasmic OS=Saccharomyces cerevisiae"
BSY92_00012	1.97151	0.589407	NA	NA	4.307	2.206	2.205	10.494	8.252	8.074	1.287095638	0.000232306	0.000522882	yes	Cytochrome P450 monooxygenase yanC OS=Aspergillus niger
BSY92_00013	103.748	11.7069	NA	NA	98.8	89.681	92.637	48.592	46.224	43.423	-1.351098909	7.64E-21	7.65E-20	yes	NA
BSY92_00014	11.7756	4.15798	NA	NA	50.738	33.038	36.039	29.908	26.643	29.531	-0.796527454	7.06E-05	0.000170462	yes	ERAD-associated E3 ubiquitin-protein ligase doa10 OS=Schizosaccharomyces pombe
BSY92_00015	1.09517	0	NA	NA	0	0	0	0	0	0	NA	NA	NA	NA	NA
BSY92_00016	7.03728	0.0875277	NA	NA	0	0	0.048	0.658	3.147	1.527	5.202416944	3.01E-06	8.67E-06	yes	Malic acid transport protein OS=Schizosaccharomyces pombe
BSY92_00017	0	1.30998	NA	NA	0	0	0	0	0	0	NA	NA	NA	NA	NA
BSY92_00018	0	0	NA	NA	0	0	0	0	0	0	NA	NA	NA	NA	NA
BSY92_00019	0.653502	0.133918	NA	NA	0.136	0	0.048	0.402	5.035	4.51	4.798036475	4.98E-07	1.57E-06	yes	Chanoclavine-I dehydrogenase easD OS=Neosartorya fumigata
BSY92_00020	0.709565	0.127178	NA	NA	0	0	0	2.011	0.769	1.309	5.649957344	2.84E-06	8.23E-06	yes	Aldehyde dehydrogenase OS=Enchytraeus buchholzi
BSY92_00021	28.0081	0.779793	NA	NA	2.358	2.581	1.725	47.495	28.951	31.422	3.657819587	1.21E-39	2.65E-38	yes	NA
BSY92_00022	12.3135	3.22192	NA	NA	9.159	11.169	11.358	15.283	8.811	12.947	-0.108453544	0.69735782	0.747017228	no	Probable dipeptidase B OS=Streptococcus pyogenes serotype M3
BSY92_00023	11.9596	0.109807	NA	NA	0.091	0.047	0.383	1.792	2.448	2.328	3.078011361	5.85E-05	0.000142816	yes	Lectin-B OS=Phytolacca americana
BSY92_00024	3.71605	0	NA	NA	0	0	0	1.024	0.07	0	3.072873074	0.041475837	0.062001711	no	Aquaporin-1 OS=Saccharomyces cerevisiae
BSY92_00025	3.20714	0.445618	NA	NA	4.534	5.256	4.744	20.987	17.413	15.202	1.541563672	5.56E-10	2.41E-09	yes	ADIPOR-like receptor SPBC12C2.09c OS=Schizosaccharomyces pombe
BSY92_00026	0.306769	0	NA	NA	1.315	1.079	1.15	15.064	11.678	8.51	2.94488641	6.57E-17	5.12E-16	yes	NA
BSY92_00027	0	0	NA	NA	0	0	0	0	0.559	0	NA	NA	NA	NA	Cytochrome P450 monooxygenase trt6 OS=Aspergillus terreus
BSY92_00028	0	0	NA	NA	0	0	0.096	0	0	0	NA	NA	NA	NA	NA
BSY92_00029	59.1626	2.64044	NA	NA	5.305	6.101	6.47	10.749	14.196	12.074	0.707964776	0.008564698	0.014736615	no	Alpha-L-arabinofuranosidase axhA-2 OS=Emericella nidulans
BSY92_00030	4.6796	1.17697	NA	NA	5.985	6.288	5.224	0.841	0.35	1.309	-3.070875989	6.84E-12	3.56E-11	yes	NA
BSY92_00031	20.0295	0.0717312	NA	NA	12.65	10.418	10.927	8.812	27.622	24.948	0.522603299	0.158862798	0.207401177	no	General amino acid permease AGP2 OS=Saccharomyces cerevisiae
BSY92_00032	41.4034	0.0731512	NA	NA	0.453	0.094	0.096	11.92	19.441	11.565	5.557691158	5.05E-27	7.02E-26	yes	Xylosidase/arabinosidase OS=Bacteroides ovatus
BSY92_00033	0.830859	0.132415	NA	NA	0.091	0.047	0.24	1.682	4.336	6.546	4.411336451	3.28E-09	1.33E-08	yes	NA
BSY92_00034	0	0	NA	NA	0.045	0	0	0.548	0.909	0.291	3.646587923	0.00422214	0.007738282	yes	NA
BSY92_00035	26.6418	0	NA	pEff	0.045	0	0	57.111	46.504	60.588	10.05123088	1.16E-32	2.00E-31	yes	Probable cutinase 1 OS=Aspergillus flavus
BSY92_00036	0	0	NA	NA	0	0	0	0	0	0	NA	NA	NA	NA	NA
BSY92_00037	0	0	NA	NA	0	0	0	0	0	0	NA	NA	NA	NA	"Iron-sulfur clusters transporter ATM1, mitochondrial OS=Chaetomium globosum"
BSY92_00038	2.03531	0.197704	NA	NA	1.904	2.44	1.006	1.207	1.329	0.509	-1.079974426	0.070728191	0.100497906	no	Laccase abr2 OS=Neosartorya fumigata
BSY92_00039	31.5991	0.619086	NA	NA	0	0	0	0	0	0	NA	NA	NA	NA	Uncharacterized transporter C1683.12 OS=Schizosaccharomyces pombe
BSY92_00040	0.143087	0	NA	NA	0.317	0.422	0.575	0.037	0.14	0	-2.688895784	0.020008664	0.03196744	no	Laccase abr2 OS=Neosartorya fumigata
BSY92_00041	1.46103	0.348918	NA	NA	0.181	0	0.048	6.728	4.825	4.146	5.39912856	4.89E-14	3.07E-13	yes	NA
BSY92_00042	1.66274	0	NA	pEff	0.091	0.047	0.096	2.998	2.168	1.673	4.191013065	1.55E-07	5.13E-07	yes	NA
BSY92_00043	29.0547	3.95998	NA	NA	0.816	0.422	0.958	6.947	8.252	12.51	3.253520054	1.22E-13	7.42E-13	yes	NA
BSY92_00044	3.17508	0.341003	NA	NA	0.227	0.329	0.192	7.861	5.874	6.328	4.294782974	1.49E-17	1.21E-16	yes	"Heterokaryon incompatibility protein 6, OR allele OS=Neurospora crassa"
BSY92_00045	5.33319	0	NA	pEff	0	0.094	0	0.11	0.07	0	NA	NA	NA	NA	NA
BSY92_00046	36.7355	24.1816	NA	NA	25.392	22.526	22.141	132.065	204.266	176.892	2.53720071	2.68E-36	5.30E-35	yes	NA
BSY92_00047	0	0	NA	NA	0	0	0	0	0.28	0.145	NA	NA	NA	NA	NA
BSY92_00048	8.84815	4.71394	NA	NA	42.077	36.276	39.777	28.812	29.93	36.004	-0.646538358	0.000469101	0.001003798	yes	NA
BSY92_00049	6.63E-07	1.03E-06	NA	NA	0	0	0	0	0	0	NA	NA	NA	NA	NA
BSY92_00050	43.9788	9.24065	NA	NA	54.682	52.232	52.764	62.047	32.028	39.713	-0.585780536	0.012838844	0.021322533	no	NA
BSY92_00051	0	0	NA	NA	0	0	0	0	0	0	NA	NA	NA	NA	NA
BSY92_00052	10.3136	37.3996	NA	NA	147.18	133.981	144.922	85.777	61.888	60.007	-1.365620046	1.74E-14	1.13E-13	yes	NA
BSY92_00053	76.6048	11.5595	NA	NA	58.809	42.377	57.269	16.417	10.49	13.383	-2.291800394	8.72E-24	1.03E-22	yes	Probable phosphoketolase OS=Schizosaccharomyces pombe
BSY92_00054	2.06E-08	2.85618	NA	NA	0	0	0	0	0	0	NA	NA	NA	NA	Mycophenolic acid synthesis protein B OS=Penicillium brevicompactum
BSY92_00055	11.1663	32.4926	NA	NA	46.748	36.792	32.732	68.885	64.965	57.315	0.39269446	0.024076849	0.037831068	no	Activator of stress genes 1 OS=Saccharomyces cerevisiae
BSY92_00056	1.44044	59.9125	NA	NA	0	0	0	0	0	0	NA	NA	NA	NA	Serine/threonine-protein kinase hal4 OS=Schizosaccharomyces pombe
BSY92_00057	0.670291	50.8218	NA	NA	12.061	7.462	11.406	9.579	15.804	16.365	0.100893561	0.744440358	0.787358566	no	Low-affinity potassium transport protein OS=Saccharomyces cerevisiae
BSY92_00058	0	0	NA	NA	0	0	0	0	0	0.291	NA	NA	NA	NA	NA
BSY92_00059	7.14012	5.37166	NA	NA	3.718	4.317	3.067	4.278	5.594	3.928	-0.015197535	0.964873349	0.972652109	no	Protein RTM1 OS=Saccharomyces cerevisiae
BSY92_00060	25.4965	0	NA	pEff	0	0	0	0	0	0	NA	NA	NA	NA	NA
BSY92_00061	10.5749	0.141877	NA	NA	0	0.094	0.048	1.828	2.797	0.436	4.183251864	3.05E-05	7.78E-05	yes	Extracellular exo-alpha-(1->5)-L-arabinofuranosidase OS=Streptomyces chartreusis
BSY92_00062	11.5971	11.0362	NA	NA	21.265	23.652	22.381	17.952	21.958	28.658	-0.303331056	0.198481826	0.251993693	no	Sterol uptake control protein 2 OS=Saccharomyces cerevisiae
BSY92_00063	0.865468	0.0797336	NA	NA	0.091	0.188	0.048	1.06	1.259	1.018	2.748217933	0.001729918	0.003383986	yes	NA
BSY92_00064	3.91169	0.243595	NA	NA	0	0	0	0	0	0	NA	NA	NA	NA	6-hydroxy-D-nicotine oxidase OS=Arthrobacter oxydans
BSY92_00065	25.5886	0	NA	pEff	0	0	0	2.742	9.231	9.019	7.903110768	8.63E-13	4.87E-12	yes	NA
BSY92_00066	0	0	NA	NA	0	0	0	0	0	0	NA	NA	NA	NA	NA
BSY92_00067	6.0084	0	NA	NA	0	0.047	0	2.596	1.259	0.582	4.967753646	1.21E-05	3.23E-05	yes	NA
BSY92_00068	0	0	NA	NA	0	0	0	0	0	0	NA	NA	NA	NA	NA
BSY92_00069	0	0	NA	NA	0	0	0	1.389	2.587	1.527	6.11103068	1.55E-07	5.13E-07	yes	NA
BSY92_00070	0	0	NA	NA	0	0	0	0.987	0.769	1.091	5.129474284	3.68E-05	9.27E-05	yes	NA
BSY92_00071	0	0	NA	NA	0	0	0	0	0	0	NA	NA	NA	NA	NA
BSY92_00072	0	0	NA	NA	0	0	0	0	0	0	NA	NA	NA	NA	NA
BSY92_00073	2.32063	0.213693	NA	NA	1.542	1.783	1.39	1.865	3.706	2.691	0.461964666	0.330155563	0.392625243	no	NA
BSY92_00074	0.139339	0.0744464	NA	NA	0.544	0.282	0.479	1.06	1.678	2.764	1.65298532	0.013777314	0.022714402	no	Multidrug resistance protein CDR2 OS=Candida albicans
BSY92_00075	7.20874	0	NA	NA	0	0	0.096	3.693	2.517	1.309	5.204504452	6.40E-08	2.21E-07	yes	NA
BSY92_00076	1612.92	26.0211	NA	NA	4.444	4.036	5.607	2.815	2.378	1.527	-1.37135644	0.000501387	0.001069498	yes	Thioredoxin-1 OS=Schizosaccharomyces pombe
BSY92_00077	0.15973	0	NA	NA	0.227	0.282	0	6.508	8.671	10.037	5.110699676	2.07E-19	1.93E-18	yes	Class III chitinase ARB_03514 OS=Arthroderma benhamiae
BSY92_00078	0	0	NA	NA	0	0	0	0	0	0	NA	NA	NA	NA	NA
BSY92_00079	0	0	NA	NA	0	0	0	0	0	0	NA	NA	NA	NA	NA
BSY92_00080	0	0	NA	NA	0	0	0	0	0	0	NA	NA	NA	NA	NA
BSY92_00081	0	0	NA	NA	0	0	0	0	0.35	0	NA	NA	NA	NA	NA
BSY92_00082	0.614417	0	NA	NA	0.091	0.047	0.144	8.19	10.28	7.492	5.911340526	3.11E-21	3.18E-20	yes	NA
BSY92_00083	19.2694	12.2772	NA	NA	53.05	56.502	44.521	69.762	54.755	57.752	-0.084778561	0.615063317	0.671910185	no	Palmitoyltransferase akr1 OS=Neurospora crassa
BSY92_00084	27.7866	13.0926	NA	NA	18.364	29.659	26.55	32.139	27.273	33.167	-0.026595873	0.911709976	0.930110563	no	Signal recognition particle receptor subunit beta OS=Saccharomyces cerevisiae
BSY92_00085	50.8668	299.664	NA	NA	482.031	480.268	481.972	176.709	193.916	166.127	-1.755955487	1.97E-36	3.94E-35	yes	Cystathionine beta-synthase OS=Saccharomyces cerevisiae
BSY92_00086	0	0	NA	NA	0	0	0	0.11	0.49	0.291	NA	NA	NA	NA	NA
BSY92_00087	0	0	NA	NA	0	0.047	0	0	0.28	0	NA	NA	NA	NA	NA
BSY92_00088	0	0	NA	NA	0	0.047	0.24	0	0	0	NA	NA	NA	NA	NA
BSY92_00089	8.44947	15.9005	NA	NA	52.325	45.662	36.949	27.386	32.168	32.222	-0.876158351	2.33E-06	6.85E-06	yes	NA
BSY92_00090	2.299	3.83346	NA	NA	11.245	10.606	10.112	8.007	7.762	10.474	-0.611993551	0.014103038	0.023179033	no	NA
BSY92_00091	0	0	NA	NA	0.091	0.047	0.144	0.256	0.21	0.218	0.760307914	0.528380815	0.589896955	no	NA
BSY92_00092	0	0	NA	NA	0	0	0	0	0	0	NA	NA	NA	NA	NA
BSY92_00093	0.214874	0.306646	NA	NA	0.453	0.329	0.575	0.548	1.049	0.873	0.482692798	0.522998735	0.585125615	no	NA
BSY92_00094	88.4085	44.8428	NA	NA	186.174	201.512	198.309	252.028	230.699	220.097	-0.071588717	0.614449426	0.671359289	no	Peptidyl-prolyl cis-trans isomerase ssp-1 OS=Neurospora crassa
BSY92_00095	10.0789	1.85418	NA	NA	0.227	0.282	0.335	6.91	3.217	2.328	3.397909909	3.26E-08	1.17E-07	yes	NA
BSY92_00096	0.116602	0.00221516	NA	NA	0	0	0	0	0	0	NA	NA	NA	NA	NA
BSY92_00097	27.7626	38.9136	NA	NA	126.867	123.939	110.561	171.955	139.161	147.871	0.015905264	0.911339416	0.929932188	no	"54S ribosomal protein L38, mitochondrial OS=Schizosaccharomyces pombe"
BSY92_00098	1.8618	1.48378	NA	NA	0	0	0	0	0	0	NA	NA	NA	NA	DNA-directed RNA polymerase II subunit RPB9 OS=Candida glabrata
BSY92_00099	16.7705	14.6711	NA	NA	108.322	85.222	85.209	75.429	73.357	62.552	-0.723578937	5.80E-06	1.62E-05	yes	Histone-lysine N-methyltransferase SET9 OS=Chaetomium globosum
BSY92_00100	37.686	49.7356	NA	NA	33.825	37.214	36.566	22.011	22.587	19.784	-1.070685393	2.41E-09	9.85E-09	yes	DNA-directed RNA polymerase I subunit RPA12 OS=Saccharomyces cerevisiae
BSY92_00101	7.11388	0.921115	NA	NA	0.091	0.188	0.096	0	0	0.218	NA	NA	NA	NA	NA
BSY92_00102	0	0	NA	NA	0	0	0	0	0	0	NA	NA	NA	NA	NA
BSY92_00103	0	0	NA	NA	0	0	0	0.548	0.07	0	NA	NA	NA	NA	NA
BSY92_00104	11.9613	0	NA	NA	0.091	0.047	0.048	0.037	0	0	NA	NA	NA	NA	NA
BSY92_00105	0.341638	0.327316	NA	NA	0	0	0	0	0.21	0.145	NA	NA	NA	NA	Terpene cyclase pyr4 OS=Neosartorya fumigata
BSY92_00106	443.427	1.56219	NA	NA	0.045	0.094	0.096	8.958	6.224	8.146	5.973021076	1.98E-19	1.84E-18	yes	NA
BSY92_00107	0	0	NA	NA	0	0	0	0	0.49	0	NA	NA	NA	NA	NA
BSY92_00108	61.2665	0.282157	NA	NA	0.68	0.375	0.671	422.887	607.762	632.361	9.484449446	5.31E-204	3.16E-201	yes	NA
BSY92_00109	13.5306	5.36372	NA	NA	29.064	27.359	28.227	17.148	16.713	18.766	-1.014093514	2.52E-08	9.21E-08	yes	UV radiation resistance associated protein OS=Mus musculus
BSY92_00110	2.18371	0	NA	pEff	0.453	0.422	0.431	0.366	0	0.655	-0.596515045	0.562842459	0.623100173	no	NA
BSY92_00111	3.97748	1.35111	NA	NA	59.806	43.174	47.589	26.545	34.825	25.385	-1.116879798	4.87E-08	1.71E-07	yes	NA
BSY92_00112	0	0	NA	NA	0	0	0	0.366	0	0	NA	NA	NA	NA	NA
BSY92_00113	0	0	NA	NA	0	0	0	0	0	0	NA	NA	NA	NA	NA
BSY92_00114	2.7177	0.669354	NA	NA	0.952	1.924	2.205	7.239	4.755	5.382	1.400181442	0.001321217	0.002641601	yes	Probable sterigmatocystin biosynthesis P450 monooxygenase STCB OS=Emericella nidulans
BSY92_00115	3.78795	74.9908	NA	NA	5.622	6.758	6.805	6.508	4.196	3.709	-0.731129686	0.027960071	0.043323749	no	NA
BSY92_00116	0	0	NA	NA	0	0	0	0	0	0	NA	NA	NA	NA	NA
BSY92_00117	0.913612	0	NA	NA	0	0.047	0	1.097	3.636	3.782	5.914522165	1.92E-08	7.14E-08	yes	Tripeptidyl-peptidase sed2 OS=Neosartorya fumigata
BSY92_00118	12.4186	19.0834	NA	NA	14.645	13.891	14.138	34.369	35.175	44.223	1.080002693	6.75E-08	2.33E-07	yes	NA
BSY92_00119	0	0.183691	NA	NA	0	0	0	0	0	0	NA	NA	NA	NA	NA
BSY92_00120	1.24768	0	PWL4	NA	0	0	0	0.951	0.979	3.491	5.988567873	6.49E-07	2.02E-06	yes	NA
BSY92_00121	0	3.44805	NA	NA	0.227	0	0.048	2.669	3.147	5.528	4.684817036	9.03E-10	3.85E-09	yes	LysM domain-containing protein ARB_05157 OS=Arthroderma benhamiae
BSY92_00122	0	0	NA	NA	0	0	0	0	0	0	NA	NA	NA	NA	NA
BSY92_00123	0	0.0913712	NA	NA	0.091	0	0	0.146	0	0	NA	NA	NA	NA	UNC93-like protein 2 OS=Arabidopsis thaliana
BSY92_00124	3.67532	31.4254	NA	NA	497.221	529.449	496.205	66.508	80.699	74.263	-3.104934097	3.26E-93	2.95E-91	yes	Tyrosinase ustQ OS=Aspergillus flavus
BSY92_00125	1.99547	13.3377	NA	NA	90.095	101.507	91.343	26.727	32.448	28.149	-2.022625489	6.49E-33	1.13E-31	yes	NA
BSY92_00126	0	0	NA	NA	0	0	0	0.146	0.35	0.291	NA	NA	NA	NA	NA
BSY92_00127	0.125997	0.906348	NA	NA	0	0	0.048	0	0	0	NA	NA	NA	NA	NA
BSY92_00128	13.3453	13.3089	NA	NA	62.345	50.448	57.317	41.938	44.755	44.441	-0.703388596	1.96E-05	5.11E-05	yes	Transcriptional regulator WAR1 OS=Candida albicans
BSY92_00129	2.16464	5.28993	NA	NA	5.94	5.256	4.792	5.558	8.042	8.146	0.111512436	0.713740463	0.760986831	no	NA
BSY92_00130	0.585728	6.0336	NA	NA	3.627	3.567	2.3	5.338	5.664	6.619	0.561096289	0.097738244	0.134414838	no	NA
BSY92_00131	0	0	NA	NA	0	0	0	0	0	0	NA	NA	NA	NA	NA
BSY92_00132	0.117288	0	NA	NA	0	0.047	0.048	0.037	0.42	0.436	NA	NA	NA	NA	NA
BSY92_00133	0	0	NA	NA	0.045	0.047	0	0	0	0	NA	NA	NA	NA	NA
BSY92_00134	6.99759	5.14269	NA	NA	6.665	6.335	4.553	23.291	20.559	17.893	1.482000115	5.66E-10	2.46E-09	yes	NA
BSY92_00135	19.0176	0.000110469	NA	NA	0	0	0	0	0	0	NA	NA	NA	NA	Uncharacterized transporter C460.05 OS=Schizosaccharomyces pombe
BSY92_00136	2.81E-07	6.31054	NA	NA	0	0	0	0	0	0	NA	NA	NA	NA	Sterol uptake control protein 2 OS=Candida albicans
BSY92_00137	38.0274	1.80039	NA	NA	9.25	6.429	7.045	6.252	9.091	7.637	-0.310190217	0.285774567	0.346259812	no	Putative glutamine amidotransferase-like protein C13C5.04 OS=Schizosaccharomyces pombe
BSY92_00138	0	0	NA	NA	0.045	0	0	0	0	0	NA	NA	NA	NA	NA
BSY92_00139	1.15695	0.157517	NA	NA	0.317	0.516	0.24	0.146	0.35	0	-1.209789666	0.281351095	0.341553328	no	NA
BSY92_00140	51.0505	24.4601	NA	NA	50.466	52.607	56.311	51.481	40.699	45.823	-0.540579692	0.001953746	0.003790618	yes	Uncharacterized protein C18B11.06 OS=Schizosaccharomyces pombe
BSY92_00141	31.2615	12.793	NA	NA	72.547	57.159	61.391	57.331	72.448	66.116	-0.289990548	0.099563225	0.136568898	no	Transmembrane 9 superfamily member 2 OS=Mus musculus
BSY92_00142	1.8617	2.15387	NA	NA	0.317	0.329	0.527	0.256	0.28	0.873	-0.086001021	0.924616319	0.940551154	no	Mediator of RNA polymerase II transcription subunit 4 OS=Chaetomium globosum
BSY92_00143	458.628	478.434	NA	NA	169.443	232.391	199.172	266.982	204.406	229.698	-0.11396832	0.535108885	0.595938092	no	NA
BSY92_00144	65.2187	136.524	NA	NA	1.814	3.707	3.403	3.108	3.007	2.473	-0.387989946	0.373299261	0.437526255	no	Probable 3-hydroxybutyryl-CoA dehydrogenase OS=Bacillus subtilis
BSY92_00145	6.82406	24.9332	NA	NA	0.181	0.282	0.24	1.865	0.839	2.109	2.293081617	0.001847233	0.003593502	yes	NA
BSY92_00146	37.3535	3.55756	NA	NA	14.555	10.512	10.639	5.887	7.832	10.256	-0.894628368	0.002231911	0.004278768	yes	Putative transporter C543.05c OS=Schizosaccharomyces pombe
BSY92_00147	0	0	NA	NA	0	0	0	0.037	0.42	0	NA	NA	NA	NA	NA
BSY92_00148	5.58128	7.95793	NA	NA	37.453	32.944	25.016	50.896	62.378	61.389	0.549667465	0.004585679	0.008354621	yes	Homeobox-leucine zipper protein HDG11 OS=Arabidopsis thaliana
BSY92_00149	0.418255	0.200822	NA	NA	1.814	2.675	2.061	1.28	0.629	0.946	-1.465462812	0.005546602	0.009917094	yes	NA
BSY92_00150	0	0	NA	NA	0.272	0.188	0.288	0.146	1.329	1.164	1.323849567	0.155781346	0.203770148	no	NA
BSY92_00151	0	0	NA	NA	0	0.047	0.144	0.402	0	0	NA	NA	NA	NA	NA
BSY92_00152	0	0	NA	NA	0.045	0.094	0	0	0.42	0.946	2.152946682	0.111028824	0.150428701	no	NA
BSY92_00153	3.0984	8.84174	NA	NA	27.341	25.858	23.339	24.972	23.916	23.566	-0.405418347	0.016778004	0.027208425	no	Anaphase-promoting complex subunit cut9 OS=Schizosaccharomyces pombe
BSY92_00154	40.4778	31.5178	NA	NA	227.98	194.519	203.485	101.608	131.469	126.487	-1.1233866	1.94E-11	9.68E-11	yes	Mitochondrial respiratory chain complexes assembly protein YTA12 OS=Saccharomyces cerevisiae
BSY92_00155	77.5839	55.9533	NA	NA	75.903	73.725	76.87	205.886	301.049	278.867	1.46066848	1.31E-14	8.63E-14	yes	NA
BSY92_00156	0	0	NA	NA	0.045	0	0.144	0	0	0	NA	NA	NA	NA	NA
BSY92_00157	1579.3	5.59838	NA	NA	6.393	4.224	4.744	3.327	3.706	2.691	-0.971655843	0.004708074	0.008549747	yes	"Putative oxidoreductase bli-4, mitochondrial OS=Neurospora crassa"
BSY92_00158	1.64941	1.21679	NA	NA	4.081	3.003	2.684	1.426	1.469	2.691	-1.114366931	0.012882498	0.021391295	no	Multidrug resistance protein fnx1 OS=Schizosaccharomyces pombe
BSY92_00159	14.2346	26.4055	NA	NA	28.838	23.417	23.051	53.455	56.643	50.26	0.761745134	5.39E-06	1.51E-05	yes	Mediator of RNA polymerase II transcription subunit 19 OS=Chaetomium globosum
BSY92_00160	13.277	5.16298	NA	NA	21.492	17.411	18.738	15.722	11.678	16.147	-0.728186584	0.000931777	0.001905871	yes	NA
BSY92_00161	26.1338	43.2198	NA	NA	169.67	122.719	123.979	180.511	198.601	189.475	0.126529861	0.438631115	0.503054729	no	NA
BSY92_00162	0.103456	0	NA	NA	0.136	0.141	0.048	0	0	0	NA	NA	NA	NA	NA
BSY92_00163	43.0095	16.3496	NA	NA	59.715	52.936	41.119	37.916	39.58	41.823	-0.685796281	0.000104451	0.000247162	yes	Nucleolar protein 16 OS=Magnaporthe oryzae
BSY92_00164	7.69134	11.8905	NA	NA	92.679	74.382	61.63	63.034	78.392	73.972	-0.404756255	0.028805216	0.044476756	no	Uncharacterized transcriptional regulatory protein C11D3.07c OS=Schizosaccharomyces pombe
BSY92_00165	0.0985366	0.141414	NA	NA	0	0	0	0.11	0	0	NA	NA	NA	NA	NA
BSY92_00166	0.453474	0.647702	NA	NA	1.134	1.032	1.198	12.943	11.049	7.128	2.835404937	1.55E-14	1.01E-13	yes	NA
BSY92_00167	13.1259	20.291	NA	NA	94.402	93.81	81.087	76.599	84.476	62.843	-0.592568027	0.000333302	0.000732	yes	Trimethyllysine dioxygenase OS=Neurospora crassa
BSY92_00168	84.481	36.4627	NA	NA	42.803	50.965	51.854	92.65	60.42	62.698	0.226820427	0.286969549	0.34742165	no	L-xylulose reductase OS=Hypocrea jecorina
BSY92_00169	32.2706	13.9821	NA	NA	197.464	151.345	164.235	95.941	110.839	115.431	-0.993761972	2.04E-09	8.42E-09	yes	Serine/threonine-protein phosphatase 2B catalytic subunit OS=Neurospora crassa
BSY92_00170	4.16826	8.60738	NA	NA	0	0	0	0	0	0	NA	NA	NA	NA	NA
BSY92_00171	10.1425	1.78623	NA	NA	3.945	2.675	3.163	104.497	118.741	117.613	4.774798423	3.57E-122	5.38E-120	yes	NA
BSY92_00172	0	0	NA	NA	0.045	0	0	0	0.14	0	NA	NA	NA	NA	NA
BSY92_00173	0	0	NA	NA	0	0	0	0.037	0.21	0.218	NA	NA	NA	NA	NA
BSY92_00174	44.5328	132.842	NA	NA	118.025	182.036	172.383	120.036	110.42	127.65	-0.735861639	0.00046121	0.000988248	yes	Peroxiredoxin HYR1 OS=Saccharomyces cerevisiae
BSY92_00175	2.53982	6.89677	NA	NA	18.409	16.988	14.233	21.389	24.056	20.293	0.079120012	0.686856154	0.737286121	no	Putative oxidoreductase TDA3 OS=Saccharomyces cerevisiae
BSY92_00176	14.5695	13.5518	NA	NA	32.42	35.713	40.112	108.994	101.259	94.992	1.154295527	5.27E-11	2.54E-10	yes	L-threo-3-deoxy-hexylosonate aldolase OS=Hypocrea jecorina
BSY92_00177	23.9628	19.1004	NA	NA	100.886	120.278	120.864	314.404	244.126	219.661	0.843504212	5.53E-06	1.55E-05	yes	Questin oxidase OS=Neosartorya fumigata
BSY92_00178	20.9878	0.958242	NA	NA	2.494	2.534	3.115	0.878	3.497	5.819	-0.012475693	0.982950093	0.986896433	no	Periodic tryptophan protein 2 homolog OS=Neurospora crassa
BSY92_00179	40.8219	36.272	NA	NA	278.899	284.012	333.647	253.893	256.573	275.739	-0.523866422	0.001371311	0.002730269	yes	Septin homolog spn4 OS=Schizosaccharomyces pombe
BSY92_00180	1.27956	1.5594	NA	NA	0	0	0	0	0	0	NA	NA	NA	NA	[Pyruvate dehydrogenase
BSY92_00181	56.7174	37.3375	NA	NA	178.103	136.046	123.404	172.65	168.322	164.309	-0.114250914	0.466958266	0.531119617	no	Ubiquitin carboxyl-terminal hydrolase 21 OS=Schizosaccharomyces pombe
BSY92_00182	11.5035	7.86148	NA	NA	31.785	31.912	26.071	34.333	41.399	41.459	0.057946196	0.751222749	0.793736911	no	Mitochondrial import inner membrane translocase subunit tim22 OS=Neurospora crassa
BSY92_00183	76.9799	36.25	NA	NA	74.769	67.765	72.653	57.513	57.133	44.878	-0.761211033	5.23E-06	1.47E-05	yes	Alkaline phosphatase D OS=Bacillus subtilis
BSY92_00184	41.5943	32.33	NA	NA	249.426	267.306	234.013	315.538	295.385	270.721	-0.098570318	0.465097988	0.529447315	no	Pre-mRNA-processing protein 45 OS=Neosartorya fumigata
BSY92_00185	0.997642	0.0647702	NA	NA	1.678	1.032	1.438	18.537	17.273	16.656	3.300720083	2.86E-29	4.32E-28	yes	Probable glycosidase C21B10.07 OS=Schizosaccharomyces pombe
BSY92_00186	10.6763	2.81871	NA	NA	48.833	42.095	39.921	28.519	20.769	21.457	-1.207514254	1.25E-10	5.75E-10	yes	"Coenzyme Q-binding protein COQ10 homolog, mitochondrial OS=Danio rerio"
BSY92_00187	29.9566	19.4276	NA	NA	0	0	0	0	0	0	NA	NA	NA	NA	tRNA(Thr)
BSY92_00188	9.85471	7.98377	NA	NA	7.119	8.306	6.614	12.541	14.196	7.783	0.315052838	0.282228293	0.342399524	no	Tyrosine-protein phosphatase OS=Nostoc commune
BSY92_00189	18.5417	6.73475	NA	NA	37.997	25.764	24.681	53.345	39.091	38.404	0.241490942	0.266516657	0.325415366	no	NA
BSY92_00190	1.73E-07	7.36646	NA	NA	0	0	0	0	0	0	NA	NA	NA	NA	Queuine tRNA-ribosyltransferase accessory subunit OS=Schizosaccharomyces pombe
BSY92_00191	19.5468	4.49901	NA	NA	10.973	7.039	8.77	12.249	9.301	9.31	-0.119160821	0.658745357	0.712349882	no	Uncharacterized protein YIL067C OS=Saccharomyces cerevisiae
BSY92_00192	28.2202	53.2307	NA	NA	167.267	129.711	110.656	230.273	235.874	236.535	0.464011983	0.004361858	0.007977432	yes	NA
BSY92_00193	0	0	NA	NA	0.453	0.657	0.479	0.695	1.119	1.382	0.630115328	0.364234946	0.428169804	no	NA
BSY92_00194	42.1075	31.9333	NA	NA	82.432	85.739	72.892	134.076	128.112	124.668	0.353225222	0.009858937	0.016779193	no	TPR repeat protein oca3 OS=Schizosaccharomyces pombe
BSY92_00195	16.7428	11.5902	NA	NA	133.804	104.886	104.426	74.15	81.888	83.864	-0.838591436	1.40E-07	4.65E-07	yes	AP-3 complex subunit delta OS=Schizosaccharomyces pombe
BSY92_00196	48.1211	20.7549	NA	NA	27.115	27.359	24.777	23.473	23.427	25.094	-0.466905855	0.006947867	0.012195342	no	Protein sfk1 OS=Schizosaccharomyces pombe
BSY92_00197	1.54407	2.90307	NA	NA	1.043	0.892	0.767	2.121	4.476	3.273	1.495735632	0.003099176	0.005815851	yes	NA
BSY92_00198	0	1.01286	NA	NA	0.045	0.047	0.144	0.366	0	0	NA	NA	NA	NA	NA
BSY92_00199	4.2044	4.31085	NA	NA	28.429	29.753	28.227	26.545	25.874	34.913	-0.314361969	0.117231288	0.157707945	no	Uncharacterized amino-acid permease C777.04 OS=Schizosaccharomyces pombe
BSY92_00200	11.7273	7.48596	NA	NA	0	0	0	0	0	0	NA	NA	NA	NA	F-box protein pof6 OS=Schizosaccharomyces pombe
BSY92_00201	1.23634	5.73886	NA	NA	0	0	0	0	0	0	NA	NA	NA	NA	Uncharacterized ATP-dependent helicase IRC20 OS=Saccharomyces cerevisiae
BSY92_00202	2.21535	1.65184	NA	NA	0.453	0.282	0.335	0.475	0.839	1.746	1.093468579	0.170597335	0.220900188	no	Oxidoreductase NAD-binding domain-containing protein 1 OS=Pongo abelii
BSY92_00203	6.22501	1.71892	NA	NA	0.136	0	0.335	0.658	0.42	0.364	1.057725956	0.343076843	0.40590877	no	Cytochrome P450 monooxygenase yanC OS=Aspergillus niger
BSY92_00204	219.603	73.7909	NA	NA	31.83	32.099	33.499	52.833	59.93	65.171	0.535210637	0.002640885	0.005012249	yes	Mitochondrial phosphate carrier protein OS=Saccharomyces cerevisiae
BSY92_00205	3.73426	0.569705	NA	NA	1.134	1.173	0.911	1.17	1.399	1.091	-0.138347864	0.804836401	0.839372292	no	NA
BSY92_00206	1.6553	0	NA	NA	0.453	0.516	0.24	1.865	3.287	4.946	2.626641335	1.33E-05	3.56E-05	yes	"Short-chain dehydrogenase TIC 32, chloroplastic OS=Pisum sativum"
BSY92_00207	5.76761	4.53776	NA	NA	33.553	26.843	24.825	84.424	88.182	70.408	1.183031885	1.34E-11	6.78E-11	yes	Glycogenin-1 OS=Caenorhabditis elegans
BSY92_00208	37.3581	1.29687	NA	NA	0.589	0.469	0.431	19.049	19.58	15.274	4.77929957	1.84E-40	4.15E-39	yes	Metal tolerance protein 3 OS=Oryza sativa subsp. japonica
BSY92_00209	6.61453	0	NA	pEff	0.091	0	0	77.221	325.175	418.082	10.76720095	1.39E-26	1.88E-25	yes	NA
BSY92_00210	0	0	NA	NA	0	0.047	0	0	0	0	NA	NA	NA	NA	NA
BSY92_00211	17.552	9.51708	NA	NA	18.409	25.06	24.777	76.197	58.252	76.954	1.286543446	2.58E-09	1.05E-08	yes	L-xylo-3-hexulose reductase OS=Hypocrea jecorina
BSY92_00212	60.593	60.1758	NA	NA	205.445	225.868	226.345	113.82	112.028	119.504	-1.259924984	2.77E-17	2.22E-16	yes	N-terminal acetyltransferase A complex catalytic subunit ard1 OS=Schizosaccharomyces pombe
BSY92_00213	2.07045	1.26896	NA	NA	6.03	6.476	4.505	8.775	4.615	6.619	-0.085218514	0.796492602	0.832864128	no	Averantin hydroxylase OS=Aspergillus parasiticus
BSY92_00214	0.115237	0	NA	NA	0.045	0.188	0.335	0	0	0	NA	NA	NA	NA	Fusicoccadiene synthase OS=Phomopsis amygdali
BSY92_00215	0.0592967	0	NA	NA	0	0	0.048	0	0	0	NA	NA	NA	NA	Quinidine resistance protein 2 OS=Saccharomyces cerevisiae
BSY92_00216	0.542467	2.14807	NA	NA	1.406	0.892	0.671	2.486	3.007	2.546	1.086718374	0.029892377	0.045995346	no	Demethylmenaquinone methyltransferase OS=Staphylococcus aureus
BSY92_00217	2.61791	9.49091	NA	NA	38.45	35.572	31.486	73.894	60.839	59.279	0.549978794	0.000731948	0.001522369	yes	NA
BSY92_00218	0	0	NA	NA	0	0	0	0	0	0	NA	NA	NA	NA	NA
BSY92_00219	9.05716	0.975124	NA	NA	0.816	0.845	1.198	10.786	10.14	4.946	2.781876045	1.09E-10	5.06E-10	yes	Bilirubin oxidase OS=Myrothecium verrucaria
BSY92_00220	8.26798	4.05618	NA	NA	52.597	35.994	34.361	21.938	33.217	27.494	-0.888120605	0.000131652	0.000306563	yes	Pre-mRNA-splicing factor ATP-dependent RNA helicase-like protein cdc28 OS=Schizosaccharomyces pombe
BSY92_00221	26.8278	13.4197	NA	NA	55.317	77.057	72.797	78.939	52.168	50.842	-0.511494041	0.025198991	0.039411787	no	DnaJ-related protein SCJ1 OS=Saccharomyces cerevisiae
BSY92_00222	11.7573	28.05	NA	NA	81.389	76.212	77.206	93.345	94.825	99.138	-0.038793681	0.783962524	0.822493367	no	Peroxiredoxin C1773.02c OS=Schizosaccharomyces pombe
BSY92_00223	115.41	88.6109	NA	NA	181.912	239.383	260.515	110.53	136.853	142.998	-1.137128576	5.66E-08	1.97E-07	yes	NADH-ubiquinone oxidoreductase 21.3 kDa subunit OS=Neurospora crassa
BSY92_00224	2.09E-06	3.52E-05	NA	NA	0	0	0	0	0	0	NA	NA	NA	NA	Uncharacterized ORAOV1 family protein YNL260C OS=Saccharomyces cerevisiae
BSY92_00225	1.13973	1.94147	NA	NA	4.171	2.91	3.307	4.351	6.643	6.255	0.395459864	0.258519747	0.317322805	no	Ophiobolin F synthase OS=Aspergillus clavatus
BSY92_00226	0.989175	1.9969	NA	NA	2.539	2.018	2.109	5.704	11.399	10.183	1.679268631	6.79E-06	1.88E-05	yes	Cytochrome P450 monooxygenase dtxS2 OS=Metarhizium robertsii
BSY92_00227	12.4587	6.87673	NA	NA	155.931	181.896	156.52	187.531	164.476	184.02	-0.214123649	0.15121102	0.19831056	no	NA
BSY92_00228	27.7655	16.0521	NA	NA	125.507	106.34	116.407	82.011	77.133	74.845	-0.901929989	4.22E-10	1.86E-09	yes	Protein transport protein sec39 OS=Schizosaccharomyces pombe
BSY92_00229	0.395155	0.313518	NA	NA	0.136	0.235	0.288	0.695	1.329	0.436	1.414953868	0.106848623	0.145470267	no	NA
BSY92_00230	21.4777	23.5967	NA	NA	215.465	182.74	202.575	228.628	263.916	248.246	-0.026828146	0.857986956	0.884609964	no	Uncharacterized RNA-binding protein C25G10.01 OS=Schizosaccharomyces pombe
BSY92_00231	4.12346	2.43824	NA	NA	9.34	10.184	8.339	52.358	42.098	38.986	1.922306958	5.43E-22	5.73E-21	yes	Levodione reductase OS=Leifsonia aquatica
BSY92_00232	11.6231	8.90844	NA	NA	0	0	0	0	0	0	NA	NA	NA	NA	N-terminal acetyltransferase B complex catalytic subunit naa20 OS=Schizosaccharomyces pombe
BSY92_00233	7.13381	31.4906	NA	NA	73.001	64.386	60.097	112.102	165.245	145.762	0.772678571	4.71E-05	0.000116616	yes	Phototropin-2 OS=Oryza sativa subsp. japonica
BSY92_00234	9.98418	26.9673	NA	NA	0	0	0	0	0	0	NA	NA	NA	NA	NA
BSY92_00235	0	0	NA	NA	0.045	0	0	0	0.35	0	NA	NA	NA	NA	NA
BSY92_00236	97.5854	99.681	NA	NA	296.265	313.108	341.219	150.31	226.504	220.752	-0.996508654	1.12E-06	3.40E-06	yes	Centromere/microtubule-binding protein cbf5 OS=Neosartorya fumigata
BSY92_00237	0	0.535674	NA	NA	0	0.094	0	0.878	1.538	1.382	4.241158299	5.62E-05	0.000137662	yes	NA
BSY92_00238	2.85197	2.26671	NA	NA	5.486	4.317	3.403	537.877	318.671	286.65	6.064355891	4.09E-127	7.20E-125	yes	NA
BSY92_00239	5.63382	2.40727	NA	NA	0.816	0.469	0.671	27.678	29.51	31.203	5.112919621	9.10E-60	3.36E-58	yes	Uncharacterized protein YEL023C OS=Saccharomyces cerevisiae
BSY92_00240	12.7487	13.0058	NA	NA	120.156	76.588	59.617	85.777	126.783	104.302	-0.004706838	0.984713087	0.988353239	no	SAC3 family protein 1 OS=Schizosaccharomyces pombe
BSY92_00241	61.3121	30.9382	NA	NA	53.277	48.571	38.675	59.049	49.371	67.935	0.004841359	0.979545961	0.98410247	no	Protein LTV1 OS=Schizosaccharomyces pombe
BSY92_00242	118.939	47.3461	NA	NA	116.756	91.042	77.829	96.197	138.532	136.67	0.061092381	0.768105171	0.809145708	no	Large subunit GTPase 1 OS=Schizosaccharomyces pombe
BSY92_00243	8.93902	11.2885	NA	NA	22.218	19.804	15.096	43.802	29.86	34.331	0.593048757	0.005856323	0.010421842	no	Replication factor C subunit 4 OS=Schizosaccharomyces pombe
BSY92_00244	119.428	29.506	NA	NA	0	0	0	0	0	0	NA	NA	NA	NA	Imidazoleglycerol-phosphate dehydratase OS=Magnaporthe oryzae
BSY92_00245	102.412	38.5248	NA	NA	42.395	34.305	27.173	61.17	54.965	72.663	0.540153396	0.007072022	0.012404102	no	60S ribosomal subunit assembly/export protein LOC1 OS=Magnaporthe oryzae
BSY92_00246	25.8729	7.2331	NA	NA	20.268	23.23	22.476	21.206	23.497	24.803	-0.258088435	0.193123781	0.246144755	no	Putative esterase YMR210W OS=Saccharomyces cerevisiae
BSY92_00247	9.3857	5.86217	NA	NA	157.745	108.546	110.033	85.959	92.727	86.191	-0.825858302	2.28E-06	6.70E-06	yes	"mRNA degradation protein pet127, mitochondrial OS=Schizosaccharomyces pombe"
BSY92_00248	1.40943	1.65548	NA	NA	2.721	2.722	2.157	4.058	3.357	7.055	0.590613363	0.15005806	0.196934366	no	NA
BSY92_00249	0.823007	1.31511	NA	NA	3.673	5.538	3.498	3.949	5.035	1.673	-0.569891978	0.200222553	0.25377209	no	Sterol uptake control protein 2 OS=Candida albicans
BSY92_00250	47.0056	25.5695	NA	NA	69.056	59.271	57.748	93.967	207.622	209.332	1.128907436	4.64E-05	0.000115125	yes	Uncharacterized rhomboid protein AN10929 OS=Emericella nidulans
BSY92_00251	29.5623	31.3121	NA	NA	99.616	96.204	116.503	80.804	80.21	83.209	-0.688753068	4.13E-05	0.00010338	yes	Vacuolar aminopeptidase 1 OS=Saccharomyces cerevisiae
BSY92_00252	3.1012	0	NA	NA	0.544	0.375	0.288	2.048	0.42	1.6	1.341889009	0.07952814	0.111781676	no	NA
BSY92_00253	1.09905	0.226542	NA	NA	0.136	0.094	0.192	0.914	1.399	1.164	2.485393746	0.00268497	0.005088806	yes	NA
BSY92_00254	32.759	19.8921	NA	NA	44.027	38.904	41.406	100.073	88.951	90.41	0.835652823	2.01E-08	7.43E-08	yes	"NAD(P) transhydrogenase, mitochondrial OS=Bos taurus"
BSY92_00255	1.68955	8.91489	NA	NA	1.315	2.346	1.917	39.305	24.056	20.802	3.534333451	8.08E-27	1.11E-25	yes	NA
BSY92_00256	15.826	5.29752	NA	NA	57.494	61.477	49.218	41.901	43.427	36.222	-0.793788886	1.53E-06	4.59E-06	yes	NA
BSY92_00257	148.19	105.095	NA	NA	261.306	393.591	354.685	217.696	164.825	171.437	-1.20123455	4.87E-09	1.92E-08	yes	NADH dehydrogenase [ubiquinone] 1 alpha subcomplex subunit N7BM OS=Yarrowia lipolytica
BSY92_00258	15.9196	13.0553	NA	NA	50.738	52.795	45.719	34.077	39.58	34.113	-0.79679687	1.39E-06	4.17E-06	yes	CDP-diacylglycerol--glycerol-3-phosphate 3-phosphatidyltransferase OS=Saccharomyces pastorianus
BSY92_00259	16.6596	5.84271	NA	NA	79.485	56.971	49.314	93.601	100.21	94.265	0.312861176	0.090717009	0.12583327	no	Protein SYG1 homolog OS=Schizosaccharomyces pombe
BSY92_00260	0	0	NA	NA	0	0	0	0	0	0	NA	NA	NA	NA	NA
BSY92_00261	39.844	116.344	NA	NA	135.482	149.374	156.711	59.78	59.231	63.571	-1.604811079	2.29E-23	2.60E-22	yes	CTP synthase OS=Neurospora crassa
BSY92_00262	5.94643	5.08437	NA	NA	1.723	2.722	2.444	19.744	13.916	20.366	2.609464254	2.01E-17	1.62E-16	yes	Alpha-glucosides permease MPH2 OS=Saccharomyces cerevisiae
BSY92_00263	1.85383	1.21365	NA	NA	0.907	0.704	0.767	3.364	5.175	2.764	1.868891601	0.000122309	0.000285859	yes	Oxidase ustYa OS=Aspergillus flavus
BSY92_00264	6.88037	1.46861	NA	NA	0	0	0	0	0	0	NA	NA	NA	NA	Alpha-glucosidase OS=Candida albicans
BSY92_00265	0	0	NA	NA	0.181	0.188	0	0	1.189	0	0.941093034	0.509570229	0.57252848	no	NA
BSY92_00266	2.50454	2.66631	NA	NA	16.777	15.721	17.301	6.654	12.308	8.583	-1.181320165	2.31E-05	6.00E-05	yes	Probable sucrose utilization protein SUC1 OS=Candida albicans
BSY92_00267	0.0600123	0	NA	NA	0.091	0.141	0.096	0	0.49	0.436	0.894030313	0.482950717	0.546692158	no	Isotrichodermin C-15 hydroxylase OS=Fusarium sporotrichioides
BSY92_00268	2.52952	0.354345	NA	NA	0.68	0.751	0.767	2.267	8.462	9.965	2.807872652	4.12E-07	1.31E-06	yes	"Cytochrome P450 12b1, mitochondrial OS=Drosophila acanthoptera"
BSY92_00269	0	0	NA	NA	0	0	0	0	0	0	NA	NA	NA	NA	NA
BSY92_00270	1.56032	0	NA	pEff	0.136	0.047	0	33.674	24.476	26.985	8.062058428	4.69E-36	9.21E-35	yes	NA
BSY92_00271	0.402542	0	NA	NA	0.091	0	0	1.463	0	0.655	3.070505822	0.021054955	0.033515115	no	NA
BSY92_00272	0.134881	0	NA	NA	0	0.047	0.096	0.293	0.42	0.655	2.328079103	0.052007166	0.076081296	no	Putative sterigmatocystin biosynthesis peroxidase stcC OS=Emericella nidulans
BSY92_00273	5.7616	1.00955	NA	NA	0.181	0.422	0.288	2.486	1.469	2.4	2.380509672	0.000290362	0.000644999	yes	Expansin-YoaJ OS=Bacillus subtilis
BSY92_00274	6.6928	6.38512	NA	NA	10.111	12.295	10.16	17.66	7.063	10.765	-0.204585375	0.532855265	0.593985171	no	NA
BSY92_00275	27.8215	6.38004	NA	NA	7.481	8.635	9.872	5.887	7.832	7.201	-0.649165989	0.023786373	0.037417961	no	NA
BSY92_00276	30.1291	10.7268	NA	NA	24.167	25.905	29.952	21.791	28.112	26.112	-0.409539968	0.057418004	0.08322808	no	Tripeptidyl-peptidase sed4 OS=Neosartorya fumigata
BSY92_00277	37.9317	11.3689	NA	NA	27.659	23.699	26.071	34.223	51.189	37.386	0.333939957	0.120766938	0.161777306	no	Gastricsin OS=Monodelphis domestica
BSY92_00278	8.39091	0.810551	NA	NA	5.804	4.083	2.875	7.057	10.35	6.328	0.570043763	0.106212658	0.14474959	no	NA
BSY92_00279	0	0	NA	NA	0	0	0	0	0	0	NA	NA	NA	NA	NA
BSY92_00280	3.68623	0.615955	NA	NA	0.181	0.235	0.096	0	0.49	1.236	1.167805117	0.323364432	0.385514013	no	NA
BSY92_00281	0.954427	0	NA	NA	0	0.141	0.048	0.329	0.42	0	1.153785675	0.408507312	0.47244067	no	NA
BSY92_00282	7.76758	0.759864	NA	NA	1.088	1.126	0.815	5.96	6.853	8.728	2.461260132	2.49E-10	1.12E-09	yes	Pectate lyase A OS=Emericella nidulans
BSY92_00283	24.578	4.36192	NA	NA	17.865	14.923	15.815	14.004	21.119	16.511	-0.241645749	0.305222616	0.366506257	no	ATP-dependent bile acid permease OS=Saccharomyces cerevisiae
BSY92_00284	12.1034	2.46067	NA	NA	7.3	5.913	5.367	8.592	20.49	21.675	1.114199904	0.001829101	0.003561875	yes	NA
BSY92_00285	5.86316	16.9665	NA	NA	3.446	3.144	5.559	3.181	8.252	10.401	0.49148866	0.288208167	0.348675011	no	Cellobiose dehydrogenase OS=Phanerochaete chrysosporium
BSY92_00286	0	4.59033	NA	NA	0.136	0.047	0.192	0	0	0	NA	NA	NA	NA	NA
BSY92_00287	13.0445	890.833	NA	NA	68.149	55.845	82.381	7.313	1.818	2.909	-4.355256415	9.47E-32	1.56E-30	yes	LysM domain-containing protein ARB_05157 OS=Arthroderma benhamiae
BSY92_00288	0	0.0633776	NA	NA	0	0	0	0.11	0	0	NA	NA	NA	NA	High-affinity nickel transport protein nic1 OS=Schizosaccharomyces pombe
BSY92_00289	7.20178	1.56798	NA	NA	23.26	15.158	15.336	70.749	71.259	60.952	1.58765946	3.18E-15	2.20E-14	yes	Calpain-15 OS=Mus musculus
BSY92_00290	3.26575	1.3161	NA	NA	0.363	0.375	0.527	17.623	65.315	57.024	6.3033202	3.02E-40	6.76E-39	yes	Putative sterigmatocystin biosynthesis peroxidase stcC OS=Emericella nidulans
BSY92_00291	5.92703	0	NA	pEff	0	0	0	0.804	1.818	1.6	5.701926615	2.02E-06	5.96E-06	yes	Endoglucanase-4 OS=Hypocrea jecorina
BSY92_00292	0.104324	0	NA	NA	0	0	0	0	0	0	NA	NA	NA	NA	NA
BSY92_00293	13.7524	16.494	NA	NA	112.176	126.52	122.59	38.025	54.965	58.479	-1.578039226	4.45E-14	2.81E-13	yes	"L-2,3-butanediol dehydrogenase OS=Corynebacterium glutamicum"
BSY92_00294	9.10948	2.90263	NA	NA	12.65	10.465	11.214	35.759	35.874	36.731	1.324577623	6.39E-13	3.65E-12	yes	NA
BSY92_00295	1.10445	0.723063	NA	NA	2.721	3.238	2.109	8.739	7.692	8.001	1.259871084	5.73E-05	0.000140193	yes	"Heterokaryon incompatibility protein 6, OR allele OS=Neurospora crassa"
BSY92_00296	4.03423	0.22665	NA	NA	0.181	0.282	0.24	0.219	0	0	-1.410594623	0.290344738	0.350947094	no	NA
BSY92_00297	0	0	NA	NA	0	0	0	0	0	0	NA	NA	NA	NA	NA
BSY92_00298	15.0078	0.140611	NA	NA	0.771	1.032	1.006	3.473	5.944	3.2	1.784776421	0.000175226	0.000401827	yes	Glucose oxidase OS=Penicillium amagasakiense
BSY92_00299	0	0	NA	NA	0	0	0	0	0	0	NA	NA	NA	NA	NA
BSY92_00300	2.36632	0	NA	NA	0.045	0	0	18.537	15.315	13.456	8.380383221	6.60E-21	6.63E-20	yes	High-affinity glucose transporter RGT2 OS=Saccharomyces cerevisiae
BSY92_00301	0.229412	0.109154	NA	NA	0.317	0.235	0.192	0.439	1.259	1.236	1.515222689	0.067232112	0.096032881	no	NA
BSY92_00302	0	0	NA	NA	0	0	0	0	0	0	NA	NA	NA	NA	NA
BSY92_00303	0	0	NA	NA	0	0	0	0	0	0	NA	NA	NA	NA	Serine/threonine-protein kinase SRPK OS=Physarum polycephalum
BSY92_00304	12.8317	6.5717	NA	NA	26.072	25.248	23.291	25.96	38.322	37.822	0.124316603	0.567653755	0.627403308	no	NA
BSY92_00305	0.827477	2.83185	NA	NA	6.03	5.021	3.978	4.899	7.273	7.201	0.039184339	0.903771587	0.923946879	no	NA
BSY92_00306	13.1112	30.9597	NA	NA	32.102	29.377	28.467	2.34	8.951	7.274	-2.56853354	1.32E-11	6.70E-11	yes	"Mannan endo-1,6-alpha-mannosidase DCW1 OS=Saccharomyces cerevisiae"
BSY92_00307	8.05283	5.60135	NA	NA	33.961	24.966	23.866	40.841	45.594	40.732	0.295016533	0.11629155	0.156598923	no	Probable RNA-dependent RNA polymerase 2 OS=Oryza sativa subsp. japonica
BSY92_00308	17.3539	19.9326	NA	NA	71.414	68.094	54.442	86.691	96.014	91.428	0.174630243	0.263084984	0.322011413	no	NA
BSY92_00309	0	0.222272	NA	NA	0	0	0	0.219	0	0	NA	NA	NA	NA	NA
BSY92_00310	0	0.778397	NA	NA	0	0	0	0.146	0	0.509	NA	NA	NA	NA	NA
BSY92_00311	0	0	NA	NA	0	0	0	0	0	0	NA	NA	NA	NA	NA
BSY92_00312	0	0	NA	NA	0	0	0	0	0	0	NA	NA	NA	NA	NA
BSY92_00313	0	0.771382	NA	NA	0.091	0.047	0.048	0	0.35	0	NA	NA	NA	NA	NA
BSY92_00314	7.80742	0	NA	pEff	0.045	0.047	0.144	190.822	166.573	155.508	10.33747261	3.72E-75	2.18E-73	yes	Rhamnogalacturonan acetylesterase OS=Emericella nidulans
BSY92_00315	162.869	7.019	NA	NA	62.663	71.613	80.129	8.08	35.455	37.531	-1.652946177	0.008304955	0.014349452	no	NA
BSY92_00316	1.5422	0.465224	NA	NA	1.088	0.892	1.342	0.622	1.469	0.8	-0.52698965	0.407155821	0.471269356	no	NA
BSY92_00317	7.06355	6.8812	NA	NA	26.661	24.966	20.943	15.685	12.238	15.056	-1.075151377	7.78E-08	2.67E-07	yes	NA
BSY92_00318	12.7539	3.84832	NA	NA	2.721	2.769	2.732	11.554	6.993	10.183	1.459415486	5.25E-06	1.47E-05	yes	NA
BSY92_00319	0	0	NA	NA	0	0	0	0.256	0	0.073	NA	NA	NA	NA	NA
BSY92_00320	0	0	NA	NA	0	0	0	0	0	0	NA	NA	NA	NA	NA
BSY92_00321	0.294124	0.157417	NA	NA	0.907	0.751	1.581	0.073	0	0	-4.563604274	1.84E-05	4.83E-05	yes	NA
BSY92_00322	14.2562	6.95122	NA	NA	107.007	142.382	121.775	66.471	49.301	47.351	-1.515567761	1.15E-14	7.57E-14	yes	Autophagy-related protein 17 OS=Magnaporthe oryzae
BSY92_00323	121.416	12.9807	NA	NA	0	0	0	0	0	0	NA	NA	NA	NA	Serine/threonine-protein kinase rio1 OS=Schizosaccharomyces pombe
BSY92_00324	5.44E-08	0.00666236	NA	NA	0	0	0	0	0	0	NA	NA	NA	NA	"Endoplasmic reticulum mannosyl-oligosaccharide 1,2-alpha-mannosidase OS=Homo sapiens"
BSY92_00325	0.403442	2.42403	NA	NA	0.181	0.235	0.24	2.925	0.629	2.4	2.659498881	0.000492213	0.001050887	yes	NA
BSY92_00326	5.47589	11.8612	NA	NA	3.718	4.787	3.93	6.325	5.035	8.655	0.350063622	0.301082209	0.362496419	no	NA
BSY92_00327	20.7151	13.8844	NA	NA	191.434	164.72	170.418	77.148	92.238	82.264	-1.390087975	6.84E-20	6.53E-19	yes	tRNA pseudouridine synthase 1 OS=Schizosaccharomyces pombe
BSY92_00328	3.10E-06	10.5157	NA	NA	0	0	0	0	0	0	NA	NA	NA	NA	NA
BSY92_00329	0.176247	0.125853	NA	NA	0.317	0.282	0.096	2.633	1.678	2.909	2.902635309	1.39E-05	3.70E-05	yes	NA
BSY92_00330	2.04102	6.56774	NA	NA	15.326	16.237	14.617	244.569	152.937	185.402	3.310689678	1.60E-63	6.93E-62	yes	K(+)/H(+) antiporter 1 OS=Schizosaccharomyces pombe
BSY92_00331	0.192022	0	NA	NA	0	0.094	0.048	0.548	0	0.582	1.924163782	0.154240027	0.201921308	no	NA
BSY92_00332	0	0	NA	NA	0.045	0	0	0.512	0.699	0	2.8406113	0.045894044	0.068007344	no	NA
BSY92_00333	0	0	NA	NA	0.363	0.469	0.24	3.291	0.769	0.946	1.776765114	0.020362646	0.032516589	no	NA
BSY92_00334	108.158	57.1142	NA	NA	212.835	157.07	167.878	862.336	711.189	652.726	1.716140041	3.14E-25	3.95E-24	yes	Protein phosphatase 1 regulatory subunit 3B OS=Mus musculus
BSY92_00335	0	0	NA	NA	0	0.047	0.048	0.475	0.979	0	2.602938258	0.051188581	0.075022376	no	NA
BSY92_00336	4.29782	5.78977	NA	NA	0.227	0.563	0.575	0.11	0.21	0.073	-1.873124816	0.069382948	0.09877845	no	NA
BSY92_00337	64.7187	180.403	NA	NA	85.152	116.289	85.544	87.751	76.084	91.283	-0.498472324	0.007240989	0.012672398	no	NA
BSY92_00338	0.887599	2.47892	NA	NA	1.723	0.939	0.527	6.179	10.49	6.11	2.465660695	9.15E-08	3.11E-07	yes	Endo-chitosanase OS=Aspergillus oryzae
BSY92_00339	4.77623	4.03929	NA	NA	8.434	8.306	8.243	22.303	12.378	12.292	0.574661554	0.04573704	0.067795834	no	NA
BSY92_00340	4.14159	11.8334	NA	NA	8.978	7.415	8.099	28.153	19.72	26.476	1.265830542	3.63E-08	1.30E-07	yes	Proline iminopeptidase OS=Aeromonas sobria
BSY92_00341	1.51966	1.45763	NA	NA	0.68	0.798	1.246	2.121	13.357	9.819	2.767631517	2.43E-06	7.10E-06	yes	Probable feruloyl esterase C OS=Aspergillus terreus
BSY92_00342	0.0657223	0	NA	NA	0	0.141	0	0.548	0	0	0.852642641	0.576257318	0.635729429	no	Decarboxylase NovR OS=Streptomyces niveus
BSY92_00343	1.37964	0.791524	NA	NA	1.134	1.032	2.492	60.841	41.119	51.206	4.638606178	9.76E-46	2.51E-44	yes	AB hydrolase superfamily protein B1A11.02 OS=Schizosaccharomyces pombe
BSY92_00344	25.2623	1.70785	NA	NA	0	0	0.096	4.534	17.203	18.329	7.528572278	1.38E-18	1.23E-17	yes	NA
BSY92_00345	0	0	NA	NA	0	0	0	0	0	0	NA	NA	NA	NA	NA
BSY92_00346	0	0	NA	NA	0	0	0	0	0	0	NA	NA	NA	NA	NA
BSY92_00347	0	0	NA	NA	0	0	0.096	0	0	0.073	NA	NA	NA	NA	NA
BSY92_00348	0	0	NA	NA	0	0	0	0.585	0	0	NA	NA	NA	NA	NA
BSY92_00349	23.3614	0.362742	NA	NA	1.179	0.986	1.198	69.799	61.538	53.679	5.413050799	2.19E-100	2.26E-98	yes	Alpha-glucuronidase A OS=Emericella nidulans
BSY92_00350	0.366261	0.0873117	NA	NA	0.408	0.282	1.006	1.133	0.14	0.582	-0.191282396	0.832481562	0.863088837	no	Putative carboxypeptidase suro-1 OS=Caenorhabditis elegans
BSY92_00351	42.6088	6.64738	NA	NA	17.865	12.577	16.39	115.648	49.58	39.568	1.765408415	1.55E-07	5.13E-07	yes	NA
BSY92_00352	48.0065	8.20648	NA	NA	9.023	8.4	10.016	82.449	31.329	29.312	2.010235782	8.82E-09	3.40E-08	yes	NA
BSY92_00353	0	0	NA	NA	0	0	0	0	0	0	NA	NA	NA	NA	NA
BSY92_00354	0	0	NA	NA	0	0.047	0	0.512	0	0	NA	NA	NA	NA	NA
BSY92_00355	84.9772	7.77647	NA	NA	3.174	2.769	3.115	113.345	108.531	113.249	4.861285412	3.42E-148	7.92E-146	yes	Excitatory amino acid transporter 3 OS=Rattus norvegicus
BSY92_00356	3.25893	14.4635	NA	NA	3.083	2.159	3.259	15.539	16.504	19.711	2.253315165	3.60E-15	2.47E-14	yes	Serine/threonine-protein kinase RAD53 OS=Saccharomyces cerevisiae
BSY92_00357	74.3806	943.249	NA	NA	133.033	174.528	153.117	641.789	388.602	374.005	1.26033698	1.79E-08	6.68E-08	yes	NA
BSY92_00358	9.08538	15.4153	NA	NA	35.73	26.186	28.083	36.636	40.699	41.605	0.076268022	0.682252651	0.733089885	no	Sterol uptake control protein 2 OS=Candida albicans
BSY92_00359	17.8368	14.1347	NA	NA	52.506	53.639	55.065	58.281	58.182	64.807	-0.1628047	0.310136327	0.371795827	no	Uncharacterized transporter C1002.16c OS=Schizosaccharomyces pombe
BSY92_00360	3.04703	6.01326	NA	NA	5.35	6.429	5.703	3.876	4.615	5.601	-0.642543416	0.042694822	0.063673712	no	Probable beta-glucosidase G OS=Aspergillus oryzae
BSY92_00361	66.8357	10.6088	NA	NA	6.167	6.992	6.853	31.517	19.231	18.547	1.445501029	9.54E-08	3.24E-07	yes	NA
BSY92_00362	58.0397	6.88253	NA	NA	0.317	0.375	0.335	2.779	6.573	9.092	3.697619764	8.37E-11	3.94E-10	yes	NA
BSY92_00363	116.923	7.71605	NA	NA	138.384	103.196	122.59	27.203	88.182	75.717	-1.234795057	0.00024321	0.000545508	yes	"Probable endo-beta-1,4-glucanase D OS=Aspergillus niger"
BSY92_00364	569.115	240.191	NA	NA	783.329	951.104	1254.794	1143.176	1884.266	1908.937	0.382471391	0.135539061	0.179666299	no	NA
BSY92_00365	38.451	23.6608	NA	NA	80.936	73.068	85.401	178.756	173.986	165.036	0.777221944	2.95E-07	9.48E-07	yes	Probable indole-3-pyruvate monooxygenase YUCCA10 OS=Arabidopsis thaliana
BSY92_00366	31.0738	104.694	NA	NA	1461.328	1413.82	1523.743	873.598	905.175	870.132	-1.062235603	3.48E-15	2.40E-14	yes	Benzoylformate decarboxylase OS=Pseudomonas putida
BSY92_00367	44.5975	67.3041	NA	NA	79.076	101.601	71.742	26.727	25.245	26.257	-2.011216753	2.60E-28	3.80E-27	yes	PHO85 cyclin-7 OS=Saccharomyces cerevisiae
BSY92_00368	69.5628	51.6064	NA	NA	192.84	219.016	241.968	60.146	69.72	67.644	-2.056863523	8.96E-31	1.43E-29	yes	Probable Xaa-Pro aminopeptidase PEPP OS=Magnaporthe oryzae
BSY92_00369	5.22428	2.74428	NA	NA	11.381	19.757	15.911	27.239	21.189	27.276	0.346299224	0.184344897	0.236222971	no	Homoserine O-acetyltransferase OS=Zymomonas mobilis subsp. mobilis
BSY92_00370	54.1692	88.7924	NA	NA	92.498	119.809	110.944	272.832	248.112	236.972	0.890041513	1.43E-07	4.75E-07	yes	Cytochrome P450 monooxygenase mpaDE OS=Penicillium brevicompactum
BSY92_00371	5.62028	151.568	NA	NA	0.499	0.751	1.102	0.219	1.399	0.8	-0.301194579	0.706778066	0.754833891	no	NA
BSY92_00372	1.48566	2.6189	NA	NA	0.998	1.408	0.815	4.497	23.147	25.021	3.602781444	6.65E-12	3.47E-11	yes	NA
BSY92_00373	8.93288	0.862632	NA	NA	0	0	0	0	0.14	0.145	NA	NA	NA	NA	NA
BSY92_00374	0	0	NA	NA	0	0	0	0	0	0	NA	NA	NA	NA	NA
BSY92_00375	0.364821	0	NA	NA	0	0.094	0	1.353	1.399	0.8	4.142528291	0.000100706	0.000238834	yes	2-iminobutanoate/2-iminopropanoate deaminase OS=Bacillus subtilis
BSY92_00376	0.246873	0	NA	NA	0.181	0.094	0.288	0	0.14	0	NA	NA	NA	NA	L-amino-acid oxidase OS=Neurospora crassa
BSY92_00377	0	0	NA	NA	0	0	0	0	0	0	NA	NA	NA	NA	NA
BSY92_00378	15.9281	14.0206	NA	NA	5.214	6.242	4.361	13.382	10.35	13.601	0.905461475	0.000811341	0.001675395	yes	NA
BSY92_00379	2.48139	1.2176	NA	NA	10.293	7.462	8.195	19.817	16.573	14.911	0.653602456	0.005653275	0.010086946	no	Riboflavin kinase OS=Schizosaccharomyces pombe
BSY92_00380	16.3341	36.9614	NA	NA	19.996	20.367	24.585	311.735	224.965	225.479	3.199344612	3.90E-60	1.48E-58	yes	Succinate/fumarate mitochondrial transporter OS=Saccharomyces cerevisiae
BSY92_00381	36.4339	34.7907	NA	NA	0	0	0	0	0	0	NA	NA	NA	NA	Twinfilin OS=Dictyostelium discoideum
BSY92_00382	15.6897	32.5293	NA	NA	33.372	33.319	29.473	42.23	36.783	35.568	-0.075034576	0.645998606	0.700550583	no	Probable E3 ubiquitin ligase complex SCF subunit scon-2 OS=Neurospora crassa
BSY92_00383	1.23275	1.77818	NA	NA	0.317	0.375	0.24	0.256	0.49	0.946	0.467738215	0.603040466	0.660674838	no	Putative protein methyltransferase MJ0928 OS=Methanocaldococcus jannaschii
BSY92_00384	0.297676	0.424583	NA	NA	1.496	1.877	0.671	1.901	4.685	0.873	0.538571356	0.407343284	0.471381299	no	Uncharacterized MscS family protein C2C4.17c OS=Schizosaccharomyces pombe
BSY92_00385	24.7915	7.87176	NA	NA	219.183	148.952	169.315	48.556	66.154	71.353	-1.844061169	1.37E-18	1.22E-17	yes	Acetyl-CoA carboxylase OS=Schizosaccharomyces pombe
BSY92_00386	0	0	NA	NA	0	0.047	0	0	0	0	NA	NA	NA	NA	NA
BSY92_00387	17.6591	10.0927	NA	NA	81.661	53.311	49.458	57.696	62.448	60.079	-0.349889054	0.08062815	0.113127021	no	Nuclear distribution protein nudE homolog 1 OS=Gibberella zeae
BSY92_00388	4.01361	9.90783	NA	NA	43.211	46.459	38.291	73.455	54.266	58.188	0.208968858	0.23516118	0.292122444	no	NA
BSY92_00389	3.59405	0	NA	pEff	0.045	0	0	1.389	1.049	0.145	4.125853911	0.00092201	0.001887111	yes	NA
BSY92_00390	37.2633	239.77	NA	NA	3.809	2.44	3.594	491.735	392.727	384.77	6.647717435	2.83E-231	2.69E-228	yes	Uncharacterized amino-acid permease C777.04 OS=Schizosaccharomyces pombe
BSY92_00391	0.253889	0	NA	NA	0	0	0	0.622	0.909	0.509	4.584333501	0.000431424	0.000930298	yes	NA
BSY92_00392	0	0.382334	NA	NA	0.136	0.094	0	0.219	0	0	NA	NA	NA	NA	NA
BSY92_00393	24.5664	66.0269	NA	NA	212.926	258.999	240.243	199.231	127.622	126.341	-0.986551677	1.62E-06	4.83E-06	yes	NA
BSY92_00394	0	0	NA	NA	0	0	0	0	0	0	NA	NA	NA	NA	NA
BSY92_00395	7.07825	6.57386	NA	NA	6.03	7.18	8.914	3.876	5.874	4.073	-1.011807865	0.002582818	0.004909885	yes	Probable very-long-chain
BSY92_00396	8.03243	1.90198	NA	NA	22.988	17.457	17.684	13.711	16.154	13.383	-0.749756356	0.000420382	0.000908755	yes	Beta-hexosaminidase OS=Porphyromonas gingivalis
BSY92_00397	130.841	2.67349	NA	NA	6.665	4.036	4.744	0.841	1.958	2.328	-1.893166562	3.56E-05	8.98E-05	yes	Mitochondrial phosphate carrier protein OS=Saccharomyces cerevisiae
BSY92_00398	217.196	10.4706	NA	NA	42.349	42.236	43.946	14.771	11.329	15.784	-1.94133576	1.16E-22	1.28E-21	yes	NA
BSY92_00399	0.785366	0.355661	NA	NA	0	0	0	0	0	0	NA	NA	NA	NA	NA
BSY92_00400	14.2687	8.6362	NA	NA	4.353	1.83	3.067	3.949	6.783	3.782	0.317497278	0.464035321	0.528364205	no	NA
BSY92_00401	0	0	NA	NA	0	0	0	0	0	0	NA	NA	NA	NA	NA
BSY92_00402	2.99122	23.138	NA	NA	83.883	100.991	80.512	39.086	47.832	37.313	-1.420262838	4.09E-15	2.80E-14	yes	Major facilitator superfamily domain-containing protein 1 OS=Mus musculus
BSY92_00403	0.0740092	77.9724	NA	NA	1.27	2.628	1.534	12.943	18.392	23.712	2.969313602	3.87E-16	2.86E-15	yes	Uncharacterized transporter C1529.01 OS=Schizosaccharomyces pombe
BSY92_00404	0.102342	83.4623	NA	NA	0	0	0	0	0	0	NA	NA	NA	NA	Vitopine synthase OS=Agrobacterium vitis
BSY92_00405	1.5842	426.626	NA	NA	10.338	19.522	24.058	91.956	136.853	163.363	2.490435144	4.24E-15	2.89E-14	yes	Demethylmenaquinone methyltransferase OS=Staphylococcus aureus
BSY92_00406	0.335634	65.9562	NA	NA	6.212	10.559	9.441	90.201	121.329	120.231	3.30448146	1.00E-40	2.30E-39	yes	Isotrichodermin C-15 hydroxylase OS=Fusarium sporotrichioides
BSY92_00407	0.331153	172.29	NA	NA	2.176	1.736	3.978	3.985	25.874	17.311	2.167535411	6.04E-05	0.000147063	yes	Ferric reductase transmembrane component 3 OS=Saccharomyces cerevisiae
BSY92_00408	0	1.38743	NA	NA	0.091	0.094	0.335	0.475	4.476	3.346	3.332866222	9.00E-05	0.00021496	yes	NA
BSY92_00409	0	0	NA	NA	0	0	0	2.34	18.042	13.82	7.588335844	1.58E-09	6.57E-09	yes	NA
BSY92_00410	0	0	NA	NA	0	0	0	0	0	0.073	NA	NA	NA	NA	NA
BSY92_00411	0	0	NA	NA	0	0	0	0	0.07	0.218	NA	NA	NA	NA	NA
BSY92_00412	0	0.142553	NA	NA	0	0	0.048	0	0.699	0	NA	NA	NA	NA	Bifunctional pinoresinol-lariciresinol reductase 2 OS=Linum usitatissimum
BSY92_00413	0	0	NA	NA	0	0	0	0	0	0	NA	NA	NA	NA	Isotrichodermin C-15 hydroxylase OS=Fusarium sporotrichioides
BSY92_00414	2.29843	0	NA	pEff	0	0	0	0	0	0	NA	NA	NA	NA	Tyrosinase ustQ OS=Aspergillus flavus
BSY92_00415	3.01832	0	NA	pEff	0.045	0	0	0.073	6.224	5.746	4.958911286	0.000326306	0.000717466	yes	Probable extracellular serine carboxypeptidase OS=Arthroderma benhamiae
BSY92_00416	0.882794	4.78E-10	NA	NA	0	0	0	0.256	1.538	2.109	5.440646432	1.59E-05	4.20E-05	yes	Uncharacterized transporter C1002.16c OS=Schizosaccharomyces pombe
BSY92_00417	2.49238	1061.63	NA	NA	10.791	1.408	11.646	378.024	636.574	610.176	5.354790611	5.60E-12	2.93E-11	yes	NA
BSY92_00418	71.7193	1801.29	NA	NA	17.819	9.808	25.591	1017.4	648.392	658.545	5.047728753	2.10E-62	8.63E-61	yes	"Superoxide dismutase [Mn], mitochondrial OS=Neurospora crassa"
BSY92_00419	0	0	NA	NA	0	0	0	0.073	0.559	0	NA	NA	NA	NA	NA
BSY92_00420	5.99079	1.26755	NA	NA	1.406	0.61	0.527	107.422	49.161	46.551	5.893419895	1.41E-52	4.32E-51	yes	Laccase-2 OS=Podospora anserina
BSY92_00421	0	0	NA	NA	0	0	0	0	0	0	NA	NA	NA	NA	NA
BSY92_00422	1.9613	0	NA	pEff	0	0	0	0.878	1.818	2.4	5.966245244	4.73E-07	1.50E-06	yes	NA
BSY92_00423	0	0	AVR-Pik	NA	0	0	0	0.073	0.839	0.8	4.131576146	0.002830851	0.005343977	yes	NA
BSY92_00424	0	0	NA	NA	0	0	0	0	0	0	NA	NA	NA	NA	NA
BSY92_00425	5.5619	0	NA	pEff	0	0	0	6.362	34.615	31.567	8.680441632	3.41E-13	1.99E-12	yes	NA
BSY92_00426	0.097257	0.277908	NA	NA	0.181	0.329	0.144	0.475	5.175	3.928	3.281098549	4.62E-05	0.000114739	yes	FAD-linked oxidoreductase afoF OS=Emericella nidulans
BSY92_00427	0.564383	1.21446	NA	NA	0.317	0.235	0.24	1.097	1.608	1.018	1.786429842	0.014861183	0.024336691	no	NADPH-dependent 1-acyldihydroxyacetone phosphate reductase OS=Schizosaccharomyces pombe
BSY92_00428	0.169793	2.34669	NA	NA	0.045	0.047	0	1.463	6.503	6.473	6.119695986	4.33E-11	2.10E-10	yes	Mitomycin radical oxidase OS=Streptomyces lavendulae
BSY92_00429	0.792606	0.37881	NA	NA	0	0	0	0.11	0	0.145	NA	NA	NA	NA	Pyridoxal reductase OS=Schizosaccharomyces pombe
BSY92_00430	0.0658965	0.282882	NA	NA	0	0	0	0	0.28	0	NA	NA	NA	NA	FAD-dependent monooxygenase pyr5 OS=Neosartorya fumigata
BSY92_00431	0.125997	0	NA	NA	0	0	0	0.183	0	0.218	NA	NA	NA	NA	2-(R)-hydroxypropyl-CoM dehydrogenase OS=Xanthobacter autotrophicus
BSY92_00432	0.599008	0	NA	NA	0	0	0	0	0	0.073	NA	NA	NA	NA	NA
BSY92_00433	0.438128	1.25879	NA	NA	0	0	0	0	0.49	0	NA	NA	NA	NA	Putative sterigmatocystin biosynthesis ketoreductase stcE OS=Emericella nidulans
BSY92_00434	0	0	NA	NA	0	0	0	0	0	0.436	NA	NA	NA	NA	NA
BSY92_00435	0.211433	0	NA	NA	0	0	0	0	0	0	NA	NA	NA	NA	NA
BSY92_00436	0.00998918	0	NA	NA	0.045	0	0	0	0	0.145	NA	NA	NA	NA	Reducing polyketide synthase FUB1 OS=Gibberella moniliformis
BSY92_00437	0	0	NA	NA	0.045	0.047	0.096	0.293	0.07	0.291	NA	NA	NA	NA	NA
BSY92_00438	0	0	NA	NA	0	0	0	0	0	0	NA	NA	NA	NA	NA
BSY92_00439	0	0	NA	NA	0	0	0	1.17	4.406	3.709	6.784424742	3.47E-09	1.40E-08	yes	NA
BSY92_00440	7.37111	0	NA	pEff	0.136	0	0.048	2.559	10.35	6.692	5.890839656	1.40E-13	8.47E-13	yes	NA
BSY92_00441	0	0	NA	NA	0	0	0	0	0	0	NA	NA	NA	NA	NA
BSY92_00442	0	0	NA	NA	0	0	0	0	0	0	NA	NA	NA	NA	NA
BSY92_00443	0	0	NA	NA	0	0	0	0	0	0	NA	NA	NA	NA	NA
BSY92_00444	39.3836	27.2605	NA	NA	205.354	167.207	182.59	53.382	128.532	124.886	-1.165776927	5.27E-05	0.00012934	yes	Levanase OS=Bacillus subtilis
BSY92_00445	0	0	NA	NA	0	0	0	0	3.077	1.746	1.891443947	0.206085993	0.260168574	no	NA
BSY92_00446	0	0	NA	NA	0	0	0	0	0	0	NA	NA	NA	NA	NA
BSY92_00447	0	0	NA	NA	0	0	0	0	0	0	NA	NA	NA	NA	NA
BSY92_00448	0	0.572996	NA	NA	0.045	0	0.048	0	0	0.364	NA	NA	NA	NA	"25-hydroxyvitamin D-1 alpha hydroxylase, mitochondrial OS=Homo sapiens"
BSY92_00449	0	0.445618	NA	NA	0.227	0.094	0.048	0.256	0.35	0.218	0.704121399	0.541546406	0.602049076	no	Feruloyl esterase B OS=Piromyces equi
BSY92_00450	1.84677	0.690271	NA	NA	0.363	1.22	0.623	1.28	4.056	2.4	1.402402634	0.031249547	0.047897491	no	NA
BSY92_00451	0.910942	0.216953	NA	NA	0.181	0.188	0.096	0.914	4.545	3.055	3.60252585	2.70E-06	7.85E-06	yes	Laccase-2 OS=Botryotinia fuckeliana
BSY92_00452	1.50755	129.875	NA	NA	14.691	21.165	22.476	4.863	7.133	6.473	-1.988588739	5.54E-12	2.91E-11	yes	Norsolorinic acid ketoreductase OS=Aspergillus parasiticus
BSY92_00453	0	0	NA	NA	0	0	0	0	0	0.073	NA	NA	NA	NA	NA
BSY92_00454	0	0	NA	NA	0	0	0	0	0	0	NA	NA	NA	NA	NA
BSY92_00455	0	0	NA	NA	0	0	0	0	0.42	0	NA	NA	NA	NA	NA
BSY92_00456	0	0	NA	NA	0	0	0	0	0	0.073	NA	NA	NA	NA	NA
BSY92_00457	0	0	NA	NA	0	0	0	0	0	0	NA	NA	NA	NA	NA
BSY92_00458	0	0	NA	NA	0	0	0	0.329	0	0	NA	NA	NA	NA	NA
BSY92_00459	0	0	NA	NA	0	0	0	0	0	0	NA	NA	NA	NA	NA
BSY92_00460	0	0	NA	NA	0	0	0	0	0	0	NA	NA	NA	NA	NA
BSY92_00461	0	0	NA	NA	0	0	0	0	0	0	NA	NA	NA	NA	NA
BSY92_00462	0	0	NA	NA	0	0	0.048	1.316	0	0.145	2.92436131	0.039710172	0.059634286	no	NA
BSY92_00463	0.177069	0	NA	NA	0	0.141	0.096	0	0	0.946	1.061321792	0.466933857	0.531119617	no	NA
BSY92_00464	13.9951	3.118	NA	NA	7.345	9.01	7.476	2.962	3.287	3.2	-1.655052329	2.96E-08	1.07E-07	yes	Histone-lysine N-methyltransferase setd3 OS=Dasypus novemcinctus
BSY92_00465	4.75968	0.78253	NA	NA	0	0	0	0	0	0	NA	NA	NA	NA	NA
BSY92_00466	0	0	NA	NA	0	0	0	0.439	0.49	0	2.957052166	0.049205393	0.07236132	no	NA
BSY92_00467	0	0	NA	NA	0	0	0	0	0	0	NA	NA	NA	NA	NA
BSY92_00468	0	0	NA	NA	0	0	0	0	0	0	NA	NA	NA	NA	NA
BSY92_00469	0	0	NA	NA	0	0	0	0	0	0	NA	NA	NA	NA	NA
BSY92_00470	0	0	NA	NA	0	0	0	0	0	0	NA	NA	NA	NA	NA
BSY92_00471	0	0	NA	NA	0	0	0	0.402	0.14	0	NA	NA	NA	NA	NA
BSY92_00472	0	0	NA	NA	0.045	0	0	0	0	0	NA	NA	NA	NA	Lovastatin nonaketide synthase mokA OS=Monascus pilosus
BSY92_00473	0	0	NA	NA	0	0	0	0	0	0	NA	NA	NA	NA	Cytochrome P450 monooxygenase yanH OS=Aspergillus niger
BSY92_00474	0	0	NA	NA	0	0	0	0	0	0	NA	NA	NA	NA	Cytochrome P450 monooxygenase paxP OS=Penicillium paxilli
BSY92_00475	0.0711778	0	NA	NA	0	0	0	0.293	0	0	NA	NA	NA	NA	Cytochrome P450 monooxygenase pyr3 OS=Neosartorya fumigata
BSY92_00476	0.0946653	0.0676178	NA	NA	0.091	0.188	0.048	0.585	0.28	0.145	1.096536949	0.341718333	0.404402156	no	Probable enoyl-CoA hydratase echA8 OS=Mycobacterium leprae
BSY92_00477	0	0	NA	NA	0.091	0.047	0.048	0	0	0.073	NA	NA	NA	NA	Reducing polyketide synthase FUB1 OS=Gibberella moniliformis
BSY92_00478	0.331291	0.315736	NA	NA	0.453	0.141	0.383	1.17	0.21	0.073	0.227017619	0.829119102	0.8602344	no	Versicolorin B desaturase OS=Emericella nidulans
BSY92_00479	0.213225	0	NA	NA	0.317	0.235	0.144	0.402	0.21	0	-0.380940989	0.748676613	0.791398649	no	NA
BSY92_00480	0	0	NA	NA	0	0	0	0	0	0	NA	NA	NA	NA	NA
BSY92_00481	0	0	NA	NA	0	0	0	0	0	0	NA	NA	NA	NA	Serine/threonine-protein kinase RAD53 OS=Saccharomyces cerevisiae
BSY92_00482	0	0	NA	NA	0	0	0	0	0	0	NA	NA	NA	NA	NA
BSY92_00483	0	0	NA	NA	0	0	0	0	0	0	NA	NA	NA	NA	Probable myosin light chain kinase DDB_G0275057 OS=Dictyostelium discoideum
BSY92_00484	0	0	NA	NA	0	0	0	0	0	0.073	NA	NA	NA	NA	NA
BSY92_00485	0	0	NA	NA	0	0	0	0	0	0	NA	NA	NA	NA	NA
BSY92_00486	0	0.129033	NA	NA	0	0	0	0	0.14	0	NA	NA	NA	NA	NA
BSY92_00487	0	0	NA	NA	0	0	0	0.293	0	0	NA	NA	NA	NA	NA
BSY92_00488	0	0	NA	NA	0	0	0	0	0	0	NA	NA	NA	NA	NA
BSY92_00489	0.56168	0.322835	NA	NA	0.227	0	0.048	0.329	0.559	0.218	1.362079091	0.264828516	0.323728503	no	Serine/threonine-protein kinase ppk34 OS=Schizosaccharomyces pombe
BSY92_00490	0	0	NA	NA	0.136	0.141	0	0.219	0.559	0	0.86064572	0.528225694	0.589793064	no	NA
BSY92_00491	0	0	NA	NA	0	0	0	0.256	0	0.436	NA	NA	NA	NA	Dynamin-related protein 1C OS=Arabidopsis thaliana
BSY92_00492	0	0	NA	NA	0.136	0.047	0.096	0.841	0.07	0.873	1.979295455	0.075168383	0.106219353	no	NA
BSY92_00493	0	0	NA	NA	0	0	0	0	0	0	NA	NA	NA	NA	NA
BSY92_00494	0	0	NA	NA	0	0	0	0	0.07	0	NA	NA	NA	NA	NA
BSY92_00495	0	0	NA	NA	0	0	0	0.366	0	0	NA	NA	NA	NA	Probable mitochondrial chaperone BCS1-A OS=Dictyostelium discoideum
BSY92_00496	0	0	NA	NA	0	0	0	0	0	0	NA	NA	NA	NA	NA
BSY92_00497	0	0	NA	NA	0	0	0	0	0	0	NA	NA	NA	NA	NA
BSY92_00498	0	0	NA	NA	0	0	0	0	0	0	NA	NA	NA	NA	NA
BSY92_00499	0	0	NA	NA	0	0	0	0	0	0	NA	NA	NA	NA	NA
BSY92_00500	0	0	NA	NA	0	0	0	0	0.14	0.145	NA	NA	NA	NA	Kinesin light chain OS=Strongylocentrotus purpuratus
BSY92_00501	3.87092	0	NA	NA	0	0.047	0	1.645	0.21	0	3.294423874	0.017898829	0.028873294	no	NA
BSY92_00502	1.9583	0.586973	NA	NA	1.088	1.643	1.054	1.243	1.119	0.873	-0.530239466	0.352256103	0.415837235	no	NA
BSY92_00503	4.2224	22.0533	NA	NA	29.472	43.174	47.684	49.652	42.867	52.151	-0.076546435	0.744630729	0.78747227	no	"Alpha-1,2-mannosyltransferase MNN23 OS=Candida albicans"
BSY92_00504	3.53618	5.39789	NA	NA	18.364	25.717	26.071	136.087	154.755	172.019	2.373742723	5.30E-29	7.98E-28	yes	Cutinase OS=Blumeria graminis f. sp. hordei
BSY92_00505	2.51088	0.487401	NA	NA	0.635	0.375	0.192	7.569	9.93	10.765	4.135401341	8.56E-20	8.10E-19	yes	NA
BSY92_00506	1.16736	0.197477	NA	NA	0.453	0.141	0.096	2.596	3.077	1.891	2.96845914	1.61E-05	4.25E-05	yes	NA
BSY92_00507	0	0	NA	NA	0	0	0	0	0	0	NA	NA	NA	NA	NA
BSY92_00508	1.24872	1.88086	NA	NA	4.171	4.74	4.553	2.779	0.699	1.818	-1.619102633	0.000679165	0.001419109	yes	Probable guanine deaminase OS=Schizosaccharomyces pombe
BSY92_00509	19.1831	16.142	NA	NA	60.985	52.372	47.349	47.203	33.217	29.749	-0.867079431	2.13E-05	5.54E-05	yes	Phospholipase D1 OS=Saccharomyces cerevisiae
BSY92_00510	1.81542	1.96345	NA	NA	2.766	3.942	3.498	4.205	14.406	16.729	1.428793565	0.001899862	0.003692105	yes	NA
BSY92_00511	5.12754	132.438	NA	NA	33.644	25.06	23.866	152.54	224.126	204.241	2.483841733	1.06E-33	1.90E-32	yes	NA
BSY92_00512	2.73435	11.3805	NA	NA	20.948	18.396	16.678	50.603	50.839	48.078	1.086767143	4.42E-11	2.14E-10	yes	NA
BSY92_00513	17.7114	2.30094	NA	NA	9.703	7.884	9.537	37.879	35.385	38.186	1.700500241	5.52E-18	4.72E-17	yes	Alpha-L-arabinofuranosidase A OS=Penicillium canescens
BSY92_00514	15.2669	10.1525	NA	NA	80.074	64.949	71.455	33.638	42.797	41.168	-1.205099559	2.59E-11	1.28E-10	yes	ATP-dependent RNA helicase DBP7 OS=Magnaporthe oryzae
BSY92_00515	25.4472	157.613	NA	NA	352.806	269.324	293.822	220.511	217.063	217.478	-0.80879862	2.67E-08	9.71E-08	yes	"Pentatricopeptide repeat-containing protein 5, mitochondrial OS=Schizosaccharomyces pombe"
BSY92_00516	6.83538	19.092	NA	NA	4.353	4.646	3.642	5.667	3.916	3.928	-0.221846058	0.507091883	0.570080937	no	NA
BSY92_00517	20.8859	61.6186	NA	NA	0	0	0	0	0	0	NA	NA	NA	NA	Phosphomevalonate kinase OS=Saccharomyces cerevisiae
BSY92_00518	95.9478	62.1255	NA	NA	91.228	83.908	86.407	78.318	79.161	80.954	-0.462717716	0.001035888	0.002103429	yes	Succinate-semialdehyde dehydrogenase [NADP(+)] OS=Bacillus subtilis
BSY92_00519	29.6175	11.4504	NA	NA	40.4	35.103	26.406	33.601	30.769	29.24	-0.441879864	0.019833625	0.031693113	no	Pre-rRNA-processing protein ESF2 OS=Gibberella zeae
BSY92_00520	0.0668136	0.42898	NA	NA	0.045	0.047	0.096	0.11	0	0	NA	NA	NA	NA	NA
BSY92_00521	87.8221	37.7043	NA	NA	123.013	106.716	113.915	59.927	81.888	59.934	-1.093746762	2.43E-09	9.92E-09	yes	60S ribosomal export protein NMD3 OS=Chaetomium thermophilum
BSY92_00522	2.39325	0	NA	pEff	0.045	0.047	0	0.11	0	0	NA	NA	NA	NA	NA
BSY92_00523	27.6961	0.551484	NA	NA	3.401	4.177	3.738	3.656	1.678	0.873	-1.14965777	0.023084073	0.036385462	no	Efflux pump FUS6 OS=Gibberella moniliformis
BSY92_00524	0.461406	0	NA	NA	0	0	0	0.695	2.168	1.455	5.706600301	2.30E-06	6.75E-06	yes	NA
BSY92_00525	1.12315	0.3268	NA	NA	0	0.047	0.048	0.256	1.049	1.891	3.895020461	0.000518929	0.001105691	yes	NA
BSY92_00526	1.64054	0.137871	NA	NA	0.045	0.188	0	0.219	0.35	1.018	1.989170444	0.092184109	0.127663303	no	Allantoin permease OS=Saccharomyces cerevisiae
BSY92_00527	0.414549	0.0274884	NA	NA	0.635	0.563	0.383	0	0.35	0	-2.070328157	0.081467312	0.114169572	no	Positive regulator of purine utilization OS=Emericella nidulans
BSY92_00528	0.840389	0.0426534	NA	NA	0.045	0.047	0.048	0	0	0.073	NA	NA	NA	NA	Chitin deacetylase 1 OS=Schizosaccharomyces pombe
BSY92_00529	0.684354	0	NA	NA	0.227	0.375	0.479	0.951	0.42	0	0.00888648	0.993358116	0.994509289	no	Glutamyl-tRNA(Gln) amidotransferase subunit A OS=Agathobacter rectalis
BSY92_00530	0	0	NA	NA	0.091	0.094	0.048	0	0	0	NA	NA	NA	NA	NA
BSY92_00531	119.673	280.003	NA	NA	307.963	397.814	407.354	26.837	59.93	59.425	-3.232108318	1.55E-29	2.37E-28	yes	Bifunctional epoxide hydrolase 2 OS=Sus scrofa
BSY92_00532	4.29114	49.6944	NA	NA	7.119	7.743	8.818	2.23	2.098	2.037	-2.205030825	7.28E-12	3.79E-11	yes	NA
BSY92_00533	10.7815	427.142	NA	NA	5.169	2.018	5.224	1.316	4.336	8.946	-0.090653832	0.877912226	0.901545352	no	4'-demethylrebeccamycin synthase OS=Lechevalieria aerocolonigenes
BSY92_00534	0.67447	0	NA	NA	0	0	0	1.426	6.084	4.946	7.175740926	2.67E-10	1.19E-09	yes	NA
BSY92_00535	0	0	NA	NA	0	0	0	0	0	0	NA	NA	NA	NA	Probable mitochondrial chaperone bcs1 OS=Schizosaccharomyces pombe
BSY92_00536	0	0	NA	NA	0	0	0	0	0	0	NA	NA	NA	NA	NA
BSY92_00537	0	0	NA	NA	0	0	0	0	0	0	NA	NA	NA	NA	NA
BSY92_00538	0	0	NA	NA	0	0	0	0	0	0	NA	NA	NA	NA	NA
BSY92_00539	0	0	NA	NA	0	0	0	0	0	0	NA	NA	NA	NA	NA
BSY92_00540	0	0	NA	NA	0	0	0	0	0	0	NA	NA	NA	NA	NA
BSY92_00541	0	0.322835	NA	NA	0	0	0	0.037	0.21	0.291	NA	NA	NA	NA	Zinc finger and BTB domain-containing protein 16 OS=Homo sapiens
BSY92_00542	0	0.626208	NA	NA	0	0	0	1.207	1.399	1.527	5.708656855	1.56E-06	4.67E-06	yes	Ribonuclease 3 OS=Klebsiella pneumoniae subsp. pneumoniae
BSY92_00543	0	0	NA	NA	0	0	0	0	0	0	NA	NA	NA	NA	NA
BSY92_00544	0	0	NA	NA	0	0	0	0	0	0	NA	NA	NA	NA	NA
BSY92_00545	0	304.889	NA	NA	3.038	0.141	6.182	8.19	60.14	56.661	2.824654662	0.012803429	0.021271151	no	NA
BSY92_00546	0	537.809	NA	NA	8.207	0.329	11.502	22.925	168.392	176.819	3.236967952	0.003902201	0.007194919	yes	J domain-containing protein 1 OS=Ashbya gossypii
BSY92_00547	0.0557099	21.4245	NA	NA	0.181	0.094	0.288	3.912	8.392	7.346	4.602004741	7.42E-15	4.97E-14	yes	NA
BSY92_00548	2.02166	0	NA	pEff	0	0	0	0.11	0.14	0	NA	NA	NA	NA	NA
BSY92_00549	0.379016	0.589993	NA	NA	0.136	0.141	0.048	0.293	0.49	2.4	2.593357826	0.010287353	0.017438587	no	Sugar transporter STL1 OS=Saccharomyces cerevisiae
BSY92_00550	11.343	0	NA	pEff	0	0	0	1.389	5.874	5.892	7.240668739	1.88E-10	8.58E-10	yes	NA
BSY92_00551	0	0.963992	NA	NA	0	0	0	0	0	0	NA	NA	NA	NA	NA
BSY92_00552	0	0	NA	NA	0	0	0	0	0	0	NA	NA	NA	NA	NA
BSY92_00553	0	0	NA	NA	0.045	0	0	0.183	0	0	NA	NA	NA	NA	NA
BSY92_00554	0.312113	1.51802	NA	NA	0.771	0.563	0.863	0.951	1.189	2.328	0.650724994	0.310417789	0.37203938	no	UNC93-like protein C922.05c OS=Schizosaccharomyces pombe
BSY92_00555	2.9496	137.54	NA	NA	63.343	86.677	86.071	42.779	37.063	44.441	-1.258689621	5.94E-10	2.57E-09	yes	"Mannan endo-1,4-beta-mannosidase D OS=Emericella nidulans"
BSY92_00556	0.0918674	3.543	NA	NA	1.36	1.22	2.013	2.303	1.958	0.8	-0.187191798	0.742238902	0.785292395	no	NA
BSY92_00557	0	0.0987698	NA	NA	0	0	0	0	0.07	0	NA	NA	NA	NA	O-methyltransferase bik3 OS=Gibberella fujikuroi
BSY92_00558	0	0	NA	NA	0	0	0.048	0	0	0	NA	NA	NA	NA	Efflux pump FUS6 OS=Gibberella fujikuroi
BSY92_00559	0	0	NA	NA	0	0	0	0	0	0	NA	NA	NA	NA	NA
BSY92_00560	0	0	NA	NA	0	0	0	0	0	0	NA	NA	NA	NA	NA
BSY92_00561	0	0.342524	NA	NA	0.136	0.094	0.048	0	0	0	NA	NA	NA	NA	NA
BSY92_00562	18.2825	386.107	NA	NA	118.751	192.22	128.628	71.992	16.923	21.53	-2.236801154	0.000390655	0.00084816	yes	NA
BSY92_00563	3.41281	10.5846	NA	NA	4.398	8.025	8.003	7.349	3.217	4.801	-0.7374111	0.06408202	0.091906344	no	Fumarylacetoacetate hydrolase domain-containing protein 2 homolog OS=Dictyostelium discoideum
BSY92_00564	1.16089	1.76371	NA	NA	0.091	0.047	0	0	0	0	NA	NA	NA	NA	Tryprostatin B 6-hydroxylase OS=Neosartorya fumigata
BSY92_00565	0	0	NA	NA	0	0	0	0	0	0	NA	NA	NA	NA	NA
BSY92_00566	0	0	NA	NA	0	0	0	0	0	0	NA	NA	NA	NA	Cytochrome P450 52A4 OS=Candida maltosa
BSY92_00567	0	0	NA	NA	0	0	0	0	0	0	NA	NA	NA	NA	NA
BSY92_00568	0	0	NA	NA	0.181	0.422	0.192	1.828	0.909	0	1.251093324	0.235870239	0.292964957	no	NA
BSY92_00569	0	0	NA	NA	0	0	0	0	0	0	NA	NA	NA	NA	NA
BSY92_00570	0	0	NA	NA	0	0	0	0	0	0	NA	NA	NA	NA	NA
BSY92_00571	0	0	NA	NA	0	0	0	0	0	0	NA	NA	NA	NA	NA
BSY92_00572	28.5857	26.1011	NA	NA	63.297	61.758	49.218	84.314	107.343	100.156	0.418836461	0.016018639	0.026088283	no	"Sedoheptulose 1,7-bisphosphatase OS=Saccharomyces cerevisiae"
BSY92_00573	0.0847651	0	NA	NA	0.544	0.329	0.527	2.377	3.846	2.837	2.280235611	3.64E-05	9.17E-05	yes	Putative ankyrin repeat protein RBE_0220 OS=Rickettsia bellii
BSY92_00574	0	0	NA	NA	0	0	0	0	0	0	NA	NA	NA	NA	NA
BSY92_00575	0.337697	0.0481838	NA	NA	0.045	0	0.048	1.28	1.678	0.291	3.966070718	0.000333134	0.000731801	yes	"dTDP-4-amino-4,6-dideoxy-D-glucose transaminase OS=Shigella dysenteriae"
BSY92_00576	0	0	NA	NA	0	0	0	1.828	0.839	1.018	5.502557903	6.08E-06	1.69E-05	yes	NA
BSY92_00577	0	0	NA	NA	0	0	0	1.353	0	0.727	4.182162013	0.003278733	0.006121376	yes	NA
BSY92_00578	0	0	NA	NA	0	0	0	0	0	0	NA	NA	NA	NA	NA
BSY92_00579	0	0	NA	NA	0	0	0	0.439	0	0.291	NA	NA	NA	NA	NA
BSY92_00580	0	0	NA	NA	0	0	0	0	0	0	NA	NA	NA	NA	Tryprostatin B 6-hydroxylase OS=Neosartorya fischeri
BSY92_00581	0	0	NA	NA	0	0	0	0	0	0.145	NA	NA	NA	NA	Tyrosine-protein phosphatase OS=Nostoc commune
BSY92_00582	0	0	NA	NA	0	0	0	0.073	0	0	NA	NA	NA	NA	NA
BSY92_00583	495.931	0	NA	NA	0	0	0	36.27	11.329	9.165	8.645680098	1.15E-13	7.01E-13	yes	NA
BSY92_00584	3.28024	0	NA	pEff	0	0	0	0.512	2.308	2.328	5.908993636	1.03E-06	3.15E-06	yes	Heat-labile enterotoxin A chain OS=Escherichia coli O78:H11
BSY92_00585	0	0	NA	NA	0	0	0	0	0.559	0	NA	NA	NA	NA	NA
BSY92_00586	0	0	NA	NA	0	0	0	0	0	0	NA	NA	NA	NA	NA
BSY92_00587	0	0	NA	NA	0	0	0	0	0	0	NA	NA	NA	NA	Aquaporin-1 OS=Saccharomyces cerevisiae
BSY92_00588	0	0	NA	NA	0	0	0	0	0.28	0	NA	NA	NA	NA	Lipase OS=Thermomyces lanuginosus
BSY92_00589	0	0	NA	NA	0	0	0.048	0.293	0.559	0	NA	NA	NA	NA	NA
BSY92_00590	0	0	NA	NA	0	0	0	0	0	0	NA	NA	NA	NA	Replication-associated protein OS=Squash leaf curl virus
BSY92_00591	0	0	NA	NA	0	0	0	0	0	0	NA	NA	NA	NA	Replication-associated protein OS=Wheat dwarf virus
BSY92_00592	4.78661	5.49321	NA	NA	0	0	0.048	2.888	0	1.527	4.55194543	0.000304539	0.000673815	yes	NA
BSY92_00593	0	0	NA	NA	0	0	0	0	0	0	NA	NA	NA	NA	NA
BSY92_00594	0	0	NA	NA	0	0	0	0.073	0	0	NA	NA	NA	NA	NA
BSY92_00595	0	0	NA	NA	0	0	0	0	0	0	NA	NA	NA	NA	NA
BSY92_00596	3.83736	1.08384	NA	NA	0.453	0.235	0.479	1.901	12.587	5.819	3.613360098	2.24E-08	8.24E-08	yes	Putative hydrolase Mb2248c OS=Mycobacterium bovis
BSY92_00597	0	0	NA	NA	0	0	0	0	0	0	NA	NA	NA	NA	NA
BSY92_00598	0.0941663	2.81779	NA	NA	0.136	0.235	0.24	1.499	0.699	0.145	1.427799743	0.140389616	0.185475117	no	Ankyrin-3 OS=Homo sapiens
BSY92_00599	12.7	12.0893	NA	NA	107.733	80.999	60.863	79.524	89.65	89.901	-0.260728825	0.194101611	0.247026598	no	Histone deacetylase RPD3 OS=Saccharomyces cerevisiae
BSY92_00600	50.601	58.9057	NA	NA	178.784	180.253	206.217	150.237	145.734	138.852	-0.712668005	4.67E-06	1.32E-05	yes	26S proteasome regulatory subunit rpn11 OS=Schizosaccharomyces pombe
BSY92_00601	56.3465	19.6708	NA	NA	37.997	45.239	40.975	31.042	38.531	27.494	-0.686185086	0.000598739	0.00126188	yes	Kelch repeat-containing protein ARB_01230 OS=Arthroderma benhamiae
BSY92_00602	6.32651	3.22417	NA	NA	31.422	24.872	25.543	19.817	95.944	84.373	0.934436814	0.132749994	0.176387471	no	Amiloride-sensitive amine oxidase [copper-containing] OS=Mus musculus
BSY92_00603	47.3355	45.1283	NA	NA	93.586	103.196	127.957	30.201	33.217	31.349	-2.10838805	1.50E-26	2.02E-25	yes	Fluoroacetate dehalogenase OS=Rhodopseudomonas palustris
BSY92_00604	0	0	NA	NA	0.091	0.094	0.048	0	0	0	NA	NA	NA	NA	NA
BSY92_00605	1.08167	9.61315	NA	NA	43.211	32.381	30.671	50.932	145.315	118.849	1.240268203	9.80E-05	0.000232719	yes	NA
BSY92_00606	0.490209	0.117076	NA	NA	0.363	0.235	0.335	2.377	1.399	1.527	2.072636068	0.001819438	0.003543784	yes	Tyrosinase ustQ OS=Aspergillus flavus
BSY92_00607	0.598548	1.07147	NA	NA	0.635	0.798	0.335	2.486	5.664	4.291	2.410298665	8.94E-06	2.44E-05	yes	Protein alcS OS=Neosartorya fumigata
BSY92_00608	0	0	NA	NA	0.952	1.079	0.958	2.523	2.098	0.509	0.431614721	0.504683697	0.567911092	no	NA
BSY92_00609	8.01088	6.36057	NA	NA	21.22	23.511	20.511	57.184	55.245	49.678	0.979659911	4.34E-09	1.72E-08	yes	Exo-beta-D-glucosaminidase OS=Hypocrea virens
BSY92_00610	0.692516	0.440201	NA	NA	1.043	0.798	0.958	1.243	3.357	1.309	0.711697037	0.238575692	0.295861256	no	Aldehyde oxidase GLOX1 OS=Arabidopsis thaliana
BSY92_00611	0.29455	0.0737136	NA	NA	0.091	0.047	0.096	0	0.769	0.073	NA	NA	NA	NA	NA
BSY92_00612	288.348	0.26927	NA	NA	1.134	0.657	0.527	2.377	0.07	1.236	0.327311508	0.704529304	0.753024629	no	NA
BSY92_00613	67.4153	57.4569	NA	NA	359.109	272.28	333.168	98.903	132.518	129.396	-1.739645447	2.20E-20	2.16E-19	yes	Probable importin subunit beta-4 OS=Schizosaccharomyces pombe
BSY92_00614	0	0	NA	NA	0.091	0.047	0.144	0.622	0.699	0.073	1.636381211	0.151547625	0.19869717	no	NA
BSY92_00615	5.07647	1.49355	NA	NA	6.937	4.646	7.332	5.558	11.538	8.365	0.091700996	0.797648778	0.833797859	no	NA
BSY92_00616	67.4306	0.165243	NA	NA	0.045	0.094	0.096	12.505	38.741	31.713	7.704767646	2.01E-31	3.27E-30	yes	Uncharacterized transporter C1683.12 OS=Schizosaccharomyces pombe
BSY92_00617	17.817	0.831666	NA	NA	11.199	10.794	8.626	43.473	71.049	64.007	2.208133698	1.22E-20	1.22E-19	yes	Probable pectate lyase F OS=Emericella nidulans
BSY92_00618	1.84955	2.4155	NA	NA	2.766	3.52	3.019	43.766	40.839	37.75	3.36841549	2.74E-53	8.63E-52	yes	Arylacetamide deacetylase OS=Bos taurus
BSY92_00619	0	0	NA	NA	0	0	0	0	0	0	NA	NA	NA	NA	Extracellular metalloprotease OS=Pectobacterium carotovorum subsp. carotovorum
BSY92_00620	4.99124	8.81412	NA	NA	7.935	7.649	7.668	5.448	4.545	4.291	-1.019756893	0.000212621	0.000480053	yes	NA
BSY92_00621	0.846574	1286.25	NA	NA	715.27	655.781	547.148	69.616	36.643	38.622	-4.032277701	1.49E-68	7.53E-67	yes	Aquaporin-9 OS=Homo sapiens
BSY92_00622	1.91832	117.115	NA	NA	47.382	45.005	34.697	18.611	12.587	13.965	-1.804266274	6.34E-18	5.36E-17	yes	"Heterokaryon incompatibility protein 6, OR allele OS=Neurospora crassa"
BSY92_00623	0.467185	87.8924	NA	NA	11.109	9.151	5.895	3.583	1.119	1.746	-2.267540878	1.06E-07	3.59E-07	yes	NA
BSY92_00624	0.709261	0	NA	NA	0	0	0	0	0.14	1.455	3.627672052	0.014181795	0.023294138	no	NA
BSY92_00625	0	0	NA	NA	0	0	0	0	0.35	0	NA	NA	NA	NA	NA
BSY92_00626	95.6397	72.4968	NA	NA	150.218	172.885	173.054	76.599	128.601	128.596	-0.896823184	9.57E-05	0.000227805	yes	Uncharacterized protein YxjG OS=Bacillus subtilis
BSY92_00627	7.61847	0.76984	NA	NA	6.439	5.538	5.655	42.742	35.035	45.969	2.471120093	4.49E-32	7.48E-31	yes	Lactose permease OS=Kluyveromyces lactis
BSY92_00628	20.8774	6.69813	NA	NA	75.313	64.339	78.787	33.382	33.217	34.913	-1.434682577	6.44E-17	5.03E-16	yes	Beta-galactosidase OS=Kluyveromyces lactis
BSY92_00629	2.87974	2.27238	NA	NA	22.852	23.23	20.224	17.404	16.014	14.256	-0.799718372	2.52E-05	6.51E-05	yes	Probable transcriptional regulatory protein STB4 OS=Saccharomyces cerevisiae
BSY92_00630	1.85932	2.51386	NA	NA	7.753	7.696	7.093	5.96	4.615	4.873	-0.862023647	0.001691739	0.003313395	yes	NA
BSY92_00631	423.914	2.68008	NA	NA	20.495	16.425	10.927	1.536	1.678	1.6	-3.596972072	1.08E-29	1.66E-28	yes	NA
BSY92_00632	47.1148	3.17484	NA	NA	5.124	4.974	3.93	14.479	16.154	17.311	1.436779553	7.00E-09	2.72E-08	yes	NA
BSY92_00633	173.18	7.94514	NA	NA	0	0	0	0.841	0.14	0.873	4.323073743	0.001411306	0.002804023	yes	Calcium-transporting ATPase 3 OS=Schizosaccharomyces pombe
BSY92_00634	0	6.36916	NA	NA	0.227	0.141	0.048	1.463	0	0	1.116716231	0.40415301	0.468202616	no	NA
BSY92_00635	28.246	8.44252	NA	NA	31.286	26.89	26.933	51.078	49.161	45.605	0.447674943	0.005012423	0.009047115	yes	UDP-galactose transporter OS=Schizosaccharomyces pombe
BSY92_00636	0.0505297	0.0959849	NA	NA	0.091	0.188	0.144	0.329	0	0	-0.444395453	0.752462327	0.794869886	no	ATP-dependent DNA helicase MER3 OS=Saccharomyces cerevisiae
BSY92_00637	11.5787	34.9506	NA	NA	60.94	78.183	79.027	55.027	51.469	48.805	-0.825256002	9.99E-06	2.71E-05	yes	NA
BSY92_00638	0	0	NA	NA	0.045	0	0.096	0.329	0	0	NA	NA	NA	NA	O-methyltransferase afvC OS=Aspergillus flavus
BSY92_00639	0	0	NA	NA	3.219	2.112	2.444	1.682	2.308	1.673	-0.772250669	0.077983406	0.10977282	no	NA
BSY92_00640	2.12292	4.02349	NA	NA	46.521	34.727	36.278	13.748	22.308	25.239	-1.254853816	1.01E-06	3.07E-06	yes	NA
BSY92_00641	52.2244	31.5641	NA	NA	33.598	39.467	33.211	125.813	74.126	76.518	1.038021308	3.88E-06	1.10E-05	yes	Zinc-regulated transporter 2 OS=Saccharomyces cerevisiae
BSY92_00642	0.336452	1.51069	NA	NA	1.134	0.657	0.288	2.413	3.846	1.891	1.593942095	0.008238339	0.014249897	no	NA
BSY92_00643	0.582932	0	NA	NA	0.272	0.235	0	3.108	3.077	2.546	3.575133825	3.20E-07	1.02E-06	yes	NA
BSY92_00644	0.0575138	0.328949	NA	NA	0.227	0.047	0.096	0	0	0.073	NA	NA	NA	NA	Cytochrome P450 52A13 OS=Debaryomyces hansenii
BSY92_00645	18.9868	71.4586	NA	NA	3.627	1.924	2.252	26.727	31.399	38.331	3.277454296	2.17E-30	3.42E-29	yes	NA
BSY92_00646	20.3399	27.4507	NA	NA	26.797	42.752	35.655	21.06	21.399	20.002	-1.083226479	2.12E-06	6.26E-06	yes	Deoxyribonuclease Tat-D OS=Schizosaccharomyces pombe
BSY92_00647	0	0	NA	NA	0	0	0	0	0	0	NA	NA	NA	NA	NA
BSY92_00648	0.480733	0.229593	NA	NA	1.678	1.314	1.773	0.987	7.203	3.564	0.929153385	0.132740869	0.176387471	no	Lectin OS=Oryza sativa subsp. indica
BSY92_00649	0	0	NA	NA	0	0	0	0	0	0	NA	NA	NA	NA	NA
BSY92_00650	4.04583	0	NA	pEff	1.451	1.267	1.342	4.68	5.315	3.928	1.423260168	0.000313704	0.000692642	yes	Peptidase M20 domain-containing protein 2 OS=Mus musculus
BSY92_00651	1.99007	1.30857	NA	NA	6.62	4.036	5.176	1.901	8.671	6.11	-0.243264282	0.617063204	0.673939964	no	NA
BSY92_00652	27.652	36.6791	NA	NA	103.969	141.537	129.011	120.731	129.79	153.544	-0.223707169	0.251338392	0.309467315	no	Fumarylacetoacetate hydrolase domain-containing protein 2 homolog OS=Dictyostelium discoideum
BSY92_00653	6.71E-08	0.155414	NA	NA	0	0	0	0	0	0	NA	NA	NA	NA	Tyrosinase ustQ OS=Aspergillus flavus
BSY92_00654	0.66016	7.63382	NA	NA	24.077	24.544	25.4	2.523	2.238	1.964	-3.75557863	2.94E-52	8.84E-51	yes	NA
BSY92_00655	0	0	NA	NA	0.136	0.094	0	0.146	0	0	NA	NA	NA	NA	NA
BSY92_00656	0	0	NA	NA	0	0	0	0.512	2.727	0.946	5.582759522	6.58E-06	1.82E-05	yes	NA
BSY92_00657	0.437886	3.57641	NA	NA	5.622	6.852	6.949	9.068	5.524	5.455	-0.281995601	0.37904366	0.443193465	no	NA
BSY92_00658	0.259053	1.51554	NA	NA	0.227	0.422	0.288	0.439	0	0.073	-0.934414163	0.430646038	0.495091859	no	NA
BSY92_00659	10.2442	6.14994	NA	NA	20.631	37.449	28.131	5.85	14.196	14.402	-1.636414352	3.69E-06	1.05E-05	yes	Bifunctional solanapyrone synthase OS=Alternaria solani
BSY92_00660	10.2669	15.9455	NA	NA	12.65	9.949	17.109	30.055	82.238	85.318	1.95511426	5.75E-08	2.00E-07	yes	Probable GPI-anchored cupredoxin ARB_05732-1 OS=Arthroderma benhamiae
BSY92_00661	2.21698	6.99743	NA	NA	4.716	5.678	7.38	9.068	13.846	8.51	0.473531905	0.149843885	0.196734794	no	Inositol phosphoceramide mannosyltransferase 2 OS=Schizosaccharomyces pombe
BSY92_00662	0	0	NA	NA	0.136	0.141	0.096	0.073	0	0.291	NA	NA	NA	NA	NA
BSY92_00663	0.501446	0.180346	NA	NA	1.36	1.126	0.815	1.463	3.077	1.309	0.480827239	0.398957193	0.463044054	no	NA
BSY92_00664	0.541265	0.281222	NA	NA	0.68	0.469	1.294	1.682	1.888	1.527	0.682573436	0.2658048	0.324713076	no	NA
BSY92_00665	12.1464	5.67377	NA	NA	1.224	1.22	0.719	8.994	5.664	6.837	2.400940176	1.50E-09	6.28E-09	yes	NA
BSY92_00666	2.53265	46.6659	NA	NA	1.814	1.549	1.581	1.353	0.629	1.236	-0.905550947	0.098138852	0.134868186	no	Protein-lysine N-methyltransferase EFM2 OS=Saccharomyces cerevisiae
BSY92_00667	18.5376	9.55575	NA	NA	0.998	0.798	0.911	2.267	1.329	2.473	0.81059754	0.135009042	0.179063633	no	Pathogen-related protein OS=Hordeum vulgare
BSY92_00668	0	1.23643	NA	NA	2.584	3.285	1.725	1.938	0.07	0.873	-1.598438153	0.027084173	0.042131428	no	NA
BSY92_00669	24.1155	39.6246	NA	NA	49.695	52.138	49.505	53.601	44.476	35.858	-0.506674322	0.006830161	0.012006478	no	N-acyl-phosphatidylethanolamine-hydrolyzing phospholipase D OS=Homo sapiens
BSY92_00670	0	0	NA	NA	0.045	0	0.048	0.219	0	0	NA	NA	NA	NA	NA
BSY92_00671	26.6606	30.0451	NA	NA	56.587	56.878	58.803	40.11	54.965	43.423	-0.644689918	0.000615813	0.001295566	yes	Oxygen-dependent choline dehydrogenase 1 OS=Chromohalobacter salexigens
BSY92_00672	43.3503	10.3089	NA	NA	7.119	5.444	4.601	150.603	109.511	102.775	4.055639661	2.44E-79	1.61E-77	yes	Lactose permease OS=Kluyveromyces lactis
BSY92_00673	1.07656	0.128133	NA	NA	0.045	0.047	0.048	183.509	162.867	162.491	10.827302	4.70E-62	1.91E-60	yes	Extracellular metalloproteinase MEP OS=Magnaporthe oryzae
BSY92_00674	14.6514	7.42696	NA	NA	43.574	42.658	37.668	133.455	132.797	120.741	1.312207191	1.28E-20	1.27E-19	yes	NA
BSY92_00675	56.415	7.96E-08	NA	NA	0	0	0	0	0	0	NA	NA	NA	NA	NA
BSY92_00676	1.39677	0	NA	NA	0.136	0.094	0	0.073	0.559	0	NA	NA	NA	NA	NA
BSY92_00677	3.27541	16.6888	NA	NA	23.306	23.136	21.518	35.1	30.979	34.84	0.240448951	0.157596153	0.205860652	no	Lipase 4 OS=Saccharomyces cerevisiae
BSY92_00678	7.15084	13.7472	NA	NA	101.475	83.768	80.225	105.155	106.084	82.845	-0.178369155	0.276505	0.336056658	no	NA
BSY92_00679	68.4536	53.2478	NA	NA	164.546	158.901	165.625	104.643	117.622	118.268	-0.851250812	1.07E-08	4.10E-08	yes	Probable mannose-1-phosphate guanyltransferase OS=Schizosaccharomyces pombe
BSY92_00680	6.23186	24.1395	NA	NA	97.168	106.106	99.251	124.497	91.888	86.046	-0.333872491	0.061918262	0.089125909	no	Interferon-induced GTP-binding protein Mx1 OS=Equus caballus
BSY92_00681	2.65567	3.06728	NA	NA	14.373	12.389	13.179	51.846	58.671	60.516	1.763208841	1.72E-22	1.87E-21	yes	"2,2-dialkylglycine decarboxylase OS=Burkholderia cepacia"
BSY92_00682	0	0	NA	NA	0	0.094	0	0	0	0	NA	NA	NA	NA	NA
BSY92_00683	74.3753	79.531	NA	NA	121.834	203.013	184.22	66.618	44.755	46.914	-2.015911742	5.96E-17	4.66E-16	yes	Short-chain dehydrogenase/reductase tropE OS=Talaromyces stipitatus
BSY92_00684	1.74553	0.733678	NA	NA	0.453	0.657	0.383	48.629	30.21	31.349	5.791672253	4.90E-59	1.77E-57	yes	Maltose permease MAL31 OS=Saccharomyces cerevisiae
BSY92_00685	3.09935	14.0652	NA	NA	8.57	8.306	8.243	9.324	9.231	6.91	-0.306899613	0.228713784	0.284901872	no	Dimethylaniline monooxygenase [N-oxide-forming] 5 OS=Cavia porcellus
BSY92_00686	0	0	NA	NA	0	0.047	0	0	0	0	NA	NA	NA	NA	NA
BSY92_00687	0	0	NA	NA	0.045	0	0	0.037	0	0	NA	NA	NA	NA	NA
BSY92_00688	10.34	4.82565	NA	NA	42.304	43.409	42.94	20.877	18.601	17.966	-1.489045844	2.36E-18	2.07E-17	yes	"Protoheme IX farnesyltransferase, mitochondrial OS=Magnaporthe oryzae"
BSY92_00689	0.204004	1.26137	NA	NA	7.436	6.711	6.709	32.541	19.441	16.947	1.381406313	8.39E-07	2.58E-06	yes	NA
BSY92_00690	21.4516	1.03621	NA	NA	6.348	5.866	5.032	51.407	34.266	29.312	2.391394485	2.52E-21	2.58E-20	yes	Quinate permease OS=Neurospora africana
BSY92_00691	0.100447	7.20289	NA	NA	2.857	2.769	2.348	0.11	0.559	0.073	-3.620315692	1.14E-07	3.84E-07	yes	NA
BSY92_00692	182.755	126.955	NA	NA	778.704	912.857	1046.276	948.478	1036.923	1044.479	-0.191198169	0.287031177	0.347428005	no	DNA-binding protein HEXBP OS=Leishmania major
BSY92_00693	120.782	56.3024	NA	NA	45.705	46.929	50.224	106.764	174.476	160.454	1.292098995	3.61E-09	1.45E-08	yes	Acyl-CoA dehydrogenase OS=Bacillus subtilis
BSY92_00694	14.2501	14.9957	NA	NA	11.97	9.714	9.441	34.954	27.483	31.276	1.258583858	3.97E-10	1.75E-09	yes	Polyamine oxidase 3 OS=Arabidopsis thaliana
BSY92_00695	12.848	111.474	NA	NA	122.695	126.754	140.513	40.95	82.448	73.535	-1.306657079	3.28E-07	1.05E-06	yes	Probable translation initiation factor eIF-2B subunit beta OS=Schizosaccharomyces pombe
BSY92_00696	0	7.43E-16	NA	NA	0	0	0	0	0	0	NA	NA	NA	NA	NA
BSY92_00697	1.85E-09	151.5	NA	NA	0	0	0	0	0	0	NA	NA	NA	NA	NA
BSY92_00698	23.3665	325.215	NA	NA	38.269	79.263	78.02	253.564	390.35	368.986	2.012621664	3.27E-12	1.76E-11	yes	NA
BSY92_00699	0	0	NA	NA	0	0.047	0	0.037	0	0	NA	NA	NA	NA	NA
BSY92_00700	0	0	NA	NA	0.091	0	0	2.084	0.21	0.073	3.286346824	0.010799843	0.018228797	no	NA
BSY92_00701	3.94812	2.38858	NA	NA	5.668	3.426	4.217	13.748	17.343	15.129	1.457649105	1.62E-07	5.35E-07	yes	NA
BSY92_00702	104.404	81.2456	NA	NA	311.862	358.77	379.75	170.968	206.294	207.659	-1.175205106	3.12E-11	1.53E-10	yes	"Probable glutamate--tRNA ligase, cytoplasmic OS=Schizosaccharomyces pombe"
BSY92_00703	40.919	39.188	NA	NA	191.615	216.154	209.524	180.621	181.399	180.238	-0.519265458	0.000357803	0.000782016	yes	50S ribosomal protein L1 OS=Magnetospirillum magneticum
BSY92_00704	3.09E-07	1.68E-06	NA	NA	0	0	0	0	0	0	NA	NA	NA	NA	Conserved oligomeric Golgi complex subunit 2 OS=Dictyostelium discoideum
BSY92_00705	10.9557	38.2269	NA	NA	61.076	74.382	72.988	108.848	100.559	98.338	0.22521464	0.180488584	0.232000949	no	AP-1-like transcription factor OS=Kluyveromyces lactis
BSY92_00706	5.00418	5.12883	NA	NA	35.276	24.638	21.853	64.863	80.839	70.117	1.076707738	1.64E-07	5.40E-07	yes	NA
BSY92_00707	0	0	NA	NA	0	0	0	0	0	0	NA	NA	NA	NA	NA
BSY92_00708	25.6794	3.91326	NA	NA	1.95	1.408	1.342	1.207	0.35	1.382	-0.950507908	0.125022002	0.167076935	no	NA
BSY92_00709	66.4378	35.6985	NA	NA	31.014	41.063	34.985	48.19	31.958	36.804	-0.20629912	0.338916919	0.401637047	no	NA
BSY92_00710	45.3807	29.0811	NA	NA	56.405	74.147	63.403	48.153	39.72	54.697	-0.773956784	0.000107171	0.000253345	yes	Thioredoxin domain-containing protein C21C3.12c OS=Schizosaccharomyces pombe
BSY92_00711	34.8019	16.72	NA	NA	72.638	49.932	51.47	51.663	55.245	59.934	-0.381612772	0.041898475	0.062594122	no	Ribosomal RNA-processing protein 15 OS=Schizosaccharomyces pombe
BSY92_00712	30.7712	14.7097	NA	NA	55.861	51.105	44.569	51.7	55.874	45.75	-0.308357803	0.057117119	0.082804574	no	"Adrenodoxin homolog, mitochondrial OS=Saccharomyces cerevisiae"
BSY92_00713	16.5376	11.495	NA	NA	50.375	48.149	46.87	48.117	37.552	46.114	-0.469950401	0.004928395	0.008905598	yes	Mitochondrial fusion and transport protein ugo1 OS=Schizosaccharomyces pombe
BSY92_00714	4.8475	1.84575	NA	NA	9.159	14.829	13.275	40.841	27.203	23.857	0.952528415	0.000659287	0.001381217	yes	Acyl-coenzyme A thioesterase 8 OS=Mus musculus
BSY92_00715	5.91483	131.983	NA	NA	213.47	212.54	191.073	32.687	17.972	23.566	-3.367424784	7.15E-59	2.56E-57	yes	NA
BSY92_00716	1.19114	7.05493	NA	NA	0.317	0.798	0.911	1.645	0.07	0.8	-0.025830293	0.977154339	0.982426754	no	NA
BSY92_00717	0.460045	0.00050842	NA	NA	0	0	0	0	0	0	NA	NA	NA	NA	Polysaccharide monooxygenase Cel61a OS=Myceliophthora thermophila
BSY92_00718	172.923	20.0765	NA	NA	2.539	4.036	2.252	7.642	4.336	7.492	0.801734221	0.038438473	0.057815892	no	RutC family protein aq_364 OS=Aquifex aeolicus
BSY92_00719	0	0	NA	NA	0.816	0.751	0.431	2.962	2.168	2.037	1.474828308	0.006872927	0.012074954	no	NA
BSY92_00720	2.12592	0.809865	NA	NA	13.059	11.779	12.412	14.771	14.545	14.329	-0.101545157	0.6215296	0.678116623	no	Histone acetyltransferase rtt109 OS=Schizosaccharomyces pombe
BSY92_00721	102.932	113.847	NA	NA	0	0	0	0	0	0	NA	NA	NA	NA	NA
BSY92_00722	5.49415	5.11945	NA	NA	6.892	8.025	8.003	23.364	16.993	14.62	0.921252481	0.000384612	0.000836378	yes	NA
BSY92_00723	0	1.72972	NA	NA	0.045	0	0	0	0	0	NA	NA	NA	NA	NA
BSY92_00724	0.656739	7.29295	NA	NA	0.091	0.047	0.048	0	0	0	NA	NA	NA	NA	NA
BSY92_00725	11.4012	702.446	NA	NA	48.743	21.353	31.534	137.001	109.511	118.049	1.510296676	3.59E-09	1.44E-08	yes	Linoleate diol synthase OS=Gaeumannomyces graminis var. graminis
BSY92_00726	14.721	17.6575	NA	NA	67.106	76.071	82.333	82.669	83.217	90.41	-0.151065385	0.386352122	0.450423049	no	NA
BSY92_00727	38.1864	17.8437	NA	NA	21.628	27.594	32.492	10.567	14.545	17.093	-1.285354186	2.48E-06	7.25E-06	yes	Signal recognition particle 54 kDa protein homolog OS=Aspergillus niger
BSY92_00728	2.56006	3.83581	NA	NA	0	0	0	0	0	0	NA	NA	NA	NA	NA
BSY92_00729	3.93673	9.1594	NA	NA	9.703	10.794	10.352	11.408	11.399	13.82	-0.085791329	0.716008277	0.762891205	no	NA
BSY92_00730	107.558	1129.47	NA	NA	368.404	495.426	543.746	483.983	385.525	395.68	-0.495381216	0.013899073	0.02287942	no	Pyridoxal 5'-phosphate synthase subunit PDX1 OS=Cercospora nicotianae
BSY92_00731	12.3979	88.3333	NA	NA	39.538	46.366	45.24	147.458	99.86	99.938	1.062018684	1.30E-07	4.35E-07	yes	Probable pyridoxal 5'-phosphate synthase subunit PDX2 OS=Arabidopsis thaliana
BSY92_00732	11.6979	4.34305	NA	NA	2.222	1.455	1.39	35.32	21.958	19.639	3.558255291	3.03E-29	4.58E-28	yes	NA
BSY92_00733	13.4489	13.1257	NA	NA	64.25	80.67	78.787	14.223	38.881	33.313	-1.684620015	1.10E-07	3.71E-07	yes	Probable methyltransferase tdiE OS=Emericella nidulans
BSY92_00734	4.05701	20.4963	NA	NA	39.13	44.348	43.227	40.987	76.853	63.28	0.18426485	0.454458037	0.519263523	no	Gluconolactonase OS=Zymomonas mobilis subsp. mobilis
BSY92_00735	4.26042	14.5292	NA	NA	18.318	17.504	15.959	28.3	21.399	24.948	0.199566054	0.303805126	0.365219495	no	"Heterokaryon incompatibility protein 6, OR allele OS=Neurospora crassa"
BSY92_00736	9.56508	8.75266	NA	NA	1.904	2.863	1.773	4.534	1.538	1.018	-0.196544861	0.73520864	0.778634537	no	NA
BSY92_00737	121.927	6.99323	NA	NA	132.671	114.177	106.295	13.967	10.28	9.383	-3.696126427	2.35E-86	1.77E-84	yes	PA-phosphatase related-family protein DDB_G0275547 OS=Dictyostelium discoideum
BSY92_00738	1.6961	11.908	NA	NA	0	0	0	0	0	0	NA	NA	NA	NA	Dipeptidyl peptidase 4 OS=Aspergillus oryzae
BSY92_00739	0	0	NA	NA	0.408	0.188	0.144	0.183	0.07	0	-1.389579917	0.269744463	0.328765119	no	NA
BSY92_00740	5.72515	7.81182	NA	NA	57.131	39.373	38.962	38.099	39.371	43.277	-0.485574651	0.012027561	0.020091037	no	mRNA-capping enzyme subunit beta OS=Schizosaccharomyces pombe
BSY92_00741	29.2199	33.9703	NA	NA	259.9	203.764	250.355	129.177	143.427	143.434	-1.10629889	1.30E-11	6.60E-11	yes	26S proteasome regulatory subunit rpn2 OS=Schizosaccharomyces pombe
BSY92_00742	7.47E-08	32.2182	NA	NA	0	0	0	0	0	0	NA	NA	NA	NA	"Probable sulfite oxidase, mitochondrial OS=Drosophila melanogaster"
BSY92_00743	4.04518	12.325	NA	NA	37.906	25.435	27.7	49.981	44.126	41.823	0.252801365	0.192204387	0.245203154	no	NA
BSY92_00744	1.04E-08	33.4486	NA	NA	0	0	0	0	0	0	NA	NA	NA	NA	NA
BSY92_00745	0	0	NA	NA	0	0	0	0	0	0	NA	NA	NA	NA	NA
BSY92_00746	0	0	NA	NA	0	0	0	0	0	0	NA	NA	NA	NA	NA
BSY92_00747	58.8303	88.7667	NA	NA	70.099	91.276	102.03	49.872	55.944	61.97	-0.985442066	3.93E-06	1.12E-05	yes	Translin-1 OS=Schizosaccharomyces pombe
BSY92_00748	19.2485	8.32977	NA	NA	261.759	172.604	182.255	54.698	88.951	80.736	-1.766992028	8.56E-15	5.71E-14	yes	Probable ubiquitin carboxyl-terminal hydrolase 3 OS=Schizosaccharomyces pombe
BSY92_00749	0	0.306582	NA	NA	0.045	0	0.144	0.183	0	0	NA	NA	NA	NA	NA
BSY92_00750	16.4127	28.7292	NA	NA	138.52	94.749	77.589	139.597	176.014	139.943	0.234956762	0.264475165	0.323338157	no	Autophagy-related protein 2 OS=Magnaporthe oryzae
BSY92_00751	1943.59	120.235	NA	NA	166.269	174.903	173.485	145.557	86.294	101.029	-0.96093364	1.87E-06	5.54E-06	yes	UPF0591 membrane protein C15E1.02c OS=Schizosaccharomyces pombe
BSY92_00752	28.014	42.296	NA	NA	0	0	0	0	0	0	NA	NA	NA	NA	H/ACA ribonucleoprotein complex subunit 2 OS=Saccharomyces cerevisiae
BSY92_00753	24.2729	34.6866	NA	NA	92.634	83.111	70.832	110.566	108.741	103.575	0.063950353	0.656274271	0.710235098	no	Nuclear envelope morphology protein 1 OS=Schizosaccharomyces pombe
BSY92_00754	11.9228	14.1213	NA	NA	11.199	15.956	15.575	14.845	12.727	10.91	-0.484967711	0.05974432	0.086323594	no	Probable dihydrofolate synthetase OS=Schizosaccharomyces pombe
BSY92_00755	238.906	278.835	NA	NA	163.277	237.131	244.412	167.312	161.608	191.294	-0.646763597	0.002016339	0.003904089	yes	Cytochrome b-c1 complex subunit 8 OS=Neurospora crassa
BSY92_00756	33.0085	57.6004	NA	NA	148.45	203.577	208.613	217.842	155.664	158.854	-0.415849891	0.048095808	0.070905129	no	Prohibitin-1 OS=Saccharomyces cerevisiae
BSY92_00757	1.55E-08	3.92E-08	NA	NA	0	0	0	0	0	0	NA	NA	NA	NA	RNA exonuclease 3 OS=Emericella nidulans
BSY92_00758	22.3975	10.443	NA	NA	27.659	29.8	29.713	71.334	60	66.553	0.846992054	3.86E-07	1.23E-06	yes	Putative lipase YOR059C OS=Saccharomyces cerevisiae
BSY92_00759	0	0	NA	NA	0.725	0.375	0.383	0	0	0	-4.422766868	0.000739239	0.001536525	yes	NA
BSY92_00760	0	0.520828	NA	NA	0	0	0.048	0.037	0.35	0.509	NA	NA	NA	NA	NA
BSY92_00761	0.285231	0.616466	NA	NA	0.136	0.141	0.431	0.548	0	0	-0.517326736	0.697415222	0.747017228	no	NA
BSY92_00762	1.95679	2.0352	NA	NA	0.408	0.094	0.671	1.06	2.028	2.4	1.757439473	0.018964761	0.030453215	no	Probable alpha-L-arabinofuranosidase B OS=Aspergillus flavus
BSY92_00763	20.7892	27.6204	NA	NA	6.529	7.649	6.182	19.525	20.909	19.202	1.214086434	4.24E-08	1.50E-07	yes	NA
BSY92_00764	411.953	265.262	NA	NA	272.233	334.695	346.347	354.587	488.602	529.004	0.191522341	0.359960117	0.423733069	no	S-(hydroxymethyl)glutathione dehydrogenase OS=Candida maltosa
BSY92_00765	0	0.720871	NA	NA	0.045	0	0.048	0	0	0	NA	NA	NA	NA	NA
BSY92_00766	80.703	249.323	NA	NA	202.497	179.033	182.495	485.665	306.364	309.052	0.62815868	0.001234736	0.002480697	yes	AN1-type zinc finger protein TMC1 OS=Saccharomyces cerevisiae
BSY92_00767	6.37536	5.05204	NA	NA	19.996	15.956	12.892	24.168	22.238	26.039	0.246402959	0.245407832	0.303107698	no	Endonuclease III homolog OS=Emericella nidulans
BSY92_00768	0	0.339261	NA	NA	0	0	0	0	0	0	NA	NA	NA	NA	NA
BSY92_00769	8.08846	8.59264	NA	NA	104.423	93.951	96.567	61.755	74.685	68.298	-0.853744762	5.72E-08	1.99E-07	yes	Nucleoporin NUP85 OS=Chaetomium thermophilum
BSY92_00770	34.6569	11.1073	NA	NA	21.175	25.811	23.77	27.276	26.014	27.639	-0.139366863	0.463537416	0.527923786	no	Glycosylphosphatidylinositol anchor biosynthesis protein 11 OS=Magnaporthe oryzae
BSY92_00771	9.07811	5.43564	NA	NA	7.844	9.245	7.141	16.38	13.986	15.202	0.579893574	0.011725733	0.019624805	no	RNA polymerase I-specific transcription initiation factor rrn7 OS=Schizosaccharomyces pombe
BSY92_00772	1145.37	1050.4	NA	NA	1582.799	1975.228	2137.122	1053.377	1334.756	1468.016	-0.893968931	1.12E-05	3.02E-05	yes	Eukaryotic translation initiation factor 5A OS=Neurospora crassa
BSY92_00773	10.5516	6.34101	NA	NA	18.454	15.956	11.933	14.26	14.755	15.711	-0.371409695	0.096142389	0.132546224	no	Vacuolar protein sorting-associated protein 52 B OS=Arabidopsis thaliana
BSY92_00774	13.5018	6.15112	NA	NA	21.628	20.508	21.134	94.771	56.643	67.935	1.452499021	9.07E-12	4.68E-11	yes	GTPase-activating protein gyp10 OS=Schizosaccharomyces pombe
BSY92_00775	0	0	NA	NA	0	0	0	0.256	0.07	0	NA	NA	NA	NA	NA
BSY92_00776	8.68509	4.0391	NA	NA	17.139	15.58	15.959	35.503	39.441	44.369	0.960178828	4.32E-07	1.37E-06	yes	"Probable glucan endo-1,3-beta-glucosidase eglC OS=Neosartorya fumigata"
BSY92_00777	9.97886	1.83864	NA	NA	0	0	0	0	0	0	NA	NA	NA	NA	NA
BSY92_00778	3.25663	0.845132	NA	NA	3.038	4.411	3.211	26.435	15.804	19.929	2.19214729	4.54E-14	2.86E-13	yes	ATP-binding cassette transporter abc4 OS=Schizosaccharomyces pombe
BSY92_00779	71.2043	19.8617	NA	NA	29.608	33.46	31.007	64.497	42.867	47.423	0.382772843	0.05711138	0.082804574	no	Protein YIP4 OS=Schizosaccharomyces pombe
BSY92_00780	19.5292	5.07115	NA	NA	39.72	23.981	18.595	78.208	97.552	84.009	1.338530197	6.38E-08	2.21E-07	yes	NA
BSY92_00781	0	0	NA	NA	0	0	0	0	0	0	NA	NA	NA	NA	NA
BSY92_00782	6.09864	4.92523	NA	NA	35.503	34.117	29.952	49.067	40.28	42.114	0.073458307	0.654534612	0.708675221	no	Polycomb protein esc OS=Drosophila virilis
BSY92_00783	1.94E-07	1.87E-05	NA	NA	0	0	0	0	0	0	NA	NA	NA	NA	NA
BSY92_00784	203.644	153.553	NA	NA	416.421	564.881	457.099	320.328	301.119	310.434	-0.956598885	8.36E-09	3.23E-08	yes	"NADH-ubiquinone oxidoreductase 29.9 kDa subunit, mitochondrial OS=Neurospora crassa"
BSY92_00785	0.263993	0.0538297	NA	NA	0.635	0.375	0.479	1.17	1.049	0.582	0.556370513	0.440197186	0.504728989	no	NA
BSY92_00786	8.06113	1.27779	NA	NA	2.494	2.3	1.773	2.888	3.007	4.291	0.299601898	0.462213576	0.526668539	no	Uncharacterized transporter C1683.12 OS=Schizosaccharomyces pombe
BSY92_00787	89.448	49.592	NA	NA	1194.989	823.223	802.535	457.475	536.154	448.195	-1.28403309	4.02E-13	2.33E-12	yes	NA
BSY92_00788	0	0	NA	NA	0.045	0.047	0	0.293	0.28	0	NA	NA	NA	NA	NA
BSY92_00789	1182.34	385.885	NA	NA	384.183	477.969	371.267	410.163	353.567	403.172	-0.409208106	0.009737037	0.016591547	no	FK506-binding protein 1B OS=Neurospora crassa
BSY92_00790	3.90558	5.70135	NA	NA	4.262	3.801	2.109	5.192	10.979	6.837	0.845346109	0.033823217	0.051542982	no	General amino acid permease AGP2 OS=Saccharomyces cerevisiae
BSY92_00791	17.6075	9.86581	NA	NA	109.456	107.279	104.954	78.83	90.21	91.428	-0.632737958	2.97E-05	7.60E-05	yes	U3 small nucleolar RNA-associated protein 21 homolog OS=Schizosaccharomyces pombe
BSY92_00792	22.0931	6.91732	NA	NA	75.993	57.863	51.47	30.603	48.042	46.332	-0.882672601	0.000108063	0.0002552	yes	Inositol hexakisphosphate and diphosphoinositol-pentakisphosphate kinase OS=Schizosaccharomyces pombe
BSY92_00793	10.7238	12.1336	NA	NA	11.88	13.75	13.658	17.514	20.559	20.075	0.229259348	0.292986651	0.353780451	no	Probable histidinol-phosphatase OS=Schizosaccharomyces pombe
BSY92_00794	1.04765	0.497966	NA	NA	1.95	1.549	2.013	15.137	25.804	21.748	3.143432914	1.71E-23	1.97E-22	yes	Rhamnogalacturonate lyase B OS=Emericella nidulans
BSY92_00795	0	0	NA	NA	1.587	1.267	0.815	9.945	14.196	15.129	3.056214756	7.89E-18	6.60E-17	yes	NA
BSY92_00796	0	0	NA	NA	0	0.047	0	0	0.14	0	NA	NA	NA	NA	NA
BSY92_00797	0	0	NA	NA	0.136	0.047	0.048	1.645	0.909	0.291	2.876203546	0.004598037	0.008373909	yes	NA
BSY92_00798	4.12914	13.2303	NA	NA	47.02	30.926	30.576	38.172	44.965	42.332	-0.110343433	0.593114029	0.651677953	no	Histone deacetylase HOS3 OS=Saccharomyces cerevisiae
BSY92_00799	239.785	705.606	NA	NA	2552.302	2891.839	2672.289	2041.088	2173.847	2250.139	-0.657838208	4.21E-06	1.19E-05	yes	Ubiquitin-60S ribosomal protein L40 OS=Saccharomyces cerevisiae
BSY92_00800	24.7284	32.9999	NA	NA	150.49	133.184	123.979	167.239	139.441	138.924	-0.198979744	0.164967235	0.214310818	no	Cytochrome P450 61 OS=Saccharomyces cerevisiae
BSY92_00801	26.9725	24.0986	NA	NA	0.861	0.892	0.671	1.133	0.49	1.527	0.051043775	0.939239253	0.953079618	no	NA
BSY92_00802	27.8394	32.9106	NA	NA	0	0	0	0	0	0	NA	NA	NA	NA	KRR1 small subunit processome component OS=Saccharomyces cerevisiae
BSY92_00803	24.8396	5.28818	NA	NA	52.189	58.473	58.323	37.404	30.979	49.969	-0.84263344	0.000108461	0.000255924	yes	GATA type zinc finger protein asd-4 OS=Neurospora crassa
BSY92_00804	22.3646	45.3819	NA	NA	31.921	33.179	29.186	36.27	27.273	27.13	-0.383433532	0.040208972	0.060307112	no	Uncharacterized protein C23H3.12c OS=Schizosaccharomyces pombe
BSY92_00805	8.91551	31.909	NA	NA	13.557	11.591	10.975	19.561	16.853	15.565	0.198671684	0.343629047	0.406309174	no	Regulator of phospholipase D SRF1 OS=Saccharomyces cerevisiae
BSY92_00806	11.7034	40.1054	NA	NA	29.88	42.893	37.764	67.239	58.671	60.298	0.413883664	0.037473347	0.056561185	no	Uncharacterized zinc-type alcohol dehydrogenase-like protein YogA OS=Bacillus subtilis
BSY92_00807	8.20566	22.6431	NA	NA	76.719	69.501	72.126	33.126	39.021	38.041	-1.313806337	9.44E-16	6.78E-15	yes	SWI/SNF and RSC complexes subunit arp9 OS=Schizosaccharomyces pombe
BSY92_00808	1.35631	31.254	NA	NA	29.971	42.189	44.713	30.128	19.161	34.622	-0.812332945	0.002537756	0.004830021	yes	Bifunctional protein RIB2 OS=Saccharomyces cerevisiae
BSY92_00809	8.32794	4.5716	NA	NA	4.398	4.646	6.278	8.848	12.308	8.946	0.626624563	0.044023101	0.065459479	no	NA
BSY92_00810	60.906	41.238	NA	NA	39.992	32.193	26.502	135.868	131.958	154.126	1.769789273	1.41E-23	1.64E-22	yes	Transmembrane 9 superfamily member 7 OS=Arabidopsis thaliana
BSY92_00811	3.33353	10.7761	NA	NA	29.472	23.37	19.888	170.785	122.727	97.029	2.086901484	9.74E-21	9.74E-20	yes	Uncharacterized aminotransferase C417.11c OS=Schizosaccharomyces pombe
BSY92_00812	6.71466	13.8586	NA	NA	0	0	0	0	0	0	NA	NA	NA	NA	NA
BSY92_00813	26.3927	20.932	NA	NA	58.537	67.483	59.57	118.244	86.783	90.046	0.33425096	0.058199738	0.08423273	no	Histidine-rich membrane protein KE4 homolog 1 OS=Caenorhabditis briggsae
BSY92_00814	50.1516	13.2481	NA	NA	7.391	8.729	8.818	20.585	15.315	14.111	0.665197869	0.008332496	0.014389189	no	"Uncharacterized rhomboid protein P4H10.10, mitochondrial OS=Schizosaccharomyces pombe"
BSY92_00815	6.0135	8.39221	NA	NA	25.074	23.699	21.805	9.47	7.692	9.674	-1.714218457	5.54E-17	4.34E-16	yes	Nitrate reductase [NADPH] OS=Beauveria bassiana
BSY92_00816	8.17193	1.84E-07	NA	NA	0	0	0	0	0	0	NA	NA	NA	NA	1-phosphatidylinositol phosphodiesterase OS=Bacillus thuringiensis
BSY92_00817	14.0161	24.7398	NA	NA	97.667	78.512	71.694	91.48	107.972	91.21	-0.093192555	0.574776593	0.634243145	no	Regulator of nonsense transcripts 2 OS=Homo sapiens
BSY92_00818	1.34319	2.18356	NA	NA	2.902	2.769	1.965	15.795	26.853	21.02	2.709816693	2.88E-19	2.67E-18	yes	Chitin synthase D OS=Neosartorya fumigata
BSY92_00819	153.477	106.853	NA	NA	677.455	503.826	558.602	270.09	356.853	351.02	-1.150721888	1.76E-10	8.02E-10	yes	Heat shock protein hsp88 OS=Neurospora crassa
BSY92_00820	135.249	83.1441	NA	NA	536.079	385.097	351.714	280.364	350.14	343.892	-0.70073129	0.000145072	0.000335676	yes	Eukaryotic translation initiation factor 5B OS=Chaetomium thermophilum
BSY92_00821	15.5239	19.1618	NA	NA	14.419	13.375	10.735	26.142	25.455	22.984	0.62560254	0.0014649	0.002900801	yes	Vacuolar calcium ion transporter OS=Saccharomyces cerevisiae
BSY92_00822	13.9526	8.69652	NA	NA	127.728	116.852	114.347	187.202	242.937	253.41	0.601810167	0.000504816	0.001076344	yes	ATP-dependent helicase HRQ1 OS=Saccharomyces cerevisiae
BSY92_00823	10.6158	1.29215	NA	NA	5.35	3.614	3.498	5.265	8.462	9.237	0.550162774	0.1156364	0.1558271	no	"Endo-beta-1,4-glucanase D OS=Emericella nidulans"
BSY92_00824	46.2676	92.2768	NA	NA	171.71	197.804	176.169	172.028	136.643	149.689	-0.583140884	0.000176311	0.00040412	yes	"10 kDa heat shock protein, mitochondrial OS=Schizosaccharomyces pombe"
BSY92_00825	44.2843	28.0768	NA	NA	111.995	88.93	83.148	89.981	109.79	101.466	-0.237414558	0.158190778	0.206608983	no	Serine/threonine-protein kinase oca2 OS=Schizosaccharomyces pombe
BSY92_00826	77.06	93.4144	NA	NA	58.264	70.111	54.633	69.433	68.182	72.226	-0.131332827	0.422337979	0.486734262	no	"54S ribosomal protein L19, mitochondrial OS=Saccharomyces cerevisiae"
BSY92_00827	188.976	76.9676	NA	NA	120.882	114.506	95.369	124.314	116.643	129.469	-0.161341186	0.26223852	0.321182195	no	Survival factor 1 OS=Neurospora crassa
BSY92_00828	40.6608	15.6679	NA	NA	35.412	41.156	42.509	26.874	27.832	23.13	-0.945737333	8.02E-07	2.47E-06	yes	Cut9-interacting protein scn1 OS=Schizosaccharomyces pombe
BSY92_00829	8.34666	10.7725	NA	NA	4.67	2.91	2.252	15.612	17.483	11.274	1.835613343	1.41E-08	5.31E-08	yes	NA
BSY92_00830	4.39429	16.8864	NA	NA	74.769	64.574	48.978	142.742	138.532	151.508	0.87744452	2.44E-07	7.93E-07	yes	Ergothioneine biosynthesis protein 1 OS=Neurospora crassa
BSY92_00831	43.3361	107.2	NA	NA	77.036	105.167	91.87	145.594	103.986	110.703	0.056539919	0.775245373	0.815401968	no	Mitochondria fission 1 protein OS=Neurospora crassa
BSY92_00832	2.92051	7.48542	NA	NA	10.882	12.342	10.208	19.232	18.881	14.038	0.310633136	0.173424564	0.224224983	no	Probable kinetochore protein SPC24 OS=Gibberella zeae
BSY92_00833	44.1715	65.0793	NA	NA	0	0	0	0	0	0	NA	NA	NA	NA	Translation initiation factor eIF-2B subunit alpha OS=Saccharomyces cerevisiae
BSY92_00834	21.1486	18.2203	NA	NA	17.185	25.905	23.435	21.316	15.315	22.475	-0.504534046	0.047238068	0.069835619	no	NECAP-like protein CG9132 OS=Drosophila melanogaster
BSY92_00835	0	0	NA	NA	0.227	0	0	0.402	0.35	0.364	1.541018079	0.232310049	0.288882805	no	NA
BSY92_00836	7.04964	4.97439	NA	NA	0.136	0.047	0.144	0.293	0	0	NA	NA	NA	NA	tRNA
BSY92_00837	30.2242	13.7778	NA	NA	0	0	0	0	0	0	NA	NA	NA	NA	Uncharacterized protein MJ0674 OS=Methanocaldococcus jannaschii
BSY92_00838	13.1906	4.97852	NA	NA	39.493	39.842	37.477	40.146	49.511	44.078	-0.134632244	0.432348166	0.496628142	no	"GTPase MTG2, mitochondrial OS=Saccharomyces cerevisiae"
BSY92_00839	6.24269	14.0639	NA	NA	9.613	6.758	6.709	28.592	29.371	28.512	1.573795403	2.63E-13	1.55E-12	yes	NA
BSY92_00840	54.0301	88.2173	NA	NA	570.901	533.298	538.378	386.031	415.874	417.937	-0.756948729	9.78E-09	3.75E-08	yes	Uncharacterized protein C458.02c OS=Schizosaccharomyces pombe
BSY92_00841	41.3573	76.4319	NA	NA	107.506	136.562	126.759	122.595	105.455	104.375	-0.492455201	0.003970824	0.007311517	yes	"DNA-directed RNA polymerases I, II, and III subunit RPABC1 OS=Ashbya gossypii"
BSY92_00842	11.0482	32.6131	NA	NA	58.99	54.86	50.799	224.167	190.979	180.238	1.521638736	1.12E-25	1.44E-24	yes	NA
BSY92_00843	49.6549	18.7236	NA	NA	57.992	56.033	48.978	139.305	117.692	127.578	0.908560136	2.98E-10	1.33E-09	yes	Uncharacterized transcriptional regulatory protein C11D3.11c OS=Schizosaccharomyces pombe
BSY92_00844	51.3087	15.9676	NA	NA	101.793	80.53	77.589	96.343	89.79	91.428	-0.229549626	0.127642746	0.170146387	no	Uncharacterized RING finger protein P32A8.03c OS=Schizosaccharomyces pombe
BSY92_00845	38.5632	141.786	NA	NA	190.89	208.035	222.799	181.791	128.042	132.087	-0.828277391	7.22E-06	1.99E-05	yes	Centromere protein V OS=Mus musculus
BSY92_00846	3.43E-08	4.62E-07	NA	NA	0	0	0	0	0	0	NA	NA	NA	NA	Ribokinase OS=Schizosaccharomyces pombe
BSY92_00847	5.79678	35.4623	NA	NA	22.444	16.519	13.515	87.824	77.622	59.716	1.770445629	5.14E-16	3.75E-15	yes	NA
BSY92_00848	0	0	NA	NA	0.499	0.188	0.527	4.351	2.238	2.4	2.451586552	5.55E-05	0.000136015	yes	NA
BSY92_00849	12.1665	28.6369	NA	NA	21.583	23.746	20.703	37.623	21.538	26.476	0.043756782	0.851494179	0.879442363	no	NA
BSY92_00850	16.5054	23.0952	NA	NA	13.965	12.905	9.393	58.318	49.79	56.952	1.856178023	7.15E-22	7.52E-21	yes	Histone H4 OS=Strongylocentrotus purpuratus
BSY92_00851	3.91038	3.53806	NA	NA	26.072	20.555	16.438	19.817	20.769	19.42	-0.390652287	0.0628964	0.090410602	no	Putative SWI/SNF-related matrix-associated actin-dependent regulator of chromatin subfamily A member 3-like 1 OS=Arabidopsis thaliana
BSY92_00852	0.500638	0.805692	NA	NA	1.088	1.408	1.773	2.852	1.958	2.255	0.380247235	0.434556077	0.498802561	no	NA
BSY92_00853	6.42458	291.265	NA	NA	25.754	26.092	22.285	79.927	45.175	44.95	0.860113612	0.000341488	0.000749048	yes	Cysteine dioxygenase OS=Arthroderma benhamiae
BSY92_00854	29.9027	23.2401	NA	NA	152.621	149.045	148.66	109.067	138.322	142.197	-0.536039107	0.001514902	0.002990469	yes	Mitochondrial import receptor subunit tom20 OS=Neurospora crassa
BSY92_00855	1.9852	1.27E-05	NA	NA	0	0	0	0	0	0	NA	NA	NA	NA	S-adenosyl-L-methionine-dependent tRNA 4-demethylwyosine synthase OS=Saccharomyces cerevisiae
BSY92_00856	13.6861	13.1274	NA	NA	29.88	25.952	20.464	49.396	40.979	38.913	0.436354189	0.02154378	0.03420156	no	Exocyst complex component exo84 OS=Neurospora crassa
BSY92_00857	86.7472	35.6781	NA	NA	309.323	255.808	307.193	212.065	249.231	236.608	-0.65056115	5.69E-05	0.000139245	yes	Serine/threonine-protein phosphatase PP2A catalytic subunit OS=Neurospora crassa
BSY92_00858	4.40075	1.0997	NA	NA	14.509	9.433	10.591	10.311	9.51	9.747	-0.544222208	0.02856313	0.044135842	no	Serine/threonine-protein kinase VPS15 OS=Saccharomyces cerevisiae
BSY92_00859	18.9782	15.8414	NA	NA	53.186	39.655	36.039	50.164	46.713	50.333	-0.129478283	0.470088414	0.534168384	no	NA
BSY92_00860	1.95539	3.83308	NA	NA	6.62	4.083	3.546	9.799	9.161	10.692	0.731728124	0.016887981	0.027368091	no	NA
BSY92_00861	8.46624	5.74216	NA	NA	22.58	21.54	20.416	59.232	41.818	37.822	0.771052909	0.00020047	0.000455212	yes	Probable chloride channel protein UM03490-D OS=Ustilago maydis
BSY92_00862	19.9874	18.1409	NA	NA	34.415	35.76	27.269	65.667	48.531	47.714	0.404062201	0.03460921	0.052639457	no	Putative transcription factor C16C4.22 OS=Schizosaccharomyces pombe
BSY92_00863	53.6064	26.4231	NA	NA	0	0	0	0	0	0	NA	NA	NA	NA	U2 small nuclear ribonucleoprotein A' OS=Neurospora crassa
BSY92_00864	98.3731	16.256	NA	NA	29.699	33.179	27.029	79.671	77.832	72.299	1.022124526	9.61E-11	4.50E-10	yes	NA
BSY92_00865	58.9489	148.588	NA	NA	48.924	54.531	41.358	220.84	124.406	136.961	1.39543047	4.53E-10	1.99E-09	yes	Transcription initiation factor IIA subunit 2 OS=Magnaporthe oryzae
BSY92_00866	45.3021	32.6148	NA	NA	114.126	128.725	108.356	229.542	160.14	199.149	0.412479597	0.017189367	0.027809083	no	Probable V-type proton ATPase 20 kDa proteolipid subunit OS=Schizosaccharomyces pombe
BSY92_00867	3.92463	2.46026	NA	NA	0	0	0	0	0	0	NA	NA	NA	NA	Gephyrin OS=Mus musculus
BSY92_00868	12.5799	11.3088	NA	NA	0.363	0.141	0.24	0.293	0.559	0.364	0.33355153	0.729636545	0.773940851	no	Ribonuclease P/MRP protein subunit POP5 OS=Schizosaccharomyces pombe
BSY92_00869	12.9162	4.51455	NA	NA	4.171	2.628	4.984	2.852	3.357	5.528	-0.340616416	0.42306068	0.487432789	no	GPN-loop GTPase 2 OS=Saccharomyces cerevisiae
BSY92_00870	23.5645	30.7668	NA	NA	102.7	106.528	96.567	85.338	95.315	99.502	-0.454160565	0.002719491	0.005148072	yes	Mitotic checkpoint protein BUB3.2 OS=Arabidopsis thaliana
BSY92_00871	20.5054	30.3719	NA	NA	3.355	3.848	2.828	87.605	66.504	73.099	4.152823117	5.57E-87	4.38E-85	yes	Putative serine esterase Mb1866c OS=Mycobacterium bovis
BSY92_00872	68.987	28.3029	NA	NA	19.361	19.992	20.128	156.16	85.455	83.5	2.097767511	1.26E-17	1.03E-16	yes	NA
BSY92_00873	0	0	NA	NA	0.091	0.047	0.096	0	0.559	0	NA	NA	NA	NA	NA
BSY92_00874	6.47893	1.96471	NA	NA	8.57	5.866	5.751	48.775	121.399	113.54	3.46051788	2.23E-27	3.15E-26	yes	NA
BSY92_00875	0	0	NA	NA	0	0	0	0	0	0	NA	NA	NA	NA	NA
BSY92_00876	11.5754	11.6563	NA	NA	62.708	46.178	39.441	107.641	133.147	101.611	0.883973984	7.83E-06	2.15E-05	yes	NA
BSY92_00877	1.01393	3.90313	NA	NA	0	0	0	0	0	0	NA	NA	NA	NA	Calcium channel YVC1 OS=Saccharomyces cerevisiae
BSY92_00878	4.97028	7.70389	NA	NA	37.271	35.666	27.365	35.941	31.189	36.44	-0.276464979	0.125109053	0.16716976	no	Putative mitochondrial ATP-dependent helicase irc3 OS=Schizosaccharomyces pombe
BSY92_00879	4.46151	8.02874	NA	NA	13.739	12.108	12.604	7.459	7.552	10.11	-0.941111208	0.000142963	0.000331038	yes	NA
BSY92_00880	3.65257	100.045	NA	NA	51.69	30.316	39.106	44.387	39.72	41.095	-0.275810538	0.192420835	0.245446335	no	Nuclear poly(A) polymerase 1 OS=Arabidopsis thaliana
BSY92_00881	0	0	NA	NA	0	0	0	0	0	0	NA	NA	NA	NA	NA
BSY92_00882	0	0	NA	NA	0	0	0	0	0.49	0	NA	NA	NA	NA	NA
BSY92_00883	1.21088	2.96023	NA	NA	0.317	0.282	0.192	0.658	1.469	2.037	1.926906773	0.011802503	0.019746335	no	NA
BSY92_00884	8.26648	18.3109	NA	NA	90.367	63.213	65.943	38.025	48.881	41.314	-1.094622471	1.61E-08	6.02E-08	yes	Putative helicase mug81 OS=Schizosaccharomyces pombe
BSY92_00885	70.1882	48.7398	NA	NA	60.169	60.491	53.196	120.036	101.469	110.194	0.601877405	3.17E-05	8.07E-05	yes	Synaptobrevin homolog ykt6 OS=Schizosaccharomyces pombe
BSY92_00886	0.149269	0.159787	NA	NA	0.816	0.61	0.288	0.804	0.49	1.091	0.153470472	0.839164149	0.869135808	no	NA
BSY92_00887	0	0	NA	NA	0	0	0.048	0.146	0	0	NA	NA	NA	NA	NA
BSY92_00888	336.46	675.77	NA	NA	496.586	619.365	540.055	565.263	446.923	484.053	-0.480009652	0.003177713	0.005945621	yes	Profilin OS=Schizosaccharomyces pombe
BSY92_00889	9.00648	17.0627	NA	NA	12.922	14.126	11.454	23.949	14.196	12.874	0.077041229	0.777912083	0.817509899	no	Protein transport protein GOT1 OS=Saccharomyces cerevisiae
BSY92_00890	20.6054	13.554	NA	NA	29.155	33.085	33.738	32.358	34.615	31.931	-0.290776224	0.110401811	0.149664537	no	Chromatin-remodeling complex subunit ies6 OS=Schizosaccharomyces pombe
BSY92_00891	66.5785	43.1034	NA	NA	33.054	40.171	33.403	80.329	43.846	52.515	0.391253622	0.09653653	0.132993135	no	DASH complex subunit dad4 OS=Schizosaccharomyces pombe
BSY92_00892	16.6303	14.8394	NA	NA	170.849	134.92	127.238	118.244	136.434	147.071	-0.428839183	0.011079339	0.018657976	no	Actin-like protein arp5 OS=Schizosaccharomyces pombe
BSY92_00893	17.8502	53.6277	NA	NA	0	0	0	0	0	0	NA	NA	NA	NA	Putative transcription factor kapC OS=Aspergillus oryzae
BSY92_00894	71.1088	121.02	NA	NA	58.083	75.978	62.109	100.036	67.273	76.59	-0.020464554	0.918707683	0.935849207	no	Putative pterin-4-alpha-carbinolamine dehydratase OS=Rhodopseudomonas palustris
BSY92_00895	122.306	149.574	NA	NA	22.444	23.652	22.189	24.314	28.951	26.548	-0.106445743	0.567251955	0.627032142	no	Methylsterol monooxygenase OS=Schizosaccharomyces pombe
BSY92_00896	25.2307	19.4298	NA	NA	40.898	42.048	45.624	38.208	33.916	46.26	-0.451182548	0.020569757	0.032825255	no	Nuclear control of ATPase protein 2 OS=Schizosaccharomyces pombe
BSY92_00897	77.4739	32.3762	NA	NA	81.525	93.81	92.254	193.089	145.804	150.126	0.531330587	0.002195266	0.004217783	yes	GTP-binding protein ypt2 OS=Schizosaccharomyces pombe
BSY92_00898	4.92E-07	2.03E-06	NA	NA	0	0	0	0	0	0	NA	NA	NA	NA	NA
BSY92_00899	4.09184	3.09993	NA	NA	32.828	28.063	30.144	11.737	19.161	12.583	-1.389461884	7.12E-09	2.77E-08	yes	ATPase family gene 2 protein OS=Schizosaccharomyces pombe
BSY92_00900	13.5062	4.28268	NA	NA	0	0	0	0	0	0	NA	NA	NA	NA	Dolichyl-phosphate beta-glucosyltransferase OS=Saccharomyces cerevisiae
BSY92_00901	62.1645	33.736	NA	NA	116.665	90.385	87.893	237.33	310.56	304.761	1.206059788	1.66E-11	8.38E-11	yes	NA
BSY92_00902	12.481	20.9175	NA	NA	95.218	77.667	78.068	101.462	97.063	91.21	-0.119441374	0.411904573	0.476079927	no	Uncharacterized protein C216.01c OS=Schizosaccharomyces pombe
BSY92_00903	7.40472	82.8001	NA	NA	26.253	31.161	19.697	4.168	3.427	3.491	-3.093633254	1.43E-34	2.68E-33	yes	Squalene monooxygenase OS=Candida albicans
BSY92_00904	19.752	23.6679	NA	NA	70.371	68.234	63.595	49.506	45.594	49.533	-0.810502212	2.21E-08	8.15E-08	yes	NA
BSY92_00905	26.4551	7.77021	NA	NA	66.97	58.238	46.438	59.342	56.853	65.462	-0.239347152	0.164809867	0.214135652	no	Uncharacterized mitochondrial carrier YMR166C OS=Saccharomyces cerevisiae
BSY92_00906	22.5617	29.8398	NA	NA	8.751	11.873	9.633	23.766	9.79	10.765	0.211808765	0.540171362	0.600834753	no	Mitochondrial inner membrane protease subunit 2 OS=Schizosaccharomyces pombe
BSY92_00907	188.972	161.027	NA	NA	165.725	176.546	153.836	129.725	151.049	174.274	-0.450088166	0.008236332	0.014249019	no	Eukaryotic translation initiation factor 2 subunit alpha OS=Schizosaccharomyces pombe
BSY92_00908	26.416	19.8679	NA	NA	223.128	195.599	203.294	146.8	176.923	167.073	-0.668140569	1.07E-05	2.88E-05	yes	Lysophospholipase NTE1 OS=Magnaporthe oryzae
BSY92_00909	77.99	13.7858	NA	NA	6.439	5.96	5.415	4.058	2.308	3.273	-1.188584406	0.000410007	0.000887539	yes	NA
BSY92_00910	19.6849	3.77045	NA	NA	8.706	4.646	4.936	22.23	36.434	30.767	1.955023332	4.80E-11	2.32E-10	yes	SH3 domain-containing YSC84-like protein 1 OS=Bos taurus
BSY92_00911	0	0	NA	NA	0.589	0.375	0.527	5.411	7.692	3.855	3.092431493	2.35E-10	1.06E-09	yes	NA
BSY92_00912	1171.6	1.28647	NA	NA	0.363	0.282	0.192	9.762	10.21	8.51	4.650558148	2.23E-24	2.72E-23	yes	NA
BSY92_00913	10.8813	6.55936	NA	NA	11.245	9.48	10.447	10.53	8.392	10.619	-0.403986141	0.092543037	0.128141699	no	NA
BSY92_00914	0	0	NA	NA	0	0.094	0	0	0.559	0	NA	NA	NA	NA	NA
BSY92_00915	52.1665	39.7789	NA	NA	116.438	115.257	127.478	460.729	402.098	429.138	1.508376614	1.61E-24	1.98E-23	yes	Peroxisomal hydratase-dehydrogenase-epimerase OS=Neurospora crassa
BSY92_00916	3.32E-08	2.01E-07	NA	NA	0	0	0	0	0	0	NA	NA	NA	NA	E3 ubiquitin-protein ligase RNF216 OS=Mus musculus
BSY92_00917	35.5973	4.5731	NA	NA	14.645	15.393	14.809	25.228	30.07	28.585	0.569038053	0.00361962	0.006705117	yes	Uncharacterized kinase mug58 OS=Schizosaccharomyces pombe
BSY92_00918	4.05E-08	1.63E-06	NA	NA	0	0	0	0	0	0	NA	NA	NA	NA	NA
BSY92_00919	35.7324	16.3173	NA	NA	20.223	22.01	23.483	18.172	24.196	18.62	-0.441586327	0.043896301	0.06532204	no	Cytosolic Fe-S cluster assembly factor nbp35 OS=Neurospora crassa
BSY92_00920	90.3581	97.2306	NA	NA	43.936	54.766	52.189	70.237	58.531	58.988	-0.020675615	0.909093848	0.92813911	no	Actin-depolymerizing factor gmf1 OS=Schizosaccharomyces pombe
BSY92_00921	101.053	83.6683	NA	NA	80.754	102.774	109.075	135.283	126.364	131.651	0.087256254	0.635950597	0.691548063	no	Uncharacterized protein YMR178W OS=Saccharomyces cerevisiae
BSY92_00922	27.4416	21.5957	NA	NA	126.096	119.011	102.366	181.937	165.804	156.526	0.209879574	0.127607673	0.170125661	no	Ras-like protein OS=Colletotrichum trifolii
BSY92_00923	17.6772	33.4489	NA	NA	1.043	0.892	0.431	312.467	301.958	303.015	8.210568921	1.42E-230	1.12E-227	yes	Agglutinin-like protein ARB_02240 OS=Arthroderma benhamiae
BSY92_00924	0	0	NA	NA	0	0.094	0.144	0.878	0.42	0.364	2.051842845	0.068106802	0.097077988	no	NA
BSY92_00925	1.62089	12.6494	NA	NA	0.181	0.563	0.431	98.793	98.531	92.81	7.532253894	3.08E-115	4.01E-113	yes	Kelch repeat-containing protein ARB_01230 OS=Arthroderma benhamiae
BSY92_00926	4.63553	6.11673	NA	NA	14.6	13.093	11.07	23.729	21.119	20.148	0.419299665	0.035425193	0.053734336	no	"probable cardiolipin-specific deacylase, mitochondrial OS=Schizosaccharomyces pombe"
BSY92_00927	42.5799	22.7187	NA	NA	29.971	33.038	25.735	44.058	46.434	39.132	0.218203513	0.212594121	0.267551573	no	Sporulation-specific protein spo7 OS=Schizosaccharomyces pombe
BSY92_00928	4.38161	8.98784	NA	NA	6.801	7.462	5.703	13.748	8.252	9.528	0.33170525	0.247366539	0.305090749	no	Serine/threonine/tyrosine-interacting protein OS=Pongo abelii
BSY92_00929	3.52512	3.96349	NA	NA	17.049	18.771	14.904	23.51	23.217	26.548	0.201536973	0.302639501	0.364048504	no	Cellular nucleic acid-binding protein homolog OS=Schizosaccharomyces pombe
BSY92_00930	1.31612	2.69221	NA	NA	51.509	30.41	21.518	24.314	29.021	29.749	-0.619090837	0.025475685	0.03981178	no	DNA topoisomerase 2 OS=Penicillium chrysogenum
BSY92_00931	2.93332	0	NA	NA	0	0.094	0.048	0.219	0	0	NA	NA	NA	NA	NA
BSY92_00932	1.02521	0.837013	NA	NA	2.267	0.986	1.15	2.011	1.259	1.164	-0.286017244	0.613317384	0.670465329	no	Transcriptional repressor XBP1 OS=Saccharomyces cerevisiae
BSY92_00933	14.1863	6.76702	NA	NA	24.031	21.822	22.189	8.702	9.79	9.674	-1.599285282	2.56E-15	1.78E-14	yes	Hsp70/Hsp90 co-chaperone cns1 OS=Schizosaccharomyces pombe
BSY92_00934	17.6035	36.4538	NA	NA	104.559	88.554	77.876	300.913	254.476	269.848	1.27852077	4.91E-18	4.22E-17	yes	Uncharacterized membrane protein YCR023C OS=Saccharomyces cerevisiae
BSY92_00935	118.431	59.7145	NA	NA	170.259	221.41	222.607	100.146	69.511	67.426	-1.70666853	3.58E-16	2.65E-15	yes	Inositol monophosphatase 2 OS=Saccharomyces cerevisiae
BSY92_00936	44.8555	18.2021	NA	NA	29.79	33.226	26.981	47.824	53.217	44.659	0.365033237	0.034795498	0.052880476	no	NA
BSY92_00937	18.7357	16.5599	NA	NA	43.936	44.113	42.796	52.651	69.86	69.971	0.226820979	0.224094342	0.279948538	no	3-phytase A OS=Thielavia heterothallica
BSY92_00938	13.3856	4.14782	NA	NA	2.131	1.173	1.629	14.698	15.664	12.22	2.751905844	2.99E-18	2.60E-17	yes	NA
BSY92_00939	32.3128	125.083	NA	NA	230.882	312.827	315.484	236.525	273.986	300.833	-0.417337592	0.036567299	0.055360689	no	Tyrosinase ustQ OS=Aspergillus flavus
BSY92_00940	2.14024	6.49917	NA	NA	26.117	29.847	22.428	60.329	73.566	83.864	1.143958893	1.25E-08	4.75E-08	yes	NA
BSY92_00941	18.7861	10.6429	NA	NA	16.731	22.62	20.655	30.567	34.545	24.948	0.248290357	0.268582816	0.327517324	no	Translocation protein SEC62 OS=Yarrowia lipolytica
BSY92_00942	3.26359	8.94389	NA	NA	0.045	0.188	0.24	0	0.21	0	NA	NA	NA	NA	Acetyltransferase OS=Pseudomonas amygdali pv. tabaci
BSY92_00943	14.8423	23.8176	NA	NA	78.578	74.429	73.755	52.358	51.119	54.915	-0.845874287	5.32E-09	2.10E-08	yes	Phospholipase D2 OS=Mus musculus
BSY92_00944	45.0749	41.5061	NA	NA	170.577	175.372	179.667	238.061	221.748	213.333	0.023208984	0.867270004	0.892750797	no	Uncharacterized protein C3D6.13c OS=Schizosaccharomyces pombe
BSY92_00945	6.55269	5.24452	NA	NA	8.524	9.48	7.955	28.921	22.517	18.547	1.094557194	3.87E-06	1.10E-05	yes	Probable tyrosyl-DNA phosphodiesterase OS=Schizosaccharomyces pombe
BSY92_00946	486.423	433.127	NA	NA	1257.788	1373.321	1257.573	2489.605	1945.665	1810.236	0.347770331	0.028084231	0.043494858	no	Acyl-CoA-binding protein homolog 1 OS=Caenorhabditis elegans
BSY92_00947	0	0	NA	NA	0	0	0	0	0	0	NA	NA	NA	NA	NA
BSY92_00948	0	0	NA	NA	0	0	0	0	0	0	NA	NA	NA	NA	NA
BSY92_00949	0.13226	0.757042	NA	NA	0.272	0.657	0.288	0.622	0.35	1.018	0.346572183	0.681899325	0.732875965	no	NA
BSY92_00950	24.3036	23.1788	NA	NA	109.773	116.993	109.986	105.777	124.755	108.885	-0.318686628	0.037495072	0.056584989	no	Actin cytoskeleton-regulatory complex protein END3 OS=Magnaporthe oryzae
BSY92_00951	0.629374	1.48186	NA	NA	0	0	0	0	0	0	NA	NA	NA	NA	Apoptosis-inducing factor homolog B OS=Dictyostelium discoideum
BSY92_00952	5.59178	0.412144	NA	NA	3.809	2.769	2.54	9.141	9.301	7.201	1.156567359	0.000194312	0.000441863	yes	NA
BSY92_00953	2.42074	0.942138	NA	NA	0.317	0.516	0.335	2.633	2.587	3.491	2.475946019	1.10E-05	2.96E-05	yes	NA
BSY92_00954	817.916	228.194	NA	NA	168.355	251.022	249.444	528.956	320.49	342.219	0.483928345	0.042671498	0.063648916	no	Probable voltage-gated potassium channel subunit beta OS=Arabidopsis thaliana
BSY92_00955	58.1676	106.088	NA	NA	160.329	165.517	142.909	125.74	126.294	115.94	-0.676550547	4.80E-07	1.52E-06	yes	Sphingolipid delta(4)-desaturase OS=Schizosaccharomyces pombe
BSY92_00956	198.15	94.7184	NA	NA	179.872	178.657	178.181	171.736	180.42	163.363	-0.388711722	0.004086637	0.007514573	yes	Vesicle-associated membrane protein-associated protein C16G5.05c OS=Schizosaccharomyces pombe
BSY92_00957	128.031	160.992	NA	NA	209.253	288.095	294.541	222.266	205.105	219.224	-0.629895036	0.00095377	0.001946249	yes	UBX domain-containing protein 1 OS=Danio rerio
BSY92_00958	2446.73	4527.77	NA	NA	347.048	505.797	632.165	296.562	327.063	378.951	-0.905376699	0.00018373	0.000419507	yes	60S acidic ribosomal protein P1 OS=Alternaria alternata
BSY92_00959	16.6328	14.8277	NA	NA	40.309	37.778	31.151	69.872	57.063	61.461	0.459466543	0.005215187	0.009389906	yes	UPF0662 protein C30C2.08 OS=Schizosaccharomyces pombe
BSY92_00960	34.379	214.88	NA	NA	14.781	20.461	24.058	45.594	27.483	34.622	0.511483477	0.056944559	0.082592207	no	Fusaric acid biosynthesis protein 2 OS=Gibberella fujikuroi
BSY92_00961	12.199	11.1072	NA	NA	26.706	30.222	26.358	31.883	26.084	29.749	-0.254641921	0.159614326	0.208267876	no	"DNA-damage-repair/toleration protein DRT111, chloroplastic OS=Arabidopsis thaliana"
BSY92_00962	494.75	485.604	NA	NA	1367.062	1186.122	1265.864	1302.152	1281.399	1191.549	-0.34638759	0.007401101	0.012921672	no	Cell surface GPI-anchored protein ARB_01627 OS=Arthroderma benhamiae
BSY92_00963	8.71824	12.9928	NA	NA	20.948	22.573	20.847	23.51	25.944	24.657	-0.128069844	0.483646318	0.547349167	no	DNA-3-methyladenine glycosylase OS=Saccharomyces cerevisiae
BSY92_00964	35.2098	81.4881	NA	NA	191.978	166.456	178.277	224.935	253.567	274.939	0.161012604	0.300533786	0.361927838	no	Mannan polymerase II complex ANP1 subunit OS=Saccharomyces cerevisiae
BSY92_00965	226.924	260.378	NA	NA	145.412	175.185	201.377	83.51	136.364	146.416	-0.840138439	0.000684736	0.001430119	yes	Cytochrome b-c1 complex subunit 7 OS=Neurospora crassa
BSY92_00966	32.3859	54.0067	NA	NA	66.517	69.267	62.301	46.983	50.559	47.714	-0.775650619	2.13E-07	6.96E-07	yes	Mitochondrial nicotinamide adenine dinucleotide transporter 1 OS=Saccharomyces cerevisiae
BSY92_00967	7.50786	82.7293	NA	NA	48.38	74.945	50.368	54.917	39.021	43.35	-0.668209408	0.002972667	0.005597237	yes	NA
BSY92_00968	33.1529	57.3975	NA	NA	159.513	134.028	112.334	204.643	234.056	220.097	0.376492523	0.017710098	0.028607693	no	NA
BSY92_00969	5.08734	29.3946	NA	NA	33.236	24.168	25.448	114.552	156.014	101.029	1.831805291	4.56E-18	3.94E-17	yes	NA
BSY92_00970	26.8732	30.6711	NA	NA	35.14	30.926	32.924	45.704	46.084	50.26	0.190398022	0.246760799	0.304462201	no	Protein PNS1 OS=Gibberella zeae
BSY92_00971	71.971	65.7996	NA	NA	419.323	496.693	536.317	273.82	291.329	335.964	-1.02090352	1.92E-08	7.12E-08	yes	Spermidine synthase OS=Neurospora crassa
BSY92_00972	4.9712	24.901	NA	NA	35.548	35.384	40.256	60.914	47.622	44.587	0.125024081	0.512672774	0.575674036	no	Inositol-3-phosphate synthase 1-B OS=Xenopus laevis
BSY92_00973	3.82746	7.34719	NA	NA	53.866	46.929	47.301	69.689	97.692	68.153	0.340409962	0.079623582	0.111899276	no	Paxillin-like protein 1 OS=Saccharomyces cerevisiae
BSY92_00974	6.11301	11.1345	NA	NA	47.654	38.716	34.409	23.912	22.308	18.766	-1.21229533	9.44E-11	4.42E-10	yes	Putative peroxisomal-coenzyme A synthetase OS=Schizosaccharomyces pombe
BSY92_00975	13.0866	7.79524	NA	NA	28.248	26.702	29.809	36.526	36.084	31.785	-0.032434522	0.854117971	0.881673157	no	"[3-methyl-2-oxobutanoate dehydrogenase [lipoamide]] kinase, mitochondrial OS=Bos taurus"
BSY92_00976	1039.75	207.481	NA	NA	73.363	77.245	67.621	426.287	204.056	248.827	1.663100802	5.70E-12	2.98E-11	yes	Uncharacterized protein C338.12 OS=Schizosaccharomyces pombe
BSY92_00977	22.9809	10.4966	NA	NA	110.635	72.223	56.502	39.159	57.692	50.551	-1.004635957	4.30E-05	0.000107222	yes	Ribosome biogenesis protein bms1 OS=Schizosaccharomyces pombe
BSY92_00978	21.4447	388.971	NA	NA	473.189	338.309	378.12	113.089	146.923	152.962	-1.842378071	1.40E-22	1.53E-21	yes	Probable glucose transporter rco-3 OS=Neurospora crassa
BSY92_00979	0.508168	1.55679	NA	NA	0	0.094	0	0.658	0.28	0.291	2.5361279	0.051069446	0.074882417	no	NA
BSY92_00980	89.7861	167.585	NA	NA	164.728	205.595	243.55	71.151	81.189	83.136	-1.715043861	9.00E-17	6.97E-16	yes	3-oxoadipate enol-lactonase 1 OS=Acinetobacter baylyi
BSY92_00981	5.10928	26.4135	NA	NA	38.586	30.551	26.694	34.296	23.846	24.003	-0.542041373	0.011221814	0.018877836	no	RNA-dependent RNA polymerase 1 OS=Arabidopsis thaliana
BSY92_00982	0	0	NA	NA	0.045	0	0.048	0	0	0	NA	NA	NA	NA	Leucine aminopeptidase A OS=Aspergillus oryzae
BSY92_00983	0	0	NA	NA	0.363	0.235	0.24	0.475	0	0	-0.831210034	0.51953283	0.581727405	no	NA
BSY92_00984	38.7191	28.7833	NA	NA	136.071	145.479	141.615	234.917	192.168	192.094	0.214425952	0.154109459	0.201805455	no	Inorganic phosphate transport protein PHO88 OS=Saccharomyces cerevisiae
BSY92_00985	2.63121	4.62535	NA	NA	0	0	0	0	0	0	NA	NA	NA	NA	DNA repair protein RAD14 OS=Candida albicans
BSY92_00986	6.39605	5.20746	NA	NA	95.853	81.562	89.282	74.661	68.881	68.226	-0.661489012	6.87E-06	1.90E-05	yes	Striatin Pro11 OS=Sordaria macrospora
BSY92_00987	0.564597	0.877399	NA	NA	2.131	1.267	1.246	20.695	17.552	22.402	3.3508149	1.93E-29	2.95E-28	yes	NA
BSY92_00988	0.33399	1.1197	NA	NA	0.68	0.986	0.431	4.314	2.797	7.201	2.372665493	7.34E-06	2.02E-05	yes	NA
BSY92_00989	10.5681	18.0113	NA	NA	46.43	40.593	33.355	51.883	59.65	48.369	0.085911165	0.628334826	0.684519758	no	Histone H2A.Z OS=Magnaporthe oryzae
BSY92_00990	3.97E-05	5.59808	NA	NA	0	0	0	0	0	0	NA	NA	NA	NA	Putative nicotinamide mononucleotide adenylyltransferase OS=Schizosaccharomyces pombe
BSY92_00991	0	0	NA	NA	0	0.047	0	0	0	0	NA	NA	NA	NA	NA
BSY92_00992	6.65066	4.11313	NA	NA	3.582	4.317	3.403	8.556	10.629	10.692	1.061391387	0.000251413	0.000562954	yes	NA
BSY92_00993	49.9379	82.433	NA	NA	4.262	9.573	9.058	9.835	1.888	3.928	-0.870962455	0.091378264	0.126676535	no	NA
BSY92_00994	3.63101	51.4006	NA	NA	14.6	13.703	14.521	63.254	60.28	56.588	1.735885045	2.22E-25	2.82E-24	yes	NA
BSY92_00995	0	1.15573	NA	NA	0.136	0	0	0.512	0.42	0.073	1.87422815	0.167090421	0.216802331	no	NA
BSY92_00996	21.8872	16.9822	NA	NA	141.966	101.648	96.04	97.148	108.741	101.466	-0.463384342	0.007962981	0.013803759	no	RNA-binding post-transcriptional regulator cip2 OS=Schizosaccharomyces pombe
BSY92_00997	0.778499	0.303947	NA	NA	0.136	0	0	1.17	0.979	1.018	3.600926416	0.000626152	0.001316276	yes	NA
BSY92_00998	0	0.220299	NA	NA	0	0	0	0.841	0	0.655	3.690567437	0.011310838	0.019000572	no	NA
BSY92_00999	6.11534	1.76217	NA	NA	38.359	30.363	26.071	22.706	25.455	22.766	-0.738182114	0.000133639	0.000311038	yes	Fork-head transcriptional regulator FHL1 OS=Candida albicans
BSY92_01000	98.8455	152.352	NA	NA	55.771	66.873	55.017	151.663	223.706	261.338	1.508197436	1.77E-11	8.90E-11	yes	Putative cytochrome b5 B11H24.095 OS=Neurospora crassa
BSY92_01001	4.9861	21.7558	NA	NA	10.746	9.949	8.626	9.616	8.392	11.492	-0.31640277	0.201174331	0.254799369	no	NA
BSY92_01002	81.8358	88.6274	NA	NA	455.189	315.173	311.41	281.242	350.839	312.034	-0.514225964	0.004510667	0.008232162	yes	Chitin synthase 6 OS=Ustilago maydis
BSY92_01003	65.6861	46.334	NA	NA	380.42	249.144	274.509	195.758	255.874	235.299	-0.713984204	0.000210611	0.000475853	yes	Chitin synthase 8 OS=Ustilago maydis
BSY92_01004	5.13845	0.491057	NA	NA	0.725	0.469	0.575	28.263	42.867	50.115	5.693353563	7.14E-58	2.52E-56	yes	Leucine aminopeptidase 1 OS=Arthroderma otae
BSY92_01005	0.512082	0	NA	NA	0	0	0	3.4	2.587	6.692	7.261748587	6.93E-11	3.29E-10	yes	NA
BSY92_01006	1.23912	2.12698	NA	NA	2.131	1.455	1.821	16.161	19.441	15.056	2.87215769	5.79E-23	6.46E-22	yes	NA
BSY92_01007	31.0098	17.5312	NA	NA	0.68	1.502	1.342	1.06	1.818	4.291	0.649721324	0.306858297	0.368194637	no	"37S ribosomal protein S19, mitochondrial OS=Saccharomyces cerevisiae"
BSY92_01008	10.304	7.03382	NA	NA	0.136	0	0.096	0.219	0.21	0	NA	NA	NA	NA	Transcription initiation factor TFIID subunit 10 OS=Schizosaccharomyces pombe
BSY92_01009	35.7807	67.5852	NA	NA	30.47	45.802	45.528	88.775	58.392	69.317	0.483655947	0.041966572	0.062686001	no	UPF0382 membrane protein C1782.12c OS=Schizosaccharomyces pombe
BSY92_01010	68.9428	60.8445	NA	NA	298.214	278.756	298.614	167.385	199.79	217.333	-0.909757249	3.83E-08	1.37E-07	yes	NA
BSY92_01011	33.1326	700.23	NA	NA	548.276	775.027	936.099	56.746	48.951	47.714	-4.203935741	3.49E-78	2.21E-76	yes	NA
BSY92_01012	1.84595	3.17653	NA	NA	0	0	0	1.938	2.098	5.019	6.782032975	2.58E-09	1.05E-08	yes	NA
BSY92_01013	0.405689	0.652194	NA	NA	0.227	0.141	0.048	16.526	24.685	14.765	6.513456365	6.63E-34	1.19E-32	yes	NA
BSY92_01014	14.7287	20.6433	NA	NA	83.384	100.568	83.148	85.777	76.014	71.644	-0.524522442	0.001178431	0.002375611	yes	FAD-linked sulfhydryl oxidase ALR OS=Mus musculus
BSY92_01015	5.70791	3.93898	NA	NA	0	0.094	0.192	0	0.559	0	NA	NA	NA	NA	Uroporphyrinogen-III synthase OS=Schizosaccharomyces pombe
BSY92_01016	48.8156	30.523	NA	NA	394.702	354.405	402.322	269.907	272.168	283.158	-0.810732955	1.35E-08	5.10E-08	yes	Mitogen-activated protein kinase OS=Fusarium solani subsp. pisi
BSY92_01017	1.95835	5.50888	NA	NA	0	0	0	0	0	0	NA	NA	NA	NA	Oxidation resistance protein 1 OS=Neurospora crassa
BSY92_01018	39.3419	22.8051	NA	NA	294.134	216.247	275.467	95.905	122.867	111.503	-1.573816782	1.12E-17	9.19E-17	yes	Protein transport protein SEC24 OS=Magnaporthe oryzae
BSY92_01019	6.44115	14.324	NA	NA	0.045	0.094	0	0	0	0	NA	NA	NA	NA	NA
BSY92_01020	20.99	9.88631	NA	NA	73.137	66.733	58.276	167.897	220.49	205.695	1.256906506	1.54E-13	9.23E-13	yes	White-opaque regulator 1 OS=Candida albicans
BSY92_01021	0	0	NA	NA	0.091	0.282	0.144	0.256	0.28	0	-0.209869953	0.866910745	0.892576544	no	NA
BSY92_01022	12.4956	18.103	NA	NA	98.982	83.111	77.685	106.691	86.294	91.356	-0.195436296	0.205798138	0.259893649	no	Protein MSN5 OS=Saccharomyces cerevisiae
BSY92_01023	9.32162	18.3274	NA	NA	31.875	21.165	19.505	48.519	48.182	42.696	0.619540698	0.002856839	0.005389824	yes	Autophagy-related protein 9 OS=Magnaporthe oryzae
BSY92_01024	32.0292	11.37	NA	NA	78.079	79.779	81.998	122.925	109.93	108.23	0.174095875	0.235904824	0.292969622	no	Protein SAP1 OS=Saccharomyces cerevisiae
BSY92_01025	25.4713	20.835	NA	NA	77.127	92.403	88.755	69.543	74.965	89.101	-0.476353286	0.009852869	0.016773883	no	30S ribosomal protein S17 OS=Fervidobacterium nodosum
BSY92_01026	4.28608	7.65536	NA	NA	27.341	16.988	14.377	24.387	23.217	27.494	0.039797256	0.872575094	0.897800034	no	Double-strand break repair protein mus-23 OS=Neurospora crassa
BSY92_01027	26.3981	12.3061	NA	NA	43.302	41.579	36.326	39.488	37.063	37.677	-0.411591171	0.007655479	0.013319301	no	Anaphase-promoting complex subunit 10 OS=Arabidopsis thaliana
BSY92_01028	7.28834	6.27767	NA	NA	98.891	68.422	48.835	84.131	84.056	79.791	-0.114738603	0.602779377	0.6605411	no	NA
BSY92_01029	17.2471	9.07011	NA	NA	103.788	100.427	96.615	81.718	85.385	74.699	-0.643720777	4.70E-06	1.33E-05	yes	Protein sly1 OS=Schizosaccharomyces pombe
BSY92_01030	28.4184	24.2117	NA	NA	113.491	86.912	77.301	134.003	159.511	141.106	0.324551255	0.060880991	0.087832406	no	Chitin synthase 3 OS=Neurospora crassa
BSY92_01031	31.5783	55.2703	NA	NA	89.369	98.926	94.314	65.63	74.406	79.5	-0.694063614	2.96E-05	7.56E-05	yes	Homoserine kinase OS=Saccharomyces cerevisiae
BSY92_01032	13.2633	1604.66	NA	NA	2100.288	2869.83	2021.146	561.058	193.357	207.005	-3.106608637	4.27E-09	1.70E-08	yes	Actin-like protein OS=Neurospora crassa
BSY92_01033	17.2195	2.51E-09	NA	NA	0	0	0	0	0	0	NA	NA	NA	NA	NA
BSY92_01034	32.6788	360.574	NA	NA	150.853	136.703	91.247	401.936	283.497	313.635	1.072829854	7.64E-08	2.63E-07	yes	NA
BSY92_01035	4.7746	5.15041	NA	NA	5.396	5.631	5.415	6.618	10.42	6.764	0.197500474	0.520885835	0.583036288	no	Molybdate transporter 1 OS=Arabidopsis thaliana
BSY92_01036	12.1931	13.7564	NA	NA	15.144	17.833	15.096	22.34	26.154	24.657	0.272971717	0.175137394	0.226101162	no	Phosphopantothenoylcysteine decarboxylase OS=Homo sapiens
BSY92_01037	0.430517	0.16761	NA	NA	0.499	0.657	0.431	0.731	0.35	0.655	-0.17578501	0.821593344	0.853862318	no	Ankyrin repeat and SOCS box protein 10 OS=Mus musculus
BSY92_01038	148.53	95.1931	NA	NA	103.788	106.997	95.129	73.309	103.706	96.083	-0.488802796	0.007771491	0.0134989	no	"Monothiol glutaredoxin-5, mitochondrial OS=Lachancea kluyveri"
BSY92_01039	13.1802	12.943	NA	NA	40.989	42.47	42.029	14.186	29.79	21.166	-1.267414224	2.10E-06	6.20E-06	yes	Putative gamma-glutamyltransferase YwrD OS=Bacillus subtilis
BSY92_01040	38.4746	31.7598	NA	NA	183.363	176.733	162.079	166.544	190.559	182.202	-0.280121697	0.045444264	0.067382875	no	"Tryptophan--tRNA ligase, cytoplasmic OS=Saccharomyces cerevisiae"
BSY92_01041	23.0876	10.2231	NA	NA	86.195	96.438	92.973	42.742	53.776	45.387	-1.286783827	1.60E-13	9.57E-13	yes	"Putative peptide chain release factor 1, mitochondrial OS=Schizosaccharomyces pombe"
BSY92_01042	0.285081	3.12235	NA	NA	0.635	0.375	0.431	1.316	0.629	0.582	0.467924237	0.536363402	0.596985408	no	Probable serine carboxypeptidase ARB_06414 OS=Arthroderma benhamiae
BSY92_01043	106.598	465.326	NA	NA	154.48	148.388	99.682	69.177	67.133	64.007	-1.322883915	1.00E-13	6.12E-13	yes	"Protein UPS1, mitochondrial OS=Saccharomyces cerevisiae"
BSY92_01044	23.0786	61.4393	NA	NA	64.839	54.437	41.119	141.498	133.846	128.523	1.008407065	5.65E-09	2.21E-08	yes	Uncharacterized RING finger protein P8B7.15c OS=Schizosaccharomyces pombe
BSY92_01045	140.119	99.5958	NA	NA	240.403	245.484	267.176	169.396	170.28	206.35	-0.794420197	1.78E-06	5.30E-06	yes	ATPase GET3 OS=Magnaporthe oryzae
BSY92_01046	21.6278	17.531	NA	NA	32.238	27.782	24.154	132.504	126.923	139.143	1.91423234	4.82E-35	9.19E-34	yes	NA
BSY92_01047	28.8425	15.9666	NA	NA	0	0	0	0	0	0	NA	NA	NA	NA	5-hydroxyisourate hydrolase OS=Salmonella dublin
BSY92_01048	25.2212	20.825	NA	NA	81.344	71.754	62.253	95.137	94.685	93.974	0.073264487	0.613984819	0.671117751	no	Rho-GTPase-activating protein 8 OS=Schizosaccharomyces pombe
BSY92_01049	14.7799	85.6603	NA	NA	41.805	53.17	48.93	35.685	30.909	35.713	-0.823833009	1.09E-05	2.95E-05	yes	Putative dipeptidase CPSG_01350 OS=Coccidioides posadasii
BSY92_01050	35.1991	76.1666	NA	NA	2.857	2.957	3.163	4.461	4.266	2.473	-0.010223089	0.979019374	0.983677428	no	"37S ribosomal protein SWS2, mitochondrial OS=Saccharomyces cerevisiae"
BSY92_01051	3.98609	6.21364	NA	NA	32.193	36.323	30	29.982	30.35	27.421	-0.494828759	0.004094441	0.007527467	yes	Methyltransferase-like protein 25 OS=Homo sapiens
BSY92_01052	490.93	740.671	NA	NA	1227.227	930.22	979.327	666.03	613.706	545.005	-1.106264916	2.45E-13	1.45E-12	yes	NA
BSY92_01053	11.033	38.8368	NA	NA	18.545	25.623	25.639	44.205	33.217	26.257	0.227906375	0.362434943	0.426370298	no	Protein AIG2 OS=Arabidopsis thaliana
BSY92_01054	4.91807	10.4365	NA	NA	7.028	7.086	7.141	11.444	9.021	13.383	0.33723201	0.201263852	0.254878782	no	Protein IMPACT homolog OS=Saccharomyces cerevisiae
BSY92_01055	10.3565	204.844	NA	NA	31.966	40.124	32.732	28.409	23.427	20.22	-0.867717744	2.07E-05	5.40E-05	yes	NA
BSY92_01056	5.09469	3.7988	NA	NA	178.738	118.964	107.877	88.08	119.161	114.776	-0.645148403	0.002432544	0.004641861	yes	Transcription-associated protein 1 OS=Schizosaccharomyces pombe
BSY92_01057	4.83893	11.4124	NA	NA	21.991	25.576	28.131	62.011	50.769	55.788	0.813802821	2.92E-05	7.48E-05	yes	Acetoacetyl-CoA synthetase OS=Rattus norvegicus
BSY92_01058	2.60091	11.2447	NA	NA	5.26	3.614	3.307	12.943	12.378	5.31	0.9925287	0.008505783	0.014656474	no	NA
BSY92_01059	31.0608	22.2037	NA	NA	54.138	61.899	60.049	29.031	42.937	48.005	-0.880182966	0.000112259	0.000264387	yes	Centromere protein I OS=Gallus gallus
BSY92_01060	114.679	80.4713	NA	NA	0	0	0	0	0	0	NA	NA	NA	NA	Uncharacterized ABC transporter ATP-binding protein C20G4.01 OS=Schizosaccharomyces pombe
BSY92_01061	2.17361	2.37817	NA	NA	3.582	2.393	2.684	7.203	11.678	13.383	1.551419288	9.22E-06	2.52E-05	yes	Serine/threonine-protein kinase cot-1 OS=Neurospora crassa
BSY92_01062	29.5252	18.4438	NA	NA	66.607	60.303	54.202	87.97	82.448	76.736	0.121483346	0.401425752	0.465497123	no	WD repeat-containing protein 26 OS=Xenopus tropicalis
BSY92_01063	52.4618	42.7041	NA	NA	165.544	145.291	136.344	181.206	179.161	158.563	-0.112257638	0.412286194	0.476372041	no	Vacuolar protein sorting-associated protein 1 OS=Schizosaccharomyces pombe
BSY92_01064	78.9137	18.6734	NA	NA	24.303	36.464	37.477	29.506	28.462	31.931	-0.466340415	0.046325466	0.068550436	no	Isopenicillin N epimerase component 2 OS=Acremonium chrysogenum
BSY92_01065	20.8479	5.24756	NA	NA	55.907	41.156	39.633	39.049	51.469	37.022	-0.420911858	0.04051158	0.06067479	no	NA
BSY92_01066	8.71095	11.4068	NA	NA	31.83	38.763	36.039	22.377	20.979	22.184	-1.032428231	3.15E-08	1.14E-07	yes	"Methyltransferase OMS1, mitochondrial OS=Saccharomyces cerevisiae"
BSY92_01067	10.0006	8.53095	NA	NA	12.605	11.498	11.981	18.866	15.315	13.238	0.065169935	0.772022954	0.812552235	no	Protein IMPACT OS=Xenopus laevis
BSY92_01068	81.0262	95.4543	NA	NA	20.132	19.522	23.339	104.789	99.371	113.176	1.991369536	2.48E-29	3.78E-28	yes	"3-ketoacyl-CoA thiolase, peroxisomal OS=Yarrowia lipolytica"
BSY92_01069	41.1261	26.4493	NA	NA	18.817	14.407	12.077	54.003	82.657	70.626	1.865162533	4.06E-16	2.99E-15	yes	Nitronate monooxygenase OS=Pseudomonas aeruginosa
BSY92_01070	0	0	NA	NA	0.589	0.422	0.431	3.364	4.126	4.073	2.600547109	1.56E-07	5.16E-07	yes	NA
BSY92_01071	1.33805	0.409622	NA	NA	1.315	0.516	0.479	16.088	12.587	10.256	3.686330809	1.21E-19	1.14E-18	yes	NA
BSY92_01072	44.9946	32.5547	NA	NA	103.108	102.586	94.65	57.477	75.524	65.607	-0.922490065	3.87E-08	1.38E-07	yes	"37S ribosomal protein S7, mitochondrial OS=Saccharomyces cerevisiae"
BSY92_01073	25.2141	62.6782	NA	NA	138.157	110.517	107.685	115.904	134.755	137.979	-0.198025803	0.221540616	0.277122611	no	Uncharacterized protein C167.05 OS=Schizosaccharomyces pombe
BSY92_01074	11.4125	5.64923	NA	NA	33.1	19.992	21.278	42.23	35.035	29.167	0.194119887	0.407153575	0.471269356	no	NA
BSY92_01075	100.768	51.04	NA	NA	637.327	465.204	540.822	167.787	242.587	250.209	-1.630883952	1.14E-15	8.10E-15	yes	"Polyadenylate-binding protein, cytoplasmic and nuclear OS=Magnaporthe oryzae"
BSY92_01076	18.77	11.1306	NA	NA	37.861	27.594	26.981	54.625	65.524	52.515	0.576110778	0.002657507	0.005041782	yes	Probable E3 ubiquitin protein ligase C167.07c OS=Schizosaccharomyces pombe
BSY92_01077	20.7473	56.263	NA	NA	110.68	149.562	142.286	34.369	50.629	47.132	-1.932616833	1.52E-18	1.34E-17	yes	Probable gamma-glutamyl phosphate reductase OS=Schizosaccharomyces pombe
BSY92_01078	5.80327	30.6954	NA	NA	35.14	47.257	42.988	37.696	31.329	34.84	-0.604862067	0.002206135	0.004235333	yes	NA
BSY92_01079	3.18424	24.9165	NA	NA	16.006	16.425	16.917	7.971	8.811	7.783	-1.334236793	1.41E-09	5.90E-09	yes	MFS antiporter QDR3 OS=Candida albicans
BSY92_01080	3.07924	33.5993	NA	NA	73.046	67.202	90.241	55.466	43.287	53.242	-0.935075837	2.90E-06	8.38E-06	yes	Probable serine racemase OS=Dictyostelium discoideum
BSY92_01081	0	0	NA	NA	0.045	0	0	0.037	0	0.291	NA	NA	NA	NA	NA
BSY92_01082	51.4982	48.4501	NA	NA	172.254	159.229	140.178	199.414	220.909	191.221	0.048679066	0.729371588	0.773783494	no	Protein ras-2 OS=Neurospora crassa
BSY92_01083	0	0	NA	NA	0.045	0.047	0.096	0	0.21	0	NA	NA	NA	NA	NA
BSY92_01084	59.9461	40.473	NA	NA	133.986	106.153	87.03	128.19	184.336	167.146	0.233844236	0.247288876	0.305034552	no	NA
BSY92_01085	78.1583	58.9656	NA	NA	172.98	231.546	208.805	166.873	151.678	133.978	-0.773139064	1.49E-05	3.95E-05	yes	Actin-related protein 2/3 complex subunit 5 OS=Schizosaccharomyces pombe
BSY92_01086	16.5039	4.11062	NA	NA	0	0	0	0	0	0	NA	NA	NA	NA	NADH dehydrogenase [ubiquinone] 1 alpha subcomplex assembly factor 5 OS=Danio rerio
BSY92_01087	30.9703	23.0478	NA	NA	131.31	121.076	117.318	153.052	149.301	158.781	-0.009584925	0.942181299	0.95512172	no	AP-2 complex subunit alpha-2 OS=Bos taurus
BSY92_01088	48.7113	46.2571	NA	NA	116.574	142.851	120.864	101.352	100.42	94.047	-0.692675554	8.91E-06	2.44E-05	yes	UPF0001 protein C644.09 OS=Schizosaccharomyces pombe
BSY92_01089	0.312602	0.461497	NA	NA	0.499	0.188	0.24	1.901	0.909	2.328	2.025994154	0.004904347	0.008865514	yes	NA
BSY92_01090	0	0.146736	NA	NA	0	0.047	0.048	1.06	1.329	0.509	3.843279731	0.000414889	0.000897699	yes	NA
BSY92_01091	11.9133	26.6457	NA	NA	76.809	61.617	64.458	30.969	34.196	33.967	-1.357356751	1.71E-16	1.30E-15	yes	NA
BSY92_01092	9.41119	66.9526	NA	NA	75.177	91.229	113.819	53.638	52.448	62.916	-1.065845121	9.45E-07	2.89E-06	yes	NA
BSY92_01093	0.532401	6.42939	NA	NA	7.436	5.725	5.032	143.436	68.951	66.189	3.572245017	2.43E-34	4.49E-33	yes	NA
BSY92_01094	3.95784	3.31739	NA	NA	16.504	12.201	11.55	29.872	19.86	27.276	0.60918491	0.009380572	0.016030134	no	Origin recognition complex subunit 2 OS=Schizosaccharomyces pombe
BSY92_01095	15.8089	10.8771	NA	NA	6.937	8.119	7.572	11.152	9.161	10.401	0.108560439	0.66418169	0.717403797	no	"Phosphatidylglycerophosphatase GEP4, mitochondrial OS=Saccharomyces cerevisiae"
BSY92_01096	2.68375	1.67441	NA	NA	3.945	4.083	5.128	4.241	5.385	3.709	-0.315746757	0.360336696	0.424111917	no	NA
BSY92_01097	8.15059	11.5459	NA	NA	4.217	6.054	5.703	1.463	3.497	0.946	-1.736279886	0.000317949	0.000700874	yes	CutC-like protein M6_Spy0363 OS=Streptococcus pyogenes serotype M6
BSY92_01098	6.88063	1.60993	NA	NA	130.449	81.984	80.752	128.848	158.951	150.417	0.261696367	0.200491426	0.254036003	no	NA
BSY92_01099	0	0	NA	NA	0.181	0.141	0.192	2.084	1.678	3.128	3.224098547	3.37E-06	9.65E-06	yes	NA
BSY92_01100	0.493008	0.719614	NA	NA	0.091	0.141	0.096	0.073	0.35	0	NA	NA	NA	NA	NA
BSY92_01101	0	0	NA	NA	0	0	0	0	0	0	NA	NA	NA	NA	NA
BSY92_01102	63.4428	106.81	NA	NA	281.211	296.965	354.685	155.465	156.154	146.271	-1.360806512	1.04E-15	7.42E-15	yes	Leukotriene A-4 hydrolase homolog OS=Magnaporthe oryzae
BSY92_01103	0.000139871	5.57E-06	NA	NA	0	0	0	0	0	0	NA	NA	NA	NA	NA
BSY92_01104	8.59809	8.90634	NA	NA	32.601	31.161	28.898	40.219	26.224	33.022	-0.225263023	0.258776851	0.317515354	no	Dolichol kinase sec59 OS=Schizosaccharomyces pombe
BSY92_01105	172.517	42.4064	NA	NA	140.107	122.672	108.883	160.804	162.797	148.744	0.020530853	0.883071464	0.90585364	no	NA
BSY92_01106	30.813	31.3032	NA	NA	10.882	8.166	6.518	32.943	22.587	24.657	1.319633815	1.09E-07	3.66E-07	yes	Uncharacterized protein C31G5.21 OS=Schizosaccharomyces pombe
BSY92_01107	0.739513	0.359807	NA	NA	0.272	0.235	0	0.475	0.629	0.073	0.75025438	0.527709368	0.589285796	no	NA
BSY92_01108	0.855036	5.02425	NA	NA	0	0.047	0.048	0.658	0.42	0.655	3.106248275	0.00812293	0.014060511	no	NA
BSY92_01109	74.1463	3.84297	NA	NA	5.486	6.007	4.505	12.687	3.077	6.764	0.162594286	0.711624758	0.75898654	no	NA
BSY92_01110	13.2266	2.58032	NA	NA	33.1	27.125	24.681	35.576	37.972	36.44	0.048546837	0.780428207	0.819673879	no	Vacuolar cation-chloride cotransporter 1 OS=Saccharomyces cerevisiae
BSY92_01111	31.7039	6.91562	NA	NA	0	0	0	0	0	0	NA	NA	NA	NA	Uncharacterized GTP-binding protein YjiA OS=Escherichia coli
BSY92_01112	187.267	24.3919	NA	NA	93.495	91.417	86.838	131.517	113.077	121.322	0.098950978	0.473067917	0.537168648	no	Neutral trehalase OS=Magnaporthe oryzae
BSY92_01113	31.7568	82.0981	NA	NA	223.219	243.56	235.93	307.787	253.916	266.502	-0.096978945	0.509295098	0.572354696	no	Myosin regulatory light chain cdc4 OS=Schizosaccharomyces pombe
BSY92_01114	84.824	0.107333	NA	NA	1.088	1.079	1.102	45.155	79.72	78.045	5.572276299	7.30E-73	4.13E-71	yes	NA
BSY92_01115	0.889945	0.463699	NA	NA	0.589	0.704	0.431	1.682	2.727	3.2	1.746437361	0.002094427	0.004037188	yes	Probable secreted lipase ARB_00047 OS=Arthroderma benhamiae
BSY92_01116	3.02809	3.04267	NA	NA	1.496	1.408	1.294	4.424	4.685	4.582	1.35388671	0.000433538	0.00093422	yes	NA
BSY92_01117	41.9018	98.7569	NA	NA	18.545	18.49	15.911	9.726	10.21	10.547	-1.121590836	5.28E-08	1.85E-07	yes	Protein GLC8 OS=Saccharomyces cerevisiae
BSY92_01118	18.5012	22.0112	NA	NA	87.102	99.583	84.682	217.22	190.839	193.112	0.814431111	2.36E-08	8.64E-08	yes	Alpha-glucosides permease MPH3 OS=Saccharomyces cerevisiae
BSY92_01119	19.2001	8.23788	NA	NA	0	0	0	0	0	0	NA	NA	NA	NA	"54S ribosomal protein L2, mitochondrial OS=Candida glabrata"
BSY92_01120	39.5778	9.55114	NA	NA	44.889	38.388	33.259	232.394	220.14	207.441	2.171720541	4.87E-49	1.34E-47	yes	Inositol oxygenase 1 OS=Arabidopsis thaliana
BSY92_01121	48.0451	0.251926	NA	NA	0.227	0.282	0.096	0.878	2.797	1.891	2.682477053	0.000460181	0.000986265	yes	UV-damage endonuclease OS=Neurospora crassa
BSY92_01122	0	0	NA	NA	0	0	0	0	0	0	NA	NA	NA	NA	NA
BSY92_01123	4.95657	12.7547	NA	NA	25.346	29.19	20.751	26.472	22.587	17.166	-0.508340301	0.023080065	0.036385462	no	Transcription initiation factor TFIID subunit 11 OS=Schizosaccharomyces pombe
BSY92_01124	7.66E-07	3.45E-07	NA	NA	0	0	0	0	0	0	NA	NA	NA	NA	Cell wall mannoprotein 1 OS=Neosartorya fumigata
BSY92_01125	25.2613	26.3188	NA	NA	23.487	27.453	23.387	23.839	23.077	22.912	-0.419499478	0.021514548	0.034177992	no	GTP cyclohydrolase 1 OS=Neurospora crassa
BSY92_01126	11.7018	201.465	NA	NA	66.653	111.643	90.624	29.653	15.455	15.202	-2.474727785	4.06E-18	3.52E-17	yes	Thymidylate kinase OS=Arabidopsis thaliana
BSY92_01127	54.1822	42.891	NA	NA	64.114	55.282	59.186	166.617	144.615	125.177	0.954782342	3.12E-09	1.26E-08	yes	NA
BSY92_01128	2.09756	130.733	NA	NA	0.907	0.422	0.479	4.497	1.469	3.491	1.986805992	0.000860909	0.001770444	yes	NA
BSY92_01129	3.49957	268.02	NA	NA	0	0	0	0	0	0	NA	NA	NA	NA	Katanin p60 ATPase-containing subunit A1 OS=Salmo salar
BSY92_01130	5.11674	2.90781	NA	NA	1.134	0.845	0.383	1.572	3.217	3.564	1.449177362	0.01338822	0.022145911	no	Protein CAP22 OS=Colletotrichum gloeosporioides
BSY92_01131	37.8744	35.3322	NA	NA	249.245	210.569	239.476	57.696	106.364	104.666	-1.694720131	1.87E-12	1.02E-11	yes	"Homoaconitase, mitochondrial OS=Neurospora crassa"
BSY92_01132	44.868	73.4901	NA	NA	79.394	69.736	53.723	110.786	145.594	127.796	0.599429682	0.001262192	0.002534252	yes	Transcription factor vrtR1 OS=Penicillium aethiopicum
BSY92_01133	3.97765	7.83073	NA	NA	9.386	10.324	9.106	10.64	11.189	11.783	-0.109244807	0.634505473	0.690213542	no	NA
BSY92_01134	22.6517	42.454	NA	NA	24.077	30.175	26.071	15.832	9.021	10.037	-1.521236273	2.50E-09	1.02E-08	yes	Putative uridine kinase C227.14 OS=Schizosaccharomyces pombe
BSY92_01135	0	0	NA	NA	0	0	0	0	0.14	0	NA	NA	NA	NA	NA
BSY92_01136	17.1323	2.81078	NA	NA	4.217	3.895	4.457	134.04	123.986	130.123	4.601961431	2.92E-147	6.60E-145	yes	Zinc carboxypeptidase A 1 OS=Drosophila pseudoobscura pseudoobscura
BSY92_01137	4.56324	4.30671	NA	NA	17.185	20.555	19.361	49.652	41.678	45.387	0.922392657	6.91E-07	2.14E-06	yes	NA
BSY92_01138	0	0	NA	NA	0	0	0	0	0	0	NA	NA	NA	NA	NA
BSY92_01139	0.0798648	0	NA	NA	0	0.047	0	0.329	0	0	NA	NA	NA	NA	NA
BSY92_01140	13.1093	2.2663	NA	NA	7.3	4.083	3.594	26.362	31.818	33.24	2.275454884	3.93E-16	2.90E-15	yes	Phospholipid-transporting ATPase IC OS=Mus musculus
BSY92_01141	39.8591	71.9869	NA	NA	454.962	325.169	301.921	283.033	342.448	298.287	-0.545655921	0.002084312	0.004021769	yes	Homeobox protein HOY1 OS=Yarrowia lipolytica
BSY92_01142	0	0	NA	NA	0	0	0	0	0	0	NA	NA	NA	NA	NA
BSY92_01143	13.1604	6.84416	NA	NA	12.786	8.963	9.249	8.775	9.231	5.673	-0.704965313	0.01328515	0.022006062	no	NA
BSY92_01144	30.6091	34.845	NA	NA	84.563	62.603	62.301	47.459	48.112	61.461	-0.735436458	0.000125186	0.000292225	yes	ATP-dependent bile acid permease OS=Saccharomyces cerevisiae
BSY92_01145	22.0938	16.9381	NA	NA	16.459	13.469	16.294	15.649	21.259	24.439	0.076206428	0.758452898	0.800397323	no	"tRNA dimethylallyltransferase, mitochondrial OS=Schizosaccharomyces pombe"
BSY92_01146	33.9785	21.0577	NA	NA	0.181	0	0.096	0	0	0.145	NA	NA	NA	NA	Protein transport protein SEC61 subunit alpha OS=Neurospora crassa
BSY92_01147	54.6507	29.2316	NA	NA	226.121	188.841	213.022	175.977	203.357	212.678	-0.412520246	0.010050221	0.017077332	no	Saccharolysin OS=Saccharomyces cerevisiae
BSY92_01148	0.204369	6.23996	NA	NA	1.088	1.267	0.671	3.144	4.406	3.564	1.514909465	0.001075304	0.002176741	yes	NA
BSY92_01149	75.2215	134.456	NA	NA	253.326	356.986	386.315	467.786	414.965	413.355	0.035715247	0.860043843	0.886442152	no	Glycine cleavage system H protein OS=Thermotoga maritima
BSY92_01150	3.12E-06	1.65E-06	NA	NA	0	0	0	0	0	0	NA	NA	NA	NA	Porphobilinogen deaminase OS=Neurospora crassa
BSY92_01151	9.78546	15.1095	NA	NA	79.213	51.762	50.751	111.59	141.958	115.94	0.70184665	0.000535905	0.001139563	yes	Septum-promoting GTP-binding protein 1 OS=Schizosaccharomyces pombe
BSY92_01152	27.061	29.3457	NA	NA	190.981	147.591	151.775	104.753	107.552	104.302	-0.954485043	1.31E-10	6.01E-10	yes	"Cullin-associated NEDD8-dissociated protein 1, C-terminal part OS=Emericella nidulans"
BSY92_01153	3.17204	0	NA	NA	0.045	0.141	0.192	22.267	47.692	50.624	7.707042442	2.62E-43	6.44E-42	yes	Uncharacterized permease C29B12.14c OS=Schizosaccharomyces pombe
BSY92_01154	0.765063	0.197158	NA	NA	0.68	0.657	0.383	2.011	3.706	2.546	1.870915396	0.000789125	0.001632359	yes	Zinc finger protein klf1 OS=Schizosaccharomyces pombe
BSY92_01155	4.4854	9.44761	NA	NA	28.565	34.962	36.087	95.137	94.266	95.574	1.175738972	5.83E-11	2.79E-10	yes	Purine-cytosine permease fcyB OS=Emericella nidulans
BSY92_01156	2.59737	1.13E-06	NA	NA	0	0	0	0	0	0	NA	NA	NA	NA	AB hydrolase superfamily protein C1039.03 OS=Schizosaccharomyces pombe
BSY92_01157	16.8192	7.73483	NA	NA	32.601	30.832	29.905	115.685	86.224	92.883	1.324294215	2.51E-15	1.75E-14	yes	Probable carboxylesterase 3 OS=Arabidopsis thaliana
BSY92_01158	1.05E-06	1.37E-06	NA	NA	0	0	0	0	0	0	NA	NA	NA	NA	tRNA
BSY92_01159	11.7974	11.0137	NA	NA	0.136	0	0.096	0	0	0	NA	NA	NA	NA	Probable cysteine--tRNA ligase OS=Schizosaccharomyces pombe
BSY92_01160	22.4964	27.7409	NA	NA	0.091	0.235	0.096	0.695	0.979	0	1.370259821	0.236880817	0.294028005	no	NA
BSY92_01161	5.38922	9.49072	NA	NA	2.086	2.206	1.438	3.071	2.517	2.473	0.169252199	0.691713849	0.74191385	no	NA
BSY92_01162	0.618662	0.760334	NA	NA	0.589	0.141	0.479	0.402	0	0.509	-0.619720144	0.568918299	0.628508555	no	NA
BSY92_01163	199.697	316.114	NA	NA	272.369	339.811	392.833	79.853	155.664	155.435	-1.683202596	5.21E-10	2.28E-09	yes	"Succinate dehydrogenase cytochrome B subunit, mitochondrial OS=Schizosaccharomyces pombe"
BSY92_01164	7.43045	9.00026	NA	NA	39.901	39.139	39.298	38.647	36.713	35.931	-0.418564398	0.007509609	0.013096681	no	Transcription initiation factor TFIID subunit 6 OS=Schizosaccharomyces pombe
BSY92_01165	9.40685	17.7933	NA	NA	181.958	133.934	107.925	148.519	161.469	158.999	-0.170190834	0.359584968	0.423436921	no	Lid2 complex component lid2 OS=Schizosaccharomyces pombe
BSY92_01166	5.66455	13.7727	NA	NA	9.885	9.292	8.914	23.766	22.727	24.948	1.013251859	2.93E-07	9.43E-07	yes	Structure-specific endonuclease subunit SLX1 OS=Podospora anserina
BSY92_01167	1.52022	6.54681	NA	NA	1.088	0.61	0.863	2.377	1.399	0.364	0.352017903	0.622878944	0.679354827	no	NA
BSY92_01168	19.2253	17.0979	NA	NA	27.931	30.973	28.371	36.051	28.252	24.73	-0.30148709	0.13042885	0.173473108	no	GTP-binding protein gtr1 OS=Schizosaccharomyces pombe
BSY92_01169	154.475	67.2022	NA	NA	118.025	97.706	105.097	92.065	88.881	81.682	-0.616641916	2.42E-05	6.26E-05	yes	UBX domain-containing protein 1 OS=Emericella nidulans
BSY92_01170	27.5951	22.0911	NA	NA	241.854	254.823	264.445	138.464	136.294	141.252	-1.202565428	8.40E-17	6.51E-16	yes	Mitochondrial import protein 1 OS=Neurospora crassa
BSY92_01171	7.40737	7.78738	NA	NA	87.691	80.53	79.362	28.702	35.315	39.204	-1.585963118	2.27E-18	1.99E-17	yes	Uracil catabolism protein 4 OS=Lachancea kluyveri
BSY92_01172	32.8023	24.4724	NA	NA	61.348	62.181	59.761	53.747	40.14	54.261	-0.635690354	0.000342444	0.000750865	yes	ATP-dependent RNA helicase FAL1 OS=Magnaporthe oryzae
BSY92_01173	12.6919	14.8222	NA	NA	71.731	51.434	49.074	72.76	67.972	63.207	-0.078490103	0.65729282	0.711175415	no	Pre-mRNA-splicing factor sap61 OS=Schizosaccharomyces pombe
BSY92_01174	0	0	NA	NA	0.045	0	0	0	0	0	NA	NA	NA	NA	NA
BSY92_01175	2.26839	0.630671	NA	NA	2.267	1.126	1.39	9.177	6.084	6.255	1.817273712	3.70E-06	1.05E-05	yes	Death-associated protein kinase 1 OS=Mus musculus
BSY92_01176	8.11334	11.2583	NA	NA	41.125	51.011	52.093	18.793	18.182	19.348	-1.687052496	1.02E-17	8.46E-17	yes	Ribosomal lysine N-methyltransferase 4 OS=Saccharomyces cerevisiae
BSY92_01177	1.42939	0.956951	NA	NA	0.998	0.282	0.479	54.369	47.552	35.64	5.879752355	5.24E-64	2.31E-62	yes	Lactose permease OS=Kluyveromyces lactis
BSY92_01178	3.56235	2.26677	NA	NA	0.408	0.375	0.431	34.735	157.413	146.562	7.381955793	3.43E-27	4.81E-26	yes	NA
BSY92_01179	18.1591	4.57772	NA	NA	1.859	2.018	1.342	22.084	22.098	22.475	3.32333414	2.54E-36	5.03E-35	yes	Calcium-transporting ATPase 2 OS=Schizosaccharomyces pombe
BSY92_01180	1.25374	4.56065	NA	NA	3.809	3.848	3.067	2.267	5.664	6.692	0.11573392	0.793656367	0.830661568	no	NA
BSY92_01181	0	0.387081	NA	NA	0	0	0	0.402	0.07	0.509	3.296741947	0.023312039	0.036714336	no	NA
BSY92_01182	0	0	NA	NA	0	0	0	0.219	0.07	1.018	3.674842525	0.010231977	0.017357101	no	NA
BSY92_01183	4.78141	19.5473	NA	NA	36.682	46.459	44.617	18.574	17.972	15.856	-1.614334943	4.09E-16	3.01E-15	yes	Uncharacterized transporter C417.10 OS=Schizosaccharomyces pombe
BSY92_01184	16.2218	116.022	NA	NA	241.22	200.714	179.619	569.248	304.266	278.94	0.554748219	0.023768231	0.037395613	no	Isocitrate lyase OS=Magnaporthe oryzae
BSY92_01185	39.7429	76.3953	NA	NA	23.941	35.15	29.425	125.923	69.72	59.861	1.176709594	2.10E-05	5.46E-05	yes	NA
BSY92_01186	0	0	NA	NA	0	0	0	0	0	0.291	NA	NA	NA	NA	NA
BSY92_01187	0	0	NA	NA	0	0	0	0	0	0	NA	NA	NA	NA	NA
BSY92_01188	14.5891	21.6648	NA	NA	22.444	23.089	22.956	3.108	7.483	6.328	-2.334104132	1.70E-13	1.02E-12	yes	Probable efflux pump mfs2 OS=Aspergillus flavus
BSY92_01189	137.357	108.415	NA	NA	173.343	157.68	122.254	257.805	258.811	253.628	0.44157121	0.003308874	0.006171586	yes	Protein PBDC1 homolog OS=Schizosaccharomyces pombe
BSY92_01190	1.31176	0.734109	NA	NA	2.494	2.018	1.581	1.645	4.126	3.709	0.301775434	0.534221802	0.595159412	no	Alpha-factor-transporting ATPase OS=Saccharomyces cerevisiae
BSY92_01191	254.277	2.82549	NA	NA	14.645	11.826	9.633	125.52	390.979	337.346	4.201650678	2.29E-36	4.53E-35	yes	Alkaline phosphatase OS=Escherichia fergusonii
BSY92_01192	250.082	90.8749	NA	NA	72.774	74.757	70.448	95.831	166.923	157.326	0.617596884	0.006290246	0.011150197	no	"2-methyl-6-phytyl-1,4-hydroquinone methyltransferase OS=Synechocystis sp."
BSY92_01193	3.08084	3.59095	NA	NA	7.935	7.79	6.134	8.409	13.566	12.292	0.318263583	0.265148156	0.323994205	no	NA
BSY92_01194	3.14966	2.3188	NA	NA	0	0	0	0	0	0	NA	NA	NA	NA	NA
BSY92_01195	34.9017	16.5217	NA	NA	165.68	130.509	140.273	114.99	115.804	118.849	-0.645694308	1.14E-05	3.07E-05	yes	NA
BSY92_01196	2.1597	1.91584	NA	NA	0	0	0	0	0	0	NA	NA	NA	NA	Cyclin-dependent kinase 7 OS=Homo sapiens
BSY92_01197	0	0	NA	NA	0.091	0.047	0.048	0.11	0	0.509	NA	NA	NA	NA	NA
BSY92_01198	5.50648	8.05512	NA	NA	45.569	43.315	46.007	33.382	36.224	29.24	-0.778392706	5.91E-06	1.64E-05	yes	Spindle assembly checkpoint component MAD1 OS=Yarrowia lipolytica
BSY92_01199	12.8321	7.59489	NA	NA	38.359	35.76	42.652	25.338	24.755	21.966	-1.027228127	3.00E-08	1.09E-07	yes	"Phosphatidate cytidylyltransferase, mitochondrial OS=Schizosaccharomyces pombe"
BSY92_01200	0.466217	0.0953102	NA	NA	0.725	0.235	0.288	1.28	0.35	2.546	1.318383732	0.109664602	0.148771265	no	NA
BSY92_01201	2.469	2.05722	NA	NA	1.224	1.596	1.581	9.214	7.552	5.746	1.991556641	7.85E-08	2.69E-07	yes	NA
BSY92_01202	0	0	NA	NA	0	0	0	0	0.21	0	NA	NA	NA	NA	NA
BSY92_01203	5.0832	2.57405	NA	NA	8.026	8.119	6.422	11.261	17.622	17.747	0.71461446	0.009696178	0.016530818	no	Cytochrome P450 3A12 OS=Canis lupus familiaris
BSY92_01204	3.20025	3.11245	NA	NA	64.703	43.081	45.432	27.386	43.636	39.786	-0.783297845	0.000935828	0.001913746	yes	Protein bir1 OS=Schizosaccharomyces pombe
BSY92_01205	1301.4	482.415	NA	NA	727.422	1028.958	771.432	4139.287	2602.238	3172.786	1.628041848	3.70E-15	2.54E-14	yes	Cyanovirin-N homolog OS=Neurospora crassa
BSY92_01206	4.76959	2.62159	NA	NA	7.255	6.288	5.032	52.322	48.951	39.423	2.583726878	1.27E-34	2.39E-33	yes	NA
BSY92_01207	2.42065	5.45406	NA	NA	5.35	7.462	5.895	7.861	6.923	9.892	0.065748349	0.825120085	0.856858941	no	NA
BSY92_01208	0.403442	0.606006	NA	NA	0	0	0	0.073	3.636	0.873	5.448480508	3.37E-05	8.55E-05	yes	NA
BSY92_01209	15.36	7.45138	NA	NA	11.245	10.653	7.572	50.603	33.706	39.641	1.738926627	2.01E-14	1.30E-13	yes	Vegetative incompatibility protein HET-E-1 OS=Podospora anserina
BSY92_01210	33.4303	17.6985	NA	NA	31.331	34.586	29.857	46.983	43.846	43.568	0.158409375	0.325294162	0.387522931	no	NA
BSY92_01211	54.0246	41.2227	NA	NA	0	0	0	0	0	0	NA	NA	NA	NA	NA
BSY92_01212	0	0	NA	NA	0	0.235	0.048	0.293	0	0.145	NA	NA	NA	NA	NA
BSY92_01213	131.171	74.5657	NA	NA	59.307	71.66	68.819	116.819	78.741	85.973	0.156504848	0.427626612	0.492096839	no	Palmitoyl-protein thioesterase 1 OS=Macaca fascicularis
BSY92_01214	776.501	994.061	NA	NA	1041.234	1227.138	1169.249	522.484	690.839	645.889	-1.213993752	5.12E-12	2.70E-11	yes	60S ribosomal protein L23-B OS=Saccharomyces cerevisiae
BSY92_01215	35.107	4.93612	NA	NA	3.718	5.725	4.553	13.565	19.161	23.712	1.66205447	8.21E-08	2.81E-07	yes	Extracellular exo-alpha-(1->5)-L-arabinofuranosidase OS=Streptomyces chartreusis
BSY92_01216	4.86055	3.41135	NA	NA	52.007	31.958	31.438	22.34	32.448	33.531	-0.697912075	0.005487418	0.009820514	yes	NA
BSY92_01217	55.8517	21.7679	NA	NA	77.172	77.057	86.599	82.815	85.315	82.264	-0.277762502	0.079938246	0.112258483	no	Maintenance of telomere capping protein 1 OS=Schizosaccharomyces pombe
BSY92_01218	1.48003	0.614072	NA	NA	0.408	0.375	0.383	0.183	0.559	0	-0.846641012	0.433823717	0.498142434	no	NA
BSY92_01219	43.363	54.6868	NA	NA	100.886	108.358	101.311	93.674	92.518	88.737	-0.506316857	0.000315524	0.000696014	yes	Metacaspase-1 OS=Magnaporthe oryzae
BSY92_01220	65.359	21.0675	NA	NA	29.064	21.399	29.952	52.943	49.371	47.351	0.560154807	0.004641405	0.008443198	yes	Uncharacterized transporter C11D3.18C OS=Schizosaccharomyces pombe
BSY92_01221	0	0	NA	NA	0.181	0.188	0.048	0.11	0.49	0.218	0.527196566	0.650511286	0.704800906	no	NA
BSY92_01222	9.45812	24.8066	NA	NA	101.475	76.306	70.017	88.446	120	102.775	0.00859915	0.964169384	0.972045582	no	Meiotically up-regulated gene 80 protein OS=Schizosaccharomyces pombe
BSY92_01223	0	3.26202	NA	NA	0.091	0.094	0.144	3.729	1.119	2.837	3.914436121	4.76E-07	1.50E-06	yes	NA
BSY92_01224	0.419342	0.608807	NA	NA	0	0	0.048	1.645	1.469	2.037	5.267388466	9.52E-07	2.91E-06	yes	NA
BSY92_01225	0.0511632	3.36329	NA	NA	1.179	1.408	1.006	4.278	3.357	1.236	0.946818717	0.083420928	0.116649364	no	NA
BSY92_01226	1.28436	85.4749	NA	NA	33.78	39.185	37.381	27.349	13.846	12.729	-1.356697383	1.58E-06	4.74E-06	yes	Sterol uptake control protein 2 OS=Candida albicans
BSY92_01227	14.7625	1.80857	NA	NA	7.663	5.35	5.511	108.994	103.357	101.102	3.741440403	4.01E-92	3.59E-90	yes	Probable peptide transporter ptr2 OS=Schizosaccharomyces pombe
BSY92_01228	0.415707	1.18761	NA	NA	1.179	1.643	0.719	7.532	6.364	9.528	2.360841718	4.61E-09	1.83E-08	yes	NA
BSY92_01229	4.39596	6.18972	NA	NA	4.852	4.364	4.169	12.907	7.273	7.928	0.736833298	0.019738335	0.031567384	no	L-sorbosone dehydrogenase OS=Gluconacetobacter liquefaciens
BSY92_01230	0.914554	1.94059	NA	NA	0	0	0	0	0	0	NA	NA	NA	NA	NA
BSY92_01231	0.000129238	24.9787	NA	NA	0	0	0	0	0	0	NA	NA	NA	NA	"Sterol-4-alpha-carboxylate 3-dehydrogenase, decarboxylating OS=Saccharomyces cerevisiae"
BSY92_01232	6.79176	0.427508	NA	NA	2.766	2.675	1.581	86.215	77.343	88.81	4.817317596	6.13E-104	6.55E-102	yes	Major intracellular serine protease OS=Bacillus subtilis
BSY92_01233	2.65817	1.34106	NA	NA	0.045	0	0	2.084	1.888	1.309	5.322601815	7.87E-07	2.43E-06	yes	NA
BSY92_01234	119.518	135.923	NA	NA	230.428	316.862	309.541	202.485	153.427	169.473	-1.041874022	9.43E-08	3.20E-07	yes	NADH dehydrogenase [ubiquinone] 1 beta subcomplex subunit 7 OS=Arabidopsis thaliana
BSY92_01235	552.241	729.641	NA	NA	548.684	474.214	356.842	1025.809	884.056	974.798	0.740971191	5.66E-06	1.58E-05	yes	Eukaryotic translation initiation factor 1A OS=Schizosaccharomyces pombe
BSY92_01236	123.154	59.6243	NA	NA	68.557	88.367	71.071	60.219	45.524	37.677	-0.997906395	1.87E-06	5.56E-06	yes	Low molecular weight phosphotyrosine protein phosphatase OS=Schizosaccharomyces pombe
BSY92_01237	50.6186	64.3491	NA	NA	225.894	214.98	213.693	136.855	172.028	163.8	-0.79593914	4.14E-07	1.31E-06	yes	Mitogen-activated protein kinase spm1 OS=Schizosaccharomyces pombe
BSY92_01238	44.3323	82.6847	NA	NA	805.365	736.123	773.924	611.478	685.175	644.871	-0.582576676	1.95E-05	5.09E-05	yes	NA
BSY92_01239	0	0	NA	NA	0	0	0	0.475	0.28	0	NA	NA	NA	NA	NA
BSY92_01240	0	0	NA	NA	0.045	0.235	0.144	0.11	0.769	0	0.539152279	0.674237452	0.726531183	no	NA
BSY92_01241	229.26	11.5695	NA	NA	6.212	6.945	7.141	1.097	1.329	0.655	-2.998316084	1.05E-14	6.97E-14	yes	NA
BSY92_01242	107.558	37.6565	NA	NA	47.292	42.705	46.486	56.417	50.769	55.133	-0.081025374	0.605964061	0.663495388	no	SEC14 cytosolic factor OS=Saccharomyces cerevisiae
BSY92_01243	71.7014	12.4356	NA	NA	13.965	21.306	19.457	16.892	13.986	14.111	-0.616151052	0.012920633	0.021450869	no	Magnesium-dependent phosphatase 1 OS=Mus musculus
BSY92_01244	0.631818	0.300724	NA	NA	0.136	0.329	0.144	0.183	0.35	0.073	-0.28391476	0.803389086	0.838046815	no	NA
BSY92_01245	2.13914	14.5057	NA	NA	15.054	18.208	18.403	8.336	9.441	5.819	-1.455189456	2.93E-08	1.06E-07	yes	Delta(24)-sterol reductase OS=Macaca fascicularis
BSY92_01246	6.18409	9.31422	NA	NA	14.963	13.891	14.952	5.96	10.979	11.128	-0.968637988	0.001031096	0.002095488	yes	Transcription factor gsfR2 OS=Penicillium aethiopicum
BSY92_01247	54.5104	107.065	NA	NA	116.892	158.619	120.05	202.485	161.259	157.617	0.064649238	0.724314629	0.769842514	no	NA
BSY92_01248	51.7545	24.6999	NA	NA	19.905	16.143	14.521	50.347	40.35	54.115	1.188959021	2.14E-09	8.78E-09	yes	Protein transport protein sft1 OS=Schizosaccharomyces pombe
BSY92_01249	64.9266	41.1	NA	NA	197.147	180.582	182.015	146.91	149.231	139.797	-0.689112505	1.26E-07	4.20E-07	yes	Uncharacterized protein C824.09c OS=Schizosaccharomyces pombe
BSY92_01250	10.5957	19.2241	NA	NA	81.389	76.212	75.816	76.416	62.587	63.28	-0.53551737	0.000400044	0.000867752	yes	Long-chain-fatty-acid--CoA ligase 1 OS=Schizosaccharomyces pombe
BSY92_01251	15.0035	6.10451	NA	NA	62.255	46.882	42.317	49.433	51.399	49.605	-0.330424541	0.060552917	0.087398902	no	Ubiquitin carboxyl-terminal hydrolase 4 OS=Ashbya gossypii
BSY92_01252	33.8184	11.9942	NA	NA	60.985	41.954	47.205	46.142	40.35	44.95	-0.51538905	0.005059959	0.009131179	yes	Vacuolar protein sorting-associated protein 27 OS=Magnaporthe oryzae
BSY92_01253	2.56506	2.35683	NA	NA	0.907	1.126	0.623	1.389	2.867	2.037	0.881787965	0.118680174	0.159386334	no	NA
BSY92_01254	81.8988	130.388	NA	NA	249.744	310.199	281.553	103.254	107.483	114.849	-1.698388144	2.38E-25	3.02E-24	yes	NA
BSY92_01255	6.39888	7.39861	NA	NA	136.479	108.03	113.149	232.504	216.573	226.861	0.58995874	3.55E-05	8.96E-05	yes	Uncharacterized vacuolar membrane protein YJR054W OS=Saccharomyces cerevisiae
BSY92_01256	5.07787	8.93687	NA	NA	104.559	80.623	62.445	143.144	152.867	153.981	0.542385387	0.003306838	0.006168998	yes	Chromo domain-containing protein 2 OS=Schizosaccharomyces pombe
BSY92_01257	0.603213	2.582	NA	NA	65.61	45.849	37.812	50.676	37.902	34.84	-0.59032622	0.008558479	0.014728582	no	NA
BSY92_01258	113.916	128.016	NA	NA	345.869	314.328	336.331	133.455	169.511	176.819	-1.378717793	5.94E-16	4.32E-15	yes	Lysine--tRNA ligase cla4 OS=Cladosporium cladosporioides
BSY92_01259	81.8577	2.83773	NA	NA	2.312	2.628	1.725	25.228	18.112	11.783	2.686648106	1.16E-15	8.27E-15	yes	Zinc-regulated transporter 2 OS=Saccharomyces cerevisiae
BSY92_01260	21.2897	7.68812	NA	NA	5.124	5.162	3.69	187.202	141.888	137.542	4.712768081	4.07E-122	6.05E-120	yes	Metal tolerance protein 7 OS=Oryza sativa subsp. japonica
BSY92_01261	55.2308	122.528	NA	NA	160.647	178.611	171.472	87.605	113.427	87.428	-1.152822714	3.79E-11	1.85E-10	yes	Cytochrome c oxidase assembly protein COX15 OS=Saccharomyces cerevisiae
BSY92_01262	0.517502	2.75246	NA	NA	1.134	0.892	1.246	2.267	0.909	0.8	-0.035062665	0.955455086	0.965206731	no	NA
BSY92_01263	22.6397	4.19734	NA	NA	23.17	22.432	19.122	34.186	20.629	27.276	0.016126957	0.942256774	0.95512172	no	Sterol uptake control protein 2 OS=Candida albicans
BSY92_01264	2.14E-06	3.42E-05	NA	NA	0	0	0	0	0	0	NA	NA	NA	NA	NA
BSY92_01265	6.08963	4.67837	NA	NA	27.613	21.353	24.058	33.748	29.161	28.658	-0.001811227	0.992196198	0.993555371	no	NA
BSY92_01266	0	0	NA	NA	0	0	0.048	0	0	0	NA	NA	NA	NA	NA
BSY92_01267	18.3909	32.2243	NA	NA	0	0.047	0.048	0	0	0	NA	NA	NA	NA	NA
BSY92_01268	17.8202	12.1619	NA	NA	6.983	7.602	8.291	7.824	5.175	8.728	-0.404601905	0.179861247	0.231275944	no	Probable very-long-chain
BSY92_01269	44.9273	262.079	NA	NA	77.852	112.582	83.148	49.47	54.266	54.697	-1.114978168	9.92E-09	3.80E-08	yes	Carbonic anhydrase OS=Pectobacterium carotovorum
BSY92_01270	18.1388	327.434	NA	NA	68.24	68.14	60.145	89.067	79.371	82.191	0.022354444	0.873980699	0.898966469	no	NA
BSY92_01271	40.617	18.9035	NA	NA	11.608	12.061	11.693	20.585	24.266	42.114	0.961713628	0.000951409	0.001942681	yes	Deshydrogenase mokE OS=Monascus pilosus
BSY92_01272	51.3249	45.0133	NA	NA	55.317	69.079	59.809	106.508	106.783	94.556	0.406453803	0.014394744	0.023617619	no	ADP-ribosylation factor-like protein 1 OS=Saccharomyces cerevisiae
BSY92_01273	237.607	1117.26	NA	NA	0	0	0	0	0	0	NA	NA	NA	NA	60S ribosomal protein L39 OS=Debaryomyces hansenii
BSY92_01274	229.001	417.53	NA	NA	1373.818	1352.015	1391.712	1948.035	1696.784	1720.917	0.048529833	0.713354406	0.760660561	no	E3 ubiquitin ligase complex SCF subunit scon-3 OS=Neurospora crassa
BSY92_01275	20.5442	118.655	NA	NA	159.15	190.53	149.283	180.548	130	138.488	-0.482360543	0.006331715	0.011217429	no	"Protein PET100, mitochondrial OS=Saccharomyces cerevisiae"
BSY92_01276	8.81633	21.0097	NA	NA	25.437	31.724	33.163	22.23	21.259	20.584	-0.829287024	5.61E-05	0.000137301	yes	Probable transcriptional regulatory protein C8D2.12c OS=Schizosaccharomyces pombe
BSY92_01277	12.3299	10.9762	NA	NA	120.02	93.435	100.592	55.941	76.853	60.661	-1.021606078	3.95E-08	1.40E-07	yes	Pof6 interactor protein 1 OS=Schizosaccharomyces pombe
BSY92_01278	0	0	NA	NA	0.181	0.141	0.096	0	0.14	0	NA	NA	NA	NA	NA
BSY92_01279	1.36775	3.7713	NA	NA	22.762	15.909	16.007	39.561	34.755	41.095	0.751452124	0.000189186	0.000430928	yes	Probable O-acetyltransferase CAS1 OS=Cryptococcus neoformans var. neoformans serotype D
BSY92_01280	16.6461	12.0456	NA	NA	79.394	58.802	47.589	108.372	106.783	103.793	0.459458821	0.012996976	0.021573844	no	Pumilio homolog 3 OS=Arabidopsis thaliana
BSY92_01281	0	0	NA	NA	0.544	0.704	0.527	1.133	2.797	2.182	1.386762679	0.023721249	0.03734024	no	NA
BSY92_01282	189.028	258.559	NA	NA	196.376	177.39	211.441	201.169	171.189	169.037	-0.446593459	0.004796892	0.008686141	yes	NA
BSY92_01283	20.1986	3.32119	NA	NA	56.179	40.359	41.167	16.892	32.727	22.621	-1.244273185	1.83E-06	5.44E-06	yes	GPI ethanolamine phosphate transferase 3 OS=Saccharomyces cerevisiae
BSY92_01284	4.87859	8.83295	NA	NA	86.558	61.524	45.672	61.389	71.748	71.862	-0.231117451	0.290279539	0.350912919	no	Chromosome segregation protein sudA OS=Emericella nidulans
BSY92_01285	9.613	9.02968	NA	NA	157.79	109.907	116.024	83.839	100.28	86.919	-0.821720033	4.23E-06	1.20E-05	yes	Probable helicase mot1 OS=Schizosaccharomyces pombe
BSY92_01286	32.7314	44.3692	NA	NA	134.53	112.723	111.327	47.788	45.245	48.223	-1.667146824	1.38E-30	2.19E-29	yes	Hsp90 co-chaperone Cdc37 OS=Schizosaccharomyces pombe
BSY92_01287	4.4287	2.48985	NA	NA	6.62	6.195	6.518	14.26	20.559	23.348	1.248802502	3.97E-06	1.13E-05	yes	PI-PLC X domain-containing protein 1 OS=Arthroderma benhamiae
BSY92_01288	0.0209605	0	NA	NA	0.952	1.126	0.671	0.256	0.21	0.218	-2.153065838	0.006243849	0.011076218	no	NA
BSY92_01289	27.4294	16.021	NA	NA	97.531	87.663	72.126	63.619	78.392	89.028	-0.475071217	0.011883417	0.019860731	no	ATP-dependent RNA helicase DBP9 OS=Magnaporthe oryzae
BSY92_01290	69.0962	139.117	NA	NA	1915.655	1103.012	1395.642	45.704	127.343	121.541	-4.171741558	4.43E-38	9.19E-37	yes	Plasma membrane ATPase OS=Neurospora crassa
BSY92_01291	17.538	9.02585	NA	NA	149.901	107.607	124.123	28.08	54.056	39.495	-1.961331619	1.49E-15	1.05E-14	yes	U3 small nucleolar RNA-associated protein 10 OS=Magnaporthe oryzae
BSY92_01292	47.3431	18.7423	NA	NA	484.842	275.988	244.844	438.682	530.56	482.89	0.217501577	0.339333097	0.402080102	no	Transcription factor steA OS=Emericella nidulans
BSY92_01293	3.26E-07	2.26E-07	NA	NA	0	0	0	0	0	0	NA	NA	NA	NA	Nucleolar complex-associated protein 3 OS=Saccharomyces cerevisiae
BSY92_01294	0	0	NA	NA	0.091	0	0.048	0.256	0	0	NA	NA	NA	NA	NA
BSY92_01295	1.4075	0.420296	NA	NA	23.759	20.461	18.978	3.912	13.497	12.874	-1.362773899	0.000384349	0.000835997	yes	Glutathione transporter 1 OS=Schizosaccharomyces pombe
BSY92_01296	19.4787	7.97063	NA	NA	31.331	30.879	29.521	13.601	14.755	14.983	-1.409348165	8.04E-15	5.37E-14	yes	Uncharacterized protein C3F10.08c OS=Schizosaccharomyces pombe
BSY92_01297	9.34834	3.65167	NA	NA	8.252	10.043	9.489	5.814	6.503	5.091	-1.001357303	0.000223476	0.000503483	yes	1-(5-phosphoribosyl)-5-[(5-phosphoribosylamino)methylideneamino] imidazole-4-carboxamide isomerase OS=Neurospora crassa
BSY92_01298	0.654158	7.32989	NA	NA	18.318	12.952	12.748	6.252	13.916	8.874	-0.91439633	0.004373179	0.007996598	yes	Bud site selection protein BUD4 OS=Candida albicans
BSY92_01299	9.16369	46.2119	NA	NA	32.147	32.756	33.163	31.956	23.846	22.402	-0.655335071	0.000919554	0.00188249	yes	Probable NADH dehydrogenase OS=Dictyostelium discoideum
BSY92_01300	0	0.315702	NA	NA	0	0	0	0	0	0	NA	NA	NA	NA	NA
BSY92_01301	6.53958	37.9655	NA	NA	10.293	11.075	9.776	7.861	9.72	10.547	-0.477748757	0.056047424	0.081477538	no	NA
BSY92_01302	4.52919	7.25956	NA	NA	48.063	33.46	27.796	36.161	44.545	39.059	-0.184575189	0.39586427	0.459945979	no	Ubiquitin carboxyl-terminal hydrolase 34 OS=Homo sapiens
BSY92_01303	5.20254	5.56086	NA	NA	14.555	13.281	14.138	11.993	16.853	10.619	-0.41859676	0.093791505	0.12968146	no	NA
BSY92_01304	11.1404	9.982	NA	NA	33.417	29.659	25.496	52.687	40.769	51.86	0.388034898	0.033225925	0.050673401	no	LMBR1 domain-containing protein 2 homolog B OS=Dictyostelium discoideum
BSY92_01305	2.49795	2.64E-06	NA	NA	0	0	0	0	0	0	NA	NA	NA	NA	NA
BSY92_01306	11.9546	7.69375	NA	NA	98.891	93.67	105.816	84.095	83.636	78.772	-0.607883655	6.68E-05	0.000161777	yes	Target of rapamycin complex 2 subunit sin1 OS=Schizosaccharomyces pombe
BSY92_01307	66.652	36.9844	NA	NA	87.329	100.803	93.787	120.914	124.545	127.359	0.070524449	0.644179983	0.698977207	no	Putative aldehyde dehydrogenase-like protein C922.07c OS=Schizosaccharomyces pombe
BSY92_01308	0	0	NA	NA	0.725	1.361	1.054	7.642	3.846	2.764	1.793075362	0.000473411	0.001012565	yes	NA
BSY92_01309	1.08775	2.89961	NA	NA	8.252	6.054	7.38	14.186	18.811	13.892	0.776649315	0.002614314	0.004964794	yes	Canalicular multispecific organic anion transporter 1 OS=Homo sapiens
BSY92_01310	2.44804	0.388114	NA	NA	2.312	1.173	1.581	9.36	42.937	44.005	3.839386652	5.11E-16	3.73E-15	yes	NA
BSY92_01311	31.4423	433.134	NA	NA	35.231	35.525	37.141	347.201	316.923	345.565	2.887037037	5.12E-89	4.27E-87	yes	"Initiation-specific alpha-1,6-mannosyltransferase OS=Schizosaccharomyces pombe"
BSY92_01312	1.07897	30.6922	NA	NA	1.678	1.924	2.061	26.801	25.804	31.422	3.53377482	3.26E-42	7.81E-41	yes	NA
BSY92_01313	0	0	NA	NA	0.091	0	0.096	0.402	0.42	0.509	2.045141527	0.0791192	0.111239793	no	NA
BSY92_01314	13.0447	17.7294	NA	NA	39.266	35.619	35.416	40.292	53.217	52.879	0.079962875	0.671529505	0.724278949	no	NA
BSY92_01315	9.42404	11.1385	NA	NA	1.814	2.628	1.917	6.618	2.797	6.401	0.964647383	0.027456357	0.042647558	no	Alpha N-terminal protein methyltransferase 1 OS=Schizosaccharomyces pombe
BSY92_01316	63.21	9.02168	NA	NA	0	0	0	0	0	0	NA	NA	NA	NA	Regucalcin OS=Pongo abelii
BSY92_01317	2.01439	1.25153	NA	NA	39.856	18.725	23.099	15.356	19.301	14.983	-1.027185897	0.000240781	0.000540675	yes	NA
BSY92_01318	17.1443	10.9014	NA	NA	22.898	22.948	24.393	34.954	30.49	25.966	0.046861824	0.807822134	0.841747121	no	Amidase 1 OS=Arabidopsis thaliana
BSY92_01319	1.32486	1.1443	NA	NA	0.317	0.282	0.144	3.071	0.769	0.073	1.832893417	0.062146603	0.089427493	no	Putative sterigmatocystin biosynthesis peroxidase stcC OS=Emericella nidulans
BSY92_01320	23.014	18.1235	NA	NA	124.282	162.983	149.427	187.604	130.21	135.942	-0.282453274	0.152408388	0.199798166	no	N-acetylglucosaminyl-phosphatidylinositol de-N-acetylase OS=Arthroderma benhamiae
BSY92_01321	8.3173	3.64017	NA	NA	11.653	10.934	10.639	21.499	16.853	24.221	0.581093762	0.00963897	0.016437217	no	NA
BSY92_01322	19.4026	5.31471	NA	NA	15.371	16.66	18.595	8.3	8.112	11.856	-1.171073735	5.84E-06	1.63E-05	yes	Quinone oxidoreductase 2 OS=Escherichia coli
BSY92_01323	2.65748	0.920014	NA	NA	0.861	0.563	0.479	0.731	0.14	1.382	-0.069882984	0.933369014	0.947831346	no	Chitin deacetylase ARB_04768 OS=Arthroderma benhamiae
BSY92_01324	14.2089	29.0455	NA	NA	38.903	39.326	36.422	103.473	77.692	78.554	0.845653325	6.82E-07	2.12E-06	yes	Uncharacterized hydrolase HI_0588 OS=Haemophilus influenzae
BSY92_01325	16.2009	32.7777	NA	NA	37.725	41.813	42.509	97.111	128.112	116.74	1.149784286	5.37E-10	2.34E-09	yes	Isopenicillin N epimerase component 1 OS=Acremonium chrysogenum
BSY92_01326	260.272	251.714	NA	NA	426.94	614.953	644.242	229.176	300	302.506	-1.350759588	8.79E-10	3.75E-09	yes	40S ribosomal protein S19 OS=Emericella nidulans
BSY92_01327	0.923145	0	NA	NA	6.303	3.848	3.355	51.7	31.748	27.058	2.683162235	8.18E-19	7.38E-18	yes	NA
BSY92_01328	0.144287	26.9352	NA	NA	3.219	4.177	2.636	2.267	0.839	2.618	-1.10122728	0.023757978	0.03738567	no	NA
BSY92_01329	0	0	NA	NA	0.091	0.235	0.048	0.219	0	1.309	1.358549985	0.271007755	0.330093142	no	NA
BSY92_01330	20.3631	506.1	NA	NA	478.63	409.171	269.908	149.981	136.504	141.834	-1.744833565	4.54E-20	4.39E-19	yes	Uncharacterized protein C1F12.05 OS=Schizosaccharomyces pombe
BSY92_01331	20.6652	5.53296	NA	NA	18.273	22.573	20.751	9.397	12.937	8.437	-1.328734804	8.26E-08	2.83E-07	yes	NADH dehydrogenase
BSY92_01332	2.08498	1.97441	NA	NA	15.326	10.371	7.524	13.016	14.545	13.238	-0.018547382	0.946311426	0.958311752	no	DNA repair protein rad5 OS=Neurospora crassa
BSY92_01333	3.51699	12.2612	NA	NA	7.708	6.054	5.367	8.739	14.126	10.619	0.478048438	0.102540269	0.140267766	no	Arginine metabolism regulation protein II OS=Saccharomyces cerevisiae
BSY92_01334	0.348141	1.36335	NA	NA	1.995	1.173	1.15	12.102	9.441	8.219	2.429112849	8.15E-12	4.22E-11	yes	Uncharacterized protein KIAA0754 OS=Homo sapiens
BSY92_01335	0.0622901	5.49112	NA	NA	0	0	0	0	0	0	NA	NA	NA	NA	NA
BSY92_01336	0	0	NA	NA	0	0	0	0.183	0	0	NA	NA	NA	NA	NA
BSY92_01337	0.302809	0.434666	NA	NA	0.181	0.282	0.144	0.622	0.28	1.891	1.680696336	0.069815522	0.099319896	no	NA
BSY92_01338	6.70113	1.10472	NA	NA	0.952	0.469	0.479	10.932	11.958	12.22	3.820310151	7.83E-24	9.24E-23	yes	NA
BSY92_01339	2.57494	2.73497	NA	NA	50.828	39.279	33.259	35.356	40.42	36.95	-0.4493752	0.017983976	0.029000801	no	S-M checkpoint control protein rad4 OS=Schizosaccharomyces pombe
BSY92_01340	3.6007	8.84707	NA	NA	43.075	40.499	38.962	134.186	93.566	98.702	1.078436106	1.42E-09	5.94E-09	yes	Probable dipeptidyl peptidase 3 OS=Saccharomyces cerevisiae
BSY92_01341	0	0.288359	NA	NA	0.091	0.047	0.192	0.293	0.909	0.218	1.480849463	0.178983092	0.230244603	no	Efflux pump ustT OS=Aspergillus flavus
BSY92_01342	0.151316	1.00602	NA	NA	2.584	0.939	1.486	5.484	6.364	4.219	1.33195929	0.002710325	0.005132766	yes	Canalicular multispecific organic anion transporter 1 OS=Homo sapiens
BSY92_01343	1.99572	1.07658	NA	NA	0.045	0.047	0	1.463	0	0	2.369560916	0.099512729	0.136519339	no	GTP cyclohydrolase 1 OS=Rattus norvegicus
BSY92_01344	0.755468	1.76137	NA	NA	0.544	0.282	0.096	1.974	1.189	2.109	2.074998538	0.004311342	0.007892639	yes	Adenine phosphoribosyltransferase OS=Bifidobacterium longum subsp. infantis
BSY92_01345	18.5836	43.7457	NA	NA	101.521	73.96	78.164	71.334	101.399	100.593	-0.213166848	0.296568592	0.357696577	no	NA
BSY92_01346	0	0	NA	NA	0.227	0.235	0.096	0.037	1.049	0.218	0.744459049	0.516137867	0.57860778	no	NA
BSY92_01347	0	0	NA	NA	0.227	0.094	0.144	4.314	3.147	2.037	3.815378931	1.55E-08	5.83E-08	yes	NA
BSY92_01348	18.3349	23.4422	NA	NA	80.391	83.298	80.656	43.254	55.385	52.806	-1.018005774	4.28E-09	1.70E-08	yes	Uncharacterized protein CTHT_0071780 OS=Chaetomium thermophilum
BSY92_01349	1.52524	1.35064	NA	NA	38.042	24.591	19.841	28.958	39.72	34.113	0.003730178	0.988051971	0.990867231	no	ATPase family AAA domain-containing protein 5 OS=Homo sapiens
BSY92_01350	9.33434	13.8922	NA	NA	24.031	18.208	16.63	24.753	32.587	31.203	0.265119465	0.221582425	0.27713843	no	NA
BSY92_01351	3.50242	1.06716	NA	NA	0.68	0.986	0.815	3.547	9.72	9.31	2.78092181	1.20E-08	4.55E-08	yes	NA
BSY92_01352	5.30286	7.31902	NA	NA	23.759	25.201	21.039	36.344	35.245	30.549	0.216108233	0.218342913	0.27355474	no	NA
BSY92_01353	1.26312	2.51132	NA	NA	3.129	3.003	2.78	5.704	3.566	3.637	0.209350124	0.56899092	0.628515717	no	Uncharacterized methyltransferase C1B3.06c OS=Schizosaccharomyces pombe
BSY92_01354	2.33664	4.12406	NA	NA	4.716	5.678	5.847	2.852	4.406	4.582	-0.790062837	0.024642639	0.038637023	no	NA
BSY92_01355	0	0	NA	NA	0.181	0.141	0.048	0	0	0.436	NA	NA	NA	NA	NA
BSY92_01356	9.60431	124.339	NA	NA	100.569	96.767	95.752	83.327	64.266	52.515	-0.880012704	2.68E-06	7.79E-06	yes	GTP-binding protein 1 OS=Rattus norvegicus
BSY92_01357	13.0234	49.6274	NA	NA	83.792	94.749	87.941	117.33	71.608	74.699	-0.350425087	0.094925606	0.131039808	no	Mitochondrial distribution and morphology protein 10 OS=Magnaporthe oryzae
BSY92_01358	28.0086	1793.54	NA	NA	1871.446	1991.935	1579.574	834.987	439.581	481.144	-1.955684259	5.69E-18	4.85E-17	yes	Scytalone dehydratase OS=Magnaporthe oryzae
BSY92_01359	1.2901	16.5182	NA	NA	69.781	61.899	59.761	39.195	45.594	38.186	-0.964068895	2.03E-09	8.37E-09	yes	Kinesin-like motor protein 9 OS=Schizosaccharomyces pombe
BSY92_01360	42.6561	18.18	NA	NA	150.082	104.416	100.64	106.069	119.301	116.595	-0.373338377	0.037241079	0.056263811	no	NA
BSY92_01361	190.572	33.1623	NA	NA	35.82	36.745	32.732	50.201	34.825	43.132	-0.045714715	0.806355012	0.840310526	no	Protein sym1 OS=Schizosaccharomyces pombe
BSY92_01362	629.186	1077.96	NA	NA	643.585	811.068	800.57	417.658	388.322	423.028	-1.208897106	4.20E-13	2.43E-12	yes	Phosphoglycerate kinase OS=Hypocrea rufa
BSY92_01363	78.8582	74.0371	NA	NA	155.16	182.365	153.788	296.086	201.469	183.22	0.134215439	0.498401121	0.562172802	no	Putative 26S proteasome complex subunit sem-1 OS=Neurospora crassa
BSY92_01364	16.9368	9.70413	NA	NA	41.896	30.738	26.358	34.771	25.175	25.966	-0.521995085	0.016245881	0.026417627	no	Mitochondrial outer membrane protein IML2 OS=Magnaporthe oryzae
BSY92_01365	4.87071	5.48786	NA	NA	10.791	12.812	13.179	13.09	14.825	8.655	-0.341703216	0.209920553	0.264467058	no	5-keto-4-deoxy-D-glucarate aldolase OS=Citrobacter koseri
BSY92_01366	66.6596	41.9654	NA	NA	0.227	0	0.048	0	0	0	NA	NA	NA	NA	NA
BSY92_01367	9.25238	3.98074	NA	NA	0	0	0	0	0	0	NA	NA	NA	NA	"Aspartate aminotransferase, mitochondrial OS=Schizosaccharomyces pombe"
BSY92_01368	0	0	NA	NA	0.091	0.047	0	0	0	0.145	NA	NA	NA	NA	NA
BSY92_01369	0	0	NA	NA	0.68	0.282	0.863	0.402	0.49	0.436	-0.741174105	0.364775624	0.428646316	no	NA
BSY92_01370	1.56024	1.8008	NA	NA	3.627	3.003	3.115	9.945	10.07	7.71	1.169628083	6.45E-05	0.000156588	yes	NA
BSY92_01371	2.84533	4.84657	NA	NA	1.27	1.643	1.054	3.437	0.909	1.164	0.151817892	0.80611017	0.840239656	no	NA
BSY92_01372	2.93079	2.18693	NA	NA	12.514	12.108	11.406	3.51	6.503	7.128	-1.39428055	1.11E-05	2.98E-05	yes	Transcription factor tau subunit sfc6 OS=Schizosaccharomyces pombe
BSY92_01373	2.84364	1.71344	NA	NA	0	0	0.048	0.256	0	0	NA	NA	NA	NA	ADIPOR-like receptor SPBC12C2.09c OS=Schizosaccharomyces pombe
BSY92_01374	144.437	473.941	NA	NA	279.488	314.938	246.233	481.936	395.245	384.77	0.255380794	0.097224149	0.133849745	no	Translation machinery-associated protein 7 OS=Tetraodon nigroviridis
BSY92_01375	13.3429	36.9836	NA	NA	76.673	71.191	60.336	103.546	101.049	98.047	0.213594216	0.132867651	0.176519123	no	Serine/threonine-protein kinase prp4 OS=Schizosaccharomyces pombe
BSY92_01376	0	0	NA	NA	0	0.047	0.048	0	0	0.291	NA	NA	NA	NA	NA
BSY92_01377	0	0	NA	NA	0.227	0.141	0	0.329	0.14	0.291	0.600502764	0.629077528	0.685093256	no	NA
BSY92_01378	61.3064	167.989	NA	NA	370.399	309.589	229.22	611.478	761.679	682.621	0.856989682	2.89E-06	8.36E-06	yes	Negative regulator of sexual conjugation and meiosis OS=Schizosaccharomyces pombe
BSY92_01379	0	0	NA	NA	0.091	0.188	0.335	0.037	0.49	0	-0.462835574	0.720251054	0.76638067	no	NA
BSY92_01380	0	0	NA	NA	0.045	0	0	0	0	0	NA	NA	NA	NA	NA
BSY92_01381	7.41844	3.79699	NA	NA	16.504	20.555	20.895	23.839	25.734	19.42	-0.085044566	0.702057095	0.751058041	no	NA
BSY92_01382	31.0687	63.163	NA	NA	196.648	239.43	249.78	182.339	167.343	179.002	-0.7110176	3.02E-05	7.71E-05	yes	Dolichol-phosphate mannosyltransferase subunit 1 OS=Mus musculus
BSY92_01383	271.15	5.41264	NA	NA	25.573	17.364	17.444	91.334	130.839	124.45	2.191048528	8.49E-24	1.00E-22	yes	Calcium-transporting ATPase 3 OS=Schizosaccharomyces pombe
BSY92_01384	0	0	NA	NA	0.091	0.094	0	0.219	0	0.145	NA	NA	NA	NA	NA
BSY92_01385	90.1598	22.9814	NA	NA	23.26	28.204	22.908	73.967	55.594	55.133	0.976411405	3.83E-07	1.22E-06	yes	NA
BSY92_01386	0	0	NA	NA	0.408	0.516	0.288	2.084	2.098	2.837	2.120873763	0.000321492	0.000708027	yes	NA
BSY92_01387	44.8955	21.8644	NA	NA	87.555	55.798	57.317	71.005	130.42	119.286	0.358838022	0.163242308	0.212389328	no	Uncharacterized protein C354.08c OS=Schizosaccharomyces pombe
BSY92_01388	22.1167	54.0768	NA	NA	36.183	51.34	49.218	119.341	112.657	121.395	1.027524984	1.64E-07	5.41E-07	yes	GPI anchored CFEM domain protein C OS=Neosartorya fumigata
BSY92_01389	0.180046	1.04172	NA	NA	0.272	0.282	0.048	2.633	1.538	3.491	3.159872433	8.24E-06	2.26E-05	yes	NA
BSY92_01390	0.291012	1.66309	NA	NA	0.363	0.235	0.383	2.121	5.594	3.346	3.031832091	5.12E-07	1.61E-06	yes	NAD(P)H-dependent FMN reductase C4B3.06c OS=Schizosaccharomyces pombe
BSY92_01391	7.77654	30.3655	NA	NA	87.147	93.294	87.461	76.234	84.476	80.154	-0.4835205	0.001210919	0.002436452	yes	Protein HOL1 OS=Saccharomyces cerevisiae
BSY92_01392	12.7598	2.82895	NA	NA	0.453	0.422	0.623	1.353	2.378	1.455	1.384745269	0.027802621	0.043114932	no	NA
BSY92_01393	0.248539	0.760026	NA	NA	1.36	1.408	1.725	3.547	1.958	2.4	0.473807676	0.316952382	0.378867734	no	NA
BSY92_01394	15.6702	14.2889	NA	NA	165.997	155.334	159.203	151.188	121.469	121.759	-0.6155915	3.50E-05	8.85E-05	yes	Vacuolar protein sorting-associated protein 35 OS=Schizosaccharomyces pombe
BSY92_01395	1.33196	1.37466	NA	NA	0	0	0	0	0	0	NA	NA	NA	NA	Probable glutamate carboxypeptidase ARB_02390 OS=Arthroderma benhamiae
BSY92_01396	1.36374	1.55829	NA	NA	1.587	0.751	0.575	23.766	17.483	21.311	4.049634171	3.33E-31	5.38E-30	yes	NA
BSY92_01397	642.585	51.9482	NA	NA	264.344	309.401	357.513	49.835	171.399	174.056	-1.511182719	0.006232161	0.011059612	no	NA
BSY92_01398	0	0	NA	NA	0.045	0	0.048	0.329	0.07	0	NA	NA	NA	NA	NA
BSY92_01399	92.2673	75.3082	NA	NA	396.244	485.383	524.288	189.798	275.385	277.121	-1.249751564	5.49E-09	2.16E-08	yes	DNA damage-binding protein 1a OS=Arabidopsis thaliana
BSY92_01400	1.41814	0.609058	NA	NA	0.272	0.094	0.192	2.34	3.846	2.182	3.392806067	4.14E-07	1.31E-06	yes	Heterokaryon incompatibility protein s OS=Podospora anserina
BSY92_01401	7.34892	7.8805	NA	NA	152.485	104.604	120.768	48.848	75.175	76.372	-1.230561665	4.23E-08	1.50E-07	yes	Nucleoporin NUP170 OS=Chaetomium thermophilum
BSY92_01402	37.5984	37.6259	NA	NA	98.256	95.359	93.308	106.142	124.406	107.575	-0.092694083	0.534680791	0.595557831	no	Very-long-chain 3-oxoacyl-CoA reductase OS=Magnaporthe oryzae
BSY92_01403	7.93795	12.8054	NA	NA	4.126	3.097	3.978	6.033	7.203	9.819	0.699657157	0.037291438	0.056313449	no	Ergosterol biosynthetic protein 28 OS=Saccharomyces cerevisiae
BSY92_01404	59.0449	24.2086	NA	NA	53.504	64.902	73.228	39.378	39.161	40.223	-1.025522919	1.77E-07	5.80E-07	yes	Galactose-1-phosphate uridylyltransferase OS=Neurospora crassa
BSY92_01405	10.1083	26.1305	NA	NA	0	0	0	0	0	0	NA	NA	NA	NA	Transcriptional adapter 2 OS=Saccharomyces cerevisiae
BSY92_01406	2.11417	1.34883	NA	NA	0.136	0.047	0	0.329	0.07	0.145	NA	NA	NA	NA	Basic form of pathogenesis-related protein 1 OS=Nicotiana tabacum
BSY92_01407	2.33106	6.23306	NA	NA	3.945	3.895	3.019	5.96	6.224	6.473	0.448960583	0.142599146	0.187976097	no	NA
BSY92_01408	15.6281	25.2305	NA	NA	3.401	5.303	2.54	7.569	24.056	21.748	1.891250986	9.64E-06	2.62E-05	yes	NA
BSY92_01409	0	0	NA	NA	0	0	0	0	0	0	NA	NA	NA	NA	NA
BSY92_01410	0.483851	0.115546	NA	NA	0.227	0.282	0.048	7.642	3.636	3.346	4.187446207	5.43E-11	2.61E-10	yes	NA
BSY92_01411	0.0940638	0.40482	NA	NA	0.181	0	0	13.272	9.371	8.51	6.635537076	2.24E-21	2.30E-20	yes	NA
BSY92_01412	14.8334	1.2265	NA	NA	1.678	2.534	2.157	5.411	8.811	8.074	1.449182141	0.000108478	0.000255924	yes	General amino acid permease AGP3 OS=Saccharomyces cerevisiae
BSY92_01413	0.945608	2.46465	NA	NA	0.272	0.235	0.288	1.828	1.049	0.655	1.702330167	0.027984739	0.043354903	no	NA
BSY92_01414	0.568177	1.04675	NA	NA	0.181	0.141	0.24	3.912	3.916	3.419	3.831081322	1.29E-10	5.93E-10	yes	NA
BSY92_01415	0.666757	0.238896	NA	NA	0.499	0.375	0.24	3.803	4.545	8.583	3.485754461	1.26E-10	5.83E-10	yes	NA
BSY92_01416	2.70499	0.391556	NA	NA	1.224	0.563	0.911	19.196	25.315	16.438	4.114918705	1.52E-32	2.58E-31	yes	Chitin deacetylase ARB_04768 OS=Arthroderma benhamiae
BSY92_01417	0.174212	0.28214	NA	NA	0.998	0.516	0.431	1.828	1.888	1.164	0.968959271	0.119929618	0.160882433	no	NA
BSY92_01418	100.544	63.4752	NA	NA	48.425	42.236	37.524	95.246	95.594	78.263	0.741931358	4.49E-06	1.27E-05	yes	NA
BSY92_01419	63.261	21.0446	NA	NA	39.402	35.103	32.78	14.589	21.608	26.548	-1.093213156	8.82E-06	2.41E-05	yes	"ATP-dependent RNA helicase MRH4, mitochondrial OS=Magnaporthe oryzae"
BSY92_01420	8.89955	4.07599	NA	NA	18.953	14.219	11.837	23.912	24.476	19.929	0.279907668	0.208637284	0.262920052	no	NA
BSY92_01421	10.5813	0.451442	NA	NA	1.043	0.469	0.431	4.278	8.182	6.328	2.876535827	3.79E-09	1.52E-08	yes	NA
BSY92_01422	21.762	6.89523	NA	NA	41.171	45.568	42.7	52.577	55.594	51.424	-0.029987259	0.851294558	0.87933176	no	Sulfite efflux pump SSU1 OS=Arthroderma benhamiae
BSY92_01423	0	0	NA	NA	0	0	0	0	0	0	NA	NA	NA	NA	NA
BSY92_01424	3.34133	0.129506	NA	NA	3.129	1.924	2.157	2.815	3.357	2.182	-0.109125052	0.796390848	0.832849371	no	NA
BSY92_01425	0	0	NA	NA	0	0.235	0.192	0.731	0.21	0.727	1.36689667	0.216407978	0.271488451	no	NA
BSY92_01426	1.13879	0.654632	NA	NA	0.363	0.516	0.288	1.316	0.699	0.727	0.857122786	0.258633561	0.317380518	no	NA
BSY92_01427	10.8165	0.91837	NA	NA	2.902	1.361	2.444	2.121	2.797	3.564	0.004878671	0.991680159	0.993457364	no	NA
BSY92_01428	1.09873	1.41609	NA	NA	3.763	2.346	3.403	7.532	9.65	5.091	0.883812326	0.015775739	0.025705907	no	NA
BSY92_01429	1.80966	0.0003224	NA	NA	0	0	0	0	0	0	NA	NA	NA	NA	NA
BSY92_01430	3.58088	9.01325	NA	NA	6.575	4.693	6.134	53.638	45.175	57.461	2.822515573	8.85E-39	1.88E-37	yes	NA
BSY92_01431	0.698998	1.4493	NA	NA	0.363	0.235	0.24	21.499	24.895	27.785	6.025060592	3.76E-49	1.04E-47	yes	Putative ankyrin repeat protein L25 OS=Acanthamoeba polyphaga mimivirus
BSY92_01432	0.582763	9.13148	NA	NA	0	0	0	0	0	0	NA	NA	NA	NA	NA
BSY92_01433	0	0	NA	NA	0.181	0.047	0	2.23	0.629	0.655	3.157120979	0.001951346	0.003786735	yes	NA
BSY92_01434	0.213119	1.37734	NA	NA	0.091	0.094	0.144	2.303	1.049	0.291	2.792916967	0.003198151	0.005980329	yes	NA
BSY92_01435	0	0	NA	NA	0	0	0.048	0	0.979	0	NA	NA	NA	NA	NA
BSY92_01436	23.0156	41.8296	NA	NA	50.33	44.629	44.186	129.323	216.504	207.95	1.660869503	4.35E-14	2.75E-13	yes	Uncharacterized amino-acid permease C777.04 OS=Schizosaccharomyces pombe
BSY92_01437	20.665	24.7827	NA	NA	223.309	112.019	81.375	186.581	216.434	211.296	0.254681128	0.36593659	0.429797974	no	NA
BSY92_01438	0	0.263661	NA	NA	0.453	0.188	0.192	0	0.42	1.236	0.560753495	0.625414134	0.681806873	no	NA
BSY92_01439	31.74	11.9611	NA	NA	13.739	16.19	16.198	9.579	11.049	14.474	-0.726307197	0.004613601	0.008394228	yes	Protein TOXD OS=Cochliobolus carbonum
BSY92_01440	2.39E-08	11.7087	NA	NA	0	0	0	0	0	0	NA	NA	NA	NA	NA
BSY92_01441	23.2159	41.5457	NA	NA	124.101	97.518	104.283	121.828	192.168	161.254	0.219464743	0.281473306	0.341658043	no	C2H2 finger domain transcription factor crzA OS=Neosartorya fumigata
BSY92_01442	8.25046	854.467	NA	NA	392.254	352.481	558.506	141.206	58.811	62.916	-2.634660369	1.17E-17	9.64E-17	yes	"Alternative oxidase, mitochondrial OS=Magnaporthe oryzae"
BSY92_01443	115.55	248.367	NA	NA	352.217	344.128	344.861	202.632	244.336	219.515	-0.971196911	4.17E-11	2.02E-10	yes	Eukaryotic translation initiation factor 3 subunit J OS=Magnaporthe oryzae
BSY92_01444	18.4346	12.1364	NA	NA	40.989	31.536	27.7	55.539	56.504	47.278	0.345111085	0.061387996	0.088496682	no	Mitochondrial distribution and morphology protein 31 OS=Saccharomyces cerevisiae
BSY92_01445	50.2136	51.5014	NA	NA	62.436	56.643	48.643	87.495	84.755	96.156	0.352701367	0.02237988	0.03539291	no	Pre-rRNA-processing protein PNO1 OS=Gibberella zeae
BSY92_01446	0.853997	10.9144	NA	NA	11.336	10.653	8.243	15.21	11.259	12.22	0.033666751	0.888313103	0.91073896	no	NA
BSY92_01447	24.0243	38.8017	NA	NA	27.613	30.316	29.665	53.309	56.084	50.187	0.530700322	0.001543423	0.003042346	yes	"Peroxisomal 2,4-dienoyl-CoA reductase SPS19 OS=Saccharomyces cerevisiae"
BSY92_01448	28.5001	153.097	NA	NA	155.841	185.04	199.268	49.031	51.748	56.588	-2.109083952	5.51E-31	8.85E-30	yes	NA
BSY92_01449	299.53	10.1279	NA	NA	17.683	20.649	19.745	98.61	95.664	89.537	1.949416947	1.28E-31	2.10E-30	yes	Oxidoreductase vrtI OS=Penicillium aethiopicum
BSY92_01450	15.9468	29.6101	NA	NA	8.796	13.938	12.508	20.146	15.594	11.201	0.07367025	0.802861398	0.83786425	no	NA
BSY92_01451	7.39354	4.76114	NA	NA	16.641	20.179	14.329	40.731	36.783	34.331	0.797822234	4.66E-05	0.00011539	yes	Peptidase M20 domain-containing protein 2 OS=Mus musculus
BSY92_01452	0.300742	6.50471	NA	NA	0.317	0.563	0.24	1.609	0.979	0.727	1.167079608	0.121101013	0.162133407	no	Cortactin-binding protein 2 OS=Neofelis nebulosa
BSY92_01453	0	0	NA	NA	0	0	0	0	0	0	NA	NA	NA	NA	NA
BSY92_01454	1.70209	42.4468	NA	NA	2.902	1.877	2.444	36.27	17.902	13.383	2.846678398	2.32E-14	1.49E-13	yes	NA
BSY92_01455	1.30043	5.26934	NA	NA	5.894	4.693	3.115	2.815	1.538	3.128	-1.164456873	0.004868659	0.008804351	yes	Sulfate permease 2 OS=Neurospora crassa
BSY92_01456	22.9296	5.32359	NA	NA	2.857	2.253	2.444	7.349	2.867	3.782	0.554765979	0.202679071	0.256363532	no	NA
BSY92_01457	0	0	NA	NA	0	0	0	0	0	0	NA	NA	NA	NA	NA
BSY92_01458	26.8324	18.228	NA	NA	48.063	51.762	46.87	25.009	41.329	41.095	-0.77338768	0.000868061	0.001784765	yes	Ribosomal RNA-processing protein 1 homolog OS=Schizosaccharomyces pombe
BSY92_01459	7.86294	8.98491	NA	NA	23.669	27.172	26.981	133.93	104.755	100.156	1.779524253	1.91E-22	2.06E-21	yes	Sphingoid long chain base kinase 4 OS=Saccharomyces cerevisiae
BSY92_01460	1.14978	0.265564	NA	NA	0.68	0.235	0.288	3.51	2.378	2.982	2.465205888	2.94E-05	7.52E-05	yes	NA
BSY92_01461	31.496	15.3989	NA	NA	76.583	87.616	71.263	98.647	69.65	65.025	-0.343899831	0.075365284	0.106434284	no	Caffeine-induced death protein 2 OS=Schizosaccharomyces pombe
BSY92_01462	23.5207	15.7723	NA	NA	249.653	211.742	223.709	68.958	106.014	93.974	-1.668316941	1.44E-17	1.17E-16	yes	"N-alpha-acetyltransferase 16, NatA auxiliary subunit OS=Homo sapiens"
BSY92_01463	3.2487	12.853	NA	NA	16.006	16.472	19.409	10.567	13.776	12.947	-0.810804214	0.000655375	0.001373325	yes	Putative ankyrin repeat protein RF_0381 OS=Rickettsia felis
BSY92_01464	0	0	NA	NA	0	0	0	0.11	0	0	NA	NA	NA	NA	NA
BSY92_01465	8.32555	7.39173	NA	NA	124.464	94.608	93.739	65.045	100.35	94.119	-0.587618161	0.005225293	0.009406319	yes	NA
BSY92_01466	7.75178	8.81745	NA	NA	29.427	35.713	35.991	26.179	27.762	26.985	-0.655378299	0.000685669	0.001431316	yes	Putative 2-hydroxyacid dehydrogenase UNK4.10 OS=Schizosaccharomyces pombe
BSY92_01467	198.014	193.598	NA	NA	947.376	967.153	1006.739	467.64	682.448	663.128	-1.013092287	9.35E-08	3.18E-07	yes	Eukaryotic translation initiation factor 3 subunit H OS=Magnaporthe oryzae
BSY92_01468	0.167561	1.21017	NA	NA	1.315	1.22	1.006	0.841	2.168	5.164	0.840652911	0.190394611	0.24328627	no	UPF0643 protein PB2B2.08 OS=Schizosaccharomyces pombe
BSY92_01469	0	0.763269	NA	NA	0.045	0	0	0	0.629	0	NA	NA	NA	NA	NA
BSY92_01470	47.255	29.1253	NA	NA	14.963	20.836	15.863	3.985	5.105	2.618	-2.449439662	2.25E-16	1.70E-15	yes	S-adenosylmethionine mitochondrial carrier protein OS=Danio rerio
BSY92_01471	23.5933	14.496	NA	NA	21.946	40.828	35.32	24.899	26.713	27.858	-0.639514825	0.013851083	0.022819399	no	"Putative 4-hydroxy-2-oxoglutarate aldolase, mitochondrial OS=Coccidioides immitis"
BSY92_01472	5.57839	6.15457	NA	NA	53.821	37.965	39.202	41.426	56.923	50.915	-0.133325448	0.517379631	0.579726286	no	NA
BSY92_01473	0	0.26993	NA	NA	0.363	0.235	0.096	1.207	0.21	0.218	0.823620223	0.423794753	0.488101023	no	NA
BSY92_01474	0.224629	0	NA	NA	0	0	0	0.146	0	0	NA	NA	NA	NA	NA
BSY92_01475	0.0460187	0.460131	NA	NA	0.181	0.047	0.096	0	0	0	NA	NA	NA	NA	Heat shock 70 kDa protein 12A OS=Homo sapiens
BSY92_01476	0.565415	1.34506	NA	NA	2.857	2.487	2.588	0.731	0.699	0.655	-2.193794373	8.28E-06	2.27E-05	yes	NA
BSY92_01477	690.114	8.74186	NA	NA	17.23	12.248	17.78	6.764	3.706	4.801	-1.935272333	1.03E-10	4.82E-10	yes	Meiotic sister chromatid recombination protein 1 OS=Saccharomyces cerevisiae
BSY92_01478	14.9423	0.165629	NA	NA	1.406	1.22	1.438	0.731	0.49	0.655	-1.37921912	0.022460577	0.035502805	no	NA
BSY92_01479	0	0	NA	NA	0.181	0.047	0	0	0.28	0.582	NA	NA	NA	NA	NA
BSY92_01480	23.1079	25.162	NA	NA	35.412	40.453	34.889	76.197	48.392	51.351	0.332758916	0.111485613	0.15098301	no	UPF0132 membrane protein MJ1443 OS=Methanocaldococcus jannaschii
BSY92_01481	33.035	13.8991	NA	NA	118.524	124.971	131.072	48.007	62.587	61.825	-1.447222707	2.37E-15	1.65E-14	yes	NA
BSY92_01482	47.9483	27.1912	NA	NA	98.574	92.966	109.554	42.45	33.636	28.585	-1.852296908	8.45E-22	8.85E-21	yes	Anthranilate phosphoribosyltransferase OS=Schizosaccharomyces pombe
BSY92_01483	16.5698	58.2516	NA	NA	81.48	78.23	89.091	30.493	40.699	41.095	-1.475563778	4.38E-14	2.77E-13	yes	tRNA ligase OS=Saccharomyces cerevisiae
BSY92_01484	12.6363	36.2365	NA	NA	36.818	33.883	27.556	51.773	39.72	39.786	0.092847583	0.614357525	0.671359289	no	PHD and RING finger domain-containing protein C126.07c OS=Schizosaccharomyces pombe
BSY92_01485	66.3222	69.9138	NA	NA	170.622	227.416	192.654	106.215	100.07	103.648	-1.260524341	7.31E-14	4.51E-13	yes	"54S ribosomal protein L17, mitochondrial OS=Schizosaccharomyces pombe"
BSY92_01486	10.318	13.9421	NA	NA	48.516	40.03	35.368	81.864	98.392	98.047	0.842314011	1.55E-06	4.65E-06	yes	NA
BSY92_01487	0.204743	0.586073	NA	NA	0.045	0.047	0	0.804	0.49	0.073	2.714781322	0.033619712	0.051241078	no	Poly(A)-specific ribonuclease PARN OS=Danio rerio
BSY92_01488	14.5082	17.3483	NA	NA	11.834	14.313	15.479	17.879	10.35	12.947	-0.349387777	0.199132486	0.252707027	no	PHD finger-like domain-containing protein 5B OS=Arabidopsis thaliana
BSY92_01489	10.8076	10.0728	NA	NA	5.169	4.505	3.403	17.514	12.517	14.183	1.424183902	1.33E-07	4.44E-07	yes	Pinin homolog 1 OS=Schizosaccharomyces pombe
BSY92_01490	122.633	118.234	NA	NA	286.108	317.191	321.378	229.505	210.21	211.805	-0.838300672	1.13E-08	4.31E-08	yes	26S protease regulatory subunit 6A OS=Saccharomyces cerevisiae
BSY92_01491	51.43	77.6679	NA	NA	131.492	112.535	112.142	154.442	138.951	145.18	-0.027652636	0.839026714	0.869116074	no	Mitochondrial distribution and morphology protein 34 OS=Magnaporthe oryzae
BSY92_01492	5.98352	1.56E-07	NA	NA	0	0	0	0	0	0	NA	NA	NA	NA	Bifunctional epoxide hydrolase 2 OS=Mus musculus
BSY92_01493	7.09737	4.79843	NA	NA	3.718	2.487	2.444	24.314	11.049	12.656	2.117943685	2.37E-09	9.70E-09	yes	Inositol-pentakisphosphate 2-kinase OS=Yarrowia lipolytica
BSY92_01494	15.8282	23.3525	NA	NA	6.303	9.292	8.147	25.302	16.224	16.656	0.948489233	0.000652074	0.001367011	yes	Protein AF-9 homolog OS=Neurospora crassa
BSY92_01495	111.079	79.5765	NA	NA	32.646	48.994	37.429	58.866	36.853	32.731	-0.226554422	0.376166314	0.440343493	no	Uncharacterized protein C1840.09 OS=Schizosaccharomyces pombe
BSY92_01496	15.146	10.9651	NA	NA	38.314	31.771	23.147	51.078	53.566	48.078	0.391134995	0.046219954	0.068426269	no	Pre-mRNA-splicing factor SYF2 OS=Magnaporthe oryzae
BSY92_01497	0.453797	0.298873	NA	NA	1.043	0.563	0.527	2.669	1.678	3.491	1.503999294	0.007592076	0.01321867	no	Kelch repeat-containing protein ARB_01230 OS=Arthroderma benhamiae
BSY92_01498	0	0	NA	NA	0.317	0.657	0.815	1.792	0.909	3.637	1.398780694	0.04226988	0.063129132	no	NA
BSY92_01499	0	0	NA	NA	0.045	0	0	0	0	0	NA	NA	NA	NA	NA
BSY92_01500	13.4363	30.3888	NA	NA	56.088	51.011	35.32	103.107	85.804	78.481	0.584728356	0.002495967	0.004756201	yes	NA
BSY92_01501	9.11296	5.63093	NA	NA	14.011	6.852	7.38	9.397	13.497	15.638	0.132023247	0.690477376	0.740754855	no	Probable phospholipid-transporting ATPase C887.12 OS=Schizosaccharomyces pombe
BSY92_01502	4.94714	7.95008	NA	NA	25.21	22.291	20.607	43.729	40.979	44.005	0.589795994	0.00034038	0.0007472	yes	NA
BSY92_01503	5.90556	5.20007	NA	NA	11.925	11.075	12.221	21.206	13.427	18.038	0.247846629	0.304851454	0.366106832	no	Nucleoside transporter FUN26 OS=Saccharomyces cerevisiae
BSY92_01504	28.8342	5.25528	NA	NA	6.348	6.242	6.853	7.495	7.483	4.437	-0.329605603	0.288952608	0.349442178	no	NA
BSY92_01505	41.2133	3.38892	NA	NA	6.847	8.4	5.943	7.569	2.657	3.782	-0.901523963	0.023007047	0.036282105	no	NA
BSY92_01506	24.2392	50.9546	NA	NA	119.748	200.339	161.648	110.237	69.511	87.501	-1.183044868	6.04E-07	1.89E-06	yes	UPF0045 protein ECM15 OS=Ashbya gossypii
BSY92_01507	63.7742	75.6814	NA	NA	212.427	256.981	225.099	164.606	129.511	146.562	-0.987157306	1.21E-09	5.10E-09	yes	UPF0674 endoplasmic reticulum membrane protein YNR021W OS=Saccharomyces cerevisiae
BSY92_01508	22.9837	20.1218	NA	NA	122.877	95.641	103.18	156.453	191.329	168.237	0.354627759	0.030554071	0.046923608	no	Sphingosine N-acyltransferase lac1 OS=Schizosaccharomyces pombe
BSY92_01509	22.3577	11.9689	NA	NA	80.845	54.813	56.502	75.356	73.916	87.282	-0.021530203	0.909035346	0.92813911	no	Heavy metal tolerance protein OS=Schizosaccharomyces pombe
BSY92_01510	0	0	NA	NA	0	0	0	0.256	0	0	NA	NA	NA	NA	NA
BSY92_01511	0	1.03499	NA	NA	0.136	0.235	0.192	0.11	0	0.364	-0.470749773	0.707205364	0.755035679	no	NA
BSY92_01512	310.016	200.771	NA	NA	443.808	432.495	548.873	251.297	251.049	230.789	-1.29333278	3.47E-14	2.20E-13	yes	Cell division control protein 48 OS=Emericella nidulans
BSY92_01513	19.8967	10.4581	NA	NA	85.107	84.8	77.876	85.484	78.951	78.409	-0.35772447	0.008838663	0.015175033	no	NA
BSY92_01514	22.6159	29.0739	NA	NA	91.727	107.514	89.043	84.899	81.189	82.264	-0.54412187	0.000314892	0.000694942	yes	Protein kti12 OS=Schizosaccharomyces pombe
BSY92_01515	3.16748	6.08667	NA	NA	35.684	30.081	31.965	26.947	19.021	19.275	-0.906513196	7.70E-06	2.12E-05	yes	Malonamoyl-CoA synthetase vrtB OS=Penicillium aethiopicum
BSY92_01516	29.3487	28.3045	NA	NA	181.232	146.324	157.67	63.729	83.497	83.136	-1.39646738	5.31E-15	3.60E-14	yes	Serine palmitoyltransferase 2 OS=Schizosaccharomyces pombe
BSY92_01517	14.8448	9.94433	NA	NA	37.77	32.756	28.706	34.296	38.601	35.931	-0.191431436	0.266743734	0.325650784	no	Uncharacterized protein C17H9.06c OS=Schizosaccharomyces pombe
BSY92_01518	14.6989	8.20071	NA	NA	56.224	42.846	36.997	60.694	52.727	52.588	-0.034472991	0.849147562	0.87746481	no	Protein STE50 OS=Saccharomyces cerevisiae
BSY92_01519	17.5666	15.2618	NA	NA	42.077	33.179	28.323	41.901	54.336	42.914	0.104136909	0.603203583	0.660777366	no	Phosducin-like protein OS=Mus musculus
BSY92_01520	4.46907	8.52E-06	NA	NA	0	0	0	0	0	0	NA	NA	NA	NA	NA
BSY92_01521	48.8441	42.3216	NA	NA	172.708	152.518	175.498	316.854	311.189	299.378	0.55532227	0.00010251	0.000242749	yes	Guanine nucleotide-binding protein subunit beta OS=Cryphonectria parasitica
BSY92_01522	10.8528	5.80178	NA	NA	9.159	8.166	7.476	21.462	12.797	10.91	0.533071597	0.067977743	0.096952197	no	NA
BSY92_01523	147.22	102.814	NA	NA	420.593	376.18	416.747	200.694	241.678	270.284	-1.093228833	2.04E-10	9.25E-10	yes	Ran-specific GTPase-activating protein 1 OS=Schizosaccharomyces pombe
BSY92_01524	49.8494	81.5659	NA	NA	82.25	81.891	66.662	126.873	112.168	96.011	0.209578282	0.192612319	0.245657612	no	Transcription initiation factor TFIID subunit 14 OS=Saccharomyces cerevisiae
BSY92_01525	7.01418	13.9014	NA	NA	22.263	21.399	20.751	17.733	22.587	16.002	-0.522092437	0.012764461	0.021221252	no	Transcriptional activator ARO80 OS=Saccharomyces cerevisiae
BSY92_01526	6.9005	2.70872	NA	NA	90.004	53.733	46.87	42.632	41.119	37.968	-0.956512377	2.78E-05	7.13E-05	yes	NA
BSY92_01527	68.6311	19.5728	NA	NA	115.395	98.597	114.395	119.049	96.853	98.702	-0.393849123	0.014129033	0.023217741	no	Protein phosphatase 2C homolog 1 OS=Schizosaccharomyces pombe
BSY92_01528	78.0435	49.9727	NA	NA	56.179	72.036	58.323	106.142	73.776	87.282	0.184213979	0.33847836	0.401167355	no	DOA4-independent degradation protein 4 OS=Saccharomyces cerevisiae
BSY92_01529	37.0129	31.6179	NA	NA	83.339	65.466	67.046	73.126	64.685	68.808	-0.388431835	0.012397512	0.020661796	no	Transmembrane GTPase fzo1 OS=Schizosaccharomyces pombe
BSY92_01530	128.467	63.9574	NA	NA	151.669	161.529	146.504	239.633	199.441	191.948	0.124497535	0.395272451	0.459370686	no	Mitochondrial import receptor subunit tom22 OS=Neurospora crassa
BSY92_01531	39.6701	11.1285	NA	NA	110.771	82.219	69.154	79.012	73.706	74.045	-0.527009719	0.003313419	0.006176427	yes	Na(+)/H(+) antiporter OS=Saccharomyces cerevisiae
BSY92_01532	0	0	NA	NA	0	0	0.048	0.146	0.559	0.582	3.114941957	0.019388252	0.031070246	no	NA
BSY92_01533	3.00394	5.22261	NA	NA	31.785	26.468	23.147	26.179	28.881	31.276	-0.238357232	0.210716323	0.265328902	no	ATP-dependent DNA helicase PIF1 OS=Emericella nidulans
BSY92_01534	0	0	NA	NA	0	0	0	0	0	0.073	NA	NA	NA	NA	NA
BSY92_01535	7.06924	5.2354	NA	NA	34.097	32.709	30.719	18.281	20.42	13.965	-1.212623022	1.44E-09	6.03E-09	yes	NAD(P)H-hydrate epimerase OS=Dehalogenimonas lykanthroporepellens
BSY92_01536	0	0	NA	NA	0	0	0	0	0.21	0.291	NA	NA	NA	NA	NA
BSY92_01537	9.07798	5.51131	NA	NA	34.732	25.482	21.422	37.55	38.601	36.659	0.146261127	0.463506577	0.527923786	no	TBC1 domain family member 5 OS=Mus musculus
BSY92_01538	0.373779	0.394039	NA	NA	0.136	0.047	0	0.329	0.14	0.291	1.333788322	0.306861152	0.368194637	no	Cytochrome P450 momooxygenase gsfF OS=Penicillium aethiopicum
BSY92_01539	24.9354	25.013	NA	NA	58.446	43.831	44.569	27.422	35.105	30.694	-0.977039681	3.26E-07	1.05E-06	yes	NA
BSY92_01540	3.22288	4.76862	NA	NA	42.077	23.511	18.834	28.592	37.203	32.367	-0.091502157	0.738044768	0.781376942	no	NA
BSY92_01541	15.1389	15.068	NA	NA	110.952	70.768	59.665	115.685	135.734	117.104	0.294498286	0.171322403	0.221765844	no	Tyrosine-protein phosphatase pmp1 OS=Schizosaccharomyces pombe
BSY92_01542	26.1111	6.51172	NA	NA	17.003	18.584	16.725	30.64	26.853	25.457	0.333643339	0.072718785	0.103044741	no	UDP-galactose transporter homolog 1 OS=Emericella nidulans
BSY92_01543	20.5354	10.5987	NA	NA	209.208	148.154	187.814	157.915	172.867	161.836	-0.473538207	0.005624684	0.010037817	no	RNA-binding protein rnc1 OS=Schizosaccharomyces pombe
BSY92_01544	18.9989	8.82787	NA	NA	79.394	59.177	45.384	85.265	80.42	85.391	0.131041462	0.501849642	0.56532446	no	Serine/threonine-protein kinase PSK2 OS=Saccharomyces cerevisiae
BSY92_01545	23.0044	286.833	NA	NA	0	0	0	0	0	0	NA	NA	NA	NA	tRNA 2'-phosphotransferase 1 OS=Bos taurus
BSY92_01546	0	0	NA	NA	0	0	0.048	0	0	0	NA	NA	NA	NA	NA
BSY92_01547	25.9587	7.45662	NA	NA	49.922	49.932	61.199	87.312	85.804	110.194	0.477134916	0.015665659	0.025548439	no	3-isopropylmalate dehydrogenase OS=Sordaria macrospora
BSY92_01548	8.87E-07	9.07E-08	NA	NA	0	0	0	0	0	0	NA	NA	NA	NA	F-box/LRR-repeat protein 2 OS=Mus musculus
BSY92_01549	5.18044	6.36835	NA	NA	49.922	38.341	39.154	40	47.203	43.277	-0.290382151	0.101688196	0.139202381	no	SET domain-containing protein 3 OS=Schizosaccharomyces pombe
BSY92_01550	0	1.51811	NA	NA	0.091	0.047	0	0.256	0	0	NA	NA	NA	NA	NA
BSY92_01551	3.44337	1.82756	NA	NA	7.663	5.96	5.655	11.335	25.524	21.966	1.273234547	0.000100483	0.000238425	yes	Meiotic expression up-regulated protein 26 OS=Schizosaccharomyces pombe
BSY92_01552	0	0	NA	NA	0	0	0.048	0.256	0.07	0	NA	NA	NA	NA	NA
BSY92_01553	0	1.01037	NA	NA	0.091	0.141	0	0.146	0.559	0	NA	NA	NA	NA	NA
BSY92_01554	59.3605	83.2828	NA	NA	17.366	17.739	17.253	14.369	10.42	9.019	-0.952145629	6.28E-05	0.000152735	yes	NA
BSY92_01555	13.8237	13.0499	NA	NA	49.922	44.066	41.454	38.976	35.734	50.333	-0.439664363	0.02203552	0.034871532	no	Probable actin-related protein 8 OS=Schizosaccharomyces pombe
BSY92_01556	3.86761	0	NA	pEff	0	0	0.048	1.316	0.699	3.419	5.224953812	2.74E-06	7.96E-06	yes	NA
BSY92_01557	0.738561	1.92174	NA	NA	1.36	1.736	1.869	6.143	6.084	3.419	1.295299596	0.001799709	0.003511835	yes	NA
BSY92_01558	40.4435	16.8907	NA	NA	35.095	41.485	41.406	38.245	44.685	45.75	-0.20887324	0.273558407	0.332943845	no	3-oxoadipate enol-lactonase 2 OS=Acinetobacter baylyi
BSY92_01559	5.25996	148.615	NA	NA	17.729	19.851	13.658	145.082	121.678	122.123	2.588841812	5.15E-48	1.38E-46	yes	Uncharacterized secreted protein ARB_07637 OS=Arthroderma benhamiae
BSY92_01560	1.89685	5.2581	NA	NA	13.421	8.259	6.038	17.331	12.448	24.075	0.639600697	0.053861343	0.078576043	no	Cobalt/magnesium transport protein CorA OS=Thermotoga maritima
BSY92_01561	105.371	26.4703	NA	NA	48.199	50.636	56.215	91.005	63.986	60.298	0.134351396	0.509420501	0.572427932	no	NA
BSY92_01562	49.6431	3.06587	NA	NA	1.134	1.783	1.629	10.42	7.203	11.492	2.310469012	2.49E-10	1.12E-09	yes	NA
BSY92_01563	10.0503	0.0798247	NA	NA	0.136	0.282	0.144	3.949	1.748	3.346	3.49425458	1.73E-07	5.68E-07	yes	Cytochrome P450 momooxygenase gsfF OS=Penicillium aethiopicum
BSY92_01564	22.1562	5.69383	NA	NA	15.507	11.31	9.345	18.062	12.797	21.457	0.212304859	0.436984985	0.501227316	no	Iron-sulfur assembly protein 2 OS=Saccharomyces cerevisiae
BSY92_01565	826.664	803.55	NA	NA	1387.058	1640.861	1798.204	621.021	797.762	797.033	-1.452526452	2.84E-14	1.81E-13	yes	60S ribosomal protein L7 OS=Neurospora crassa
BSY92_01566	161.404	146.063	NA	NA	443.49	600.077	690.633	197.952	240.21	265.047	-1.633387693	1.56E-13	9.34E-13	yes	40S ribosomal protein S14 OS=Neurospora crassa
BSY92_01567	2.47E-09	9.28E-09	NA	NA	0	0	0	0	0	0	NA	NA	NA	NA	DNA repair protein rhp26 OS=Schizosaccharomyces pombe
BSY92_01568	0.907575	1.54603	NA	NA	1.451	1.22	0.911	9.214	22.657	17.166	3.396006337	8.89E-18	7.41E-17	yes	NA
BSY92_01569	143.034	171.055	NA	NA	954.268	889.158	940.125	466.396	634.685	634.179	-1.006098387	1.06E-08	4.05E-08	yes	Eukaryotic translation initiation factor 3 subunit C OS=Magnaporthe oryzae
BSY92_01570	22.7482	17.0259	NA	NA	228.796	161.482	167.494	105.74	130.28	115.94	-0.983180411	3.00E-08	1.09E-07	yes	Pre-mRNA-processing-splicing factor 8 OS=Mus musculus
BSY92_01571	0	0	NA	NA	0.408	0.141	0.288	0.146	8.042	3.346	3.137311325	0.000450669	0.000967187	yes	NA
BSY92_01572	0	0	NA	NA	0	0	0	0.512	0	0.727	3.402721158	0.021216366	0.033743786	no	NA
BSY92_01573	0	0	NA	NA	0	0	0.048	0.11	0	0	NA	NA	NA	NA	NA
BSY92_01574	2.77028	26.1492	NA	NA	8.524	7.79	7.572	22.413	30	33.385	1.507834982	2.15E-10	9.75E-10	yes	NA
BSY92_01575	0	0	NA	NA	0	0.047	0	0.073	0.14	0	NA	NA	NA	NA	NA
BSY92_01576	35.3246	347.542	NA	NA	470.922	352.575	371.027	1142.189	1471.329	1412.665	1.42596434	1.30E-16	1.00E-15	yes	NAD-specific glutamate dehydrogenase OS=Neurospora crassa
BSY92_01577	0	0	NA	NA	0	0	0	0	0	0	NA	NA	NA	NA	NA
BSY92_01578	0	0	NA	NA	0	0	0	0	0	0	NA	NA	NA	NA	NA
BSY92_01579	462.935	805.537	NA	NA	929.693	1221.272	1237.972	722.044	829.651	923.593	-0.785813148	4.69E-05	0.000116101	yes	60S ribosomal protein L32 OS=Neurospora crassa
BSY92_01580	25.0741	24.4002	NA	NA	58.128	59.365	71.311	38.684	39.371	39.132	-1.021823211	1.85E-08	6.90E-08	yes	DnaJ protein homolog xdj1 OS=Schizosaccharomyces pombe
BSY92_01581	270.879	11.1331	NA	NA	84.926	65.7	80.273	47.166	25.105	19.42	-1.654146024	5.19E-09	2.05E-08	yes	Uncharacterized protein C32A11.02c OS=Schizosaccharomyces pombe
BSY92_01582	0.242641	0.479883	NA	NA	0	0.047	0.096	0	0	0	NA	NA	NA	NA	DNA ligase 4 OS=Neurospora crassa
BSY92_01583	9.14085	4.37515	NA	NA	28.974	26.937	30.863	70.31	65.664	70.771	0.916600062	3.35E-08	1.20E-07	yes	Uracil phosphoribosyltransferase OS=Clostridium thermocellum
BSY92_01584	11.4417	8.52092	NA	NA	3.673	5.866	4.074	7.715	4.895	7.564	0.234209538	0.497022845	0.561084354	no	Fluoride export protein 1 OS=Neurospora crassa
BSY92_01585	11.1624	6.63368	NA	NA	8.026	4.552	5.032	14.296	9.58	9.528	0.597468021	0.054982738	0.080101327	no	"Histone-lysine N-methyltransferase, H3 lysine-79 specific OS=Gibberella zeae"
BSY92_01586	4.76018	4.29335	NA	NA	0.408	0.375	0.575	0.914	1.329	1.091	0.900174936	0.193674301	0.246714059	no	Autophagy protein 16 OS=Magnaporthe oryzae
BSY92_01587	17.824	18.7149	NA	NA	58.945	62.697	67.86	45.813	38.042	48.442	-0.850492927	2.94E-06	8.50E-06	yes	Probable vacuolar protein sorting-associated protein 16 homolog OS=Schizosaccharomyces pombe
BSY92_01588	22.505	17.5409	NA	NA	87.601	70.065	67.525	106.764	123.217	90.046	0.181131491	0.303135033	0.364460048	no	E3 ubiquitin-protein ligase DMA2 OS=Saccharomyces cerevisiae
BSY92_01589	37.8813	30.1155	NA	NA	132.671	134.075	143.101	64.753	86.993	70.262	-1.213161449	1.15E-11	5.87E-11	yes	Mitochondrial-processing peptidase subunit alpha OS=Neurospora crassa
BSY92_01590	42.6273	11.2702	NA	NA	57.267	47.257	44.953	52.687	62.098	58.77	-0.109409236	0.513036195	0.576007763	no	Uncharacterized protein YML020W OS=Saccharomyces cerevisiae
BSY92_01591	18.3243	12.0611	NA	NA	202.271	147.872	153.213	47.824	65.594	61.68	-1.839103403	8.36E-22	8.76E-21	yes	rRNA biogenesis protein rrp5 OS=Schizosaccharomyces pombe
BSY92_01592	12.6114	18.6536	NA	NA	14.373	8.259	10.208	27.422	32.727	33.24	1.177374487	1.37E-06	4.13E-06	yes	NA
BSY92_01593	1.00648	8.99833	NA	NA	0.499	0.422	0.431	4.022	1.049	3.055	2.157757169	0.000711368	0.001482159	yes	NA
BSY92_01594	4.59019	4.07188	NA	NA	49.287	31.161	28.419	30.055	31.958	31.931	-0.527260355	0.016645612	0.027012167	no	UPF0648 protein C3H5.09c OS=Schizosaccharomyces pombe
BSY92_01595	17.5815	20.3084	NA	NA	20.177	21.728	18.403	41.353	29.86	30.912	0.428965746	0.030840575	0.047331716	no	NA
BSY92_01596	89.9855	56.7735	NA	NA	551.994	442.444	520.407	188.372	280.629	252.828	-1.390712311	8.31E-13	4.69E-12	yes	Probable RNA-binding protein sce3 OS=Schizosaccharomyces pombe
BSY92_01597	13.5908	50.0871	NA	NA	90.367	76.681	85.065	52.395	59.79	62.407	-0.857450279	2.34E-07	7.59E-07	yes	Ribosome assembly protein 1 OS=Schizosaccharomyces pombe
BSY92_01598	155.306	277.791	NA	NA	601.598	684.079	743.684	292.869	386.154	404.845	-1.23337728	2.00E-10	9.05E-10	yes	Eukaryotic translation initiation factor 3 subunit L OS=Magnaporthe oryzae
BSY92_01599	24.7931	36.8767	NA	NA	154.571	158.994	145.401	173.162	157.483	148.089	-0.269338302	0.046246846	0.068455417	no	Golgi pH regulator OS=Gallus gallus
BSY92_01600	0	1.01037	NA	NA	0.045	0.188	0.048	0	0	0	NA	NA	NA	NA	NA
BSY92_01601	26.2017	14.89	NA	NA	78.215	63.588	75.001	74.954	92.378	92.81	-0.066292849	0.711272043	0.758695502	no	Uncharacterized protein C1F12.04c OS=Schizosaccharomyces pombe
BSY92_01602	3.51E-06	7.6223	NA	NA	0	0	0	0	0	0	NA	NA	NA	NA	NA
BSY92_01603	8.56722	3.40041	NA	NA	57.358	38.998	39.777	41.828	43.776	43.859	-0.393185228	0.037246726	0.056263811	no	Anaphase spindle elongation protein 1 OS=Schizosaccharomyces pombe
BSY92_01604	10.3307	4.20593	NA	NA	20.495	16.19	17.157	14.223	16.224	13.82	-0.608450401	0.00329745	0.006155111	yes	Increased rDNA silencing protein 4 OS=Magnaporthe oryzae
BSY92_01605	23.9615	40.8382	NA	NA	31.286	48.149	42.029	46.581	33.986	33.749	-0.424139315	0.067094307	0.09585045	no	COP9 signalosome complex subunit 5 OS=Gibberella zeae
BSY92_01606	7.41118	8.23542	NA	NA	40.944	44.066	42.988	35.064	35.385	30.84	-0.668312522	6.59E-05	0.000159791	yes	Glutamate--tRNA ligase OS=Psychrobacter cryohalolentis
BSY92_01607	22.4228	17.7206	NA	NA	46.838	68.516	67.669	39.817	23.427	33.967	-1.245561266	5.97E-07	1.86E-06	yes	Probable prephenate dehydrogenase [NADP(+)] OS=Schizosaccharomyces pombe
BSY92_01608	7.98176	7.44582	NA	NA	25.709	28.767	29.617	23.4	20.629	22.548	-0.668827804	0.000429973	0.000928012	yes	DNA repair protein rad9 OS=Schizosaccharomyces octosporus
BSY92_01609	8.11E-06	3.20E-06	NA	NA	0	0	0	0	0	0	NA	NA	NA	NA	RCC1 repeat-containing protein C10F6.04 OS=Schizosaccharomyces pombe
BSY92_01610	6.94785	23.1832	NA	NA	14.691	16.988	15.24	13.09	13.706	12.583	-0.582490225	0.005401748	0.009683609	yes	NA
BSY92_01611	18.3474	106.662	NA	NA	212.518	200.573	133.804	302.96	305.455	290.796	0.396553723	0.02322766	0.036587511	no	Neutrophil cytosol factor 2 OS=Bos taurus
BSY92_01612	15.9957	95.5682	NA	NA	105.511	120.325	117.797	69.945	61.189	56.224	-1.206453351	2.07E-13	1.23E-12	yes	Superoxide dismutase 1 copper chaperone OS=Saccharomyces cerevisiae
BSY92_01613	7.61117	17.3094	NA	NA	0.045	0.141	0.144	0.475	0	0	0.142489483	0.920381968	0.937247089	no	"54S ribosomal protein L23, mitochondrial OS=Saccharomyces cerevisiae"
BSY92_01614	17.472	113.028	NA	NA	0	0	0	0	0	0	NA	NA	NA	NA	Uricase OS=Emericella nidulans
BSY92_01615	15.9251	11.0843	NA	NA	147.951	173.167	161.36	96.124	102.308	101.029	-1.018489881	4.21E-11	2.04E-10	yes	Target of rapamycin complex 2 subunit ste20 OS=Schizosaccharomyces pombe
BSY92_01616	82.7704	64.3725	NA	NA	219.773	210.522	204.348	144.277	162.797	166.564	-0.748979117	1.74E-07	5.72E-07	yes	ATP-dependent RNA helicase DBP2 OS=Magnaporthe oryzae
BSY92_01617	0	0	NA	NA	0.045	0	0.048	0	0	0	NA	NA	NA	NA	NA
BSY92_01618	24.721	13.7496	NA	NA	135.029	94.89	93.404	69.287	74.336	79.645	-0.852376962	2.01E-06	5.96E-06	yes	C2H2 finger domain transcription factor CON7 OS=Magnaporthe oryzae
BSY92_01619	196.215	179.554	NA	NA	1182.701	1603.271	1735.327	713.05	834.476	862.931	-1.240663976	9.42E-10	4.01E-09	yes	40S ribosomal protein S16 OS=Neurospora crassa
BSY92_01620	1.28E-08	9.20E-09	NA	NA	0	0	0	0	0	0	NA	NA	NA	NA	NA
BSY92_01621	16.1695	21.4344	NA	NA	163.911	147.028	161.025	135.392	164.615	154.635	-0.382912755	0.015495748	0.025310356	no	Vacuolar-sorting protein SNF8 OS=Rattus norvegicus
BSY92_01622	13.5343	29.1845	NA	NA	0	0	0	0	0	0	NA	NA	NA	NA	PXMP2/4 family protein 3 OS=Dictyostelium discoideum
BSY92_01623	0.111171	0.158932	NA	NA	0.045	0.141	0.288	0.439	0	0.145	-0.024500178	0.984906722	0.988443191	no	NA
BSY92_01624	8.24595	9.18555	NA	NA	13.784	15.58	14.473	26.472	17.273	18.984	0.184289885	0.426015933	0.490421492	no	NA
BSY92_01625	32.2646	7.22734	NA	NA	31.377	30.222	31.199	24.68	21.608	18.766	-0.839520349	5.73E-06	1.60E-05	yes	NA
BSY92_01626	1075.21	1517.78	NA	NA	930.464	957.627	1037.554	478.864	710.839	727.789	-0.935170425	3.55E-06	1.02E-05	yes	60S ribosomal protein L34-B OS=Saccharomyces cerevisiae
BSY92_01627	31.2733	13.1214	NA	NA	38.813	43.503	36.183	28.409	28.112	26.112	-0.846926577	4.69E-07	1.48E-06	yes	NADH dehydrogenase [ubiquinone] 1 alpha subcomplex assembly factor 3 OS=Xenopus tropicalis
BSY92_01628	16.1904	7.90933	NA	NA	37.815	26.139	25.4	42.523	38.881	35.058	0.059865958	0.762027644	0.803656122	no	mRNA-capping enzyme OS=Homo sapiens
BSY92_01629	40.4628	16.2785	NA	NA	1.678	1.408	2.923	2.669	1.538	3.928	0.087655499	0.867291945	0.892750797	no	Repressible alkaline phosphatase OS=Saccharomyces cerevisiae
BSY92_01630	12.896	9.24314	NA	NA	1.723	1.643	1.869	2.194	3.427	4.437	0.589494127	0.193645734	0.24671074	no	NA
BSY92_01631	3.48444	2.24754	NA	NA	3.129	2.3	2.828	119.78	108.601	122.995	5.060672585	1.57E-142	3.39E-140	yes	NA
BSY92_01632	5.72589	22.5103	NA	NA	0	0	0	0	0	0	NA	NA	NA	NA	NA
BSY92_01633	12.4566	11.6279	NA	NA	91.908	77.667	90.912	38.245	37.273	28.585	-1.649526433	6.56E-20	6.29E-19	yes	Ribonuclease Z 1 OS=Schizosaccharomyces pombe
BSY92_01634	0.50256	0.102788	NA	NA	0.408	0.282	0.335	0.293	0.28	0.509	-0.2352365	0.797114087	0.833414217	no	NA
BSY92_01635	11.3556	22.637	NA	NA	73.001	63.495	66.231	27.386	40.909	34.549	-1.302737176	6.19E-11	2.96E-10	yes	NA
BSY92_01636	0	0.486197	NA	NA	0.408	0.329	0.527	0.987	0.559	0.8	0.525581289	0.490638409	0.554601737	no	NA
BSY92_01637	13.5691	42.3655	NA	NA	80.165	59.271	48.212	127.934	138.252	134.56	0.774032811	3.19E-05	8.10E-05	yes	NA
BSY92_01638	621.37	828.555	NA	NA	1670.581	2217.662	2264.648	853.122	1041.329	1031.023	-1.403394315	3.45E-13	2.01E-12	yes	NA
BSY92_01639	0.0841911	0.241341	NA	NA	0.181	0.141	0.24	0.987	0.35	0.655	1.34761397	0.14289717	0.188342831	no	NA
BSY92_01640	20.348	12.3419	NA	NA	35.185	32.991	25.831	56.343	58.881	56.734	0.545673274	0.001078012	0.002181506	yes	NA
BSY92_01641	8.48474	7.28847	NA	NA	47.246	44.441	49.553	54.04	71.888	62.261	0.08162558	0.660065578	0.713583508	no	Probable mitochondrial transport protein fsf1 OS=Schizosaccharomyces pombe
BSY92_01642	24.3771	19.9856	NA	NA	84.699	67.577	46.151	131.371	133.077	128.669	0.667474992	0.000816445	0.001685569	yes	Dual specificity protein kinase lkh1 OS=Schizosaccharomyces pombe
BSY92_01643	0.0757715	0.811148	NA	NA	0.453	0.751	0.24	2.852	1.958	0.436	1.438358541	0.060724827	0.087633717	no	NA
BSY92_01644	1.75514	2.06629	NA	NA	0.091	0.047	0.048	0.256	0	0	NA	NA	NA	NA	Mediator of RNA polymerase II transcription subunit 10 OS=Chaetomium globosum
BSY92_01645	7.33862	5.50831	NA	NA	0.544	0.141	0.335	0.512	0	0.582	-0.179591731	0.870110711	0.895361352	no	Advillin OS=Mus musculus
BSY92_01646	9.92022	9.14239	NA	NA	77.444	83.439	63.451	137.477	116.573	120.159	0.41004434	0.008524182	0.01468031	no	ADP-ribosylation factor-like protein 2 OS=Bos taurus
BSY92_01647	0.237066	0.507642	NA	NA	1.587	0.798	0.815	3.035	3.566	2.473	1.152863221	0.01961837	0.031380806	no	NA
BSY92_01648	134.914	83.3525	NA	NA	0	0	0	0	0	0	NA	NA	NA	NA	S-formylglutathione hydrolase OS=Homo sapiens
BSY92_01649	11.8328	4.2108	NA	NA	77.444	58.004	49.505	65.338	90.49	79.936	0.031999206	0.876056715	0.90011536	no	Protein mesA OS=Emericella nidulans
BSY92_01650	5.95055	8.51866	NA	NA	40.536	35.197	30.528	42.742	47.552	32.367	-0.117519516	0.553273624	0.613507497	no	Myosin regulatory light chain 1 OS=Schizosaccharomyces pombe
BSY92_01651	64.4124	32.5007	NA	NA	361.648	262.988	315.915	169.579	193.077	179.656	-1.118667401	1.26E-11	6.40E-11	yes	DnaJ homolog subfamily C member 7 homolog OS=Schizosaccharomyces pombe
BSY92_01652	36.5686	17.5662	NA	NA	170.758	132.386	130.353	166.032	193.217	171.873	-0.030666677	0.846312754	0.875422891	no	Translocation protein sec63 OS=Schizosaccharomyces pombe
BSY92_01653	35.8758	69.3221	NA	NA	84.109	84.284	65.32	84.936	76.364	78.336	-0.288429923	0.058462593	0.08457452	no	"DNA-directed RNA polymerases I, II, and III subunit RPABC2 OS=Saccharomyces cerevisiae"
BSY92_01654	15.2423	14.3885	NA	NA	3.899	5.256	5.176	4.058	2.867	4.146	-0.697462976	0.047648301	0.070387347	no	Transcription factor IIIA OS=Schizosaccharomyces pombe
BSY92_01655	8.4196	5.08431	NA	NA	3.265	2.816	3.211	23.217	16.154	7.71	1.974203313	1.81E-07	5.94E-07	yes	Zinc-regulated transporter 3 OS=Saccharomyces cerevisiae
BSY92_01656	14.3918	13.0673	NA	NA	97.259	78.324	87.413	58.318	58.322	58.043	-0.917280335	2.07E-09	8.52E-09	yes	Polyadenylation factor subunit 2 OS=Neurospora crassa
BSY92_01657	8.76561	15.1862	NA	NA	0	0	0	0	0	0	NA	NA	NA	NA	Mitochondrial nuclease OS=Saccharomyces cerevisiae
BSY92_01658	38.4911	16.8554	NA	NA	50.602	48.055	42.556	51.481	44.895	47.06	-0.303773234	0.045775335	0.067842017	no	Diacylglycerol O-acyltransferase 1 OS=Arabidopsis thaliana
BSY92_01659	1.11661	0	NA	NA	0.317	0.282	0.096	1.097	3.007	2.691	2.791633977	0.000106725	0.000252381	yes	NA
BSY92_01660	4.86675	7.46039	NA	NA	32.102	31.255	35.703	52.066	41.678	48.078	0.182450657	0.314669505	0.376565207	no	Peroxisomal biogenesis factor 8 OS=Komagataella pastoris
BSY92_01661	7.96825	10.0241	NA	NA	15.915	14.97	16.055	54.625	40.909	46.987	1.265356631	1.90E-11	9.49E-11	yes	Uncharacterized protein YPR153W OS=Saccharomyces cerevisiae
BSY92_01662	7.92912	6.79187	NA	NA	0	0	0	0	0	0	NA	NA	NA	NA	Putative acetyltransferase C18B11.09c OS=Schizosaccharomyces pombe
BSY92_01663	11.1745	17.2659	NA	NA	10.791	9.902	9.249	17.002	18.392	16.147	0.452837673	0.030015702	0.046170155	no	Protein-S-isoprenylcysteine O-methyltransferase OS=Schizosaccharomyces pombe
BSY92_01664	14.7302	8.06635	NA	NA	24.077	27.125	26.885	40.292	27.552	36.295	0.080886681	0.696418225	0.746117519	no	"1-phosphatidylinositol 4,5-bisphosphate phosphodiesterase 1 OS=Schizosaccharomyces pombe"
BSY92_01665	50.761	0.35705	NA	NA	0.227	0.047	0.048	8.19	5.734	2.618	5.03342016	1.22E-12	6.80E-12	yes	NA
BSY92_01666	34.5661	12.9364	NA	NA	66.335	50.495	56.742	74.406	73.846	69.317	-0.002208306	0.989035417	0.991539568	no	Protein LCHN OS=Xenopus laevis
BSY92_01667	17.032	12.8643	NA	NA	203.767	176.827	166.057	121.389	123.706	133.76	-0.852811593	1.45E-09	6.09E-09	yes	RNA cytidine acetyltransferase OS=Saccharomyces cerevisiae
BSY92_01668	27.5464	34.4174	NA	NA	36.546	33.742	33.163	55.429	54.755	56.879	0.361375054	0.016983461	0.027504061	no	Uncharacterized acyltransferase C1851.02 OS=Schizosaccharomyces pombe
BSY92_01669	42.4323	167.852	NA	NA	42.667	35.9	30.192	114.405	101.469	114.558	1.276470662	6.34E-15	4.28E-14	yes	NA
BSY92_01670	3.66631	2.74114	NA	NA	4.988	4.083	3.834	119.159	122.727	130.342	4.508082047	8.64E-137	1.75E-134	yes	Cellobiose dehydrogenase OS=Phanerochaete chrysosporium
BSY92_01671	0	0	NA	NA	0	0	0	0	0	0	NA	NA	NA	NA	NA
BSY92_01672	0	0	NA	NA	0	0	0	0	0	0	NA	NA	NA	NA	NA
BSY92_01673	39.4554	11.6906	NA	NA	16.278	24.215	24.441	19.415	14.615	17.093	-0.680379894	0.006855762	0.012047024	no	"Sedoheptulose-1,7-bisphosphatase, chloroplastic OS=Arabidopsis thaliana"
BSY92_01674	10.5411	21.1154	NA	NA	41.307	44.77	46.438	36.307	30.28	42.768	-0.608587101	0.002166692	0.004167188	yes	Putative carboxypeptidase suro-1 OS=Caenorhabditis elegans
BSY92_01675	1.06E-08	5.40E-08	NA	NA	0	0	0	0	0	0	NA	NA	NA	NA	NA
BSY92_01676	27.2225	19.1887	NA	NA	144.188	111.596	122.973	64.168	69.021	62.407	-1.277907327	2.92E-16	2.18E-15	yes	Uncharacterized protein C56F8.02 OS=Schizosaccharomyces pombe
BSY92_01677	1.99971	3.38013	NA	NA	7.708	7.602	6.086	20.292	12.867	14.038	0.810409375	0.001960494	0.003802935	yes	NA
BSY92_01678	11.5969	7.5482	NA	NA	37.226	33.179	31.869	50.64	52.028	50.478	0.253904506	0.097713793	0.134400663	no	"Probable 3',5'-cyclic-nucleotide phosphodiesterase OS=Yersinia pestis"
BSY92_01679	57.6663	153.304	NA	NA	325.284	361.445	362.832	115.356	158.741	155.29	-1.614797725	3.80E-18	3.30E-17	yes	Uncharacterized protein BH2278 OS=Bacillus halodurans
BSY92_01680	2.18247	10.0807	NA	NA	10.61	10.418	12.316	4.863	3.077	3.346	-1.867809501	2.90E-10	1.29E-09	yes	Probable peptide/nitrate transporter At3g43790 OS=Arabidopsis thaliana
BSY92_01681	1.71011	4.66759	NA	NA	1.632	1.314	1.198	4.314	9.86	3.491	1.720986411	0.000328252	0.000721244	yes	NA
BSY92_01682	22.7846	43.5688	NA	NA	107.551	137.454	121.344	174.698	137.622	137.761	-0.03894356	0.825074982	0.856858941	no	Thioredoxin-like protein 1 OS=Schizosaccharomyces pombe
BSY92_01683	277.132	84.2427	NA	NA	44.979	54.015	46.87	70.676	44.056	50.042	-0.157773789	0.452639337	0.517496585	no	Uncharacterized J domain-containing protein C63.13 OS=Schizosaccharomyces pombe
BSY92_01684	1.18856	0	NA	NA	0.045	0.094	0.048	0.329	0.699	1.018	2.661159137	0.012128872	0.020246034	no	NA
BSY92_01685	22.3657	5.75853	NA	NA	31.15	23.746	23.579	21.28	18.531	17.02	-0.785913475	6.56E-05	0.000159297	yes	Phosphatidate phosphatase APP1 OS=Saccharomyces cerevisiae
BSY92_01686	2.13443	8.5277	NA	NA	9.431	7.602	5.415	40.548	48.811	33.095	2.113941156	6.06E-18	5.14E-17	yes	"Galactan endo-beta-1,3-galactanase OS=Flammulina velutipes"
BSY92_01687	0	0	NA	NA	0	0	0	0	0	0	NA	NA	NA	NA	NA
BSY92_01688	34.0634	30.409	NA	NA	89.687	96.251	106.247	100.036	82.797	86.41	-0.453609054	0.007313876	0.012783477	no	Uncharacterized J domain-containing protein C2E1P5.03 OS=Schizosaccharomyces pombe
BSY92_01689	26.863	42.8072	NA	NA	39.538	37.543	34.505	58.245	52.168	44.078	0.140286007	0.403622691	0.467645262	no	NA
BSY92_01690	0	0	NA	NA	0.091	0.094	0.048	0	0	0	NA	NA	NA	NA	NA
BSY92_01691	17.7169	14.7708	NA	NA	146.183	96.908	81.375	49.762	67.692	81.464	-1.011482303	3.62E-05	9.13E-05	yes	ATP-dependent RNA helicase DRS1 OS=Magnaporthe oryzae
BSY92_01692	9.35495	8.43324	NA	NA	7.481	9.573	7.189	9.762	11.119	6.546	-0.15015818	0.607783563	0.665181066	no	NA
BSY92_01693	0.0750851	0.267925	NA	NA	0.045	0	0	2.45	2.867	2.328	5.863474972	1.17E-08	4.45E-08	yes	Uncharacterized protein C663.15c OS=Schizosaccharomyces pombe
BSY92_01694	0	0	NA	NA	0.045	0.047	0.096	0.768	0.14	0.582	2.192140543	0.055498481	0.080753647	no	NA
BSY92_01695	41.7457	28.3624	NA	NA	147.77	125.91	118.612	121.791	146.713	136.451	-0.278159085	0.072519026	0.102781254	no	NA
BSY92_01696	0.00033269	0.000492068	NA	NA	0	0	0	0	0	0	NA	NA	NA	NA	Prenylated Rab acceptor 1 OS=Saccharomyces cerevisiae
BSY92_01697	37.153	2.30E-14	NA	NA	0	0	0	0	0	0	NA	NA	NA	NA	NA
BSY92_01698	2.36911	1.1909	NA	NA	2.494	2.253	1.821	1.865	2.797	2.037	-0.296582356	0.497580295	0.561580231	no	Didemethylasterriquinone D synthetase tdiA OS=Emericella nidulans
BSY92_01699	1.08689	0.413642	NA	NA	0.771	0.704	1.054	3.144	1.399	2.182	1.041123776	0.064285644	0.092184468	no	NA
BSY92_01700	0.342012	0.494206	NA	NA	0.045	0	0.096	0.366	0.35	0.291	1.937611699	0.122149467	0.163421988	no	Quinidine resistance protein 1 OS=Saccharomyces cerevisiae
BSY92_01701	0	0	NA	NA	0.272	0.235	0.048	0.658	0.07	0.218	0.405726822	0.72446134	0.769912337	no	NA
BSY92_01702	91.087	112.763	NA	NA	73.681	89.305	79.65	76.234	62.587	46.405	-0.721902449	0.000462413	0.000990602	yes	Probable proteasome subunit alpha type-7 OS=Saccharomyces cerevisiae
BSY92_01703	24.9437	13.4394	NA	NA	116.529	106.481	104.091	64.789	81.888	85.464	-0.819229351	1.95E-06	5.78E-06	yes	DNA polymerase V OS=Schizosaccharomyces pombe
BSY92_01704	9.4653	21.6684	NA	NA	29.654	24.497	27.173	66.874	67.902	72.444	1.017166227	6.47E-10	2.79E-09	yes	"Alpha-1,2-mannosyltransferase MNN21 OS=Candida albicans"
BSY92_01705	16.5139	1.94704	NA	NA	26.117	19.945	22.764	13.93	15.944	16.293	-0.902520101	1.34E-05	3.57E-05	yes	Uncharacterized protein C24H6.02c OS=Schizosaccharomyces pombe
BSY92_01706	9.12824	2.14088	NA	NA	18.59	12.577	12.987	12.249	11.888	12.656	-0.58329857	0.011834599	0.019793065	no	Cullin-3 OS=Xenopus tropicalis
BSY92_01707	0.38059	0.23316	NA	NA	0.408	0.188	0.096	0.366	0	0.436	-0.065636033	0.955813725	0.965242587	no	NA
BSY92_01708	0.109371	0	NA	NA	0	0	0.048	0.329	0	0.145	NA	NA	NA	NA	Clock-controlled pheromone ccg-4 OS=Neurospora crassa
BSY92_01709	0	0	NA	NA	0	0	0.048	0	0	0	NA	NA	NA	NA	NA
BSY92_01710	7.494	4.69561	NA	NA	210.75	116.289	109.794	106.508	164.546	141.397	-0.390421331	0.122870476	0.164294095	no	M-phase inducer phosphatase OS=Emericella nidulans
BSY92_01711	0	0	NA	NA	0.091	0.047	0.096	0.183	0	0	NA	NA	NA	NA	NA
BSY92_01712	0.355021	0	NA	NA	0	0	0.048	0	0.21	0	NA	NA	NA	NA	NA
BSY92_01713	31.4357	27.184	NA	NA	40.354	42.424	43.898	46.069	43.566	46.914	-0.224623565	0.172238289	0.222873157	no	"Protein FMP32, mitochondrial OS=Saccharomyces cerevisiae"
BSY92_01714	7.6281	3.17475	NA	NA	95.581	59.552	60.432	34.186	39.161	39.277	-1.249866691	2.16E-09	8.87E-09	yes	U3 small nucleolar RNA-associated protein 20 OS=Schizosaccharomyces pombe
BSY92_01715	0.380311	3.35601	NA	NA	7.527	8.447	8.147	9.762	9.301	9.892	-0.069065342	0.776689454	0.816559341	no	NA
BSY92_01716	4.77446	3.98838	NA	NA	10.746	12.201	11.166	13.675	6.783	6.182	-0.678161512	0.037423939	0.056495583	no	Glutathione-S-transferase OS=Alternaria alternata
BSY92_01717	3.499	1.37E-05	NA	NA	0	0	0	0	0	0	NA	NA	NA	NA	Probable thioredoxin reductase ARB_06224 OS=Arthroderma benhamiae
BSY92_01718	0.664666	0.876776	NA	NA	1.632	1.549	1.006	2.267	1.119	2.182	0.091946254	0.861717591	0.887974655	no	Cytochrome P450 monooxygenase roqR OS=Penicillium rubens
BSY92_01719	4.793	5.04027	NA	NA	38.722	29.237	36.326	23.583	25.385	27.494	-0.775622312	7.57E-05	0.000182273	yes	CWF19-like protein mug161 OS=Schizosaccharomyces pombe
BSY92_01720	18.4777	15.3033	NA	NA	53.594	53.17	51.087	87.495	97.762	91.21	0.477512289	0.001275844	0.00255734	yes	Probable dipeptidyl-aminopeptidase B OS=Magnaporthe oryzae
BSY92_01721	0.161067	0	NA	NA	0.091	0.329	0.24	0	0.28	0	-1.163427393	0.396028208	0.460080203	no	NA
BSY92_01722	1.7751	21.6611	NA	NA	4.489	2.018	3.403	186.654	100.699	151.799	5.09400314	2.19E-70	1.18E-68	yes	UPF0145 protein Acel_2109 OS=Acidothermus cellulolyticus
BSY92_01723	0	0	NA	NA	0	0	0	0	0	0	NA	NA	NA	NA	NA
BSY92_01724	61.3176	0	NA	pEff	0	0	0	0.548	0	0	NA	NA	NA	NA	NA
BSY92_01725	0.650698	0	NA	NA	0.045	0	0.048	1.572	1.469	1.746	4.634702635	2.58E-06	7.53E-06	yes	NA
BSY92_01726	0	0	NA	NA	0.045	0	0	0	0	0	NA	NA	NA	NA	NA
BSY92_01727	4.35422	2.17002	NA	NA	29.291	18.631	19.457	10.238	15.804	7.419	-1.319245749	1.12E-05	3.01E-05	yes	NA
BSY92_01728	59.4898	16.6182	NA	NA	70.461	79.92	66.135	47.349	38.811	32.367	-1.194942973	1.08E-10	5.04E-10	yes	ATP-dependent
BSY92_01729	732.534	725.789	NA	NA	1129.515	1019.901	1241.135	747.017	837.553	919.81	-0.76709756	5.37E-06	1.50E-05	yes	"ATP synthase subunit alpha, mitochondrial OS=Neurospora crassa"
BSY92_01730	817.044	720.999	NA	NA	760.386	863.253	1039.903	397.293	598.392	636.797	-1.0352959	5.79E-06	1.62E-05	yes	60S ribosomal protein L11 OS=Neurospora crassa
BSY92_01731	36.6597	35.4212	NA	NA	83.067	105.214	114.395	96.416	81.818	91.428	-0.504678793	0.008795763	0.015104108	no	Mitochondrial pyruvate carrier 1 OS=Saccharomyces cerevisiae
BSY92_01732	71.8909	50.6214	NA	NA	284.929	237.506	279.876	141.791	161.399	147.58	-1.159711427	9.59E-14	5.87E-13	yes	Pyruvate carboxylase OS=Aspergillus terreus
BSY92_01733	0	0	NA	NA	0	0.047	0	0.293	0.07	0.873	3.003050805	0.028447169	0.043991924	no	NA
BSY92_01734	0	0	NA	NA	0	0	0	0	0	0	NA	NA	NA	NA	NA
BSY92_01735	0.706208	1.11519	NA	NA	0.136	0.094	0.048	0.073	0.21	0	NA	NA	NA	NA	NA
BSY92_01736	22.8876	8.62066	NA	NA	126.051	100.709	93.356	290.236	284.476	269.193	1.071862392	1.77E-13	1.05E-12	yes	NA
BSY92_01737	2.62E-05	1.34E-05	NA	NA	0	0	0	0	0	0	NA	NA	NA	NA	NA
BSY92_01738	98.2029	5.67326	NA	NA	37.861	27.031	38.962	230.419	286.923	295.96	2.626982824	6.40E-38	1.32E-36	yes	Uncharacterized MFS-type transporter C1271.10c OS=Schizosaccharomyces pombe
BSY92_01739	13.9607	20.7712	NA	NA	4.897	3.426	3.882	4.607	5.804	3.637	-0.123044423	0.722891722	0.768760076	no	NA
BSY92_01740	0.537228	58.7248	NA	NA	3.582	1.83	1.294	1.755	0.909	2.328	-0.708164955	0.202999565	0.256632282	no	NA
BSY92_01741	1.61984	1.16052	NA	NA	0.816	0.751	0.623	2.011	1.399	0.509	0.496150968	0.464020527	0.528364205	no	NA
BSY92_01742	55.606	33.8548	NA	NA	448.569	329.345	360.245	165.191	185.245	188.894	-1.398169939	5.42E-18	4.64E-17	yes	Probable clathrin heavy chain OS=Schizosaccharomyces pombe
BSY92_01743	0	0	NA	NA	0	0	0	0.037	0	0	NA	NA	NA	NA	NA
BSY92_01744	0.451531	0	NA	NA	0.045	0.094	0.096	1.353	0.699	2.909	3.657122897	5.03E-05	0.000123823	yes	Uncharacterized protein YNL134C OS=Saccharomyces cerevisiae
BSY92_01745	0	0	NA	NA	0.045	0	0	0.146	0	0	NA	NA	NA	NA	NA
BSY92_01746	21.8213	25.6585	NA	NA	77.716	71.472	66.135	66.142	48.601	58.261	-0.641591173	0.000113156	0.000266234	yes	Laccase-1 OS=Cryptococcus neoformans var. grubii serotype A
BSY92_01747	0.175381	0.417988	NA	NA	0.317	0.188	0.096	0.366	0.28	0	-0.14866019	0.902535965	0.923030486	no	NA
BSY92_01748	99.7301	17.6541	NA	NA	79.439	83.768	81.806	73.857	85.594	93.974	-0.281164	0.098075623	0.134820288	no	Zinc-type alcohol dehydrogenase-like protein C1773.06c OS=Schizosaccharomyces pombe
BSY92_01749	0	0	NA	NA	0	0	0	0	0	0	NA	NA	NA	NA	NA
BSY92_01750	6.00651	44.5671	NA	NA	30.833	38.059	41.981	21.17	18.182	13.092	-1.410082981	5.03E-09	1.98E-08	yes	NA
BSY92_01751	4.94511	0.0996977	NA	NA	0.635	0.469	1.15	2.377	1.049	3.928	1.296238866	0.045019717	0.066774211	no	NA
BSY92_01752	5.21291	1.74168	NA	NA	19.542	14.923	15.671	31.298	33.916	38.913	0.725125423	0.000305821	0.000676493	yes	Quinic acid utilization activator OS=Neurospora crassa
BSY92_01753	8.86188	4.28567	NA	NA	21.22	17.27	18.738	33.382	37.203	30.549	0.490504043	0.008844907	0.015183011	no	Quinate repressor protein OS=Neurospora africana
BSY92_01754	19.7325	10.4052	NA	NA	6.393	4.505	4.217	114.917	142.378	143.434	4.386613093	3.00E-99	3.03E-97	yes	Quinate permease OS=Neurospora terricola
BSY92_01755	1.84941	0.12627	NA	NA	0.998	0.986	1.725	15.759	15.944	16.947	3.336560257	3.16E-24	3.82E-23	yes	3-dehydroshikimate dehydratase OS=Neurospora crassa
BSY92_01756	7.50765	4.27383	NA	NA	5.894	4.881	4.984	39.159	65.734	69.171	3.118586999	2.43E-32	4.09E-31	yes	Quinate dehydrogenase OS=Neurospora crassa
BSY92_01757	3.55162	5.90121	NA	NA	0	0	0	0	0	0	NA	NA	NA	NA	Catabolic 3-dehydroquinase OS=Magnaporthe oryzae
BSY92_01758	8.84101	6.67552	NA	NA	23.759	30.598	29.377	50.201	40.909	57.097	0.48578689	0.022420861	0.035445923	no	Protein QA-X OS=Neurospora crassa
BSY92_01759	0.666004	0.136502	NA	NA	0.181	0.094	0.048	0.073	1.049	0.291	1.486986688	0.200021248	0.253612417	no	NA
BSY92_01760	49.1793	4.54508	NA	NA	8.887	10.184	9.393	21.353	12.098	9.747	0.265526298	0.391601966	0.455690753	no	NA
BSY92_01761	55.1434	0	NA	pEff	0	0	0	1.901	1.469	1.091	5.81283919	9.11E-07	2.80E-06	yes	NA
BSY92_01762	21.9917	0.783208	NA	NA	7.391	4.224	5.32	81.901	114.895	113.394	3.84949395	2.94E-57	1.01E-55	yes	NA
BSY92_01763	0	3.36059	NA	NA	0.227	0.329	0.192	2.267	0.699	2.255	2.321992783	0.001845978	0.003591795	yes	NA
BSY92_01764	22.3549	10.7858	NA	NA	1.315	1.596	1.342	20.402	21.748	16.511	3.425127725	1.20E-32	2.05E-31	yes	NA
BSY92_01765	52.6266	0.706504	NA	NA	18.545	21.728	21.901	139.195	219.441	231.298	2.899530492	4.21E-36	8.28E-35	yes	3-phytase OS=Bacillus sp.
BSY92_01766	1.13789	30.5676	NA	NA	4.852	6.195	3.738	31.993	56.713	52.733	2.911308356	1.44E-24	1.77E-23	yes	Versatile peroxidase VPL1 OS=Pleurotus eryngii
BSY92_01767	466.953	3308.38	NA	NA	595.885	882.353	719.339	1954.361	2164.126	2681.168	1.291933261	3.28E-10	1.46E-09	yes	NA
BSY92_01768	10.7382	75.7647	NA	NA	71.776	73.631	76.295	69.579	76.294	69.753	-0.372210393	0.016336609	0.026537914	no	NA
BSY92_01769	1.57525	1.86077	NA	NA	4.988	5.678	4.074	28.885	30.909	35.495	2.353122777	4.60E-25	5.78E-24	yes	Uncharacterized oxidoreductase C736.13 OS=Schizosaccharomyces pombe
BSY92_01770	6.03342	1.56532	NA	NA	0.635	0.469	0.288	5.704	6.224	6.764	3.344933437	1.73E-13	1.03E-12	yes	Cytochrome P450 monooxygenase andK OS=Emericella variicolor
BSY92_01771	0.037978	1.2825	NA	NA	0	0	0	0	0	0	NA	NA	NA	NA	Ankyrin-1 OS=Mus musculus
BSY92_01772	0.594304	0.214198	NA	NA	0.045	0	0.096	0.622	0	0	1.060964499	0.478502954	0.542339556	no	NA
BSY92_01773	0	0	NA	NA	0	0	0	0	0	0	NA	NA	NA	NA	NA
BSY92_01774	1.0071	0.359311	NA	NA	4.489	3.707	6.23	0.768	2.448	2.837	-1.564477909	0.00205062	0.003961586	yes	NA
BSY92_01775	0	0	NA	NA	0	0	0	0	0	0	NA	NA	NA	NA	NA
BSY92_01776	7.38088	31.2157	NA	NA	48.199	56.08	56.886	35.174	117.832	121.613	0.437933798	0.222422624	0.27807949	no	Riboflavin transporter MCH5 OS=Saccharomyces cerevisiae
BSY92_01777	1.50374	0	NA	NA	0.045	0	0	0.183	48.531	47.496	5.829450457	3.77E-05	9.47E-05	yes	Polyketide synthase PksN OS=Bacillus subtilis
BSY92_01778	0.700605	0	NA	NA	0	0	0	1.389	1.678	3.128	6.266492658	6.56E-08	2.27E-07	yes	NA
BSY92_01779	0.520278	0	NA	NA	0	0	0	1.28	2.587	3.346	6.474964079	1.81E-08	6.73E-08	yes	NA
BSY92_01780	25.7051	1.87351	NA	NA	0.091	0.422	0.383	8.921	6.364	5.091	4.03710801	4.69E-14	2.95E-13	yes	Repressed by EFG1 protein 1 OS=Candida albicans
BSY92_01781	102.527	7.00333	NA	NA	1.814	1.079	1.15	61.499	35.245	36.586	4.665129199	1.34E-51	3.92E-50	yes	Uncharacterized MFS-type transporter PB1E7.08c OS=Schizosaccharomyces pombe
BSY92_01782	4.53525	0	NA	pEff	0	0	0	0	0	0	NA	NA	NA	NA	Exoglucanase 1 OS=Neurospora crassa
BSY92_01783	10.7325	0	NA	pEff	0	0	0	4.168	8.462	3.928	7.636758481	3.19E-12	1.72E-11	yes	NA
BSY92_01784	0	0	NA	NA	0	0	0	0	0.14	0	NA	NA	NA	NA	NA
BSY92_01785	1.40943	0	NA	pEff	0	0.047	0	0	0	0.073	NA	NA	NA	NA	NA
BSY92_01786	0	0	NA	NA	0.091	0	0	0.073	0	0	NA	NA	NA	NA	NA
BSY92_01787	15.5634	5.58864	NA	NA	23.487	18.208	22.716	45.631	25.245	30.476	0.31816219	0.200023684	0.253612417	no	NA
BSY92_01788	2.77167	0.682703	NA	NA	6.439	4.928	4.984	9.324	12.937	11.128	0.696267222	0.011725509	0.019624805	no	NA
BSY92_01789	4.22169	5.92155	NA	NA	19.361	18.443	21.949	26.398	29.93	27.421	0.151171371	0.446075218	0.511061132	no	NA
BSY92_01790	66.8448	0.69488	NA	NA	0	0.047	0.048	0.329	0.559	0.364	2.628329844	0.034070384	0.051878041	no	NA
BSY92_01791	34.5237	8.23295	NA	NA	28.974	31.865	33.02	118.391	132.448	114.485	1.62154637	4.42E-22	4.68E-21	yes	Fatty acid amide hydrolase OS=Arabidopsis thaliana
BSY92_01792	23.0229	7.21458	NA	NA	0	0	0	0	0	0	NA	NA	NA	NA	Bifunctional epoxide hydrolase 2 OS=Rattus norvegicus
BSY92_01793	7.95352	5.43745	NA	NA	24.258	25.435	24.297	51.298	58.671	49.678	0.775681982	5.59E-06	1.56E-05	yes	NA
BSY92_01794	1.02435	1.74E-16	NA	NA	0	0	0.048	0.329	0.21	0.145	NA	NA	NA	NA	NA
BSY92_01795	7.28349	137.962	NA	NA	83.701	155.475	120.433	286.799	441.469	409.791	1.318978572	2.59E-07	8.37E-07	yes	Copper transport protein CTR4 OS=Cryptococcus neoformans var. grubii serotype A
BSY92_01796	2.02978	1.49E-07	NA	NA	0	0	0	0	0	0	NA	NA	NA	NA	Kanamycin B dioxygenase OS=Streptomyces kanamyceticus
BSY92_01797	15.0004	345.494	NA	NA	180.779	251.256	210.77	219.78	363.986	340.328	0.193273553	0.400892002	0.464991663	no	Ferric reductase transmembrane component 3 OS=Saccharomyces cerevisiae
BSY92_01798	1.13881	0	NA	pEff	0	0	0	1.133	1.608	0.946	5.521249222	4.90E-06	1.38E-05	yes	NA
BSY92_01799	0	0	NA	NA	0	0	0	0	0	0	NA	NA	NA	NA	NA
BSY92_01800	0	0	NA	NA	0.091	0	0	1.938	0.35	0.218	3.495606715	0.004253649	0.007793025	yes	NA
BSY92_01801	4.14017	0	NA	pEff	0	0	0	0.512	0.49	2.109	5.135724635	5.71E-05	0.000139749	yes	NA
BSY92_01802	0.574355	1.13067	NA	NA	0.181	0.188	0.144	0.951	1.119	0.291	1.690090205	0.064509552	0.092449746	no	Putative ankyrin repeat protein FPV162 OS=Fowlpox virus
BSY92_01803	1.62948	0	NA	NA	0.363	0.235	0.288	0.841	0.699	0.509	0.819743123	0.320799914	0.383078673	no	NA
BSY92_01804	1.05612	22.2505	NA	NA	136.615	122.484	130.401	93.345	108.531	106.484	-0.665019303	1.43E-05	3.81E-05	yes	NA
BSY92_01805	36.2916	61.9546	NA	NA	46.974	48.055	41.215	143.583	176.014	180.529	1.545684842	2.16E-20	2.12E-19	yes	Uncharacterized transporter C1039.04 OS=Schizosaccharomyces pombe
BSY92_01806	0.524909	0	NA	NA	0.045	0	0	2.888	3.566	5.673	6.485039158	7.07E-11	3.35E-10	yes	General alpha-glucoside permease OS=Saccharomyces cerevisiae
BSY92_01807	2.05782	0.367601	NA	NA	2.222	1.596	2.252	5.484	4.545	3.637	0.827752091	0.033832602	0.051549017	no	NA
BSY92_01808	0.906778	1.56E-06	NA	NA	0	0.094	0.048	1.316	7.063	3.273	5.39603602	1.95E-09	8.05E-09	yes	NA
BSY92_01809	2.52101	0.272702	NA	NA	0	0	0	0	0	0	NA	NA	NA	NA	Endoglucanase C OS=Clostridium thermocellum
BSY92_01810	6.08014	0.0512612	NA	NA	0.045	0.235	0.24	16.673	97.972	89.974	7.479341899	2.61E-17	2.09E-16	yes	ABC transporter CDR4 OS=Candida albicans
BSY92_01811	9.42825	34.8342	NA	NA	7.935	14.689	12.652	17.477	11.469	13.092	-0.086372648	0.775739123	0.815830996	no	RWD domain-containing protein 2B OS=Mus musculus
BSY92_01812	39.397	176.056	NA	NA	241.356	292.788	330.723	13.309	23.636	25.821	-4.092972361	1.53E-55	5.10E-54	yes	NA
BSY92_01813	120.917	15.4448	NA	NA	149.357	168.333	158.916	32.212	42.168	45.46	-2.315007586	4.09E-34	7.44E-33	yes	NA
BSY92_01814	1.17868	0	NA	NA	0.408	0.329	0.24	0.439	0.42	0.145	-0.238130745	0.803253404	0.838046815	no	Oligomycin resistance ATP-dependent permease YOR1 OS=Saccharomyces cerevisiae
BSY92_01815	0	0	NA	NA	0	0	0	0	0	0	NA	NA	NA	NA	NA
BSY92_01816	0	0	NA	NA	0	0	0	0	0	0	NA	NA	NA	NA	NA
BSY92_01817	0	0	NA	NA	0	0	0	0	0	0	NA	NA	NA	NA	NA
BSY92_01818	0	0	NA	NA	0	0	0	0	0	0	NA	NA	NA	NA	Copper transport protein ctr4 OS=Schizosaccharomyces pombe
BSY92_01819	0	0	NA	NA	0	0	0	0	0.699	0.145	NA	NA	NA	NA	Ferric/cupric reductase transmembrane component 1 OS=Saccharomyces cerevisiae
BSY92_01820	7.92862	0	NA	pEff	0	0.094	0	0.548	3.636	2.255	4.902035935	2.37E-06	6.94E-06	yes	NA
BSY92_01821	0.0827896	0	NA	NA	0.136	0	0	0.293	0.21	0.145	NA	NA	NA	NA	NA
BSY92_01822	11.058	1.62372	NA	NA	5.26	6.288	4.457	5.996	3.566	5.164	-0.43708823	0.188865854	0.241462695	no	Cytochrome P450 monooxygenase tropD OS=Talaromyces stipitatus
BSY92_01823	78.8428	0	NA	NA	1.995	1.032	1.677	5.484	5.524	6.473	1.537991513	9.14E-05	0.000217913	yes	NA
BSY92_01824	0.121782	0	NA	NA	0.091	0	0	0.914	2.168	1.818	4.630217359	5.97E-06	1.66E-05	yes	Nonribosomal peptide synthetase 8 OS=Neosartorya fumigata
BSY92_01825	0	0	NA	NA	0	0	0	0	0	1.091	NA	NA	NA	NA	Efflux pump roqT OS=Penicillium rubens
BSY92_01826	0	0	NA	NA	0	0	0	0	0	0	NA	NA	NA	NA	NA
BSY92_01827	1.78333	0	NA	NA	0	0	0	1.755	5.455	4.291	7.108170993	2.69E-10	1.20E-09	yes	NA
BSY92_01828	0	0	NA	NA	0	0	0	0	0.839	0.727	3.704682714	0.011319686	0.019008831	no	Carboxypeptidase S1 homolog A OS=Trichophyton equinum
BSY92_01829	0	0	NA	NA	0	0	0	0	0	0	NA	NA	NA	NA	NA
BSY92_01830	0	0	NA	NA	0	0	0.096	0.585	0	0.509	2.091588085	0.1406165	0.185696028	no	NA
BSY92_01831	2.00382	0	NA	pEff	0	0	0	0.037	0	0.873	NA	NA	NA	NA	NA
BSY92_01832	0.874151	0	NA	NA	0	0	0	0	0	0	NA	NA	NA	NA	SET domain-containing protein 5 OS=Schizosaccharomyces pombe
BSY92_01833	0.0958771	0	NA	NA	0	0	0	0.11	0	0	NA	NA	NA	NA	NA
BSY92_01834	2.38867	0	NA	NA	0	0.047	0.048	2.815	1.469	2.109	5.032607454	1.37E-07	4.58E-07	yes	NA
BSY92_01835	98.3981	3.61483	NA	NA	6.937	11.826	10.4	171.992	121.958	129.251	3.496126127	1.43E-48	3.87E-47	yes	"Endo-1,4-beta-xylanase A OS=Fusarium oxysporum f. sp. lycopersici"
BSY92_01836	0	0	NA	NA	0	0	0	0.146	1.608	0.655	4.673946507	0.000451455	0.000968657	yes	NA
BSY92_01837	155.978	3.37172	NA	NA	9.431	6.805	10.495	11.773	7.692	5.091	-0.450474756	0.194092821	0.247026598	no	NA
BSY92_01838	134.827	3.17605	NA	NA	0.589	0.422	0.479	29.36	30.28	26.257	5.451758792	1.41E-60	5.42E-59	yes	Putative sterigmatocystin biosynthesis peroxidase stcC OS=Emericella nidulans
BSY92_01839	30.9876	7.00996	NA	NA	5.894	6.852	6.614	51.407	46.504	45.605	2.547071495	2.24E-39	4.85E-38	yes	NA
BSY92_01840	0	0	NA	NA	0	0	0.096	0	0	0	NA	NA	NA	NA	NA
BSY92_01841	0.0664245	0	NA	NA	0.136	0	0	0	0	0	NA	NA	NA	NA	NA
BSY92_01842	12.8879	9.30665	NA	NA	61.529	50.167	56.263	38.464	36.364	31.713	-0.983348058	5.53E-09	2.17E-08	yes	Histidine protein kinase 1 OS=Candida albicans
BSY92_01843	0	0	NA	NA	0	0	0	0	0	0	NA	NA	NA	NA	NA
BSY92_01844	0	0	NA	NA	0	0	0	0	0	0	NA	NA	NA	NA	NA
BSY92_01845	223.619	95.4657	NA	NA	222.04	194.942	202.287	257.622	194.476	196.167	-0.265209042	0.093590227	0.12947404	no	Dipeptidyl-peptidase 5 OS=Neosartorya fumigata
BSY92_01846	6.85505	0.476054	NA	NA	16.595	15.674	15.767	32.029	21.678	20.511	0.295599101	0.192153777	0.245171501	no	Nicotinamide riboside transporter 1 OS=Saccharomyces cerevisiae
BSY92_01847	5.90339	3.87649	NA	NA	16.051	14.923	14.569	20.073	12.937	14.474	-0.265190291	0.252260008	0.310441189	no	Target of rapamycin complex 2 subunit AVO2 OS=Saccharomyces cerevisiae
BSY92_01848	1.15345	0	NA	NA	0	0	0	1.828	4.336	8.219	7.369688302	6.88E-11	3.27E-10	yes	NA
BSY92_01849	0	0	NA	NA	0	0	0	0	0	0	NA	NA	NA	NA	NA
BSY92_01850	12.1391	3.40039	NA	NA	22.036	24.638	18.93	22.413	34.825	27.93	0.049229317	0.829986636	0.860877865	no	Riboflavin transporter MCH5 OS=Saccharomyces cerevisiae
BSY92_01851	1.78505	0.134209	NA	NA	0.227	0.563	0.24	3.035	3.706	4.51	3.007586651	1.27E-07	4.25E-07	yes	Uncharacterized transcriptional regulatory protein C15D4.02 OS=Schizosaccharomyces pombe
BSY92_01852	11.297	3.45233	NA	NA	4.262	4.505	3.738	10.494	12.098	17.456	1.33781388	8.74E-06	2.39E-05	yes	Putative fructose-bisphosphate aldolase OS=Coccidioides immitis
BSY92_01853	22.0698	1.98092	NA	NA	2.584	4.224	3.067	25.887	31.678	36.149	2.892255018	4.81E-26	6.32E-25	yes	Probable NADP-dependent mannitol dehydrogenase OS=Uromyces fabae
BSY92_01854	72.3905	16.0696	NA	NA	8.887	14.266	13.323	132.687	76.713	108.303	2.7602546	1.15E-26	1.57E-25	yes	D-erythrulose-4-phosphate isomerase 1 OS=Mycobacterium smegmatis
BSY92_01855	3.2506	1.60252	NA	NA	0.771	1.032	0.863	13.09	13.497	12.729	3.510497586	1.64E-26	2.21E-25	yes	Uncharacterized transporter C1683.12 OS=Schizosaccharomyces pombe
BSY92_01856	0	0	NA	NA	0	0	0	0.183	0.42	0	NA	NA	NA	NA	NA
BSY92_01857	0	0	NA	NA	0	0	0	0	0	0	NA	NA	NA	NA	NA
BSY92_01858	6.12957	0.934725	NA	NA	18.817	17.833	11.406	9.945	11.818	9.383	-0.940051866	0.000192589	0.00043805	yes	Putative sterigmatocystin biosynthesis monooxygenase stcW OS=Emericella nidulans
BSY92_01859	3.30551	2.39674	NA	NA	38.087	44.301	44.617	20.877	26.364	32.513	-1.00046112	9.70E-06	2.64E-05	yes	"Aldehyde dehydrogenase, dimeric NADP-preferring OS=Rattus norvegicus"
BSY92_01860	0.0525323	0.300323	NA	NA	0.771	0.375	0.623	0.439	1.259	1.891	0.639485285	0.391878284	0.455872118	no	Succinyl-CoA--L-malate CoA-transferase beta subunit OS=Chloroflexus aurantiacus
BSY92_01861	0	0	NA	NA	0	0.047	0.048	0	0	0	NA	NA	NA	NA	NA
BSY92_01862	0	0	NA	NA	0	0	0	0	0	0	NA	NA	NA	NA	NA
BSY92_01863	0.457841	0	NA	NA	0.091	0	0.048	0	0.14	0	NA	NA	NA	NA	NA
BSY92_01864	0	0	NA	NA	0	0	0.048	0	0.42	0.582	NA	NA	NA	NA	NA
BSY92_01865	0.807909	0.329496	NA	NA	0.998	0.892	0.815	3.51	2.657	4.873	1.6597822	0.000459241	0.000984473	yes	NA
BSY92_01866	0	0	NA	NA	0	0	0	0	0	0	NA	NA	NA	NA	NA
BSY92_01867	0	0	NA	NA	0	0	0	0	0	0	NA	NA	NA	NA	NA
BSY92_01868	0	0	NA	NA	0	0	0	0	0	0	NA	NA	NA	NA	NA
BSY92_01869	12.3216	0.596349	NA	NA	0.317	0.188	0.335	6.581	15.245	16.947	5.045313446	1.48E-22	1.62E-21	yes	NA
BSY92_01870	1.13473	65.1764	NA	NA	27.024	35.572	25.112	10.238	7.762	4.873	-2.242987249	9.82E-16	7.04E-15	yes	NA
BSY92_01871	0	4715.34	NA	NA	0	0	0	0	0	0	NA	NA	NA	NA	NA
BSY92_01872	0	0	NA	NA	0	0	0	0	0	0	NA	NA	NA	NA	NA
BSY92_01873	57.1923	0.235712	NA	NA	0.272	0.141	0.288	0.512	0.699	0.073	0.472431086	0.647484246	0.701921377	no	"1,4-beta-D-glucan cellobiohydrolase CEL6B OS=Podospora anserina"
BSY92_01874	12.8404	17.6913	NA	NA	42.576	38.81	31.486	30.457	26.504	22.548	-0.825770932	1.15E-05	3.08E-05	yes	NA
BSY92_01875	0.700605	0.520828	NA	NA	0.045	0.141	0	0.475	0	0.582	1.597639813	0.237221484	0.294373956	no	NA
BSY92_01876	26.3256	265.978	NA	NA	24.847	26.186	26.166	19.634	21.888	18.111	-0.703096154	0.000211228	0.000477134	yes	Hydrolase tropI OS=Talaromyces stipitatus
BSY92_01877	16.3412	19.333	NA	NA	144.686	125.393	142.909	92.431	94.545	95.865	-0.875495695	3.89E-09	1.56E-08	yes	Protein MON2 homolog OS=Schizosaccharomyces pombe
BSY92_01878	72.5365	287.182	NA	NA	0	0	0	0	0	0	NA	NA	NA	NA	Uncharacterized protein C16G5.07c OS=Schizosaccharomyces pombe
BSY92_01879	260.379	108.959	NA	NA	296.265	325.122	294.732	436.927	326.643	337.492	-0.068520575	0.66651866	0.719764412	no	Ubiquitin-conjugating enzyme E2 variant 1 OS=Gallus gallus
BSY92_01880	83.2026	66.7037	NA	NA	164.319	157.399	175.306	82.669	95.315	84.009	-1.253763746	1.70E-15	1.19E-14	yes	Nucleolar protein 56 OS=Schizosaccharomyces pombe
BSY92_01881	48.3894	45.3294	NA	NA	112.403	109.344	96.806	89.506	88.182	87.282	-0.592273958	9.45E-06	2.57E-05	yes	Vacuolar protein sorting-associated protein 4 OS=Saccharomyces cerevisiae
BSY92_01882	1.875	2.92711	NA	NA	6.575	5.819	4.457	69.616	66.504	57.97	3.187727378	2.18E-59	7.96E-58	yes	NA
BSY92_01883	0	0.569017	NA	NA	0.272	0.188	0.335	0.402	0.559	0.436	0.425377733	0.640205547	0.695299807	no	NA
BSY92_01884	1.18639	0	NA	pEff	0.227	0.188	0.192	1.572	1.189	0.873	2.104492295	0.006329414	0.011215443	no	NA
BSY92_01885	0	0	NA	NA	0.045	0	0	0	0.14	0	NA	NA	NA	NA	NA
BSY92_01886	0.045019	0	NA	NA	0.091	0.188	0.048	0.183	4.545	3.419	3.844752457	4.78E-05	0.000118195	yes	Arylsulfatase OS=Volvox carteri
BSY92_01887	0	0	NA	NA	0	0	0	6.618	21.888	20.075	9.00906341	4.20E-17	3.32E-16	yes	NA
BSY92_01888	2.03644	34.5661	NA	NA	19.996	26.937	24.154	87.532	61.608	61.389	1.222397962	1.36E-08	5.13E-08	yes	Tetraketide alpha-pyrone reductase 2 OS=Arabidopsis thaliana
BSY92_01889	0.36182	0.172495	NA	NA	0	0	0	2.888	6.643	6.546	7.592610896	4.91E-12	2.59E-11	yes	NA
BSY92_01890	54.7403	0.705188	NA	NA	1.542	0.845	1.677	5.192	4.056	3.055	1.236535452	0.007141453	0.012509719	no	NA
BSY92_01891	26.0939	10.557	NA	NA	30.742	44.676	45.576	29.214	32.028	33.385	-0.690909481	0.002257895	0.004324219	yes	"Putative 4-hydroxy-2-oxoglutarate aldolase, mitochondrial OS=Coccidioides immitis"
BSY92_01892	1.52965	9.16138	NA	NA	3.854	1.643	1.39	14.735	15.105	17.311	2.429608769	2.29E-11	1.14E-10	yes	NA
BSY92_01893	0	0	NA	NA	0.045	0	0	0.073	0	0	NA	NA	NA	NA	NA
BSY92_01894	14.7298	9.47167	NA	NA	33.009	24.591	21.374	62.961	51.538	51.642	0.748126136	0.00011506	0.00027018	yes	NA
BSY92_01895	47.855	33.0155	NA	NA	139.608	130.462	112.334	68.738	86.643	80.372	-1.019810678	4.06E-10	1.79E-09	yes	NA
BSY92_01896	613.465	622.757	NA	NA	2790.846	3376.19	3892.769	2419.916	2857.064	3035.025	-0.610432379	0.001810254	0.003529513	yes	Ubiquitin-40S ribosomal protein S27a OS=Neurospora crassa
BSY92_01897	7.74E-07	0.308448	NA	NA	0	0	0	0	0	0	NA	NA	NA	NA	Endochitinase B OS=Emericella nidulans
BSY92_01898	1538.45	33.5535	NA	NA	258.313	297.152	308.726	247.567	233.497	213.114	-0.651387131	4.63E-05	0.000114785	yes	NA
BSY92_01899	0	0	NA	NA	0.091	0.047	0.048	0.256	0	0	NA	NA	NA	NA	NA
BSY92_01900	50.6301	30.733	NA	NA	95.173	127.834	111.232	140.219	103.077	126.923	-0.187746985	0.32375281	0.38592862	no	Prefoldin subunit 6 OS=Saccharomyces cerevisiae
BSY92_01901	22.0071	13.205	NA	NA	71.958	56.924	54.681	88.738	98.322	91.21	0.275164749	0.083583872	0.116860018	no	AMSH-like protease sst2 OS=Schizosaccharomyces pombe
BSY92_01902	0.373733	0.373399	NA	NA	1.315	1.361	1.342	0.475	0.28	0.218	-2.208432473	0.001273517	0.002553753	yes	NA
BSY92_01903	36.4506	33.8346	NA	NA	47.02	56.596	61.918	88.958	107.692	108.157	0.541936363	0.006022958	0.010706354	no	"Probable 4-hydroxy-2-oxoglutarate aldolase, mitochondrial OS=Emericella nidulans"
BSY92_01904	0.684024	0.988412	NA	NA	0.453	0.188	0.192	1.207	1.119	1.236	1.663186539	0.026688231	0.041569948	no	NA
BSY92_01905	13.4955	20.5033	NA	NA	73.499	115.069	107.733	75.722	88.951	80.882	-0.606887838	0.005261182	0.009463754	yes	Sorbitol dehydrogenase OS=Homo sapiens
BSY92_01906	11.332	14.8595	NA	NA	0	0	0	0	0	0	NA	NA	NA	NA	D-galactonate dehydratase OS=Ralstonia pickettii
BSY92_01907	10.0231	76.3899	NA	NA	93.314	126.661	112.957	109.908	126.364	117.395	-0.246547207	0.178534719	0.229862544	no	Putative 2-dehydropantoate 2-reductase OS=Nostoc sp.
BSY92_01908	0.355056	0.152005	NA	NA	1.179	0.751	1.102	5.923	2.517	3.346	1.586844958	0.001489617	0.002944836	yes	Activator of stress genes 1 OS=Saccharomyces cerevisiae
BSY92_01909	0	0	NA	NA	0.045	0.094	0	5.631	2.168	0.8	4.952492762	1.74E-07	5.72E-07	yes	Aldehyde reductase 1 OS=Sporidiobolus salmonicolor
BSY92_01910	0.0255473	0.036425	NA	NA	0.045	0.188	0	6.289	3.007	4.801	5.215016553	2.41E-12	1.31E-11	yes	Non-canonical non-ribosomal peptide synthetase FUB8 OS=Gibberella fujikuroi
BSY92_01911	0	0	NA	NA	0	0	0	18.464	6.713	4.946	8.357966216	2.13E-14	1.37E-13	yes	Glucose oxidase OS=Aspergillus niger
BSY92_01912	1.65636	0.169194	NA	NA	0.408	0.469	0.671	6.654	13.986	12.365	3.988540983	1.29E-18	1.15E-17	yes	NA
BSY92_01913	0	1.02757	NA	NA	0.136	0.047	0	0.037	0.35	1.382	2.312425525	0.065482036	0.09374447	no	NA
BSY92_01914	1.05886	31.9666	NA	NA	12.968	19.522	20.799	7.057	9.58	11.783	-1.238855076	4.33E-05	0.000107807	yes	Cellobiose dehydrogenase OS=Phanerochaete chrysosporium
BSY92_01915	0	0	NA	NA	0	0	0	0.183	0	0	NA	NA	NA	NA	WSC domain-containing protein ARB_07867 OS=Arthroderma benhamiae
BSY92_01916	0	0	NA	NA	0	0	0	0	0	0	NA	NA	NA	NA	NA
BSY92_01917	0	0	NA	NA	0	0	0	0	0	0	NA	NA	NA	NA	NA
BSY92_01918	0	0	NA	NA	0	0	0	0	0	0	NA	NA	NA	NA	NA
BSY92_01919	1.32419	0.320902	NA	NA	0	0	0	0	1.189	0.073	3.240333509	0.030999399	0.047537081	no	NA
BSY92_01920	17.1357	1.53778	NA	NA	0.453	0.188	0.479	2.596	17.133	17.093	4.506631028	5.71E-13	3.27E-12	yes	Bifunctional cytochrome P450/NADPH--P450 reductase OS=Fusarium oxysporum
BSY92_01921	20.2907	2.49556	NA	NA	0.317	0.469	0.335	1.207	6.294	2.255	2.637298642	0.000137064	0.000318231	yes	Bifunctional epoxide hydrolase 2 OS=Mus musculus
BSY92_01922	10.9107	0.746133	NA	NA	1.496	1.549	1.677	0.439	2.657	3.419	0.120587382	0.855719768	0.88289933	no	8-amino-7-oxononanoate synthase OS=Thermoanaerobacter pseudethanolicus
BSY92_01923	374.242	0	NA	pEff	0	0	0	0.402	0.14	1.018	4.039319058	0.003496664	0.006493804	yes	"Endo-1,4-beta-xylanase 1 OS=Magnaporthe oryzae"
BSY92_01924	0	0	NA	NA	0	0	0	0	0	0	NA	NA	NA	NA	NA
BSY92_01925	2.89861	2.73912	NA	NA	5.804	6.054	5.943	3.181	3.497	4	-1.064262576	0.000634689	0.001332918	yes	Uridine permease OS=Saccharomyces cerevisiae
BSY92_01926	2.61253	7.57706	NA	NA	12.152	17.504	15.863	9.945	7.832	9.892	-1.046312233	5.23E-05	0.000128395	yes	2-oxoglutarate-Fe(II) type oxidoreductase OS=Neosartorya fumigata
BSY92_01927	0.623663	0	NA	NA	0	0	0	0.695	0.839	1.236	5.072679536	5.06E-05	0.000124553	yes	NA
BSY92_01928	0	0	NA	NA	0	0	0	0	0	0	NA	NA	NA	NA	NA
BSY92_01929	0.767549	0.0685348	NA	NA	0.952	0.329	0.527	0.439	0.49	0.436	-0.672074083	0.40518529	0.469284072	no	NA
BSY92_01930	56.4533	13.9674	NA	NA	2.584	2.91	3.115	5.375	5.944	6.837	0.730535825	0.029235978	0.045051634	no	NA
BSY92_01931	68.0826	48.3811	NA	NA	123.058	136.469	131.408	74.04	69.441	60.079	-1.271800505	6.05E-16	4.40E-15	yes	"Altered inheritance of mitochondria protein 24, mitochondrial OS=Verticillium alfalfae"
BSY92_01932	4.78986	5.10275	NA	NA	54.002	42.846	51.566	47.459	41.678	38.913	-0.542336202	0.00208237	0.004018839	yes	Kinesin-like protein KIF22 OS=Danio rerio
BSY92_01933	0	0	NA	NA	0.408	1.22	0.335	0.731	0.42	1.018	-0.168319552	0.83314484	0.863493883	no	NA
BSY92_01934	3.21205	10.0681	NA	NA	26.208	29.049	23.627	30.713	18.741	14.111	-0.637022957	0.019572224	0.03132281	no	Secondary metabolism regulator laeA OS=Aspergillus fumisynnematus
BSY92_01935	14.6524	0.112246	NA	NA	0.227	0.094	0.288	69.177	88.531	94.047	8.193524327	1.30E-81	9.06E-80	yes	Alkaline protease 1 OS=Neosartorya fumigata
BSY92_01936	280.83	0.0694771	NA	NA	0.499	0.375	0.335	58.135	147.692	121.395	7.614047811	4.12E-77	2.59E-75	yes	Phosphate-repressible phosphate permease pho-4 OS=Neurospora crassa
BSY92_01937	1.89272	0	NA	NA	0	0	0	0	0.28	0	NA	NA	NA	NA	NA
BSY92_01938	0	0	NA	NA	0	0	0	0	0.07	0	NA	NA	NA	NA	NA
BSY92_01939	40.8051	48.1645	NA	NA	156.113	161.998	166.775	41.645	62.168	52.369	-1.958688604	5.04E-24	5.99E-23	yes	Uncharacterized transporter C1002.16c OS=Schizosaccharomyces pombe
BSY92_01940	535.101	52.0518	NA	NA	63.524	67.483	94.123	200.986	265.944	301.488	1.424064915	1.46E-09	6.11E-09	yes	NA
BSY92_01941	19.7213	119.548	NA	NA	73.907	99.348	110.896	18.501	15.385	18.62	-2.763009656	5.89E-36	1.15E-34	yes	NA
BSY92_01942	29.2356	10.0474	NA	NA	90.684	58.942	51.71	49.214	89.93	85.682	-0.151125575	0.572434546	0.631952311	no	Calcium-transporting ATPase 2 OS=Schizosaccharomyces pombe
BSY92_01943	4.40E-08	0.000103663	NA	NA	0	0	0	0	0	0	NA	NA	NA	NA	NA
BSY92_01944	208.26	294.798	NA	NA	296.219	357.643	257.064	130.749	165.525	180.747	-1.252512682	5.09E-11	2.46E-10	yes	NA
BSY92_01945	151.905	45.2199	NA	NA	55.589	69.454	66.231	45.923	66.294	59.134	-0.490069705	0.019287724	0.030924792	no	C-factor OS=Myxococcus xanthus
BSY92_01946	723.157	12365.9	NA	NA	2178.185	2083.727	2457.877	331.991	336.294	319.744	-3.093621144	4.91E-94	4.57E-92	yes	NA
BSY92_01947	0	0	NA	NA	0.045	0	0	0	0.559	0	NA	NA	NA	NA	NA
BSY92_01948	31.2356	72.6856	NA	NA	81.978	83.815	72.797	46.069	67.343	63.498	-0.754849623	0.000107911	0.000254967	yes	Benzoate 4-monooxygenase OS=Aspergillus niger
BSY92_01949	0	0	NA	NA	0	0	0	0	0	0	NA	NA	NA	NA	NA
BSY92_01950	0	0	NA	NA	0	0	0	0	0	0	NA	NA	NA	NA	NA
BSY92_01951	0	0	NA	NA	0	0.047	0	0.219	1.678	1.527	4.518947806	0.000161718	0.000372469	yes	NA
BSY92_01952	0	0	NA	NA	0	0.188	0	0	0.14	0	NA	NA	NA	NA	EGF domain-specific O-linked N-acetylglucosamine transferase OS=Xenopus tropicalis
BSY92_01953	0.293682	0.671957	NA	NA	0.998	2.065	1.438	1.243	2.517	0.873	-0.287317432	0.630072172	0.68609784	no	Probable metabolite transport protein GIT1 OS=Saccharomyces cerevisiae
BSY92_01954	1.66602	6.62434	NA	NA	0.091	0	0	0.219	0.699	0	1.95849457	0.175910675	0.226976123	no	Uncharacterized peptidase C18A7.01 OS=Schizosaccharomyces pombe
BSY92_01955	2.09764	1.08E-06	NA	NA	0.181	0.094	0.048	1.17	1.399	1.746	3.131337209	0.000168177	0.000386783	yes	Cholesterol 24-hydroxylase OS=Homo sapiens
BSY92_01956	3.44982	0.142883	NA	NA	0.045	0	0	0.293	0	0	NA	NA	NA	NA	Cytochrome P450 3A9 OS=Rattus norvegicus
BSY92_01957	7.34197	0.672322	NA	NA	0	0	0	0.073	0	0	NA	NA	NA	NA	Cytochrome P450 momooxygenase gsfF OS=Penicillium aethiopicum
BSY92_01958	0	0	NA	NA	0	0	0	1.645	2.727	0.655	5.905784498	8.68E-07	2.67E-06	yes	NA
BSY92_01959	0	0	NA	NA	0.045	0	0	0.402	0	0	NA	NA	NA	NA	NA
BSY92_01960	8.80492	84.7027	NA	NA	135.573	139.894	157.43	98.208	112.797	98.047	-0.819086502	9.09E-07	2.79E-06	yes	Putative ankyrin repeat protein RF_0381 OS=Rickettsia felis
BSY92_01961	20.3481	17.2111	NA	NA	25.664	35.994	34.457	30.201	20.909	22.766	-0.713714999	0.002206783	0.004235722	yes	NA
BSY92_01962	7.27E-22	9.99E-09	NA	NA	0	0	0	0	0	0	NA	NA	NA	NA	NA
BSY92_01963	1.06E-06	8.22E-08	NA	NA	0	0	0	0	0	0	NA	NA	NA	NA	NA
BSY92_01964	146.845	131.598	NA	NA	124.418	124.83	154.076	58.757	64.406	60.225	-1.469597775	1.99E-16	1.51E-15	yes	Uncharacterized protein YxjH OS=Bacillus subtilis
BSY92_01965	23.7497	4.33755	NA	NA	70.688	60.209	51.758	40.621	50.559	41.386	-0.783445475	1.16E-05	3.11E-05	yes	"Beta-1,2-xylosyltransferase 1 OS=Cryptococcus neoformans var. neoformans serotype D"
BSY92_01966	30.3501	26.2192	NA	NA	133.623	126.52	130.737	209.871	196.923	169.182	0.226329355	0.120212246	0.161125102	no	Arginase OS=Neurospora crassa
BSY92_01967	1403.47	35.2041	NA	NA	0	0	0	0	0	0	NA	NA	NA	NA	NA
BSY92_01968	4.2982	5.75623	NA	NA	48.879	31.677	30.671	42.23	39.93	43.859	-0.13879651	0.498039996	0.561898858	no	Anucleate primary sterigmata protein B OS=Emericella nidulans
BSY92_01969	2.83159	14.0281	NA	NA	0	0.047	0	0	0	0	NA	NA	NA	NA	Uncharacterized protein YEL023C OS=Saccharomyces cerevisiae
BSY92_01970	3.51607	6.25993	NA	NA	7.164	5.631	6.805	11.846	16.993	17.311	0.896860403	0.00100144	0.002037834	yes	Linoleate 10R-lipoxygenase OS=Neosartorya fumigata
BSY92_01971	5.61319	15.6732	NA	NA	0	0	0	0	0	0	NA	NA	NA	NA	L-ascorbate oxidase OS=Cucumis sativus
BSY92_01972	642.233	6.33984	NA	NA	0.363	0.704	0.24	184.423	187.902	198.422	8.352697068	9.50E-157	2.51E-154	yes	GPI-anchored CFEM domain protein ARB_02741 OS=Arthroderma benhamiae
BSY92_01973	28.89	0.757855	NA	NA	2.721	2.534	2.205	77.879	89.65	87.21	4.745040817	8.40E-117	1.11E-114	yes	Sterol 24-C-methyltransferase OS=Magnaporthe oryzae
BSY92_01974	0.905052	0.444495	NA	NA	0.227	0.235	0.096	6.472	5.455	5.019	4.437684012	1.42E-15	1.01E-14	yes	NA
BSY92_01975	2.16747	0.257773	NA	NA	0.771	0.892	1.006	16.819	8.951	11.056	3.398127953	4.72E-19	4.30E-18	yes	Dipeptidyl aminopeptidase 4 OS=Pseudoxanthomonas mexicana
BSY92_01976	5.9015	7.29499	NA	NA	16.278	11.967	10.831	35.503	32.028	43.132	1.174347662	1.11E-07	3.72E-07	yes	P-type cation-transporting ATPase OS=Saccharomyces cerevisiae
BSY92_01977	0	0	NA	NA	0.091	0	0	0.731	0	0.218	1.994848596	0.16794943	0.217768241	no	NA
BSY92_01978	24.1249	3.00401	NA	NA	0.091	0.516	0.288	20.475	19.65	23.348	5.709317095	7.77E-42	1.82E-40	yes	Uncharacterized transporter C1002.16c OS=Schizosaccharomyces pombe
BSY92_01979	0	0	NA	NA	0	0	0	0	0	0	NA	NA	NA	NA	NA
BSY92_01980	0	0.144047	NA	NA	0.045	0.047	0.048	0.658	1.608	0	2.908056717	0.017071904	0.027633163	no	4-coumarate--CoA ligase-like 2 OS=Arabidopsis thaliana
BSY92_01981	0.116921	0	NA	NA	0.045	0	0	0.183	0.07	0.073	NA	NA	NA	NA	Isotrichodermin C-15 hydroxylase OS=Fusarium sporotrichioides
BSY92_01982	0.137249	0	NA	NA	0.045	0	0.096	0	0.28	0	NA	NA	NA	NA	NA
BSY92_01983	0.0286694	0	NA	NA	0	0	0	0.183	0.42	0.218	NA	NA	NA	NA	Ent-kaur-16-ene synthase OS=Gibberella fujikuroi
BSY92_01984	0	0	NA	NA	0	0	0	0	0	0.073	NA	NA	NA	NA	Cytochrome P450 monooxygenase AtmP OS=Aspergillus flavus
BSY92_01985	0	0	NA	NA	0	0	0.048	0	0	0	NA	NA	NA	NA	Cytochrome P450 monooxygenase trt6 OS=Aspergillus terreus
BSY92_01986	21.7553	132.348	NA	NA	194.2	344.457	325.452	20.11	35.594	45.969	-3.389771599	2.18E-28	3.20E-27	yes	Geranylgeranyl pyrophosphate synthase A OS=Phomopsis amygdali
BSY92_01987	0	0	NA	NA	0	0	0	0	0	0	NA	NA	NA	NA	NA
BSY92_01988	0.12973	0	NA	NA	0	0	0	0.219	0.769	0	NA	NA	NA	NA	4'-demethylrebeccamycin synthase OS=Lechevalieria aerocolonigenes
BSY92_01989	0	0	NA	NA	0	0	0	0.146	0	0.218	NA	NA	NA	NA	Putative sterigmatocystin biosynthesis monooxygenase stcW OS=Emericella nidulans
BSY92_01990	0	0	NA	NA	0	0	0	0	0	0	NA	NA	NA	NA	NA
BSY92_01991	0.278836	0	NA	NA	0	0	0	0.037	0	0.145	NA	NA	NA	NA	NA
BSY92_01992	0	0	NA	NA	0	0	0	0.073	0	0	NA	NA	NA	NA	NA
BSY92_01993	0.0669035	0	NA	NA	0	0	0	0.622	0	0	NA	NA	NA	NA	Protein SERAC1 OS=Mus musculus
BSY92_01994	0.359859	0	NA	NA	0	0	0	0.585	0.42	0.145	3.598898492	0.011178559	0.018815063	no	6-hydroxy-D-nicotine oxidase OS=Arthrobacter oxydans
BSY92_01995	0	0	NA	NA	0	0	0	0	0	0	NA	NA	NA	NA	NA
BSY92_01996	0	0	NA	NA	0	0	0	0.329	0	0	NA	NA	NA	NA	NA
BSY92_01997	0	0	NA	NA	0.045	0	0.048	2.048	0.699	0	3.460574553	0.005999508	0.010668661	no	Cytochrome P450 4F6 OS=Rattus norvegicus
BSY92_01998	0.22266	0	NA	NA	0	0	0	5.887	0.979	1.455	6.537391822	3.56E-08	1.27E-07	yes	Uncharacterized oxidoreductase C162.03 OS=Schizosaccharomyces pombe
BSY92_01999	5.97647	0	NA	NA	0.998	0.329	0.335	48.226	23.706	30.04	5.511182243	2.04E-42	4.93E-41	yes	Pinoresinol reductase 1 OS=Arabidopsis thaliana
BSY92_02000	1.96289	0	NA	NA	0	0	0	114.99	20.35	21.53	9.083328528	8.44E-14	5.18E-13	yes	NA
BSY92_02001	13.0316	0.453083	NA	NA	0.136	0.375	0.24	713.525	198.741	233.989	9.612053632	7.91E-42	1.85E-40	yes	Alpha-protein kinase vwkA OS=Dictyostelium discoideum
BSY92_02002	3.11172	0	NA	NA	0	0	0	14.808	3.077	1.818	6.76482402	2.30E-07	7.49E-07	yes	NA
BSY92_02003	0	0	NA	NA	0	0	0	0.11	0.559	0	NA	NA	NA	NA	NA
BSY92_02004	0.41007	0	NA	NA	0	0	0.048	48.409	5.035	4.873	7.162446508	6.49E-09	2.53E-08	yes	Uncharacterized helicase C694.02 OS=Schizosaccharomyces pombe
BSY92_02005	8.8295	1.8201	NA	NA	1.179	1.549	0.719	13.93	9.161	7.346	2.769680002	4.00E-12	2.13E-11	yes	NA
BSY92_02006	0	0	NA	NA	0.045	0	0	0	0	0	NA	NA	NA	NA	NA
BSY92_02007	1.34049	1.93628	NA	NA	1.179	0.751	0.863	1.682	1.538	1.309	0.362368865	0.516038265	0.578564373	no	NA
BSY92_02008	1.23552	3.18985	NA	NA	0	0.094	0.048	0.987	0.14	0.727	2.729803012	0.020735422	0.033061865	no	GTP cyclohydrolase 1 type 2 homolog OS=Mycobacterium leprae
BSY92_02009	0	0	NA	NA	0	0	0	0	0	0	NA	NA	NA	NA	NA
BSY92_02010	0	0	NA	NA	0	0	0	1.097	0	0.946	4.168536465	0.003361097	0.006260389	yes	Casein kinase I homolog hhp1 OS=Schizosaccharomyces pombe
BSY92_02011	0.681517	2.12698	NA	NA	0	0.094	0.192	0	0	0.073	NA	NA	NA	NA	NA
BSY92_02012	0	0	AVR-Pii	NA	0	0	0	0	0	0	NA	NA	NA	NA	NA
BSY92_02013	1.05873	23.201	NA	NA	66.517	129.617	82.333	22.998	25.035	27.93	-2.192279201	6.95E-18	5.84E-17	yes	NA
BSY92_02014	61.6509	31.0402	NA	NA	171.211	178.892	180.29	76.782	74.476	63.862	-1.631410215	2.85E-27	4.00E-26	yes	NA
BSY92_02015	151.871	134.867	NA	NA	0	0	0	0	0	0	NA	NA	NA	NA	Oxalate decarboxylase OxdC OS=Bacillus subtilis
BSY92_02016	0	0	NA	NA	0	0	0	0	0	0	NA	NA	NA	NA	NA
BSY92_02017	0	3.03111	NA	NA	0	0	0	0	0	0	NA	NA	NA	NA	NA
BSY92_02018	0	0	NA	NA	0	0	0	0	0	0	NA	NA	NA	NA	NA
BSY92_02019	3.49644	0	NA	NA	0.317	0.094	0.192	34.296	22.168	18.402	6.44747187	2.85E-41	6.59E-40	yes	NA
BSY92_02020	6.52878	2.82154	NA	NA	1.315	1.22	1.246	49.579	27.972	32.658	4.488407262	2.90E-50	8.23E-49	yes	NA
BSY92_02021	2.45478	0	NA	NA	0.091	0	0	13.967	6.783	6.11	7.061806117	6.46E-17	5.04E-16	yes	NA
BSY92_02022	0.528845	0	NA	NA	0	0	0	0.073	0	0.436	NA	NA	NA	NA	NA
BSY92_02023	0.517535	0	NA	NA	0	0	0	0.037	0	0	NA	NA	NA	NA	NA
BSY92_02024	33.0383	14.8966	NA	NA	1.723	2.816	2.396	32.87	13.427	16.438	2.793137327	6.92E-14	4.28E-13	yes	Zinc finger protein OZF OS=Mus musculus
BSY92_02025	3.50135	0.109018	NA	NA	0.136	0.516	0.288	9.835	4.545	6.328	3.992293944	2.25E-13	1.34E-12	yes	NA
BSY92_02026	0	0	NA	NA	0	0	0	0	0.559	1.164	3.837493776	0.008378721	0.014463757	no	NA
BSY92_02027	0.183572	0	NA	NA	0.181	0.141	0.192	1.792	1.049	1.018	2.396734626	0.002297311	0.004395278	yes	NA
BSY92_02028	1.89325	6.50764	NA	NA	5.713	6.007	7.141	3.071	3.217	2.182	-1.469912418	1.41E-05	3.75E-05	yes	NA
BSY92_02029	32.0934	18.9316	NA	NA	19.678	23.136	23.291	19.013	14.336	13.965	-0.81153513	0.000251599	0.000563237	yes	NA
BSY92_02030	0	0.127637	NA	NA	0	0	0	0.146	0	0	NA	NA	NA	NA	NA
BSY92_02031	0	0	NA	NA	0	0	0	3.144	0	0.436	1.87371966	0.21008201	0.264606909	no	Probable mitochondrial chaperone BCS1-A OS=Dictyostelium discoideum
BSY92_02032	0	0	NA	NA	0	0	0	0.768	0	0.073	2.702929695	0.075442895	0.106528059	no	NA
BSY92_02033	0	0	NA	NA	0	0	0	0	0	0	NA	NA	NA	NA	NA
BSY92_02034	0	0	NA	NA	0	0	0	51.7	62.238	86.773	10.91274885	3.65E-28	5.32E-27	yes	NA
BSY92_02035	0	0	NA	NA	0	0	0	0	0.559	0	NA	NA	NA	NA	NA
BSY92_02036	0.0764282	0	NA	NA	0	0	0	3.144	0.979	1.091	5.963643146	6.14E-07	1.92E-06	yes	NA
BSY92_02037	0	0	NA	NA	0	0	0	5.082	0.35	1.236	6.120324816	7.53E-07	2.33E-06	yes	NA
BSY92_02038	0.126638	0	NA	NA	0	0	0	6.216	2.378	5.601	7.419826618	1.95E-11	9.74E-11	yes	NA
BSY92_02039	18.3582	0.138642	NA	NA	0.045	0.047	0	24.534	20.28	15.929	8.234557911	5.05E-26	6.60E-25	yes	Protein suppressor of hairy wing OS=Drosophila virilis
BSY92_02040	2.9307	0.211214	NA	NA	0.091	0.094	0.096	2.048	1.329	0.436	3.084243687	0.000765037	0.001586329	yes	Chitinase 1 OS=Aphanocladium album
BSY92_02041	11.7303	0.895586	NA	NA	8.252	5.631	5.032	695.902	538.881	534.386	6.196447848	2.81E-217	1.91E-214	yes	NA
BSY92_02042	0.656229	0.157116	NA	NA	0.589	0.469	0.335	20.621	52.378	52.224	6.045010142	3.22E-45	8.19E-44	yes	NA
BSY92_02043	1.44546	0	NA	pEff	0	0	0	0.146	0.42	1.164	4.188743471	0.002245229	0.004302564	yes	NA
BSY92_02044	3.07988	0	NA	pEff	0	0	0	0.622	1.399	1.382	5.369374619	1.26E-05	3.36E-05	yes	NA
BSY92_02045	0	0.141062	NA	NA	0.589	0.798	0.815	3.071	3.077	0.291	1.132926333	0.126771961	0.169106393	no	Fusarin C synthetase OS=Gibberella moniliformis
BSY92_02046	0	0	NA	NA	0	0	0	0.841	5.315	4.219	6.872075644	3.61E-09	1.45E-08	yes	NA
BSY92_02047	0	0	NA	NA	0	0	0	0	0	0	NA	NA	NA	NA	NA
BSY92_02048	0	0.103692	NA	NA	0	0	0	1.901	1.678	1.818	6.113793642	1.22E-07	4.08E-07	yes	NA
BSY92_02049	0	0.457135	NA	NA	1.179	1.596	1.054	1.865	1.329	1.309	-0.083795603	0.874751197	0.899413897	no	Aromatic amino acid aminotransferase C1773.13 OS=Schizosaccharomyces pombe
BSY92_02050	0.560855	0	NA	NA	0	0	0	0.219	1.329	0.291	4.280794383	0.001678841	0.00328949	yes	NA
BSY92_02051	6.46386	0	NA	pEff	0	0	0	1.682	7.762	14.256	7.158894345	2.07E-08	7.65E-08	yes	NA
BSY92_02052	0.138641	0	NA	NA	0.045	0	0.048	0.11	1.748	0.291	3.245788114	0.008678906	0.014914221	no	Probable esterase afoC OS=Emericella nidulans
BSY92_02053	6.07914	1.56767	NA	NA	10.111	11.216	11.166	6.069	8.881	13.529	-0.519152122	0.111406266	0.150897056	no	Copper amine oxidase 1 OS=Schizosaccharomyces pombe
BSY92_02054	0	0	NA	NA	0.091	0.188	0	1.06	1.469	0.946	2.966143644	0.00148272	0.002932422	yes	NA
BSY92_02055	0.0630047	0.224698	NA	NA	5.758	5.162	5.463	0.402	0.42	0.145	-4.248951433	6.03E-18	5.12E-17	yes	Sexual differentiation process protein isp4 OS=Schizosaccharomyces pombe
BSY92_02056	0	0	NA	NA	0.136	0.047	0.048	0	0	0.073	NA	NA	NA	NA	Carboxypeptidase 2 OS=Arthroderma otae
BSY92_02057	0.792606	0.12627	NA	NA	0.952	1.267	1.054	2.596	5.035	3.709	1.420834723	0.002671885	0.005066027	yes	NA
BSY92_02058	10.5108	0.36457	NA	NA	0.861	0.845	0.911	1.389	1.538	2.037	0.566430818	0.306802938	0.368194637	no	3-(3-hydroxy-phenyl)propionate/3-hydroxycinnamic acid hydroxylase OS=Mycobacterium sp.
BSY92_02059	0.357485	0	NA	NA	0	0	0	0	0	0	NA	NA	NA	NA	NA
BSY92_02060	0.309082	0.591673	NA	NA	0.68	0.422	0.144	1.755	0.42	1.673	1.224401734	0.128933597	0.171700669	no	NA
BSY92_02061	2.55456	12.3279	NA	NA	7.436	11.498	9.345	21.462	15.035	18.475	0.619418871	0.019045864	0.030567952	no	Terpene cyclase andB OS=Emericella variicolor
BSY92_02062	2.19085	3.81888	NA	NA	3.401	2.159	1.917	141.206	164.965	145.689	5.565108348	1.93E-142	4.09E-140	yes	Baeyer-Villiger monooxygenase OS=Pseudomonas putida
BSY92_02063	10.4129	14.8739	NA	NA	158.38	158.807	157.047	144.533	137.552	141.834	-0.492269563	0.000209857	0.0004746	yes	NA
BSY92_02064	80.4592	69.0619	NA	NA	0	0	0	0	0	0	NA	NA	NA	NA	Uncharacterized endoplasmic reticulum membrane protein C1709.03 OS=Schizosaccharomyces pombe
BSY92_02065	45.0025	59.6211	NA	NA	0	0	0	0	0	0	NA	NA	NA	NA	Small nuclear ribonucleoprotein G OS=Schizosaccharomyces pombe
BSY92_02066	13.3452	20.4685	NA	NA	22.988	22.197	22.956	29.835	28.252	24.148	-0.059755834	0.743205343	0.78622736	no	NA
BSY92_02067	5.75676	35.7568	NA	NA	0	0	0	0	0	0	NA	NA	NA	NA	NA
BSY92_02068	9.85314	7.66095	NA	NA	42.803	40.875	44.665	27.02	37.203	38.55	-0.649772934	0.001737848	0.003398101	yes	Modification methylase HhaI OS=Haemophilus parahaemolyticus
BSY92_02069	0.135617	0	NA	NA	0.045	0	0.048	0.585	0.769	0.364	3.104214398	0.008552495	0.014720948	no	NA
BSY92_02070	0	0	NA	NA	0	0	0	0	0.21	0.073	NA	NA	NA	NA	NA
BSY92_02071	0.369912	0	NA	NA	0	0	0	0	0	0.073	NA	NA	NA	NA	NA
BSY92_02072	71.8722	2.13844	NA	NA	13.693	11.967	15.336	71.188	107.343	91.21	2.37338191	1.28E-26	1.73E-25	yes	Sodium transport ATPase 5 OS=Saccharomyces cerevisiae
BSY92_02073	0.135794	0	NA	NA	0.045	0.094	0.048	24.534	38.671	34.84	8.244192817	3.85E-37	7.81E-36	yes	NA
BSY92_02074	0.249199	0	NA	NA	0	0.094	0	7.276	11.678	13.02	7.324075089	4.45E-19	4.07E-18	yes	NA
BSY92_02075	0.684024	0	NA	NA	0	0	0	1.426	1.329	0.291	5.125273234	5.56E-05	0.000136209	yes	NA
BSY92_02076	0	0	NA	NA	0	0	0	0	0.07	0	NA	NA	NA	NA	NA
BSY92_02077	0	0	NA	NA	0	0	0	0.548	1.329	0.727	4.950676183	9.65E-05	0.000229637	yes	NA
BSY92_02078	0	0	NA	NA	0	0	0	0	0	0	NA	NA	NA	NA	NA
BSY92_02079	0	0	NA	NA	0	0	0	0	0	0	NA	NA	NA	NA	NA
BSY92_02080	2.23193	1.84259	NA	NA	4.67	3.567	3.882	10.018	10.14	9.965	0.977619064	0.000309336	0.000683473	yes	25-hydroxycholesterol 7-alpha-hydroxylase OS=Homo sapiens
BSY92_02081	0.916426	1.88341	NA	NA	12.968	9.573	9.585	15.539	19.301	16.002	0.334637638	0.149165204	0.195952023	no	NA
BSY92_02082	3.51991	1.99837	NA	NA	4.398	3.379	4.361	7.751	7.832	6.837	0.548526249	0.065170355	0.09334045	no	NA
BSY92_02083	121.745	26.2837	NA	NA	842.319	662.258	617.692	100.438	181.888	164.309	-2.551976114	8.75E-29	1.31E-27	yes	NA
BSY92_02084	0	0	NA	NA	0.227	0.282	0.096	0.037	0	0.436	-0.531470047	0.681462602	0.732730522	no	NA
BSY92_02085	1.1889	2.20851	NA	NA	0.589	0.61	0.527	1.609	1.049	1.455	0.887029566	0.154240427	0.201921308	no	NA
BSY92_02086	2.91276	6.74925	NA	NA	4.398	5.96	3.978	5.082	3.147	3.419	-0.611371226	0.088148359	0.122646245	no	Acetylxylan esterase 2 OS=Talaromyces purpureogenus
BSY92_02087	7.06843	3.17197	NA	NA	59.262	54.109	57.03	49.36	55.944	46.478	-0.496586825	0.002153764	0.004144001	yes	Zinc-regulated transporter 2 OS=Saccharomyces cerevisiae
BSY92_02088	16.3073	0.277364	NA	NA	0.091	0.047	0.144	0.695	0.28	0.291	1.55134153	0.161754631	0.210715202	no	Efflux pump patC OS=Aspergillus clavatus
BSY92_02089	11.6067	0.9436	NA	NA	0.045	0	0.048	1.353	1.958	0.509	4.236669036	6.42E-05	0.000155846	yes	NA
BSY92_02090	0	0	NA	NA	0	0	0	0.987	1.189	2.764	5.906281426	7.45E-07	2.31E-06	yes	NA
BSY92_02091	0	0	NA	NA	0	0	0	0	0	0	NA	NA	NA	NA	NA
BSY92_02092	0	0	NA	NA	0	0	0	0	0	0	NA	NA	NA	NA	NA
BSY92_02093	0	0	NA	NA	0	0	0	0	0.35	0	NA	NA	NA	NA	NA
BSY92_02094	1.575	2.85884	NA	NA	0.952	0.892	0.527	30.749	39.511	25.53	4.952941077	3.35E-53	1.05E-51	yes	C2H2 finger domain transcription factor crzA OS=Neosartorya fumigata
BSY92_02095	1.18837	1.43821	NA	NA	0.408	0.469	0.479	16.782	15.594	18.911	4.838721727	2.13E-39	4.63E-38	yes	Putative SWI/SNF-related matrix-associated actin-dependent regulator of chromatin subfamily A member 3-like 1 OS=Arabidopsis thaliana
BSY92_02096	3.47317	0.646181	NA	NA	8.162	4.599	5.032	50.786	46.294	45.023	2.659840019	5.44E-30	8.50E-29	yes	"Glucan 1,3-beta-glucosidase OS=Cochliobolus carbonum"
BSY92_02097	0	0	NA	NA	0	0	0	0	0	0	NA	NA	NA	NA	NA
BSY92_02098	1.39418	0	NA	pEff	0	0	0	0.037	0.699	0.727	3.833033177	0.006935046	0.012175087	no	Acetylxylan esterase 2 OS=Talaromyces purpureogenus
BSY92_02099	1.08907	0.287834	NA	NA	0.317	0.094	0.096	2.779	2.098	1.236	3.057316896	4.99E-05	0.000123014	yes	NA
BSY92_02100	7.12721	0.456188	NA	NA	0	0	0	0	0	0	NA	NA	NA	NA	Uncharacterized transporter C1039.04 OS=Schizosaccharomyces pombe
BSY92_02101	215.744	120.023	NA	NA	72.593	87.24	93.739	99.744	118.811	146.198	0.188904653	0.372505204	0.436649433	no	RutC family protein PYRAB12510 OS=Pyrococcus abyssi
BSY92_02102	9.89391	9.46477	NA	NA	28.384	32.756	33.068	18.611	32.937	26.767	-0.596730463	0.016945438	0.027451841	no	AB hydrolase superfamily protein C1039.03 OS=Schizosaccharomyces pombe
BSY92_02103	7.29215	5.43048	NA	NA	28.248	29.471	33.307	40.731	48.881	51.351	0.29487236	0.136040719	0.180276239	no	D-serine dehydratase OS=Schizosaccharomyces pombe
BSY92_02104	2.3193	5.3751	NA	NA	1.587	1.689	1.725	9.324	4.476	6.11	1.634079257	4.12E-05	0.000103226	yes	Retinol dehydrogenase 8 OS=Bos taurus
BSY92_02105	1.9985	0.854268	NA	NA	6.439	4.928	3.642	12.468	19.231	20.511	1.465832729	1.60E-06	4.78E-06	yes	Histone-lysine N-methyltransferase SMYD3 OS=Mus musculus
BSY92_02106	0	0	NA	NA	0	0	0	0	0	0	NA	NA	NA	NA	NA
BSY92_02107	0.978184	44.2224	NA	NA	3.129	2.534	5.559	395.135	647.483	602.466	6.790999835	4.83E-117	6.46E-115	yes	Minor extracellular protease vpr OS=Bacillus subtilis
BSY92_02108	11.6019	5.53807	NA	NA	19.95	21.212	19.793	7.569	7.622	6.037	-1.841174332	2.98E-17	2.38E-16	yes	Probable DNA-directed RNA polymerase III subunit rpc6 OS=Schizosaccharomyces pombe
BSY92_02109	3930.04	3659.8	NA	NA	2559.194	3676.675	3559.793	5158.003	3819.651	3947.562	0.057057941	0.777937705	0.817509899	no	Peptidyl-prolyl cis-trans isomerase 7 OS=Caenorhabditis elegans
BSY92_02110	36.9495	20.0092	NA	NA	172.028	173.495	172.814	107.934	109.79	90.192	-1.081171053	3.26E-13	1.91E-12	yes	ENTH domain-containing protein C794.11c OS=Schizosaccharomyces pombe
BSY92_02111	0	0	NA	NA	0	0	0	0	0	0	NA	NA	NA	NA	NA
BSY92_02112	0.0819709	0.587323	NA	NA	0	0	0	0	0	0	NA	NA	NA	NA	Cuticle-degrading protease OS=Metarhizium anisopliae
BSY92_02113	0	0.122664	NA	NA	0.091	0.047	0	2.888	1.538	2.691	4.814666769	5.62E-08	1.96E-07	yes	NA
BSY92_02114	23.3096	0	NA	pEff	0.091	0.094	0.192	5.85	21.888	20.511	6.358592766	2.20E-23	2.51E-22	yes	Dynein heavy chain-like protein PF11_0240 OS=Plasmodium falciparum
BSY92_02115	314.108	3.13107	NA	NA	2.675	3.285	2.588	5.265	2.168	3.128	-0.016721153	0.969189439	0.975800899	no	Probable L-lactate dehydrogenase OS=Schizosaccharomyces pombe
BSY92_02116	0	0	NA	NA	0	0	0	0.146	0	0	NA	NA	NA	NA	NA
BSY92_02117	0.639676	0	NA	NA	0	0.047	0	3.949	1.469	1.673	5.683047322	8.54E-08	2.92E-07	yes	NA
BSY92_02118	11803.7	508.243	NA	NA	593.98	632.599	546.525	996.924	1240.84	1153.582	0.607275647	6.68E-05	0.00016172	yes	NA
BSY92_02119	0.0630558	0	NA	NA	0	0	0	0	0	0	NA	NA	NA	NA	NA
BSY92_02120	0.107947	0	NA	NA	0	0	0	0.475	0.14	0.727	3.832827637	0.006094757	0.010821838	no	NA
BSY92_02121	4.37213	0.0430089	NA	NA	0.045	0.329	0.24	0.11	0	0.073	NA	NA	NA	NA	NA
BSY92_02122	74.0083	0.773705	NA	NA	0.408	0.798	0.719	0.768	2.168	0.8	0.574084987	0.421526422	0.486018634	no	NA
BSY92_02123	0.0998556	3.86973	NA	NA	0	0	0	0.256	1.818	2.618	5.686705766	5.31E-06	1.49E-05	yes	NA
BSY92_02124	0.798116	0	NA	NA	0	0	0	0.11	0.14	1.018	3.634855546	0.011189545	0.018830219	no	NA
BSY92_02125	3.00844	9.9444	NA	NA	0.453	0.141	0.24	43.327	62.657	60.37	7.176735941	4.94E-71	2.70E-69	yes	Isonitrile hydratase OS=Pseudomonas putida
BSY92_02126	0	0	NA	NA	0	0	0	0	0	0	NA	NA	NA	NA	NA
BSY92_02127	8.52522	1.17181	NA	NA	0.227	0.422	0.479	0.841	1.049	1.309	1.08470805	0.141407242	0.186637919	no	NA
BSY92_02128	3.85008	0.172075	NA	NA	0.453	0.469	0.527	3.035	9.021	11.347	3.562654763	6.49E-11	3.09E-10	yes	NA
BSY92_02129	11.1244	7.81609	NA	NA	20.585	18.537	23.722	28.556	15.594	15.565	-0.40776962	0.139463233	0.184349896	no	Efflux pump FUS6 OS=Gibberella moniliformis
BSY92_02130	0	0	NA	NA	0.045	0	0	0	0	0	NA	NA	NA	NA	NA
BSY92_02131	0	0	NA	NA	0	0	0	0	0	0	NA	NA	NA	NA	NA
BSY92_02132	3.18862	0.163658	NA	NA	0.499	0.235	0.527	1.06	1.538	2.109	1.479831586	0.030208566	0.046436753	no	NA
BSY92_02133	1.9654	107.389	NA	NA	49.241	55.423	62.014	5.85	3.007	4.437	-3.942210452	7.24E-54	2.31E-52	yes	NA
BSY92_02134	2.37941	1.13248	NA	NA	2.539	1.549	1.534	1.974	1.119	2.982	-0.202725355	0.698229423	0.747519076	no	NA
BSY92_02135	19.641	36.2412	NA	NA	8.343	10.043	10.687	20.475	14.755	14.838	0.445165176	0.077836982	0.109599176	no	NA
BSY92_02136	5.1575	0.80979	NA	NA	0.635	0.516	0.288	1.865	2.867	1.236	1.653452833	0.009432991	0.016111019	no	"Glucan endo-1,3-beta-glucosidase A1 OS=Bacillus circulans"
BSY92_02137	3.18505	2.0651	NA	NA	3.446	3.942	5.415	7.532	24.615	23.493	1.749324117	3.40E-05	8.59E-05	yes	NA
BSY92_02138	0	0	NA	NA	0	0	0	0	0.35	0.8	NA	NA	NA	NA	FAD-linked oxidoreductase apf9 OS=Gibberella fujikuroi
BSY92_02139	0	0	NA	NA	0	0	0	0	0	0	NA	NA	NA	NA	NA
BSY92_02140	0.0885944	0.0632643	NA	NA	0	0	0.048	0	0	0	NA	NA	NA	NA	Dehydrogenase patE OS=Aspergillus clavatus
BSY92_02141	2.26055	2.83328	NA	NA	8.932	6.476	5.415	22.486	24.336	30.985	1.5710923	6.83E-10	2.95E-09	yes	NA
BSY92_02142	5.12314	1.28121	NA	NA	3.673	3.614	3.259	65.448	77.133	60.952	3.924290713	1.52E-81	1.06E-79	yes	Vegetative incompatibility protein HET-E-1 OS=Podospora anserina
BSY92_02143	15.4089	9.25818	NA	NA	8.207	8.119	7.189	185.557	196.853	195.585	4.280549863	1.27E-163	3.78E-161	yes	"Protein-ribulosamine 3-kinase, chloroplastic OS=Arabidopsis thaliana"
BSY92_02144	0.745464	1.20719	NA	NA	1.678	0.986	1.15	1.243	0.839	0.873	-0.654620689	0.260957975	0.31983811	no	NA
BSY92_02145	32.8501	1.66018	NA	NA	1.95	1.549	0.863	9.799	37.483	41.605	3.948338425	1.86E-17	1.50E-16	yes	NA
BSY92_02146	0	0	NA	NA	0.091	0	0	0.512	2.657	4.073	5.082364443	9.56E-07	2.92E-06	yes	NA
BSY92_02147	1.6148	1.3099	NA	NA	1.723	1.549	1.773	0.914	2.308	2.109	-0.257534404	0.631714683	0.687650015	no	NA
BSY92_02148	102.899	2.75733	NA	NA	15.235	8.87	9.824	11.042	11.049	10.256	-0.387107883	0.143573313	0.189181529	no	NA
BSY92_02149	1.5988	3.96507	NA	NA	3.899	3.05	3.978	17.843	26.643	35.277	2.512994895	4.41E-16	3.23E-15	yes	NA
BSY92_02150	1.62304	2.13649	NA	NA	5.668	5.35	5.128	5.74	7.273	3.928	-0.257112316	0.430876335	0.495296699	no	NA
BSY92_02151	13.1854	30.5809	NA	NA	50.012	47.586	50.56	64.68	45.035	57.752	-0.15533202	0.399748848	0.463778941	no	NA
BSY92_02152	11.4366	9.35853	NA	NA	67.197	65.372	60.72	86.069	81.818	79.427	0.026424574	0.847560213	0.876608683	no	NA
BSY92_02153	110.661	28.8022	NA	NA	38.314	37.496	41.742	66.508	53.846	55.133	0.242747648	0.161232174	0.210119219	no	Mitochondrial carnitine carrier OS=Saccharomyces cerevisiae
BSY92_02154	9.90998	5.61245	NA	NA	52.325	41.532	41.023	74.296	84.266	66.698	0.412891681	0.016100856	0.026204938	no	Probable zinc transporter cis4 OS=Schizosaccharomyces pombe
BSY92_02155	10.3096	6.72981	NA	NA	10.519	9.808	9.968	30.384	17.902	29.458	1.022319042	4.98E-05	0.000122811	yes	Chitobiosyldiphosphodolichol beta-mannosyltransferase OS=Arthroderma benhamiae
BSY92_02156	22.9822	18.9519	NA	NA	75.676	80.952	76.007	135.941	126.573	119.577	0.382983342	0.007134868	0.012502794	no	Ubiquitin-conjugating enzyme E2 15 OS=Schizosaccharomyces pombe
BSY92_02157	10.7222	7.85324	NA	NA	15.734	16.331	13.275	23.876	22.028	25.53	0.327137708	0.091431595	0.126731979	no	U4/U6.U5 small nuclear ribonucleoprotein component snu23 OS=Schizosaccharomyces pombe
BSY92_02158	29.04	57.2325	NA	NA	78.532	119.48	119.235	80.767	73.636	76.372	-0.796738026	0.000186457	0.000425119	yes	Diphthine methyl ester synthase OS=Neurospora crassa
BSY92_02159	1221.93	11.1255	NA	NA	28.112	21.634	25.783	28.848	16.573	14.038	-0.671232208	0.014695288	0.024081622	no	Protein bli-3 OS=Neurospora crassa
BSY92_02160	5.91972	1.12302	NA	NA	3.31	3.238	3.786	65.301	44.056	56.952	3.653003326	1.76E-55	5.82E-54	yes	Uncharacterized oxidoreductase C115.03 OS=Schizosaccharomyces pombe
BSY92_02161	0	0.094546	NA	NA	0	0	0.048	0.256	0	0.073	NA	NA	NA	NA	Diaminopropionate ammonia-lyase OS=Salmonella typhimurium
BSY92_02162	35.364	4.12979	NA	NA	6.257	6.617	5.799	9.324	8.462	11.419	0.312484339	0.240098796	0.297439559	no	Heavy metal tolerance protein OS=Schizosaccharomyces pombe
BSY92_02163	11.851	13.852	NA	NA	25.89	30.879	25.496	18.391	15.664	16.511	-1.027349928	9.87E-08	3.34E-07	yes	Mitochondrial chaperone BCS1 OS=Saccharomyces cerevisiae
BSY92_02164	56.3174	56.3156	NA	NA	17.91	19.382	18.067	18.281	16.643	22.33	-0.281903404	0.182552983	0.234179401	no	Ribosome production factor 2 homolog OS=Schizosaccharomyces pombe
BSY92_02165	16.9575	19.4406	NA	NA	100.024	100.099	96.04	123.802	131.119	135.36	0.068198769	0.627870748	0.684171049	no	"Putative 37S ribosomal protein S18, mitochondrial OS=Schizosaccharomyces pombe"
BSY92_02166	43.6375	25.8913	NA	NA	343.194	310.339	302.927	285.849	311.329	300.979	-0.417525702	0.001470671	0.002910371	yes	Mitochondrial import inner membrane translocase subunit tim44 OS=Schizosaccharomyces pombe
BSY92_02167	50.3296	33.8126	NA	NA	139.155	132.808	141.807	74.259	100.49	101.466	-0.909602832	8.03E-07	2.48E-06	yes	Cystathionine gamma-lyase OS=Saccharomyces cerevisiae
BSY92_02168	9.81668	2.32179	NA	NA	21.447	18.208	17.828	17.477	25.594	28.949	-0.000977215	0.996798251	0.997428006	no	UPF0592 membrane protein C7D4.03c OS=Schizosaccharomyces pombe
BSY92_02169	23.485	14.8455	NA	NA	52.506	41.391	36.566	287.787	116.573	128.887	1.682641868	1.06E-08	4.05E-08	yes	Monothiol glutaredoxin-7 OS=Saccharomyces cerevisiae
BSY92_02170	2119.96	3562.87	NA	NA	1092.425	1441.086	1477.305	776.962	930.63	925.411	-0.940094926	8.16E-07	2.51E-06	yes	40S ribosomal protein S15 OS=Podospora anserina
BSY92_02171	1.1651	4.32703	NA	NA	2.857	2.581	2.3	6.545	4.755	6.619	0.874927941	0.009859519	0.016779193	no	NA
BSY92_02172	180.471	106.187	NA	NA	469.743	517.53	507.467	467.749	446.154	394.152	-0.525918001	0.000297472	0.000659561	yes	"NADH-ubiquinone oxidoreductase 17.8 kDa subunit, mitochondrial OS=Neurospora crassa"
BSY92_02173	28.5059	37.9299	NA	NA	37.09	43.315	42.748	62.669	25.594	29.894	-0.397834824	0.182869477	0.234458802	no	Nucleotide exchange factor SIL1 OS=Debaryomyces hansenii
BSY92_02174	15.2996	10.5463	NA	NA	30.833	42.846	37.62	45.85	42.028	37.168	-0.167299008	0.405346266	0.469413304	no	SET domain and MYND-type zinc finger protein 6 OS=Schizosaccharomyces pombe
BSY92_02175	13.7293	9.60486	NA	NA	49.74	39.139	46.678	33.93	45.944	39.568	-0.510561502	0.009945844	0.016923071	no	Uncharacterized exonuclease C637.09 OS=Schizosaccharomyces pombe
BSY92_02176	36.759	27.6664	NA	NA	78.26	88.648	83.004	101.389	95.804	108.812	-0.040081883	0.797194068	0.833414217	no	Peroxisomal targeting signal receptor OS=Yarrowia lipolytica
BSY92_02177	77.7601	95.3126	NA	NA	234.645	249.191	197.83	192.942	175.804	177.183	-0.646378086	3.27E-06	9.40E-06	yes	"Polyadenylate-binding protein, cytoplasmic and nuclear OS=Saccharomyces cerevisiae"
BSY92_02178	1.09285	0	NA	NA	0.091	0.047	0.144	0.293	0.21	0.873	1.630923925	0.14312328	0.18861469	no	NA
BSY92_02179	8.11831	6.82325	NA	NA	0.363	0.469	0.24	0	1.049	1.6	0.843947983	0.429509513	0.493844997	no	Protein esc1 OS=Schizosaccharomyces pombe
BSY92_02180	10.1793	6.37675	NA	NA	4.307	5.021	5.128	21.791	16.504	22.548	1.727539816	1.03E-11	5.33E-11	yes	Peroxisomal membrane protein 4 OS=Homo sapiens
BSY92_02181	76.544	73.433	NA	NA	219.909	228.918	211.249	225.776	212.168	223.225	-0.327408423	0.011605163	0.019453849	no	Ribosome biogenesis protein nsa2 OS=Neurospora crassa
BSY92_02182	21.1639	5.76506	NA	NA	47.972	38.763	41.358	32.066	30	37.022	-0.696139991	0.000102374	0.000242486	yes	MMS19 nucleotide excision repair protein homolog OS=Homo sapiens
BSY92_02183	64.8789	43.6391	NA	NA	29.11	34.07	27.46	99.634	63.077	77.099	1.066962663	1.70E-07	5.60E-07	yes	Signal peptidase complex subunit SPC2 OS=Saccharomyces cerevisiae
BSY92_02184	25.9388	20.3043	NA	NA	11.744	15.44	12.556	19.781	14.755	13.747	-0.04965065	0.837710298	0.867941666	no	ER membrane protein complex subunit 3 OS=Schizosaccharomyces pombe
BSY92_02185	12.6279	13.8357	NA	NA	0	0	0	0	0.21	0	NA	NA	NA	NA	DNA-directed RNA polymerase III subunit rpc8 OS=Schizosaccharomyces pombe
BSY92_02186	6.68338	7.32062	NA	NA	44.889	39.42	40.783	26.581	32.098	31.567	-0.79861632	6.98E-06	1.93E-05	yes	NA
BSY92_02187	32.1346	69.5317	NA	NA	96.941	63.307	51.087	173.381	171.399	169.619	0.964017386	3.69E-06	1.05E-05	yes	NA
BSY92_02188	0	0	NA	NA	0.045	0	0	0	0	0	NA	NA	NA	NA	NA
BSY92_02189	1999.52	4315.94	NA	NA	4879.663	6409.66	6171.123	2636.881	2902.448	2788.307	-1.399556237	5.28E-16	3.85E-15	yes	60S acidic ribosomal protein P2 OS=Podospora anserina
BSY92_02190	1.21793	5.49885	NA	NA	54.229	42.658	42.173	23.876	31.678	26.912	-1.075720654	2.53E-08	9.24E-08	yes	Serine/threonine-protein kinase MPS1 OS=Saccharomyces cerevisiae
BSY92_02191	29.1259	26.5624	NA	NA	113.491	115.116	104.858	52.98	75.035	67.353	-1.095386863	1.82E-09	7.52E-09	yes	"Homocitrate dehydratase, mitochondrial OS=Schizosaccharomyces pombe"
BSY92_02192	6.96627	107.549	NA	NA	556.074	521.941	563.011	385.19	288.252	276.903	-1.120346626	1.32E-11	6.70E-11	yes	NA
BSY92_02193	0.587902	1.83106	NA	NA	3.854	3.895	3.355	3.62	6.713	8.51	0.425279826	0.275019003	0.334464497	no	NA
BSY92_02194	11.7459	15.9017	NA	NA	126.912	106.012	97.142	132.906	108.042	114.267	-0.219248537	0.152628262	0.200031219	no	mRNA cleavage and polyadenylation specificity factor complex subunit pta1 OS=Schizosaccharomyces pombe
BSY92_02195	125.945	290.493	NA	NA	34.777	42.799	38.866	47.349	37.622	32.804	-0.316920597	0.114304744	0.154229445	no	"Cytochrome c oxidase assembly factor 3, mitochondrial OS=Yarrowia lipolytica"
BSY92_02196	12.0277	14.7206	NA	NA	52.098	39.702	35.272	57.733	56.643	42.332	-0.020271365	0.918258607	0.935586099	no	Transcriptional regulatory protein dep1 OS=Schizosaccharomyces pombe
BSY92_02197	25.5315	19.5954	NA	NA	94.311	80.67	71.359	43.802	65.315	64.443	-0.823311092	6.72E-05	0.000162637	yes	Nucleolar protein 12 OS=Neurospora crassa
BSY92_02198	191.92	238.372	NA	NA	890.064	849.691	994.614	307.092	362.937	347.384	-1.754681135	2.71E-27	3.81E-26	yes	Tubulin alpha chain OS=Colletotrichum orbiculare
BSY92_02199	447.931	223.21	NA	NA	474.414	505.844	615.536	450.053	475.595	501.219	-0.497415453	0.004939062	0.008923177	yes	Obg-like ATPase 1 OS=Saccharomyces cerevisiae
BSY92_02200	131.741	27.5691	NA	NA	23.079	21.634	21.757	44.058	31.329	37.604	0.433570251	0.02308177	0.036385462	no	DeSI-like protein sdu1 OS=Schizosaccharomyces pombe
BSY92_02201	9.4497	7.83756	NA	NA	55.453	40.265	41.31	38.574	35.175	39.204	-0.600916922	0.000787488	0.001629327	yes	UPF0507 protein YALI0E18612g OS=Yarrowia lipolytica
BSY92_02202	3.94383	67.8547	NA	NA	0.317	0.422	0.192	1.865	0.35	0.8	1.265800141	0.136219672	0.180467802	no	NA
BSY92_02203	1.28603	27.9733	NA	NA	0	0	0	0	0	0	NA	NA	NA	NA	NA
BSY92_02204	19.7932	9.39815	NA	NA	48.743	34.727	37.764	31.737	43.287	28.367	-0.552264228	0.012198809	0.020344907	no	NA
BSY92_02205	4.36139	8.01601	NA	NA	19.27	14.126	13.562	14.004	11.818	11.201	-0.660556518	0.003618864	0.006705023	yes	General amino-acid permease GAP1 OS=Saccharomyces cerevisiae
BSY92_02206	25.077	12.8463	NA	NA	65.61	66.076	62.349	68.958	57.902	61.97	-0.368643116	0.013296722	0.022017555	no	"Mannosyl-oligosaccharide 1,2-alpha-mannosidase OS=Candida albicans"
BSY92_02207	2.58495	3.39071	NA	NA	1.542	1.783	2.109	1.353	2.517	1.455	-0.364952848	0.470589012	0.534673288	no	Ubiquitin-like-conjugating enzyme ATG10 OS=Mus musculus
BSY92_02208	28.387	16.2588	NA	NA	2.584	4.317	4.601	1.609	2.098	1.091	-1.568448204	0.000612904	0.001290017	yes	U2 small nuclear ribonucleoprotein B'' OS=Oryza sativa subsp. indica
BSY92_02209	104.383	64.6063	NA	NA	102.972	120.419	125.896	76.49	64.196	82.991	-0.975790025	1.16E-07	3.89E-07	yes	Actin-related protein 2/3 complex subunit 1 OS=Schizosaccharomyces pombe
BSY92_02210	0	0.911386	NA	NA	0.363	0.141	0.192	0	0	0	NA	NA	NA	NA	NA
BSY92_02211	0.397471	0.596349	NA	NA	3.809	2.253	2.396	5.667	4.685	2.255	0.25235848	0.566356632	0.626386915	no	NA
BSY92_02212	0	0.336059	NA	NA	0.045	0	0	0.256	0.49	0	NA	NA	NA	NA	NA
BSY92_02213	22.3988	50.6986	NA	NA	239.315	316.159	333.215	149.25	156.783	155.144	-1.280617448	9.78E-12	5.05E-11	yes	ATP phosphoribosyltransferase OS=Yarrowia lipolytica
BSY92_02214	37.2586	91.1401	NA	NA	116.71	103.29	175.833	90.091	32.937	36.004	-1.649602686	1.45E-06	4.37E-06	yes	Heat shock protein 16 OS=Schizosaccharomyces pombe
BSY92_02215	10.1119	9.01553	NA	NA	66.653	47.069	36.231	55.576	75.874	66.407	0.085429702	0.707118317	0.755027569	no	Phosphorus acquisition-controlling protein OS=Neurospora crassa
BSY92_02216	0.457884	3.47273	NA	NA	0.907	0.986	0.431	5.484	9.231	8.583	2.941157886	1.79E-11	9.00E-11	yes	NA
BSY92_02217	0.830862	2.82721	NA	NA	0	0	0	0	0	0	NA	NA	NA	NA	NA
BSY92_02218	140.385	230.516	NA	NA	108.866	94.514	68.867	167.824	409.86	403.099	1.523826156	3.45E-07	1.10E-06	yes	NA
BSY92_02219	37.1637	23.6432	NA	NA	91.954	100.099	99.155	100.475	91.748	85.318	-0.402395055	0.008387532	0.014471081	no	Inner nuclear membrane protein SRC1 OS=Saccharomyces cerevisiae
BSY92_02220	3.48848	55.8275	NA	NA	22.263	29.049	26.646	31.408	18.112	25.821	-0.382465284	0.119091568	0.159871052	no	NA
BSY92_02221	7.19702	0.208431	NA	NA	0.181	0.235	0.575	7.495	4.685	5.673	3.708951792	3.77E-12	2.01E-11	yes	NA
BSY92_02222	12.8736	11.9647	NA	NA	76.9	54.907	51.47	116.526	107.273	98.993	0.492684394	0.005260005	0.009463429	yes	Kinesin-related protein 11 OS=Dictyostelium discoideum
BSY92_02223	0.132026	3.2117	NA	NA	0.771	0.939	0.527	5.119	5.385	4.582	2.378125465	4.42E-08	1.56E-07	yes	NA
BSY92_02224	75.917	75.979	NA	NA	55.589	59.693	64.026	26.581	14.336	15.202	-1.997558888	7.69E-16	5.54E-15	yes	NA
BSY92_02225	2.26223	1.83213	NA	NA	9.431	5.162	4.936	33.821	47.552	49.969	2.415292648	6.81E-18	5.74E-17	yes	Uncharacterized protein ML0055 OS=Mycobacterium leprae
BSY92_02226	1.65964	1.37218	NA	NA	7.572	8.4	7.284	36.782	45.245	38.404	2.033671318	1.25E-23	1.46E-22	yes	ATPase family AAA domain-containing protein 1-A OS=Danio rerio
BSY92_02227	0.788557	3.14977	NA	NA	4.897	4.505	4.169	20.475	16.224	22.039	1.774661351	3.89E-13	2.27E-12	yes	NA
BSY92_02228	7.12757	3.50541	NA	NA	10.066	11.263	12.46	24.132	20.49	21.893	0.638071924	0.003493942	0.006490019	yes	General alpha-glucoside permease OS=Schizosaccharomyces pombe
BSY92_02229	0	0	NA	NA	0	0	0	0	0	0	NA	NA	NA	NA	NA
BSY92_02230	39.5365	7.45182	NA	NA	43.936	55.047	51.806	30.274	23.427	30.04	-1.178383362	2.85E-09	1.16E-08	yes	High-affinity fructose transporter ght6 OS=Schizosaccharomyces pombe
BSY92_02231	18.7653	9.70131	NA	NA	100.795	73.819	72.701	73.418	64.476	81.245	-0.495522489	0.005793963	0.01031473	no	Pre-mRNA-processing ATP-dependent RNA helicase PRP5 OS=Magnaporthe oryzae
BSY92_02232	39.308	13.7326	NA	NA	51.282	40.781	39.394	42.998	44.476	46.842	-0.293163245	0.07981563	0.11214588	no	NA
BSY92_02233	2.74764	9.02854	NA	NA	8.751	8.776	7.572	15.649	10.559	8.946	0.159212485	0.564450134	0.624443496	no	NA
BSY92_02234	13.1478	10.8876	NA	NA	36.002	38.998	33.355	49.104	34.056	44.732	-0.08997434	0.63813883	0.693451492	no	Xylosidase/arabinosidase OS=Bacteroides ovatus
BSY92_02235	29.4068	41.695	NA	NA	58.99	75.884	62.637	84.168	62.308	65.971	-0.22781205	0.225232116	0.281148141	no	"Sterol-4-alpha-carboxylate 3-dehydrogenase, decarboxylating OS=Saccharomyces cerevisiae"
BSY92_02236	11.8514	5.80515	NA	NA	79.666	53.123	53.914	64.826	82.378	67.498	-0.11857217	0.553531174	0.613721474	no	Rho-type GTPase-activating protein 1 OS=Schizosaccharomyces pombe
BSY92_02237	117.361	8.85253	NA	NA	16.686	15.674	16.917	12.468	3.357	5.091	-1.540471505	8.72E-05	0.000208749	yes	Uncharacterized protein C23C11.06c OS=Schizosaccharomyces pombe
BSY92_02238	16.8254	1.6182	NA	NA	0.317	0.282	0.24	5.302	5.245	7.274	3.96371798	4.85E-15	3.29E-14	yes	NA
BSY92_02239	1.63281	18.1264	NA	NA	2.857	2.3	1.198	20.183	13.776	15.929	2.624201986	1.61E-15	1.14E-14	yes	NA
BSY92_02240	14.1764	8.46314	NA	NA	13.421	12.389	14.185	8.3	6.923	7.419	-1.144455251	1.15E-06	3.51E-06	yes	NA
BSY92_02241	0	0.942138	NA	NA	0	0	0	0	0	0	NA	NA	NA	NA	NA
BSY92_02242	1.43412	2.38519	NA	NA	9.34	6.57	5.224	10.969	11.818	12.51	0.417290589	0.129478296	0.172353586	no	Probable urea active transporter 1 OS=Schizosaccharomyces pombe
BSY92_02243	1.24225	1.95156	NA	NA	12.016	8.729	9.537	5.265	7.622	5.237	-1.061721824	0.000201372	0.000456824	yes	Urea amidolyase OS=Saccharomyces cerevisiae
BSY92_02244	4.90018	3.24907	NA	NA	11.245	10.747	13.419	6.399	4.336	6.037	-1.398824922	5.14E-07	1.61E-06	yes	Transcriptional activator protein DAL81 OS=Saccharomyces cerevisiae
BSY92_02245	21.3839	29.0634	NA	NA	67.832	55.188	47.541	113.784	106.853	102.557	0.597403117	0.000177078	0.000405488	yes	Ubiquitin-conjugating enzyme E2 Z OS=Xenopus tropicalis
BSY92_02246	7.13689	7.14778	NA	NA	45.841	50.261	42.94	49.652	52.448	46.26	-0.235544727	0.138331722	0.182934365	no	Replication factor C subunit 2 OS=Phaeosphaeria nodorum
BSY92_02247	0.644489	7.94E-07	NA	NA	0	0	0	0	0	0	NA	NA	NA	NA	NA
BSY92_02248	11.1965	7.62517	NA	NA	208.392	145.385	158.485	88.117	122.797	105.03	-1.015583487	1.74E-07	5.71E-07	yes	Pre-mRNA-splicing factor brr2 OS=Schizosaccharomyces pombe
BSY92_02249	21.6758	18.5141	NA	NA	127.048	100.897	85.161	130.895	133.147	135.724	0.031656048	0.846231474	0.875422891	no	PWWP domain-containing protein 1 OS=Schizosaccharomyces pombe
BSY92_02250	1.6459	1.38025	NA	NA	18.5	12.999	14.569	12.87	17.762	23.421	-0.093569818	0.735034611	0.778536994	no	Origin recognition complex subunit 3 OS=Homo sapiens
BSY92_02251	0.207936	0	NA	NA	0.136	0.375	0.479	0.512	0.07	0.873	0.177525316	0.860142533	0.886447728	no	NA
BSY92_02252	36.1008	23.2904	NA	NA	99.39	100.427	84.778	96.343	109.58	87.355	-0.283290372	0.069755251	0.099255925	no	Translocation protein sec66 OS=Schizosaccharomyces pombe
BSY92_02253	24.8125	24.6764	NA	NA	41.171	38.2	35.943	36.599	37.203	31.494	-0.458078441	0.004816409	0.008718159	yes	Nuclear protein localization protein 4 OS=Magnaporthe oryzae
BSY92_02254	6.16075	3.67139	NA	NA	11.109	10.184	6.805	10.018	9.58	8.001	-0.342452915	0.198357859	0.251937281	no	G patch domain-containing protein 11 OS=Danio rerio
BSY92_02255	7.3706	2.78826	NA	NA	22.036	23.934	22.668	18.611	17.552	16.002	-0.724254227	0.000124131	0.000289904	yes	NA
BSY92_02256	15.3666	26.2871	NA	NA	27.931	34.399	37.141	28.263	23.077	24.657	-0.723091476	0.000554708	0.001175338	yes	DSC E3 ubiquitin ligase complex subunit 4 OS=Schizosaccharomyces pombe
BSY92_02257	10.0124	7.21954	NA	NA	0	0	0	0	0	0	NA	NA	NA	NA	RNA 3'-terminal phosphate cyclase-like protein OS=Saccharomyces cerevisiae
BSY92_02258	50.0092	102.041	NA	NA	251.83	309.823	323.535	99.707	132.168	145.18	-1.558366014	6.13E-14	3.82E-13	yes	Phenylalanine--tRNA ligase alpha subunit OS=Saccharomyces cerevisiae
BSY92_02259	127.999	47.0995	NA	NA	101.158	130.649	132.51	242.887	242.867	266.502	0.706466739	9.73E-05	0.000231414	yes	"Protein mmf1, mitochondrial OS=Schizosaccharomyces pombe"
BSY92_02260	54.8134	24.4471	NA	NA	199.233	146.23	161.648	110.127	122.587	112.667	-0.877558462	5.15E-08	1.80E-07	yes	Dolichyl-phosphate-mannose--protein mannosyltransferase 4 OS=Candida albicans
BSY92_02261	0	0	NA	NA	0.045	0	0	0.11	0	0	NA	NA	NA	NA	NA
BSY92_02262	51.9851	245.398	NA	NA	445.485	323.714	376.635	526.031	680.28	632.07	0.355969544	0.044348957	0.065851271	no	Zinc finger transcription factor ace1 OS=Hypocrea jecorina
BSY92_02263	1.68774	5.74162	NA	NA	14.736	8.823	7.955	13.93	16.643	8.51	-0.006513562	0.983765139	0.987506086	no	ATP-dependent DNA helicase MPH1 OS=Magnaporthe oryzae
BSY92_02264	5.98407	13.8824	NA	NA	62.436	54.578	49.122	48.592	50.28	45.678	-0.52524098	0.000641089	0.001345763	yes	mRNA export factor MEX67 OS=Saccharomyces cerevisiae
BSY92_02265	0	0	NA	NA	0.227	0.469	0.096	3.035	1.538	4.146	2.971550972	1.49E-05	3.95E-05	yes	NA
BSY92_02266	17.5729	18.033	NA	NA	122.514	101.178	87.893	149.469	180.699	166.055	0.348786533	0.034704077	0.052749976	no	NA
BSY92_02267	2.48243	5.66369	NA	NA	2.448	1.549	1.342	2.267	0.629	4.073	0.065301677	0.916175838	0.933764371	no	NA
BSY92_02268	19.4423	74.1412	NA	NA	342.514	310.105	263.534	66.033	104.476	96.738	-2.089346832	8.84E-25	1.10E-23	yes	Eburicol 14-alpha-demethylase OS=Uncinula necator
BSY92_02269	47.1129	5.1497	NA	NA	65.111	46.084	49.505	18.172	28.112	24.003	-1.510027641	1.72E-11	8.69E-11	yes	Uncharacterized protein C24H6.11c OS=Schizosaccharomyces pombe
BSY92_02270	7.4063	6.16883	NA	NA	17.094	16.003	14.761	30.896	21.189	22.112	0.303675904	0.156589625	0.204630253	no	DNA replication complex GINS protein PSF1 OS=Gibberella zeae
BSY92_02271	91.3639	58.0535	NA	NA	185.63	151.767	167.878	37.66	54.685	63.716	-2.010915441	2.52E-20	2.46E-19	yes	Bifunctional purine biosynthesis protein ADE17 OS=Saccharomyces cerevisiae
BSY92_02272	731.606	1175.78	NA	NA	12.786	10.653	10.927	13.821	26.783	33.749	0.78186667	0.013966649	0.022982695	no	Elongation factor 1-beta OS=Xenopus laevis
BSY92_02273	44.5039	102.798	NA	NA	226.03	307.101	277.576	35.759	34.755	30.185	-3.33341199	3.42E-74	1.98E-72	yes	"Heat shock protein 78, mitochondrial OS=Schizosaccharomyces pombe"
BSY92_02274	651.558	738.95	NA	NA	618.873	740.065	753.461	1333.888	1059.441	1018.076	0.350848812	0.042933412	0.063969303	no	ADP-ribosylation factor OS=Ajellomyces capsulatus
BSY92_02275	38.4759	22.9791	NA	NA	28.701	35.243	31.103	44.131	34.545	42.186	0.013755097	0.942386815	0.955151653	no	Endosomal protein P24B OS=Saccharomyces cerevisiae
BSY92_02276	2.76183	8.97398	NA	NA	69.192	62.087	68.244	42.194	52.937	46.187	-0.826490225	1.78E-06	5.29E-06	yes	NA
BSY92_02277	13.7715	10.6611	NA	NA	10.111	7.649	7.141	93.747	85.455	73.754	3.007372358	1.48E-56	5.04E-55	yes	NA
BSY92_02278	38.4677	22.5826	NA	NA	99.798	104.182	111.184	78.098	86.713	88.955	-0.644436015	7.54E-05	0.000181628	yes	26S proteasome regulatory subunit RPN13 OS=Saccharomyces cerevisiae
BSY92_02279	2.60E-07	2.21E-08	NA	NA	0	0	0	0	0	0	NA	NA	NA	NA	Splicing factor U2AF-associated protein 2 OS=Schizosaccharomyces pombe
BSY92_02280	935.7	1311.6	NA	NA	1656.435	1771.323	1786.51	1031.293	1223.986	1408.228	-0.836584941	1.35E-06	4.06E-06	yes	60S ribosomal protein L6-B OS=Saccharomyces cerevisiae
BSY92_02281	23.1854	30.0167	NA	NA	227.209	196.866	207.703	99.232	96.713	97.102	-1.435054471	1.75E-26	2.35E-25	yes	Probable dipeptidyl peptidase 3 OS=Saccharomyces cerevisiae
BSY92_02282	11.0421	17.2983	NA	NA	46.929	51.715	44.378	73.638	56.783	54.842	0.042219193	0.809783051	0.843605386	no	Probable gluconokinase OS=Schizosaccharomyces pombe
BSY92_02283	5.38751	66.3	NA	NA	21.81	25.717	23.435	82.961	56.084	58.988	1.140398456	2.35E-08	8.61E-08	yes	NA
BSY92_02284	6.12944	87.3829	NA	NA	0	0	0	0	0	0	NA	NA	NA	NA	NA
BSY92_02285	12.8175	29.7266	NA	NA	115.667	115.538	111.855	93.345	81.538	75.281	-0.785215605	8.61E-08	2.94E-07	yes	"Lipoamide acyltransferase component of branched-chain alpha-keto acid dehydrogenase complex, mitochondrial OS=Mus musculus"
BSY92_02286	0.0598678	0.599347	NA	NA	0.045	0.141	0.048	3.071	0.629	1.091	3.591558043	0.000120293	0.000281493	yes	NA
BSY92_02287	0	0	NA	NA	0	0	0	0	0	0	NA	NA	NA	NA	NA
BSY92_02288	0.367143	0	NA	NA	0	0	0	0.256	1.538	1.309	5.126801058	6.00E-05	0.000146351	yes	NA
BSY92_02289	0.300742	1.95141	NA	NA	0.907	0.986	0.958	3.437	4.406	2.037	1.421657816	0.004123788	0.00757532	yes	NA
BSY92_02290	17.4172	11.6501	NA	NA	55.181	66.639	68.483	37.66	30.769	27.421	-1.320942596	2.63E-11	1.30E-10	yes	Mitochondrial ATPase complex subunit ATP10 OS=Ashbya gossypii
BSY92_02291	32.6097	38.5263	NA	NA	46.249	47.586	44.33	72.212	61.678	53.97	0.111688356	0.503236892	0.566551379	no	Golgi SNAP receptor complex member 1 OS=Saccharomyces cerevisiae
BSY92_02292	1229.08	1304.38	NA	NA	1392.045	1725.098	1685.486	916.193	1288.042	1323.709	-0.773297232	0.000121511	0.000284204	yes	60S ribosomal protein L35 OS=Triticum aestivum
BSY92_02293	3.7964	5.30878	NA	NA	23.759	13.656	9.585	47.13	24.545	28.003	0.762162108	0.018861404	0.030312857	no	Zinc finger protein ZIC 3 OS=Homo sapiens
BSY92_02294	3.27038	15.2785	NA	NA	27.976	31.63	25.975	80.804	63.986	71.79	1.006572802	3.76E-09	1.51E-08	yes	NA
BSY92_02295	3.84961	4.61381	NA	NA	5.713	7.039	5.703	9.36	8.881	10.037	0.282474914	0.281695796	0.341884438	no	Thymidylate synthase OS=Saccharomyces cerevisiae
BSY92_02296	2.42577	4.08359	NA	NA	27.296	17.223	13.898	53.967	40.07	29.894	0.760512093	0.005731077	0.010208514	no	NA
BSY92_02297	22.9215	12.9364	NA	NA	15.326	18.302	16.965	21.243	14.825	18.766	-0.214983868	0.338246715	0.400942813	no	Meiotically up-regulated gene 84 protein OS=Schizosaccharomyces pombe
BSY92_02298	0	0	NA	NA	0	0.047	0.048	0	0.49	0	NA	NA	NA	NA	NA
BSY92_02299	0	0	NA	NA	0	0	0	0	0	0	NA	NA	NA	NA	NA
BSY92_02300	19.2491	19.9332	NA	NA	69.283	58.473	57.461	84.058	90.28	90.919	0.191216569	0.202172072	0.255854838	no	NA
BSY92_02301	9.33482	8.52157	NA	NA	34.007	41.11	34.026	32.797	25.944	24.803	-0.713193319	0.000215306	0.000485883	yes	Probable mannosyltransferase KTR5 OS=Saccharomyces cerevisiae
BSY92_02302	15.5962	0.546568	NA	NA	0	0	0	0	0	0	NA	NA	NA	NA	Protein ERD1 homolog 2 OS=Schizosaccharomyces pombe
BSY92_02303	15.8275	6.92604	NA	NA	59.126	63.307	60.672	33.272	36.224	41.896	-1.045689658	2.99E-09	1.21E-08	yes	Aldolase vrtJ OS=Penicillium aethiopicum
BSY92_02304	10.388	5.1997	NA	NA	54.002	42.048	43.371	60.146	62.378	57.752	0.04427224	0.783347833	0.822104303	no	Protein STB2 OS=Saccharomyces cerevisiae
BSY92_02305	3.06E-07	1.81E-05	NA	NA	0	0	0	0	0	0	NA	NA	NA	NA	NA
BSY92_02306	7.60407	2.54152	NA	NA	8.207	7.321	6.805	10.055	7.692	8.583	-0.086249269	0.733838654	0.777530241	no	Protein RMD5 homolog A OS=Xenopus laevis
BSY92_02307	45.7538	32.348	NA	NA	90.004	74.57	69.49	282.741	335.385	355.821	1.729482422	1.02E-25	1.32E-24	yes	UPF0658 Golgi apparatus membrane protein C23H3.04 OS=Schizosaccharomyces pombe
BSY92_02308	0	0	NA	NA	0.045	0.094	0	0.146	0.699	0.145	1.894701552	0.144717167	0.190556635	no	NA
BSY92_02309	2.91489	2.38521	NA	NA	1.043	0.892	1.198	7.971	7.832	7.783	2.5434495	1.75E-12	9.62E-12	yes	NA
BSY92_02310	1.9543	2.97249	NA	NA	0	0	0	0	0	0	NA	NA	NA	NA	DNA repair protein RAD50 OS=Saccharomyces cerevisiae
BSY92_02311	64.4733	23.6065	NA	NA	100.523	95.688	91.774	158.537	124.336	132.742	0.198205189	0.182399569	0.23401419	no	White collar 2 protein OS=Neurospora crassa
BSY92_02312	14.4901	3.3027	NA	NA	20.721	16.8	17.78	5.74	7.902	4.873	-1.896710357	1.02E-13	6.24E-13	yes	Retrograde regulation protein 2 OS=Saccharomyces cerevisiae
BSY92_02313	4.44979	5.85448	NA	NA	0	0	0	0	0	0	NA	NA	NA	NA	ATP-dependent RNA helicase ROK1 OS=Magnaporthe oryzae
BSY92_02314	0.50317	0.80979	NA	NA	2.494	1.971	1.294	4.314	5.175	9.747	1.392300353	0.00157099	0.003091555	yes	NA
BSY92_02315	4.91635	4.42074	NA	NA	22.762	15.533	16.102	45.009	47.762	33.313	0.883970061	6.32E-05	0.000153647	yes	NA
BSY92_02316	10.5794	10.3187	NA	NA	11.925	9.151	6.661	12.907	15.524	15.274	0.33450363	0.203202096	0.25678584	no	Protein PER1 homolog OS=Schizosaccharomyces pombe
BSY92_02317	4.26059	1.57755	NA	NA	73.59	47.492	48.451	19.854	27.622	28.658	-1.466705018	2.58E-10	1.16E-09	yes	Nucleoporin NUP159 OS=Chaetomium thermophilum
BSY92_02318	87.9475	81.5589	NA	NA	147.588	144.822	153.021	154.113	126.504	142.27	-0.407361107	0.006385801	0.011294298	no	Proteasome subunit beta type-2 OS=Saccharomyces cerevisiae
BSY92_02319	39.6204	20.937	NA	NA	57.358	64.245	51.087	87.714	59.58	65.389	-0.029562835	0.875893869	0.90011536	no	NA
BSY92_02320	29.6821	15.3815	NA	NA	86.331	102.351	97.429	63.437	63.497	69.753	-0.871992922	1.50E-07	4.98E-07	yes	"Rhomboid protein 1, mitochondrial OS=Saccharomyces cerevisiae"
BSY92_02321	2.10551	7.05508	NA	NA	4.307	4.13	1.965	5.448	2.657	4.073	-0.081571479	0.849153849	0.87746481	no	LysM domain-containing protein ARB_05157 OS=Arthroderma benhamiae
BSY92_02322	3.18436	13.1164	NA	NA	7.209	4.317	4.121	7.898	10.629	6.983	0.380736031	0.244741012	0.302520009	no	NA
BSY92_02323	3.06923	5.61743	NA	NA	6.393	5.256	4.84	4.863	4.545	5.601	-0.458475665	0.12552554	0.16763731	no	Killer toxin subunits alpha/beta OS=Kluyveromyces lactis
BSY92_02324	0.70836	1.4168	NA	NA	0	0.094	0	0	0	0.436	NA	NA	NA	NA	Lipase OS=Streptomyces rimosus
BSY92_02325	10.0629	11.7583	NA	NA	66.471	56.502	50.991	33.93	33.636	25.603	-1.221499772	1.15E-11	5.90E-11	yes	Uncharacterized protein YGR266W OS=Saccharomyces cerevisiae
BSY92_02326	0	0	NA	NA	0.181	0.047	0.048	0.256	0.699	0.873	2.058291328	0.052979128	0.077438027	no	NA
BSY92_02327	0	0	NA	NA	0.091	0	0	0.329	0	0	NA	NA	NA	NA	NA
BSY92_02328	7.76763	8.17426	NA	NA	69.917	67.155	55.831	67.312	87.483	92.374	0.034068072	0.854581224	0.881863978	no	NA
BSY92_02329	32.3308	46.6754	NA	NA	32.42	31.677	27.94	37.111	34.755	26.112	-0.23678106	0.213997007	0.269032089	no	U6 snRNA-associated Sm-like protein LSm8 OS=Schizosaccharomyces pombe
BSY92_02330	35.4726	29.5363	NA	NA	134.212	168.286	160.689	73.711	83.846	67.426	-1.372867782	1.71E-14	1.11E-13	yes	Uncharacterized protein C1683.06c OS=Schizosaccharomyces pombe
BSY92_02331	0.926697	1.36911	NA	NA	5.214	5.538	2.923	9.104	8.531	4.946	0.399569491	0.268118801	0.32699345	no	NA
BSY92_02332	0	0	NA	NA	0	0	0	0	0	0	NA	NA	NA	NA	NA
BSY92_02333	61.2284	31.109	NA	NA	154.027	159.37	157.526	106.362	104.825	99.72	-0.929432129	1.45E-11	7.32E-11	yes	NA
BSY92_02334	7.46564	5.25166	NA	NA	12.333	7.743	7.045	14.771	17.622	17.529	0.557287417	0.035745679	0.054194511	no	NA
BSY92_02335	16.8372	19.0055	NA	NA	41.896	57.253	50.991	94.149	66.294	70.19	0.280034152	0.176556486	0.227690144	no	Pyroglutamyl-peptidase 1 OS=Homo sapiens
BSY92_02336	7.9208	1.32179	NA	NA	14.963	8.823	10.16	17.002	23.846	15.711	0.410579821	0.134562211	0.178545755	no	NA
BSY92_02337	131.551	84.1849	NA	NA	167.629	203.717	199.843	87.458	103.636	97.829	-1.313721367	4.33E-14	2.74E-13	yes	Putative NADPH dehydrogenase C23G7.10c OS=Schizosaccharomyces pombe
BSY92_02338	1.12969	0.322487	NA	NA	2.584	2.487	2.444	4.57	3.776	2.837	0.244514341	0.521523739	0.583681556	no	NA
BSY92_02339	1.89433	0.46597	NA	NA	0.907	0.939	0.911	1.17	0.909	1.018	-0.151746528	0.799224361	0.835077417	no	Oleate activated transcription factor 3 OS=Saccharomyces cerevisiae
BSY92_02340	0	0	NA	NA	0	0	0	0	0	0	NA	NA	NA	NA	NA
BSY92_02341	0	0	NA	NA	0.045	0.047	0.048	0.256	0.35	0	NA	NA	NA	NA	NA
BSY92_02342	1.54967	123.425	NA	NA	33.462	40.171	35.56	25.996	20.769	14.765	-1.153223543	6.60E-07	2.05E-06	yes	"3-beta-hydroxysteroid-Delta(8),Delta(7)-isomerase OS=Cavia porcellus"
BSY92_02343	5.84615	5.10717	NA	NA	107.551	78.183	73.611	73.601	79.371	83.209	-0.454414319	0.010035384	0.017060152	no	NA
BSY92_02344	0.22086	0.552538	NA	NA	0.907	0.563	0.719	1.06	0.629	1.236	0.089155238	0.893118341	0.915073164	no	Ammonium transporter 1 OS=Schizosaccharomyces pombe
BSY92_02345	2.11602	4.41529	NA	NA	15.054	11.122	11.789	16.709	13.357	12.22	-0.167586296	0.472789803	0.536917005	no	DNA polymerase lambda OS=Homo sapiens
BSY92_02346	83.7421	85.1833	NA	NA	238.499	242.997	288.359	141.352	149.161	159.29	-1.107825989	6.91E-11	3.28E-10	yes	Protein arginine N-methyltransferase 1 OS=Schizosaccharomyces pombe
BSY92_02347	104.923	50.1112	NA	NA	163.594	171.43	208.565	62.267	68.671	72.881	-1.746366108	3.66E-21	3.73E-20	yes	Phosphoacetylglucosamine mutase OS=Candida albicans
BSY92_02348	1.12655	1.34844	NA	NA	1.406	1.314	0.958	1.609	0.769	2.037	-0.055830955	0.922930378	0.939238315	no	Crossover junction endonuclease MUS81 OS=Gibberella zeae
BSY92_02349	51.312	51.4581	NA	NA	102.065	154.067	141.807	84.131	77.832	81.827	-1.041270623	2.39E-07	7.76E-07	yes	Riboflavin synthase OS=Schizosaccharomyces pombe
BSY92_02350	5.57961	5.1914	NA	NA	60.758	54.296	62.014	35.21	28.042	29.894	-1.254559583	5.34E-13	3.06E-12	yes	Mediator of RNA polymerase II transcription subunit 16 OS=Aspergillus clavatus
BSY92_02351	4.16567	3.19997	NA	NA	22.535	11.404	10.447	16.344	20.979	15.638	-0.05667165	0.850335967	0.878532583	no	NAD-dependent protein deacetylase hst4 OS=Emericella nidulans
BSY92_02352	11.7882	8.76758	NA	NA	112.63	74.71	63.403	54.771	79.72	72.444	-0.587442892	0.011036336	0.018595444	no	Chromodomain helicase hrp3 OS=Schizosaccharomyces pombe
BSY92_02353	36.2455	44.6034	NA	NA	388.173	398.847	421.3	175.465	295.385	274.067	-1.021440606	2.34E-06	6.86E-06	yes	Translation initiation factor RLI1 OS=Chaetomium thermophilum
BSY92_02354	12.506	6.83668	NA	NA	47.292	36.745	48.739	11.115	19.51	14.111	-1.891618902	7.57E-14	4.66E-13	yes	NA
BSY92_02355	9.96665	21.461	NA	NA	121.426	103.712	96.471	85.045	102.098	94.629	-0.514255413	0.001073388	0.002174	yes	Pre-mRNA-processing protein prp40 OS=Schizosaccharomyces pombe
BSY92_02356	107.032	2.51988	NA	NA	3.854	3.238	3.403	42.961	126.434	132.887	4.467558824	3.36E-36	6.63E-35	yes	NA
BSY92_02357	0	0	NA	NA	0.136	0.282	0.144	3.729	0.35	2.182	2.880937016	0.000681982	0.001424682	yes	NA
BSY92_02358	4.34732	2.96462	NA	NA	4.716	6.711	4.601	10.786	7.762	6.983	0.340887048	0.273929571	0.333347818	no	Tryprostatin B 6-hydroxylase OS=Neosartorya fumigata
BSY92_02359	2.37503	1.59212	NA	NA	4.988	3.848	5.224	3.803	2.308	2.691	-0.984143669	0.007695733	0.013381985	no	NA
BSY92_02360	19.1009	21.0337	NA	NA	34.687	39.702	37.812	94.442	72.448	73.754	0.763408202	1.83E-05	4.79E-05	yes	NA
BSY92_02361	6.0056	2.63528	NA	NA	10.882	10.09	10.352	20.548	25.874	32.076	0.989865318	3.94E-05	9.88E-05	yes	Carbonic anhydrase OS=Schizosaccharomyces pombe
BSY92_02362	1024.26	895.346	NA	NA	1151.642	1091.561	1323.756	332.942	536.713	491.909	-1.712050575	1.09E-15	7.82E-15	yes	60S ribosomal protein L8-B OS=Saccharomyces cerevisiae
BSY92_02363	33.6523	28.1246	NA	NA	161.236	176.499	165.386	288.225	203.846	234.135	0.194399216	0.24595259	0.303543826	no	NA
BSY92_02364	7.00E-07	1.55E-06	NA	NA	0	0	0	0	0	0	NA	NA	NA	NA	Cytoplasmic tRNA 2-thiolation protein 1 OS=Aspergillus niger
BSY92_02365	8.03669	10.9788	NA	NA	91.319	67.155	62.493	82.413	96.084	89.974	-0.039853886	0.822575533	0.854590061	no	Histone acetyltransferase mst2 OS=Schizosaccharomyces pombe
BSY92_02366	99.9706	62.8012	NA	NA	212.563	169.553	177.079	238.792	217.343	192.676	-0.113768783	0.448238337	0.51289692	no	Epsin-1 OS=Schizosaccharomyces pombe
BSY92_02367	15.7057	19.5347	NA	NA	307.056	221.738	253.997	100.621	148.182	146.998	-1.301065185	2.54E-10	1.14E-09	yes	Nucleoporin NUP145 OS=Chaetomium thermophilum
BSY92_02368	45.8468	40.4699	NA	NA	75.63	79.169	86.982	58.391	65.804	72.008	-0.633477304	0.000385365	0.000837631	yes	Amidophosphoribosyltransferase OS=Schizosaccharomyces pombe
BSY92_02369	21.2401	5.79877	NA	NA	14.147	16.425	16.007	17.404	16.993	20.802	-0.089090196	0.681686893	0.732730522	no	Iron-sulfur protein IND1 OS=Yarrowia lipolytica
BSY92_02370	33.6294	16.3527	NA	NA	57.086	48.243	38.195	65.009	52.098	57.897	-0.035718104	0.843188055	0.872855783	no	Protein BFR2 OS=Gibberella zeae
BSY92_02371	2.80E-06	1.91E-05	NA	NA	0	0	0	0	0	0	NA	NA	NA	NA	NA
BSY92_02372	39.6398	11.8471	NA	NA	57.222	58.661	62.732	50.64	51.469	41.896	-0.643153184	0.000168463	0.000387347	yes	Chalcone synthase A OS=Ipomoea purpurea
BSY92_02373	2.4993	0.643932	NA	NA	0.998	1.22	0.958	7.203	5.944	6.837	2.289533252	9.69E-10	4.11E-09	yes	NA
BSY92_02374	17.4686	25.1879	NA	NA	14.147	17.457	15.671	13.675	15.245	14.474	-0.455838483	0.035719106	0.054162864	no	Uncharacterized bolA-like protein YAL044W-A OS=Saccharomyces cerevisiae
BSY92_02375	22.6891	6.80202	NA	NA	78.668	70.487	73.563	38.61	60.21	50.624	-0.900128765	1.00E-05	2.71E-05	yes	"Acyl-CoA synthetase family member 3, mitochondrial OS=Mus musculus"
BSY92_02376	90.176	118.979	NA	NA	344.645	397.251	463.473	297.366	354.755	334.655	-0.624160021	0.000839329	0.001727559	yes	Eukaryotic translation initiation factor 4E-1 OS=Schizosaccharomyces pombe
BSY92_02377	0.176529	1.07315	NA	NA	0.589	0.375	0.815	2.377	1.678	3.055	1.596358282	0.006437601	0.01137533	no	Uncharacterized protein C1952.02 OS=Schizosaccharomyces pombe
BSY92_02378	22.3516	12.1796	NA	NA	25.709	29.002	27.7	18.94	17.622	17.093	-0.94800145	3.61E-07	1.15E-06	yes	tRNA(His) guanylyltransferase OS=Neurospora crassa
BSY92_02379	5.87694	11.7141	NA	NA	52.551	46.272	40.352	61.206	45.105	38.986	-0.263471624	0.187538473	0.239894751	no	Set1 complex component swd1 OS=Schizosaccharomyces pombe
BSY92_02380	21.272	18.8355	NA	NA	234.781	146.84	157.43	65.704	91.608	68.153	-1.569565128	2.30E-13	1.36E-12	yes	DNA-directed RNA polymerase II subunit rpb1 OS=Schizosaccharomyces pombe
BSY92_02381	0	0	NA	NA	0	0	0	0	0	0	NA	NA	NA	NA	NA
BSY92_02382	0	0	NA	NA	0.227	0.094	0.192	6.874	3.566	3.782	4.270745289	4.49E-12	2.38E-11	yes	NA
BSY92_02383	0	0.678472	NA	NA	0.317	0.235	0.288	1.097	2.238	0.364	1.662934039	0.044108695	0.06557649	no	NA
BSY92_02384	40.3863	65.2786	NA	NA	9.794	6.758	6.518	197.952	194.336	180.82	4.29579325	6.44E-126	1.04E-123	yes	NA
BSY92_02385	12.1368	13.5882	NA	NA	38.858	51.856	49.218	46.216	42.587	41.677	-0.436133505	0.023098791	0.036402622	no	"37S ribosomal protein S8, mitochondrial OS=Saccharomyces cerevisiae"
BSY92_02386	19.4374	32.9438	NA	NA	151.306	137.595	158.772	98.391	114.615	93.683	-0.876281241	9.20E-08	3.13E-07	yes	NA
BSY92_02387	22.0549	22.118	NA	NA	57.131	44.629	45.192	98.793	156.154	151.362	1.140158702	1.41E-07	4.70E-07	yes	NA
BSY92_02388	0	0	NA	NA	0	0.047	0.096	0.512	0	0.509	1.775057145	0.193461025	0.246541521	no	NA
BSY92_02389	4.69106	8.7331	NA	NA	9.703	8.776	8.099	87.532	61.399	69.971	2.701976249	9.22E-44	2.28E-42	yes	General alpha-glucoside permease OS=Saccharomyces cerevisiae
BSY92_02390	2.69488	17.5194	NA	NA	0	0	0	0	0	0	NA	NA	NA	NA	Alpha-galactosidase OS=Zygotorulaspora mrakii
BSY92_02391	13.9922	75.572	NA	NA	140.651	128.585	134.331	68.885	70.14	78.481	-1.219052515	3.20E-16	2.40E-15	yes	NA
BSY92_02392	26.6747	86.5106	NA	NA	102.518	125.487	104.474	178.866	288.252	246.427	0.770773679	0.000253095	0.000566453	yes	Negative regulator of the PHO system OS=Candida albicans
BSY92_02393	10.7359	13.3428	NA	NA	26.208	21.822	19.265	36.746	41.119	36.295	0.436509544	0.016102891	0.026204938	no	SAGA-associated factor 73 OS=Schizosaccharomyces pombe
BSY92_02394	16.4861	7.09288	NA	NA	15.688	17.457	16.869	28.702	39.021	45.023	0.836881266	0.000306882	0.000678524	yes	Peroxisomal adenine nucleotide transporter 1 OS=Ashbya gossypii
BSY92_02395	7.31447	4.96134	NA	NA	10.791	11.967	12.077	12.687	12.867	11.347	-0.249171854	0.266826005	0.32570938	no	Nitric oxide synthase-interacting protein OS=Xenopus tropicalis
BSY92_02396	7.78132	3.51387	NA	NA	47.654	34.633	30.863	22.742	32.238	29.094	-0.744809397	0.000828335	0.001707891	yes	Lysophosphatidylcholine acyltransferase OS=Saccharomyces cerevisiae
BSY92_02397	11.9275	8.69096	NA	NA	56.224	43.644	37.86	81.352	104.825	102.702	0.746251472	0.000111043	0.000261716	yes	NA
BSY92_02398	0	0	NA	NA	0	0	0	0	0	0	NA	NA	NA	NA	NA
BSY92_02399	23.5701	16.4759	NA	NA	249.472	159.276	194.284	63.254	128.601	114.34	-1.287191999	1.21E-06	3.68E-06	yes	Putative G3BP-like protein OS=Schizosaccharomyces pombe
BSY92_02400	1.94667	3.55247	NA	NA	17.411	20.555	18.259	16.234	10.839	13.383	-0.79984663	0.000495361	0.001057371	yes	Kinetochore-associated protein NNF1 OS=Saccharomyces cerevisiae
BSY92_02401	14.3757	4.9519	NA	NA	82.25	61.617	57.03	41.462	59.441	48.733	-0.742704274	0.000281297	0.000626474	yes	NA
BSY92_02402	1.1073	1.44494	NA	NA	0.499	0.469	0.383	2.413	0.559	1.746	1.397559145	0.050361713	0.073970225	no	NA
BSY92_02403	37.8825	23.5724	NA	NA	95.128	84.612	93.643	71.919	72.587	60.225	-0.747226872	2.29E-06	6.72E-06	yes	NA
BSY92_02404	113.471	407.498	NA	NA	311.908	244.733	299.812	1480.688	1920.98	1661.565	2.227447283	1.39E-37	2.84E-36	yes	SET domain-containing protein 5 OS=Schizosaccharomyces pombe
BSY92_02405	0	0	NA	NA	0.045	0	0	0	0	0	NA	NA	NA	NA	NA
BSY92_02406	0.243505	5.00116	NA	NA	0.227	0.141	0.288	2.121	2.657	3.2	3.118277411	1.14E-06	3.47E-06	yes	NA
BSY92_02407	18.0198	57.6233	NA	NA	37.09	31.724	31.486	123.802	171.958	161.109	1.85590274	1.39E-23	1.62E-22	yes	NA
BSY92_02408	3.32584	2.26893	NA	NA	8.343	6.101	5.367	5.338	3.986	9.528	-0.387067668	0.300472697	0.361900131	no	NA
BSY92_02409	3.43807	13.6204	NA	NA	61.756	38.669	40.496	111.773	106.294	98.629	0.843341972	1.37E-05	3.65E-05	yes	NA
BSY92_02410	4.05083	0.444501	NA	NA	1.36	0.798	0.671	2.852	4.406	4.801	1.724408966	0.000367487	0.000801706	yes	NA
BSY92_02411	0	9.72061	NA	NA	0.363	0.094	0.192	0.951	0	0.727	0.889509999	0.428720735	0.493176752	no	NA
BSY92_02412	472.751	595.781	NA	NA	2031.141	2469.2	2704.063	893.634	1155.595	1112.486	-1.518067566	3.89E-15	2.66E-14	yes	60S ribosomal protein L10a OS=Neurospora crassa
BSY92_02413	107.873	58.0729	NA	NA	51.055	55.094	53.244	48.08	50.42	53.46	-0.400097274	0.013330994	0.022062771	no	Probable NADH pyrophosphatase OS=Schizosaccharomyces pombe
BSY92_02414	31.7551	10.4316	NA	NA	17.774	21.306	19.122	47.751	47.902	43.496	0.921655285	2.75E-07	8.88E-07	yes	Probable vacuolar amino acid transporter YPQ3 OS=Saccharomyces cerevisiae
BSY92_02415	0	0	NA	NA	0	0	0	0	0	0.655	NA	NA	NA	NA	NA
BSY92_02416	0	0	NA	NA	0.091	0.047	0	3.181	2.448	2.546	5.032961157	3.83E-09	1.53E-08	yes	NA
BSY92_02417	0	0	NA	NA	0	0	0	0	0	0	NA	NA	NA	NA	NA
BSY92_02418	111.601	2.99833	NA	NA	24.621	12.248	13.706	25.265	25.734	22.912	0.228733951	0.389242437	0.453360814	no	Zinc finger protein C25B8.19c OS=Schizosaccharomyces pombe
BSY92_02419	0	0	NA	NA	0.181	0	0.048	0.293	0.629	1.164	2.405464581	0.030554908	0.046923608	no	NA
BSY92_02420	0	0	NA	NA	0	0	0	0	0	0	NA	NA	NA	NA	NA
BSY92_02421	18.8394	14.1324	NA	NA	48.561	47.633	41.215	77.733	56.713	49.024	0.086944715	0.658646463	0.712349882	no	Probable endonuclease LCL3 OS=Magnaporthe oryzae
BSY92_02422	8.09372	3.93154	NA	NA	87.057	60.632	58.899	105.045	118.182	105.539	0.348084686	0.053272302	0.077824241	no	Polarized growth protein rax2 OS=Schizosaccharomyces pombe
BSY92_02423	6.04784	3.98793	NA	NA	13.965	14.407	12.125	13.857	10.49	11.783	-0.487288088	0.027606172	0.042852246	no	Chitooligosaccharide deacetylase OS=Bradyrhizobium sp.
BSY92_02424	15.0739	4.14632	NA	NA	29.926	25.013	24.441	32.029	28.671	24.948	-0.215854187	0.237166404	0.294344043	no	Calcium channel YVC1 OS=Candida albicans
BSY92_02425	20.7884	20.6261	NA	NA	122.015	120.888	114.299	97.44	74.895	78.045	-0.84136486	5.65E-08	1.97E-07	yes	Cell cycle checkpoint protein RAD17 OS=Mus musculus
BSY92_02426	16.8296	10.2552	NA	NA	17.774	19.851	22.045	39.89	39.58	50.624	0.785044904	0.000210177	0.000475099	yes	Acyl-CoA dehydrogenase family member 10 OS=Homo sapiens
BSY92_02427	6.95575	19.2117	NA	NA	59.806	43.738	42.7	155.392	145.245	120.668	1.197837745	1.22E-11	6.23E-11	yes	Uncharacterized RING finger protein C2A9.04c OS=Schizosaccharomyces pombe
BSY92_02428	0	0	NA	NA	0	0	0	0.439	0	0	NA	NA	NA	NA	NA
BSY92_02429	2.71312	3.27896	NA	NA	24.666	20.273	26.31	9.835	15.594	17.456	-1.059066755	9.16E-05	0.00021834	yes	Anaphase-promoting complex subunit 2 OS=Homo sapiens
BSY92_02430	1.02833	33.6518	NA	NA	105.012	91.605	71.167	10.53	10.699	8.728	-3.467029844	3.10E-75	1.84E-73	yes	NA
BSY92_02431	0	0	NA	NA	0.045	0.094	0.144	0.841	0.14	0.436	1.670124656	0.135167239	0.179245241	no	NA
BSY92_02432	4.35554	7.19434	NA	NA	26.57	21.446	19.218	73.236	49.301	42.696	0.964735407	2.34E-05	6.07E-05	yes	NA
BSY92_02433	28.4401	103.108	NA	NA	40.354	46.647	34.218	71.48	46.364	43.714	0.083863013	0.705599706	0.75374483	no	V-type ATPase assembly factor PKR1 OS=Saccharomyces cerevisiae
BSY92_02434	40.1993	53.0776	NA	NA	131.673	175.232	173.245	87.97	82.168	80.082	-1.274230213	3.33E-12	1.79E-11	yes	Small nuclear ribonucleoprotein Sm D1 OS=Schizosaccharomyces pombe
BSY92_02435	1.56E-07	8.19E-08	NA	NA	0	0	0	0	0	0	NA	NA	NA	NA	eRF1 methyltransferase catalytic subunit MTQ2 OS=Saccharomyces cerevisiae
BSY92_02436	35.2332	103.079	NA	NA	209.389	219.157	185.13	92.468	108.531	115.867	-1.276641063	1.52E-15	1.07E-14	yes	"Prolyl 3,4-dihydroxylase ofd1 OS=Schizosaccharomyces pombe"
BSY92_02437	9.51295	11.861	NA	NA	53.186	60.726	55.448	112.979	84.056	72.008	0.330920355	0.091527283	0.126846109	no	Cysteine desulfurase-like protein ustD OS=Aspergillus flavus
BSY92_02438	131.422	141.504	NA	NA	128.907	146.652	153.596	122.559	124.965	124.086	-0.541955535	0.000751794	0.001560913	yes	Actin-related protein 2/3 complex subunit 2 OS=Schizosaccharomyces pombe
BSY92_02439	29.3063	9.13131	NA	NA	117.164	101.272	104.235	52.102	69.371	67.135	-1.098438305	6.31E-10	2.72E-09	yes	Uncharacterized WD repeat-containing protein C3D6.12 OS=Schizosaccharomyces pombe
BSY92_02440	5.24855	1.54178	NA	NA	0.725	0.657	0.863	3.254	4.336	5.455	2.148988984	4.98E-06	1.40E-05	yes	Putative sterigmatocystin biosynthesis monooxygenase stcW OS=Emericella nidulans
BSY92_02441	280.481	192.959	NA	NA	537.484	495.614	558.554	350.346	418.951	394.953	-0.780363767	5.18E-07	1.62E-06	yes	"ATP synthase subunit 4, mitochondrial OS=Neurospora crassa"
BSY92_02442	8.48402	7.33744	NA	NA	36.999	35.103	33.355	48.519	43.706	46.623	0.067817044	0.658753106	0.712349882	no	Nucleolar complex protein 4 OS=Saccharomyces cerevisiae
BSY92_02443	5.47783	28.8769	NA	NA	36.908	22.244	20.272	46.106	57.552	45.387	0.588728026	0.013223995	0.021916223	no	NA
BSY92_02444	9.0623	17.9242	NA	NA	35.231	38.012	31.486	106.654	155.944	194.13	1.791572994	1.11E-14	7.38E-14	yes	Protein DSF2 OS=Saccharomyces cerevisiae
BSY92_02445	15.6467	34.0568	NA	NA	32.873	28.767	19.745	40.877	38.811	39.277	0.227469359	0.259313438	0.318091597	no	Zinc finger CCCH domain-containing protein C337.12 OS=Schizosaccharomyces pombe
BSY92_02446	67.6984	69.3637	NA	NA	54.682	53.311	41.071	102.047	85.385	88.082	0.55953796	0.000557379	0.001179945	yes	Transcription initiation factor IIF subunit beta OS=Saccharomyces cerevisiae
BSY92_02447	3.89655	1.27966	NA	NA	4.58	5.397	6.086	6.033	4.685	5.819	-0.290671134	0.353886577	0.417311088	no	"Probable aminopyrimidine aminohydrolase, mitochondrial OS=Arabidopsis thaliana"
BSY92_02448	1.43137	8.22858	NA	NA	0.453	0.657	0.335	0.439	0.21	0	-1.237664393	0.236679365	0.29381633	no	NA
BSY92_02449	15.6971	61.2495	NA	NA	2.63	2.112	2.54	7.057	5.524	3.928	0.840394655	0.024249115	0.038070269	no	Uncharacterized trans-sulfuration enzyme YHR112C OS=Saccharomyces cerevisiae
BSY92_02450	83.6219	329.141	NA	NA	67.016	86.396	53.579	114.917	114.266	135.651	0.491735347	0.013308147	0.022028796	no	NA
BSY92_02451	5.13018	11.3667	NA	NA	4.761	3.05	2.396	10.713	9.79	8.365	1.1693832	0.000303272	0.000671168	yes	NA
BSY92_02452	0.179959	0.3871	NA	NA	0.272	0.094	0.096	0	0.49	0.145	0.097409989	0.940398691	0.954154256	no	NA
BSY92_02453	15.8571	12.7256	NA	NA	80.709	78.699	80.656	32.614	38.951	38.986	-1.446634558	5.87E-18	4.99E-17	yes	Cytoplasmic dynein 1 intermediate chain 2 OS=Bos taurus
BSY92_02454	270.159	478.187	NA	NA	228.66	310.339	306.09	298.573	247.832	259.229	-0.407437741	0.028642768	0.044251703	no	"ATP synthase subunit e, mitochondrial OS=Saccharomyces cerevisiae"
BSY92_02455	108.709	30.0969	NA	NA	223.4	195.974	201.904	165.374	158.392	143.87	-0.738210698	4.89E-08	1.72E-07	yes	Dolichyl-diphosphooligosaccharide--protein glycosyltransferase subunit stt3 OS=Schizosaccharomyces pombe
BSY92_02456	1.68053	2.41847	NA	NA	4.806	4.13	3.163	6.069	4.126	5.528	0.057940691	0.862082187	0.888061466	no	NA
BSY92_02457	7.69032	8.25902	NA	NA	36.41	35.947	35.032	37.587	37.063	39.568	-0.241144409	0.130006805	0.173008636	no	Protein NRDE2 homolog OS=Homo sapiens
BSY92_02458	12.2539	14.064	NA	NA	40.264	28.204	31.774	83.4	89.301	72.299	0.959488178	1.83E-07	6.00E-07	yes	H(+)/Cl(-) exchange transporter 5 OS=Mus musculus
BSY92_02459	0.161903	0.346721	NA	NA	0.68	0.657	0.623	0.841	0.07	1.673	0.063586329	0.941651906	0.954814134	no	NA
BSY92_02460	3.63464	8.41829	NA	NA	56.541	37.731	36.183	37.952	48.671	51.933	-0.230185681	0.296455008	0.357604968	no	Serine/threonine-protein kinase RAD53 OS=Saccharomyces cerevisiae
BSY92_02461	21.5996	28.3649	NA	NA	400.189	303.535	270.339	336.708	510.49	479.835	0.128819137	0.532246149	0.593409677	no	Protein SKG3 OS=Saccharomyces cerevisiae
BSY92_02462	122.708	114.891	NA	NA	153.347	105.871	90.433	155.465	165.804	146.78	0.102716081	0.58946444	0.648117618	no	NA
BSY92_02463	0.197857	0.141981	NA	NA	0.363	0.563	0.383	1.426	1.538	0.873	1.158518877	0.089229652	0.123969208	no	NA
BSY92_02464	17.9965	14.9246	NA	NA	132.58	105.402	97.429	78.354	108.671	101.32	-0.537312193	0.004441029	0.008111301	yes	Uncharacterized WD repeat-containing protein C17D11.16 OS=Schizosaccharomyces pombe
BSY92_02465	2.29E-07	1.11E-07	NA	NA	0	0	0	0	0	0	NA	NA	NA	NA	Pre-mRNA-splicing factor ATP-dependent RNA helicase prp16 OS=Schizosaccharomyces pombe
BSY92_02466	18.301	11.2049	NA	NA	96.397	65.982	62.924	48.738	66.294	58.188	-0.695102058	0.000791436	0.001636426	yes	Uncharacterized membrane protein YFL034W OS=Saccharomyces cerevisiae
BSY92_02467	23.6744	129.773	NA	NA	57.947	67.155	63.547	166.873	151.049	156.235	0.993285247	8.86E-11	4.16E-10	yes	NA
BSY92_02468	6.52927	13.8804	NA	NA	22.898	31.865	26.598	40.768	24.406	32.658	-0.068900667	0.773893776	0.814270804	no	Citrate lyase subunit beta OS=Haemophilus influenzae
BSY92_02469	16.4108	34.7828	NA	NA	30.606	34.305	33.738	52.102	39.021	27.421	-0.071402609	0.764961519	0.806191563	no	Golgi apparatus membrane protein TVP23 OS=Magnaporthe oryzae
BSY92_02470	0	0.169136	NA	NA	0.045	0.047	0	0.622	0.07	0.218	2.171537916	0.106671303	0.145291299	no	NA
BSY92_02471	7.44624	0.53675	NA	NA	0.136	0.094	0.192	9.835	11.399	16.002	5.92170014	6.93E-27	9.53E-26	yes	Cold-inducible RNA-binding protein OS=Pongo abelii
BSY92_02472	2.34026	8.91678	NA	NA	3.854	3.895	5.272	6.325	7.203	5.964	0.239727914	0.454359364	0.519213207	no	Putative glutathione-specific gamma-glutamylcyclotransferase 2 OS=Danio rerio
BSY92_02473	20.6449	34.8185	NA	NA	92.996	101.225	103.995	80.402	74.476	75.79	-0.703332405	5.03E-06	1.42E-05	yes	Programmed cell death protein 6 OS=Mus musculus
BSY92_02474	1.3193	3.22192	NA	NA	6.529	4.693	3.498	22.194	40.28	23.784	2.211340001	9.85E-13	5.52E-12	yes	NA
BSY92_02475	27.4478	26.5252	NA	NA	62.436	46.412	40.112	90.384	114.825	111.794	0.768217892	9.07E-05	0.000216667	yes	NA
BSY92_02476	24.667	24.3111	NA	NA	28.883	35.854	25.927	44.314	36.783	32.294	-0.006148464	0.975655475	0.981335095	no	NA
BSY92_02477	1.49731	1.52654	NA	NA	0.227	0.047	0.096	0.622	0.699	0.291	1.567406272	0.130724983	0.173842641	no	NA
BSY92_02478	40.3112	18.419	NA	NA	33.644	32.85	26.598	71.956	46.713	38.113	0.419810534	0.076323298	0.10764756	no	Acylphosphatase OS=Methylococcus capsulatus
BSY92_02479	2.99982	25.2241	NA	NA	0	0	0	0	0	0	NA	NA	NA	NA	Endopolyphosphatase OS=Neurospora crassa
BSY92_02480	60.4444	94.1922	NA	NA	377.744	420.434	405.677	365.446	361.888	315.453	-0.54006164	0.000205479	0.000465474	yes	V-type proton ATPase subunit H OS=Schizosaccharomyces pombe
BSY92_02481	21.0655	53.5994	NA	NA	103.108	76.822	57.509	113.382	122.937	121.686	0.275653552	0.164486412	0.213773847	no	NA
BSY92_02482	1092.12	2090.23	NA	NA	1259.329	1601.207	1722.388	1006.687	1141.189	1239.627	-0.770064181	5.65E-05	0.000138192	yes	60S ribosomal protein L9-A OS=Saccharomyces cerevisiae
BSY92_02483	74.0998	37.302	NA	NA	96.08	92.872	93.452	83.546	72.308	84.227	-0.563821519	0.000136748	0.000317576	yes	Vacuolar protein sorting-associated protein 26 OS=Schizosaccharomyces pombe
BSY92_02484	10.1572	6.99783	NA	NA	103.47	77.432	84.011	39.525	52.028	49.678	-1.22845407	7.23E-11	3.42E-10	yes	Nucleoporin NUP120 OS=Chaetomium thermophilum
BSY92_02485	28.1014	71.2403	NA	NA	21.265	21.446	18.499	75.905	45.245	50.769	1.152961098	1.56E-07	5.16E-07	yes	DNA repair protein rhp51 OS=Schizosaccharomyces pombe
BSY92_02486	409.328	111.861	NA	NA	49.74	61.383	62.301	95.32	65.524	72.735	0.090002369	0.657684588	0.711437296	no	NA
BSY92_02487	20.0684	13.9411	NA	NA	20.132	25.811	28.419	17.367	15.035	17.384	-0.913110631	6.96E-05	0.000168382	yes	1-phosphatidylinositol phosphodiesterase OS=Bacillus thuringiensis
BSY92_02488	2.5586	0.44101	NA	NA	1.406	0.986	1.102	6.801	12.238	6.837	2.515749433	3.80E-10	1.68E-09	yes	NA
BSY92_02489	5.66847	3.12847	NA	NA	2.584	2.581	2.875	8.848	7.133	6.619	1.147289916	0.000312167	0.000689569	yes	NA
BSY92_02490	5.03191	9.17357	NA	NA	32.964	24.591	24.058	37.879	40.35	36.804	0.170454102	0.351169159	0.414760194	no	NA
BSY92_02491	0	0	NA	NA	0	0	0	0	0.21	0	NA	NA	NA	NA	NA
BSY92_02492	0.332886	0.240391	NA	NA	0.181	0.188	0.096	1.426	1.748	0.582	2.46942058	0.00312373	0.005857303	yes	NA
BSY92_02493	0	0	NA	NA	0.045	0.047	0	0.439	0	0	NA	NA	NA	NA	NA
BSY92_02494	0	0	NA	NA	0	0	0	0	0	0.364	NA	NA	NA	NA	NA
BSY92_02495	0.245388	0.034984	NA	NA	0.045	0.094	0.048	5.631	11.189	9.237	6.35903265	6.40E-19	5.79E-18	yes	NA
BSY92_02496	41.0987	31.8509	NA	NA	63.343	65.043	66.95	105.594	145.734	110.994	0.557620853	0.002596338	0.004932627	yes	Probable enoyl-CoA hydratase 2 OS=Dictyostelium discoideum
BSY92_02497	0.0929758	4.81882	NA	NA	0.045	0	0.048	0.146	0.21	0.073	NA	NA	NA	NA	NA
BSY92_02498	2.10756	3.01525	NA	NA	22.807	23.793	21.71	21.755	18.951	21.311	-0.467377938	0.010243021	0.017372734	no	NA
BSY92_02499	9.14582	15.4132	NA	NA	158.516	102.586	78.068	114.478	159.86	127.359	-0.066322939	0.78103084	0.820125533	no	NA
BSY92_02500	0	0	NA	NA	0	0.047	0	0	0	0	NA	NA	NA	NA	NA
BSY92_02501	16.6371	50.099	NA	NA	84.155	73.537	91.918	24.461	29.441	22.766	-2.030446704	2.04E-26	2.72E-25	yes	Aspartyl aminopeptidase OS=Aspergillus oryzae
BSY92_02502	19.9925	18.004	NA	NA	371.714	326.577	344.957	220.694	216.783	199.004	-1.041285241	4.29E-15	2.93E-14	yes	SEH-associated protein 4 OS=Saccharomyces cerevisiae
BSY92_02503	22.7439	11.6233	NA	NA	26.706	22.948	16.438	28.885	29.091	30.258	0.096496299	0.63950362	0.694696262	no	rRNA-processing protein EFG1 OS=Magnaporthe oryzae
BSY92_02504	12.8927	16.7983	NA	NA	9.023	8.916	8.387	25.302	18.182	25.312	1.05088631	3.60E-06	1.03E-05	yes	NA
BSY92_02505	4.83593	5.40369	NA	NA	15.507	13.375	14.329	13.272	15.175	11.419	-0.444347141	0.04394445	0.065363371	no	NA
BSY92_02506	45.4267	31.0452	NA	NA	206.261	195.176	252.559	40.695	62.378	65.244	-2.279833915	1.76E-23	2.02E-22	yes	Bifunctional purine biosynthetic protein ADE1 OS=Yarrowia lipolytica
BSY92_02507	8.68467	2.91259	NA	NA	76.628	40.312	39.346	30.164	41.049	37.168	-0.834175546	0.001354816	0.002701955	yes	NA
BSY92_02508	65.3244	22.2062	NA	NA	152.576	111.972	131.887	63.766	84.476	69.535	-1.187077388	1.82E-10	8.30E-10	yes	Vacuolar membrane amino acid uptake transporter fnx2 OS=Schizosaccharomyces pombe
BSY92_02509	66.4516	39.2461	NA	NA	0	0	0	0	0	0	NA	NA	NA	NA	Probable 6-phosphogluconolactonase OS=Schizosaccharomyces pombe
BSY92_02510	0	0	NA	NA	0.136	0.235	0	0.256	0.14	1.018	1.321037871	0.264405454	0.323294523	no	NA
BSY92_02511	53.5389	37.7258	NA	NA	132.807	170.445	162.414	103.29	105.105	124.959	-0.814031637	9.89E-06	2.69E-05	yes	4-nitrophenylphosphatase OS=Schizosaccharomyces pombe
BSY92_02512	95.7186	50.2796	NA	NA	162.823	133.512	122.446	242.449	306.783	265.193	0.635257385	0.0001126	0.000265057	yes	pH-response transcription factor pacC/RIM101 OS=Magnaporthe oryzae
BSY92_02513	0	11.639	NA	NA	0.861	0.939	0.958	1.389	1.259	0.509	-0.122969246	0.848408251	0.877017688	no	NA
BSY92_02514	5.61764	1.3898	NA	NA	9.839	9.433	9.824	11.993	10.14	10.11	-0.180120696	0.434403877	0.498688094	no	NA
BSY92_02515	21.1269	75.2282	NA	NA	60.668	63.541	59.186	121.645	130.35	128.232	0.720136275	5.52E-07	1.73E-06	yes	Protein STB3 OS=Saccharomyces cerevisiae
BSY92_02516	6.06116	8.48389	NA	NA	31.603	23.887	24.202	45.557	53.427	43.059	0.506678839	0.006853413	0.012045124	no	DNA topoisomerase 3 OS=Schizosaccharomyces pombe
BSY92_02517	45.0407	25.147	NA	NA	0	0	0	0	0	0	NA	NA	NA	NA	Uncharacterized protein C594.04c OS=Schizosaccharomyces pombe
BSY92_02518	0.218783	0	NA	NA	0	0.094	0	0.037	0	0	NA	NA	NA	NA	NA
BSY92_02519	75.508	137.831	NA	NA	23.487	28.251	25.496	81.572	74.685	81.1	1.28308139	2.93E-14	1.87E-13	yes	Uncharacterized mitochondrial outer membrane protein YPR098C OS=Saccharomyces cerevisiae
BSY92_02520	1.78348	11.256	NA	NA	18.5	12.201	10.064	32.102	27.902	29.094	0.805874865	0.000652623	0.00136786	yes	ATP-dependent DNA helicase II subunit 2 OS=Chaetomium globosum
BSY92_02521	0.101629	1.59752	NA	NA	0.499	0.422	0.335	0.658	0.35	1.091	0.382772132	0.63538007	0.69100673	no	Uncharacterized nucleolar protein C2C4.08 OS=Schizosaccharomyces pombe
BSY92_02522	34.2375	45.8529	NA	NA	63.978	67.671	54.154	84.533	66.434	75.354	-0.042906856	0.792121472	0.829388536	no	Mitochondrial import inner membrane translocase subunit TIM14 OS=Gibberella zeae
BSY92_02523	87.5245	51.8067	NA	NA	84.518	105.402	92.781	76.343	71.469	74.917	-0.675387439	3.59E-05	9.05E-05	yes	Ribosome biogenesis protein RLP24 OS=Ashbya gossypii
BSY92_02524	0.619328	1.67441	NA	NA	0.952	0.986	0.767	5.375	2.308	3.128	1.629753174	0.001198071	0.002411112	yes	NA
BSY92_02525	26.0447	16.4584	NA	NA	97.123	105.12	110.944	101.389	82.518	100.738	-0.471688274	0.005250916	0.009448865	yes	NA
BSY92_02526	11.3993	5.2781	NA	NA	66.517	56.502	49.458	66.471	59.79	68.007	-0.151924196	0.342264076	0.404997573	no	PHD finger protein ING2 OS=Arabidopsis thaliana
BSY92_02527	13.426	13.5902	NA	NA	0	0	0	0	0	0	NA	NA	NA	NA	NA
BSY92_02528	18.4466	18.4637	NA	NA	75.132	64.433	63.068	108.519	91.329	68.226	0.073508869	0.70011874	0.749068722	no	Dolichol phosphate-mannose biosynthesis regulatory protein OS=Dictyostelium discoideum
BSY92_02529	35.1158	72.6417	NA	NA	436.372	271.248	285.244	232.138	294.336	249.555	-0.671166064	0.000745997	0.001549893	yes	Pre-mRNA-splicing factor CWC22 OS=Magnaporthe oryzae
BSY92_02530	27.251	112.245	NA	NA	0	0	0	0	0	0	NA	NA	NA	NA	Serine/threonine-protein kinase ksp1 OS=Schizosaccharomyces pombe
BSY92_02531	0	0	NA	NA	0.045	0	0.048	0	0	0	NA	NA	NA	NA	NA
BSY92_02532	0	0	NA	NA	0	0	0	0	0	0	NA	NA	NA	NA	NA
BSY92_02533	0	0	NA	NA	0.045	0.141	0	0	0	0.073	NA	NA	NA	NA	NA
BSY92_02534	10.1972	11.6144	NA	NA	31.014	31.255	33.115	32.833	43.007	30.258	-0.17918838	0.378102013	0.442255107	no	Enolase-phosphatase E1 OS=Magnaporthe oryzae
BSY92_02535	4.91079	5.03E-05	NA	NA	0	0	0	0	0	0	NA	NA	NA	NA	25S rRNA adenine-N(1) methyltransferase OS=Schizosaccharomyces pombe
BSY92_02536	510.653	664.536	NA	NA	1221.151	1479.755	1616.188	550.491	818.252	762.993	-1.346158389	1.76E-10	8.05E-10	yes	60S ribosomal protein L23a OS=Rattus norvegicus
BSY92_02537	139.244	82.2286	NA	NA	0	0	0	0	0	0	NA	NA	NA	NA	Mitochondrial import inner membrane translocase subunit TIM8 OS=Gibberella zeae
BSY92_02538	18.648	73.0333	NA	NA	44.072	53.874	36.039	60.219	28.671	26.985	-0.536937315	0.066065522	0.09449438	no	NA
BSY92_02539	23.2687	11.4453	NA	NA	34.324	24.544	27.796	29.799	33.636	21.675	-0.35144817	0.115837981	0.15607661	no	NIPA-like protein 2 OS=Homo sapiens
BSY92_02540	27.4626	20.6615	NA	NA	33.553	30.316	35.799	95.685	76.014	81.827	1.009079534	7.27E-09	2.82E-08	yes	"Probable acyl-activating enzyme 1, peroxisomal OS=Arabidopsis thaliana"
BSY92_02541	15.9464	11.1982	NA	NA	16.006	14.501	16.39	162.961	222.098	225.407	3.359830916	4.56E-66	2.16E-64	yes	Beta-glucosidase 1B OS=Phanerochaete chrysosporium
BSY92_02542	0	0.47354	NA	NA	0.181	0.094	0.048	0.841	0	0	0.765074683	0.582917729	0.642182608	no	NA
BSY92_02543	59.3754	143.102	NA	NA	92.815	94.702	90.816	68.19	36.014	42.623	-1.250159302	4.07E-08	1.44E-07	yes	NA
BSY92_02544	5.15123	17.5551	NA	NA	260.49	210.428	214.364	816.304	1095.665	1007.238	1.761790339	4.10E-25	5.15E-24	yes	WSC domain-containing protein ARB_07867 OS=Arthroderma benhamiae
BSY92_02545	165.322	181.569	NA	NA	981.881	776.951	904.949	291.114	433.497	390.516	-1.576021821	3.21E-16	2.40E-15	yes	Eukaryotic translation initiation factor 3 subunit A OS=Magnaporthe oryzae
BSY92_02546	64.3409	59.4327	NA	NA	176.244	153.598	141.088	194.405	167.692	172.892	-0.142380759	0.303077085	0.364460048	no	Guanine nucleotide-binding protein subunit gamma OS=Neurospora crassa
BSY92_02547	72.8331	34.3439	NA	NA	324.785	262.425	272.16	365.702	350.14	339.601	-0.030999666	0.818887624	0.851782956	no	Serine/threonine-protein phosphatase PP1 OS=Neurospora crassa
BSY92_02548	5.34954	0.615797	NA	NA	0	0	0	0	0	0	NA	NA	NA	NA	NA
BSY92_02549	3.13627	2.84428	NA	NA	15.28	9.057	5.895	22.596	20.42	20.22	0.747694755	0.01351609	0.022337983	no	NuA3 HAT complex component NTO1 OS=Saccharomyces cerevisiae
BSY92_02550	1.21566	0.262881	NA	NA	2.176	1.408	1.15	5.667	8.741	7.128	1.833677054	2.21E-06	6.51E-06	yes	Filamentous growth regulator 27 OS=Candida albicans
BSY92_02551	0	0	NA	NA	0.499	0.094	0.192	0	0.49	0.946	0.456318187	0.698407795	0.747519076	no	NA
BSY92_02552	25.9959	8.89849	NA	NA	30.152	32.569	32.78	22.486	21.049	18.402	-0.953848352	2.69E-07	8.71E-07	yes	NA
BSY92_02553	16.6716	38.8377	NA	NA	110.952	69.548	65.752	122.303	115.315	108.667	0.17256261	0.386943589	0.451014955	no	Uncharacterized leucine-rich repeat-containing protein C926.06c OS=Schizosaccharomyces pombe
BSY92_02554	1.96708	2.20149	NA	NA	18.59	13.985	12.892	21.389	22.028	15.856	0.059320184	0.795359007	0.831953401	no	Sexual differentiation process protein isp4 OS=Schizosaccharomyces pombe
BSY92_02555	0	0	NA	NA	0.091	0.047	0.192	0.11	0	0	NA	NA	NA	NA	NA
BSY92_02556	13.3774	7.87905	NA	NA	52.098	59.224	56.79	48.226	39.65	37.677	-0.752285469	1.81E-05	4.76E-05	yes	"Putative 3-oxoacyl-[acyl-carrier-protein] synthase, mitochondrial OS=Schizosaccharomyces pombe"
BSY92_02557	6.65665	4.96849	NA	NA	5.758	6.195	6.422	6.947	6.434	12.801	0.174396951	0.610260483	0.667507524	no	Dihydrofolate reductase OS=Pneumocystis carinii
BSY92_02558	11.8178	7.4878	NA	NA	91.546	68.751	74.378	49.543	47.692	50.115	-0.995135676	8.76E-10	3.74E-09	yes	Putative cargo-transport protein ypp1 OS=Schizosaccharomyces pombe
BSY92_02559	7.79999	5.31196	NA	NA	45.977	47.726	46.199	16.38	23.776	19.566	-1.554955572	1.89E-14	1.22E-13	yes	Pre-rRNA-processing protein rix1 OS=Schizosaccharomyces pombe
BSY92_02560	15.9462	33.5348	NA	NA	42.168	46.506	36.183	89.543	60.35	69.317	0.480903398	0.012157142	0.020286096	no	WW domain-containing protein C2F3.14c OS=Schizosaccharomyces pombe
BSY92_02561	5.32263	12.4857	NA	NA	2.358	1.502	1.917	5.521	7.273	6.182	1.366500054	0.000164203	0.00037801	yes	NA
BSY92_02562	2.40788	316.036	NA	NA	8.298	6.382	7.189	52.322	35.594	30.549	2.09232385	2.92E-17	2.34E-16	yes	NA
BSY92_02563	12.9263	17.7111	NA	NA	55.725	47.961	50.464	18.793	20.21	17.966	-1.7610792	8.08E-26	1.05E-24	yes	tRNA-dihydrouridine(16/17) synthase [NAD(P)(+)] OS=Saccharomyces cerevisiae
BSY92_02564	30.0092	16.3949	NA	NA	106.826	61.946	63.643	94.954	110.909	101.248	0.084875311	0.692594461	0.742774535	no	Protein BNI4 OS=Saccharomyces cerevisiae
BSY92_02565	0	0	NA	NA	0.272	0.235	0.096	1.682	0.21	0.655	1.577646114	0.099046674	0.135997767	no	NA
BSY92_02566	22.1479	13.1272	NA	NA	86.331	74.194	67.477	49.579	67.343	65.244	-0.645133975	0.000530869	0.001129359	yes	Vacuolar amino acid transporter 1 OS=Saccharomyces cerevisiae
BSY92_02567	5.52012	3.43188	NA	NA	12.378	13.14	8.818	12.322	10.35	10.11	-0.38605195	0.113320722	0.153119127	no	NA
BSY92_02568	56.3997	45.695	NA	NA	339.113	281.994	312.321	202.376	240.769	221.333	-0.816729323	9.80E-08	3.32E-07	yes	Transcriptional repressor rco-1 OS=Neurospora crassa
BSY92_02569	0	0	NA	NA	0	0	0	0	0	0	NA	NA	NA	NA	NA
BSY92_02570	34.6549	174.418	NA	NA	713.91	728.568	858.51	83.254	288.811	257.919	-2.127062038	5.50E-05	0.00013493	yes	NA
BSY92_02571	16.5069	142.385	NA	NA	274.546	283.778	302.448	205.995	212.448	175.147	-0.868931859	1.91E-08	7.08E-08	yes	NA
BSY92_02572	147.426	215.025	NA	NA	1426.641	1608.528	1649.352	779.046	919.091	942.358	-1.156563572	2.81E-12	1.52E-11	yes	Probable Delta(7)-sterol 5(6)-desaturase OS=Neurospora crassa
BSY92_02573	6.13E-07	7.92E-07	NA	NA	0	0	0	0	0	0	NA	NA	NA	NA	UPF0357 protein YCL012C OS=Saccharomyces bayanus
BSY92_02574	382.554	566.643	NA	NA	348.998	391.432	448.041	619.595	547.483	601.812	0.234190791	0.169109637	0.219212779	no	"Malate dehydrogenase, cytoplasmic OS=Candida albicans"
BSY92_02575	7.92054	8.46055	NA	NA	15.96	17.035	13.61	12.029	11.538	15.42	-0.583095251	0.01070529	0.018095406	no	Trafficking protein particle complex subunit 6B OS=Homo sapiens
BSY92_02576	12.5909	14.3246	NA	NA	46.748	37.59	35.512	50.018	53.217	52.369	0.051725894	0.753743711	0.795869609	no	E3 SUMO-protein ligase pli1 OS=Schizosaccharomyces pombe
BSY92_02577	76.5494	38.5175	NA	NA	80.527	76.869	66.423	81.243	74.126	87.064	-0.210530411	0.162771085	0.211892277	no	NA
BSY92_02578	5.08274	2.5755	NA	NA	26.979	22.948	17.971	31.152	34.825	32.513	0.213791932	0.271433634	0.330569502	no	GPI ethanolamine phosphate transferase 2 OS=Aspergillus oryzae
BSY92_02579	16.5481	4.9629	NA	NA	0	0	0	0	0	0	NA	NA	NA	NA	Uncharacterized RNA-binding protein C4F6.14 OS=Schizosaccharomyces pombe
BSY92_02580	4.62824	3.96691	NA	NA	47.927	38.81	43.371	30.64	26.713	31.64	-0.874338763	6.50E-07	2.02E-06	yes	Condensin complex subunit 3 OS=Schizosaccharomyces pombe
BSY92_02581	56.1476	74.7219	NA	NA	367.452	324.793	329.477	243.948	264.266	276.612	-0.706665832	3.94E-07	1.25E-06	yes	Putative metal ion transporter C27B12.12c OS=Schizosaccharomyces pombe
BSY92_02582	72.5857	48.3314	NA	NA	7.209	7.368	7.045	36.197	27.622	25.894	1.713170342	5.03E-15	3.41E-14	yes	Signal peptidase complex subunit 1 OS=Bos taurus
BSY92_02583	76.6684	110.197	NA	NA	76.628	92.215	94.314	218.537	176.364	173.401	0.769416774	1.46E-05	3.89E-05	yes	E3 ubiquitin-protein ligase RBX1 OS=Mus musculus
BSY92_02584	7.9808	2.29701	NA	NA	4.035	3.754	3.498	16.051	16.783	11.929	1.646608418	5.52E-10	2.40E-09	yes	NA
BSY92_02585	1.29E-06	2.72585	NA	NA	0	0	0	0	0	0	NA	NA	NA	NA	NA
BSY92_02586	4.29233	5.69994	NA	NA	13.693	12.858	12.844	22.34	16.364	18.038	0.196984119	0.353899827	0.417311088	no	Tyrosyl-DNA phosphodiesterase 1 OS=Mus musculus
BSY92_02587	0	0	NA	NA	0.091	0.047	0.096	0.146	0.21	0.218	NA	NA	NA	NA	NA
BSY92_02588	0	0	NA	NA	0.091	0	0	0.037	0	0.509	NA	NA	NA	NA	NA
BSY92_02589	0	0	NA	NA	0	0	0	0	0	0	NA	NA	NA	NA	NA
BSY92_02590	0.375136	0	NA	NA	0	0	0	0	0.21	0.145	NA	NA	NA	NA	NA
BSY92_02591	6.81084	4.73329	NA	NA	9.476	5.491	4.505	10.676	28.811	27.421	1.449767213	0.000186767	0.000425726	yes	Global transcription regulator sge1 OS=Fusarium oxysporum f. sp. lycopersici
BSY92_02592	10.5073	44.3937	NA	NA	33.326	40.359	32.588	39.415	34.825	28.294	-0.380852029	0.050868661	0.074622551	no	Probable cardiolipin synthase
BSY92_02593	17.057	10.6464	NA	NA	80.754	77.761	71.838	79.597	74.056	62.407	-0.420599022	0.006062041	0.010769556	no	Mitochondrial translation optimization protein 1 OS=Saccharomyces cerevisiae
BSY92_02594	39.6899	15.7152	NA	NA	29.971	29.847	30.24	26.801	23.566	26.694	-0.554527011	0.001442066	0.002860354	yes	Maintenance of mitochondrial morphology protein 1 OS=Magnaporthe oryzae
BSY92_02595	5.5038	10.3212	NA	NA	24.983	24.168	20.272	38.318	39.72	38.477	0.41911728	0.012267603	0.020456051	no	Probable CAAX prenyl protease 2 OS=Schizosaccharomyces pombe
BSY92_02596	0	0	NA	NA	0	0.094	0	0.183	0	0	NA	NA	NA	NA	NA
BSY92_02597	3.89137	4.34084	NA	NA	38.042	21.587	19.841	21.901	24.056	27.421	-0.426075618	0.097909151	0.134610917	no	NA
BSY92_02598	80.5923	19.0414	NA	NA	42.894	42.47	43.132	86.142	67.902	60.807	0.406755468	0.022539168	0.035615183	no	Lysophospholipid acyltransferase OS=Schizosaccharomyces pombe
BSY92_02599	13.227	11.742	NA	NA	13.965	16.425	15.288	25.813	20.49	13.965	0.065416972	0.799543002	0.835318508	no	Uncharacterized oxidoreductase C162.03 OS=Schizosaccharomyces pombe
BSY92_02600	44.7256	17.0936	NA	NA	114.035	90.15	88.803	150.785	189.65	172.455	0.482882394	0.003937972	0.007255245	yes	GDP-mannose transporter OS=Magnaporthe oryzae
BSY92_02601	11.5149	14.2309	NA	NA	30.107	31.818	33.978	40.585	38.671	35.204	-0.079127837	0.653608976	0.707834313	no	ADP-ribosylation factor-like protein 3 OS=Saccharomyces cerevisiae
BSY92_02602	7.73321	4.80906	NA	NA	2.675	2.91	3.498	1.572	1.958	2.109	-1.014405604	0.016264047	0.026442641	no	Exosome complex component rrp45 OS=Schizosaccharomyces pombe
BSY92_02603	21.2072	19.8296	NA	NA	54.818	48.9	38.052	90.749	79.161	81.173	0.50016592	0.002641555	0.00501252	yes	Pre-mRNA-splicing factor cwc15 OS=Emericella nidulans
BSY92_02604	8.18379	5.04849	NA	NA	74.769	67.014	67.333	148.665	142.727	140.888	0.717090772	8.91E-08	3.04E-07	yes	TEL2-interacting protein 1 OS=Schizosaccharomyces pombe
BSY92_02605	75.0529	13.4081	NA	NA	0	0	0	0	0	0	NA	NA	NA	NA	UPF0613 protein PB24D3.06c OS=Schizosaccharomyces pombe
BSY92_02606	19.8705	14.9188	NA	NA	198.145	197.288	181.009	192.613	178.112	220.461	-0.291050882	0.050504334	0.074168241	no	Serine/threonine-protein kinase ppk30 OS=Schizosaccharomyces pombe
BSY92_02607	173.462	250.868	NA	NA	634.834	487.073	501.764	435.099	485.315	455.832	-0.561673008	0.000165217	0.000380159	yes	Probable eukaryotic translation initiation factor 5 OS=Schizosaccharomyces pombe
BSY92_02608	39.9467	24.3517	NA	NA	190.482	156.038	152.542	65.923	91.678	91.21	-1.32258436	1.82E-12	9.94E-12	yes	Nucleolar complex protein 2 OS=Saccharomyces cerevisiae
BSY92_02609	47.1065	25.5438	NA	NA	45.297	41.438	36.326	99.085	77.273	80.736	0.733689038	6.96E-06	1.92E-05	yes	Vacuolar protein sorting-associated protein 28 OS=Saccharomyces cerevisiae
BSY92_02610	8.95362	5.37638	NA	NA	17.638	17.223	12.844	15.466	16.504	21.893	-0.148234734	0.530819324	0.591993433	no	Mitochondrial distribution and morphology protein 12 OS=Magnaporthe oryzae
BSY92_02611	18.2216	12.7886	NA	NA	145.593	91.182	84.442	55.027	73.077	66.989	-1.029277765	3.03E-06	8.74E-06	yes	1-phosphatidylinositol 3-phosphate 5-kinase FAB1 OS=Saccharomyces cerevisiae
BSY92_02612	3.67112	1.9386	NA	NA	21.311	15.158	14.521	10.823	9.72	9.092	-1.097186034	2.10E-06	6.21E-06	yes	NA
BSY92_02613	2.52579	1.28519	NA	NA	2.176	2.112	2.348	1.792	1.119	1.746	-0.818700332	0.078492258	0.110456379	no	NA
BSY92_02614	16.8642	14.257	NA	NA	23.759	25.717	25.496	35.722	33.706	31.276	0.092515257	0.598569454	0.656836666	no	Uncharacterized membrane protein C6F6.13c OS=Schizosaccharomyces pombe
BSY92_02615	4.21272	10.2957	NA	NA	20.132	17.129	16.534	22.815	16.923	15.493	-0.28570945	0.190899513	0.243865852	no	NA
BSY92_02616	13.5587	22.1949	NA	NA	77.172	52.795	53.148	61.426	84.406	70.408	-0.080212629	0.695347931	0.745306947	no	Protein GRISEA OS=Podospora anserina
BSY92_02617	7.23955	7.80645	NA	NA	48.788	36.041	27.125	50.749	47.972	46.769	0.060595153	0.770465718	0.811092912	no	U2 snRNP-associated SURP motif-containing protein OS=Mus musculus
BSY92_02618	92.3974	103.806	NA	NA	255.956	232.625	266.841	465.629	433.217	422.592	0.471856883	0.000954406	0.001947127	yes	TATA-box-binding protein OS=Emericella nidulans
BSY92_02619	6.34533	11.0301	NA	NA	0	0	0	0	0	0	NA	NA	NA	NA	L-pipecolate oxidase OS=Schizosaccharomyces pombe
BSY92_02620	0	1.60636	NA	NA	3.129	2.675	3.019	6.874	9.72	11.347	1.315101277	6.88E-05	0.000166425	yes	NA
BSY92_02621	56.1495	43.3922	NA	NA	105.647	110.892	103.324	46.874	51.119	48.151	-1.457905968	3.67E-23	4.13E-22	yes	"Probable electron transfer flavoprotein-ubiquinone oxidoreductase, mitochondrial OS=Schizosaccharomyces pombe"
BSY92_02622	0.326349	0.116343	NA	NA	0.907	0.751	0.479	0.475	0	0.436	-1.360058134	0.148975562	0.19575702	no	NA
BSY92_02623	24.3146	31.5212	NA	NA	37.498	44.817	44.473	75.758	70.14	63.28	0.38491037	0.029351963	0.04522239	no	Dephospho-CoA kinase CAB5 OS=Saccharomyces cerevisiae
BSY92_02624	0.713333	0	NA	NA	0.272	0.094	0.24	0.512	0.629	0.436	0.937334614	0.320837963	0.383078673	no	NA
BSY92_02625	62.3306	2.71418	NA	NA	7.708	7.368	7.38	14.771	8.741	9.892	0.243216465	0.382812222	0.44685721	no	NA
BSY92_02626	6.41776	5.04986	NA	NA	111.723	88.648	94.506	24.717	38.462	31.349	-1.959827719	2.02E-21	2.09E-20	yes	tRNA
BSY92_02627	50.4531	29.2131	NA	NA	126.731	132.667	134.523	85.082	88.112	87.573	-0.925956685	2.33E-10	1.05E-09	yes	Mitochondrial import inner membrane translocase subunit tim23 OS=Schizosaccharomyces pombe
BSY92_02628	0	0	NA	NA	0.136	0.094	0.048	0	0	0	NA	NA	NA	NA	NA
BSY92_02629	21.8081	17.5402	NA	NA	65.111	53.874	53.244	60.109	60.699	58.115	-0.271063911	0.071586638	0.101565813	no	Uncharacterized PH domain-containing protein C19A8.02 OS=Schizosaccharomyces pombe
BSY92_02630	111.172	125.383	NA	NA	91.818	73.49	71.263	269.103	409.301	371.823	1.821727168	3.41E-20	3.32E-19	yes	NA
BSY92_02631	10.42	7.76302	NA	NA	49.241	50.261	49.553	51.481	49.091	52.078	-0.296516972	0.051528115	0.075450182	no	Long-chain-alcohol oxidase FAO2 OS=Lotus japonicus
BSY92_02632	4.8368	1.85249	NA	NA	0.363	0.563	0.623	7.569	2.797	2.328	2.588484551	1.35E-05	3.61E-05	yes	NA
BSY92_02633	0	1.27383	NA	NA	0	0.188	0	0.439	0	0	NA	NA	NA	NA	NA
BSY92_02634	8.05578	2.73849	NA	NA	14.509	14.032	15.144	34.15	33.846	38.55	0.95029345	4.83E-07	1.52E-06	yes	General alpha-glucoside permease OS=Saccharomyces cerevisiae
BSY92_02635	19.2508	7.4048	NA	NA	57.539	48.102	51.806	35.027	46.713	49.315	-0.590212586	0.002862251	0.005398963	yes	NA
BSY92_02636	22.3173	20.6346	NA	NA	19.497	15.44	13.754	26.289	30.629	27.858	0.474198849	0.018321134	0.029499447	no	Splicing factor spf30 OS=Schizosaccharomyces pombe
BSY92_02637	84.0346	417.749	NA	NA	133.623	156.46	151.775	258.39	191.119	183.948	0.181121281	0.3167766	0.378705249	no	"Fructose-1,6-bisphosphatase OS=Saccharomyces cerevisiae"
BSY92_02638	18.3551	66.6818	NA	NA	141.921	158.994	162.175	262.229	259.79	253.264	0.407526022	0.006605638	0.011650589	no	Peroxisomal membrane protein PMP30A OS=Candida boidinii
BSY92_02639	62.7867	129.222	NA	NA	160.919	167.864	215.131	35.795	50.21	47.787	-2.350046577	1.27E-27	1.82E-26	yes	"Asparagine--tRNA ligase, cytoplasmic OS=Saccharomyces cerevisiae"
BSY92_02640	24.4424	30.3214	NA	NA	277.992	176.217	190.402	131.005	164.825	159.799	-0.816434211	3.65E-05	9.20E-05	yes	RNA-binding protein MRN1 OS=Saccharomyces cerevisiae
BSY92_02641	4.52175	3.78203	NA	NA	22.127	21.446	24.441	27.934	23.776	29.312	-0.081169264	0.679548655	0.731010965	no	WD repeat-containing protein WRAP73 OS=Mus musculus
BSY92_02642	68.6798	185.265	NA	NA	100.931	111.784	112.765	67.934	58.601	68.88	-1.067266872	5.81E-11	2.79E-10	yes	Molybdenum cofactor biosynthesis protein 1 OS=Mus musculus
BSY92_02643	26.1638	12.0748	NA	NA	88.281	52.419	60.768	120.84	229.79	204.968	1.139163045	1.52E-05	4.04E-05	yes	FYVE-type zinc finger-containing protein C9B6.03 OS=Schizosaccharomyces pombe
BSY92_02644	121.735	17.3256	NA	NA	127.683	156.46	151.871	200.73	276.294	267.302	0.437503719	0.02487111	0.038931009	no	Elongation of very long chain fatty acids protein 6 OS=Caenorhabditis elegans
BSY92_02645	759.436	806.597	NA	NA	444.352	586.233	564.065	602.74	503.637	597.884	-0.240882728	0.178008323	0.229352141	no	Triosephosphate isomerase OS=Neurospora crassa
BSY92_02646	126.716	157.284	NA	NA	75.993	101.554	87.27	96.526	99.72	97.538	-0.183521806	0.292022976	0.352840984	no	"54S ribosomal protein L51, mitochondrial OS=Ashbya gossypii"
BSY92_02647	17.4222	30.8174	NA	NA	82.477	93.529	86.694	79.927	81.469	83.064	-0.435018881	0.004160117	0.00763639	yes	U1 small nuclear ribonucleoprotein 70 kDa homolog OS=Schizosaccharomyces pombe
BSY92_02648	89.8185	77.7934	NA	NA	132.172	157.821	153.596	99.122	77.692	89.974	-1.066062091	5.41E-10	2.35E-09	yes	Ribosome assembly factor mrt4 OS=Chaetomium thermophilum
BSY92_02649	35.5844	13.8791	NA	NA	84.744	75.461	71.598	89.323	71.608	80.954	-0.265665932	0.079822659	0.11214588	no	Cullin-4B OS=Mus musculus
BSY92_02650	1.14905	1.9529	NA	NA	32.964	22.62	19.649	28.812	27.692	28.512	-0.141693683	0.506760937	0.569776287	no	Serine/threonine-protein kinase tel1 OS=Neurospora crassa
BSY92_02651	5.40613	4.33535	NA	NA	106.554	81.046	88.995	70.237	97.063	104.593	-0.347103612	0.088544783	0.123106981	no	Nucleoporin NUP192 OS=Chaetomium thermophilum
BSY92_02652	21.9653	20.8464	NA	NA	43.347	36.604	31.486	36.892	34.056	31.422	-0.444572342	0.010387843	0.017596377	no	E3 ubiquitin-protein ligase complex slx8-rfp subunit slx8 OS=Schizosaccharomyces pombe
BSY92_02653	7.16607	5.18131	NA	NA	39.538	31.442	30.192	39.451	35.524	40.15	-0.138089506	0.424614346	0.488985716	no	"DNA polymerase gamma, mitochondrial OS=Neurospora crassa"
BSY92_02654	0.255875	1.79189	NA	NA	0	0	0	0	0	0	NA	NA	NA	NA	NA
BSY92_02655	0.979389	0.932203	NA	NA	3.854	2.863	2.923	3.364	7.273	7.055	0.538085802	0.179875882	0.231275944	no	Liver carboxylesterase OS=Mesocricetus auratus
BSY92_02656	0.48492	1.44231	NA	NA	0.68	0.657	0.383	4.168	2.308	1.455	1.810922816	0.002578226	0.004903382	yes	NA
BSY92_02657	2.42166	6.7467	NA	NA	0.227	0.047	0.096	0.731	1.818	0.509	2.43005817	0.009991691	0.016998038	no	NA
BSY92_02658	7.99602	9.30732	NA	NA	7.028	8.213	4.505	17.038	11.538	12.51	0.72934241	0.012727108	0.021173968	no	NA
BSY92_02659	0.655616	3.90268	NA	NA	5.532	3.191	2.396	11.079	10.49	11.783	1.255775209	0.000154533	0.000356611	yes	ABC transporter G family member 12 OS=Arabidopsis thaliana
BSY92_02660	9.48743	1.68292	NA	NA	17.819	7.79	6.853	6.252	4.545	2.546	-1.556046825	0.000179722	0.00041085	yes	Sterol 3-beta-glucosyltransferase UGT80A2 OS=Arabidopsis thaliana
BSY92_02661	0.770165	0.71455	NA	NA	9.386	3.614	3.451	6.472	8.601	5.964	0.046826921	0.908555384	0.927788719	no	NA
BSY92_02662	0	0	NA	NA	0.227	0.375	0.335	0.548	0	0.946	0.288395719	0.787163704	0.824833683	no	NA
BSY92_02663	0	0	NA	NA	0	0	0	0.219	0	0.509	NA	NA	NA	NA	NA
BSY92_02664	28.3317	107.542	NA	NA	100.251	92.731	91.535	62.742	69.021	59.061	-0.903732962	7.71E-10	3.31E-09	yes	NA
BSY92_02665	0	0	NA	NA	0.045	0.047	0	0	0	0	NA	NA	NA	NA	NA
BSY92_02666	52.1288	97.7576	NA	NA	174.34	234.362	229.508	95.466	125.455	123.941	-1.217961825	2.55E-09	1.04E-08	yes	Threonine synthase OS=Schizosaccharomyces pombe
BSY92_02667	74.3675	33.8444	NA	NA	126.459	121.217	120.673	52.029	74.406	68.735	-1.240529331	2.12E-11	1.06E-10	yes	U3 small nucleolar RNA-associated protein 5 OS=Schizosaccharomyces pombe
BSY92_02668	16.6345	13.0595	NA	NA	124.192	89.915	85.161	82.778	90.14	104.302	-0.428890897	0.021112766	0.033595884	no	Bromodomain-containing factor 1 OS=Saccharomyces cerevisiae
BSY92_02669	10.6557	5.54223	NA	NA	0.499	0.422	0.144	3.766	0.559	0.582	1.727907188	0.044940394	0.066666962	no	NA
BSY92_02670	11.7028	22.4971	NA	NA	30.424	24.825	28.611	45.338	61.049	60.588	0.661935391	0.001056395	0.002141865	yes	NA
BSY92_02671	19.4079	11.0815	NA	NA	33.417	28.204	28.611	27.898	24.825	27.567	-0.494549218	0.00405636	0.007460342	yes	NA
BSY92_02672	0.683883	1.35337	NA	NA	3.129	2.206	2.205	3.912	5.664	4.655	0.579769853	0.119123764	0.159891685	no	NA
BSY92_02673	5.85333	24.7276	NA	NA	19.588	13.938	13.898	12.066	12.238	16.22	-0.547847043	0.024544717	0.038496195	no	NA
BSY92_02674	56.1996	12.7128	NA	NA	23.714	24.309	27.269	27.422	14.895	17.456	-0.663857369	0.009254434	0.015828812	no	NA
BSY92_02675	4.28072	2.30554	NA	NA	4.353	4.834	4.026	2.303	1.748	2.4	-1.341339306	0.000234403	0.000527351	yes	NA
BSY92_02676	3.07474	1.63658	NA	NA	4.444	2.769	3.498	2.596	3.636	1.164	-0.839397381	0.07279991	0.103133205	no	NA
BSY92_02677	1502.03	26.3789	NA	NA	44.979	49.087	56.646	60.329	115.455	126.559	0.667990933	0.015083589	0.024671144	no	Dehydrogenase FUB6 OS=Fusarium oxysporum f. sp. lycopersici
BSY92_02678	10.651	3.34063	NA	NA	49.105	31.489	36.374	37.075	33.916	29.094	-0.547031812	0.00790539	0.013716436	no	NA
BSY92_02679	10.1175	6.17081	NA	NA	45.161	47.398	33.451	97.952	62.378	62.334	0.491321763	0.024724484	0.038733395	no	NA
BSY92_02680	43.2837	2.87862	NA	NA	0.725	0.469	0.383	60.073	44.406	52.369	6.232786837	2.51E-84	1.85E-82	yes	Quinate permease OS=Emericella nidulans
BSY92_02681	4.77254	0	NA	pEff	0	0.094	0.144	1.828	1.818	2.182	3.913666752	3.00E-06	8.65E-06	yes	Probable endopolygalacturonase A OS=Aspergillus parasiticus
BSY92_02682	0	0	NA	NA	0	0	0	0	0	0	NA	NA	NA	NA	NA
BSY92_02683	0	0	NA	NA	0	0.047	0.048	0	0	0	NA	NA	NA	NA	NA
BSY92_02684	0.11133	0	NA	NA	0	0	0.096	0.439	0	0	NA	NA	NA	NA	Uncharacterized protein YcgG OS=Bacillus subtilis
BSY92_02685	0	0	NA	NA	0	0	0	0	0	0	NA	NA	NA	NA	NA
BSY92_02686	2.00007	9.30246	NA	NA	9.749	14.736	15.192	7.057	13.497	13.529	-0.553852321	0.095618943	0.131920269	no	Methyltransferase tpcH OS=Neosartorya fumigata
BSY92_02687	13.9415	18.8785	NA	NA	52.279	33.46	36.087	42.742	47.063	45.169	-0.173341039	0.385564987	0.449683858	no	NA
BSY92_02688	0	0	NA	NA	0	0	0	0.037	0.699	0.509	3.591934854	0.012505937	0.020831538	no	NA
BSY92_02689	0.445294	4.53354	NA	NA	2.539	3.097	2.588	1.097	0.28	0.364	-2.410512575	4.73E-05	0.000117093	yes	NA
BSY92_02690	0	0	NA	NA	0	0	0	0	0	0	NA	NA	NA	NA	NA
BSY92_02691	16.8732	15.5407	NA	NA	0.363	0.188	0.383	1.792	33.916	50.333	5.369209487	1.83E-07	5.99E-07	yes	NA
BSY92_02692	19.7768	16.208	NA	NA	0.045	0.141	0.192	0.256	4.196	3.709	3.677304058	5.53E-05	0.000135557	yes	NA
BSY92_02693	52.8992	1152.86	NA	NA	0.091	0.235	0.144	10.786	1.469	2.618	4.319341761	2.02E-08	7.49E-08	yes	NA
BSY92_02694	0	0	NA	NA	0	0	0	0.037	0	0.073	NA	NA	NA	NA	NA
BSY92_02695	0.160032	0	NA	NA	0	0	0	0.073	0.49	0.509	NA	NA	NA	NA	NA
BSY92_02696	0.990652	0.707745	NA	NA	0.091	0.094	0.192	0.366	0.14	0	0.084091766	0.948856108	0.960070229	no	Cytochrome P450 52A13 OS=Debaryomyces hansenii
BSY92_02697	1.21367	5.26262	NA	NA	0.907	1.079	0.719	10.055	3.077	3.564	2.225107762	2.98E-05	7.62E-05	yes	NA
BSY92_02698	1.77388	5.86855	NA	NA	0.227	0.141	0.192	3.583	1.888	0.364	2.796821781	0.000896731	0.001840924	yes	NA
BSY92_02699	7.0215	16.1112	NA	NA	14.101	19.428	17.396	80.658	64.126	54.624	1.623011109	1.13E-13	6.88E-13	yes	NA
BSY92_02700	0.819173	0.146331	NA	NA	0.408	0.563	0.527	3.839	2.378	2.837	2.192861709	4.48E-05	0.00011119	yes	Lactose permease OS=Kluyveromyces lactis
BSY92_02701	0	0	NA	NA	0	0	0	0	0	0	NA	NA	NA	NA	Ketosamine-3-kinase OS=Homo sapiens
BSY92_02702	0	0	NA	NA	0	0	0	0	0	0	NA	NA	NA	NA	NA
BSY92_02703	32.9162	4.45278	NA	NA	6.03	5.35	4.84	9.104	8.042	9.165	0.368679416	0.160354887	0.209090628	no	Sterol 3-beta-glucosyltransferase UGT80A2 OS=Arabidopsis thaliana
BSY92_02704	0	0	NA	NA	0	0	0	1.792	3.007	3.855	6.753975393	2.16E-09	8.88E-09	yes	NA
BSY92_02705	0.22847	0	NA	NA	0	0	0	0.146	0	0	NA	NA	NA	NA	Cytochrome P450 52A5 OS=Candida maltosa
BSY92_02706	1.9613	14.9731	NA	NA	0.181	0.235	0.288	0.366	1.049	2.255	1.862197812	0.030203965	0.046436753	no	NA
BSY92_02707	1.3473	0	NA	pEff	0	0	0	0.037	0.839	0.145	NA	NA	NA	NA	NA
BSY92_02708	23.8365	11.063	NA	NA	0.453	0.282	1.006	3.4	0.07	1.164	0.944672029	0.308835944	0.370330344	no	Uncharacterized secreted protein ARB_05566 OS=Arthroderma benhamiae
BSY92_02709	2.77622	1.13619	NA	NA	7.935	8.682	8.53	7.605	6.014	9.237	-0.467233228	0.092625517	0.128237222	no	Evolved beta-galactosidase subunit alpha OS=Escherichia coli
BSY92_02710	4.59015	3.95628	NA	NA	12.968	12.812	14.138	15.43	9.93	12.583	-0.401796547	0.101493089	0.138955312	no	Uncharacterized protein YwbE OS=Bacillus subtilis
BSY92_02711	59.2115	3.59699	NA	NA	30.606	45.098	27.604	711.88	521.888	472.488	3.69426097	2.64E-63	1.12E-61	yes	NA
BSY92_02712	0.939216	0	NA	NA	0.045	0	0	0.256	0	0	NA	NA	NA	NA	NA
BSY92_02713	17.1545	3.07895	NA	NA	3.401	2.44	2.923	155.539	97.762	105.175	4.990615371	2.63E-97	2.55E-95	yes	Uncharacterized transporter C757.13 OS=Schizosaccharomyces pombe
BSY92_02714	4.37283	1.35724	NA	NA	13.104	11.779	9.872	34.808	32.098	23.348	1.04560847	2.31E-06	6.78E-06	yes	Nonribosomal peptide synthetase 4 OS=Neosartorya fumigata
BSY92_02715	20.4578	4.09724	NA	NA	77.535	89.446	76.391	83.912	72.797	59.134	-0.503816323	0.004543424	0.00828717	yes	Leptomycin B resistance protein pmd1 OS=Schizosaccharomyces pombe
BSY92_02716	53.4884	0	NA	pEff	23.306	6.711	24.825	1202.554	1919.441	1846.24	5.946046078	2.00E-25	2.55E-24	yes	NA
BSY92_02717	7.96881	10.7113	NA	NA	11.97	14.454	13.515	49.323	50.14	53.897	1.601995197	1.52E-17	1.24E-16	yes	Protein disulfide-isomerase OS=Aspergillus niger
BSY92_02718	2.75176	5.21839	NA	NA	3.355	2.91	3.355	30.969	19.65	29.603	2.707673221	4.43E-24	5.31E-23	yes	Prolyl 4-hydroxylase 2 OS=Arabidopsis thaliana
BSY92_02719	0	0	NA	NA	0	0.047	0	0	0.35	0	NA	NA	NA	NA	NA
BSY92_02720	2.43297	3.16423	NA	NA	4.988	4.13	3.93	13.236	9.93	10.401	1.030492453	0.000144186	0.000333787	yes	ustiloxin B cluster transcription factor ustR OS=Aspergillus flavus
BSY92_02721	24.2427	19.264	NA	NA	309.595	221.973	225.866	69.945	92.867	95.283	-1.866590057	4.80E-22	5.07E-21	yes	3-hydroxy-3-methylglutaryl-coenzyme A reductase OS=Gibberella fujikuroi
BSY92_02722	12.828	9.95187	NA	NA	18.817	28.016	27.796	31.481	19.79	25.966	-0.289268719	0.261362861	0.320233532	no	Nicotinamidase OS=Saccharomyces cerevisiae
BSY92_02723	0	0.269682	NA	NA	0.091	0.047	0	0.402	0.21	0.291	1.848618489	0.149002193	0.195764945	no	Copper transport protein ctr4 OS=Schizosaccharomyces pombe
BSY92_02724	0	0	NA	NA	1.678	0.798	1.006	3.291	2.378	6.692	1.460540414	0.006010157	0.010685598	no	NA
BSY92_02725	0.0271364	0	NA	NA	0.091	0.141	0.048	0.366	0	0	NA	NA	NA	NA	NA
BSY92_02726	81.2837	72.4975	NA	NA	754.718	611.199	718.764	267.896	287.692	268.83	-1.66482106	2.69E-29	4.09E-28	yes	Heat shock protein sti1 homolog OS=Schizosaccharomyces pombe
BSY92_02727	2.26634	2.1212	NA	NA	0.272	0.469	0.719	0.585	0.909	0.946	0.357144603	0.641694136	0.696677639	no	NA
BSY92_02728	42.4523	53.6185	NA	NA	60.078	57.863	62.589	40.695	54.755	57.388	-0.569114154	0.003934478	0.007250212	yes	"Catechol 1,2-dioxygenase OS=Candida albicans"
BSY92_02729	7.23621	0.251728	NA	NA	4.217	3.379	3.546	135.722	119.58	102.411	4.655467366	7.18E-125	1.14E-122	yes	Oligopeptide transporter 2 OS=Saccharomyces cerevisiae
BSY92_02730	8.30663	0.833259	NA	NA	14.645	12.201	13.946	141.279	153.986	134.269	3.057226612	5.41E-77	3.38E-75	yes	"Probable exo-1,4-beta-xylosidase bxlB OS=Neosartorya fumigata"
BSY92_02731	0.109942	0	NA	NA	0	0	0.048	0.622	0.28	0.218	2.937257173	0.02978133	0.045839323	no	NA
BSY92_02732	0.0308765	0	NA	NA	0	0.047	0.144	0	0	0	NA	NA	NA	NA	NA
BSY92_02733	0.74189	0.529435	NA	NA	2.358	2.863	1.438	4.022	2.448	4.946	0.447676988	0.315574137	0.377535915	no	NA
BSY92_02734	5.41615	88.2121	NA	NA	2.993	2.159	3.115	0.951	2.238	1.164	-1.238733	0.013658797	0.022546055	no	Uncharacterized oxidoreductase C663.06c OS=Schizosaccharomyces pombe
BSY92_02735	0	0.306961	NA	NA	0	0.047	0.048	0.037	0	0	NA	NA	NA	NA	NA
BSY92_02736	0	10.0026	NA	NA	0.045	0	0	3.4	0.07	0.218	4.3503775	0.000721627	0.001502547	yes	NA
BSY92_02737	0	0	NA	NA	0	0.094	0	0	0.14	0	NA	NA	NA	NA	NA
BSY92_02738	7.44982	19.4608	NA	NA	27.16	26.796	23.722	36.014	45.035	39.786	0.308158204	0.087314601	0.121593003	no	NA
BSY92_02739	0	0	NA	NA	0	0	0	0.146	0	0	NA	NA	NA	NA	NA
BSY92_02740	0	0	NA	NA	0	0.047	0	0	0.42	0.218	NA	NA	NA	NA	NA
BSY92_02741	0.193998	0	NA	NA	0.136	0.094	0.048	0	0	0	NA	NA	NA	NA	NA
BSY92_02742	0.154126	0.110003	NA	NA	0	0.141	0.048	3.547	3.077	1.455	4.633147222	4.84E-08	1.70E-07	yes	Cyclin-dependent kinase 4 OS=Ovis aries
BSY92_02743	5.22814	0	NA	NA	0.045	0	0.096	2.815	2.517	3.637	5.138985864	1.20E-09	5.05E-09	yes	NA
BSY92_02744	0	0	NA	NA	0	0	0	0	0	0	NA	NA	NA	NA	NA
BSY92_02745	0.0390764	0	NA	NA	0	0.047	0.096	7.751	4.126	5.964	6.117819973	6.57E-15	4.42E-14	yes	NA
BSY92_02746	4.80962	3.70481	NA	NA	0.363	0.188	0.144	23.217	22.448	22.112	6.146108458	6.00E-47	1.55E-45	yes	NA
BSY92_02747	6.10315	5.8271	NA	NA	0.589	0.235	0.383	59.89	33.986	35.495	6.30238804	1.82E-59	6.69E-58	yes	NA
BSY92_02748	0	0	NA	NA	0.861	0.61	0.767	1.06	2.238	0.582	0.435553695	0.524833797	0.586626155	no	NA
BSY92_02749	8.85281	9.17008	NA	NA	100.342	84.237	87.413	29.689	37.692	35.931	-1.719926514	4.69E-23	5.24E-22	yes	Isoleucine--tRNA ligase OS=Cyanothece sp.
BSY92_02750	6.76087	4.29942	NA	NA	5.532	4.834	5.32	5.96	2.028	3.637	-0.740822164	0.069570794	0.099031045	no	NA
BSY92_02751	0	0	NA	NA	0.136	0.047	0.048	0	0	0.218	NA	NA	NA	NA	NA
BSY92_02752	5.99485	7.25548	NA	NA	58.174	48.43	48.787	16.782	20.699	22.984	-1.684245722	6.60E-18	5.56E-17	yes	Metaxin-like protein C409.19c OS=Schizosaccharomyces pombe
BSY92_02753	14.111	12.3864	NA	NA	13.421	13.234	12.604	7.569	10.42	6.983	-0.979029315	0.000101617	0.000240755	yes	Phosphatidylinositol glycan anchor biosynthesis class U protein OS=Rattus norvegicus
BSY92_02754	11.9278	7.53057	NA	NA	3.038	2.581	2.205	8.08	5.035	4.582	0.844404453	0.021960518	0.034764418	no	NA
BSY92_02755	301.041	67.606	NA	NA	107.415	124.924	119.379	229.249	154.196	151.217	0.264849301	0.176559894	0.227690144	no	"Iron sulfur cluster assembly protein 1, mitochondrial OS=Saccharomyces cerevisiae"
BSY92_02756	9.16404	10.8079	NA	NA	28.021	20.414	22.381	16.124	19.72	18.475	-0.707093184	0.000753922	0.001564989	yes	NA
BSY92_02757	9.3035	5.13	NA	NA	42.894	28.298	27.7	32.468	32.797	32.876	-0.330123687	0.104417742	0.14254453	no	NA
BSY92_02758	1.59623	0	NA	NA	0.045	0	0	0	0	0	NA	NA	NA	NA	NA
BSY92_02759	3779.15	2.49532	NA	NA	0.363	0.375	0.192	1.17	1.049	0.946	1.355947714	0.067965787	0.096949696	no	Trihydrophobin OS=Claviceps fusiformis
BSY92_02760	14.3144	28.2755	NA	NA	35.185	30.457	32.205	56.014	35.455	46.187	0.161196744	0.428526687	0.493072903	no	UPF0183 protein CG7083 OS=Drosophila melanogaster
BSY92_02761	0.863544	5.78932	NA	NA	38.541	28.626	21.757	27.312	34.266	34.113	-0.209546501	0.359136118	0.423065641	no	Kinesin-like protein bimC OS=Emericella nidulans
BSY92_02762	59.3802	28.4473	NA	NA	48.199	63.917	60.049	69.214	57.762	58.334	-0.23018455	0.224525797	0.280413806	no	Probable D-xylulose reductase A OS=Aspergillus terreus
BSY92_02763	0.732401	0	NA	NA	0.136	0.094	0.288	1.353	1.119	1.6	2.441919052	0.002019923	0.003910231	yes	NA
BSY92_02764	6.36547	5.33035	NA	NA	83.384	69.971	77.972	42.742	46.294	39.568	-1.17429751	3.20E-13	1.87E-12	yes	Beta-mannosidase B OS=Thielavia heterothallica
BSY92_02765	13.1328	17.6254	NA	NA	11.562	12.014	10.112	16.124	12.867	11.274	-0.067976785	0.770312102	0.81102104	no	GTP-binding protein ypt4 OS=Schizosaccharomyces pombe
BSY92_02766	10.1514	19.815	NA	NA	9.476	15.674	14.761	26.581	16.364	19.857	0.309753111	0.277460948	0.337132257	no	3-hydroxyacyl-CoA dehydrogenase type-2 OS=Drosophila melanogaster
BSY92_02767	0	0	NA	NA	0	0	0	0	0.699	0	NA	NA	NA	NA	NA
BSY92_02768	5.02446	3.21099	NA	NA	6.575	7.837	7.332	21.974	13.147	10.328	0.721157356	0.020477997	0.032684314	no	D-3-phosphoglycerate dehydrogenase OS=Methanothermobacter thermautotrophicus
BSY92_02769	40.493	24.1693	NA	NA	252.419	222.207	238.182	54.113	101.678	91.792	-1.840151875	4.62E-15	3.14E-14	yes	Pescadillo homolog OS=Magnaporthe oryzae
BSY92_02770	0	0	NA	NA	0.181	0.141	0.048	0	0	0	NA	NA	NA	NA	NA
BSY92_02771	47.1038	16.0745	NA	NA	76.583	54.907	55.256	63.766	58.811	62.771	-0.333148085	0.052983484	0.077438027	no	Phosphoinositide phosphatase SAC1 OS=Saccharomyces cerevisiae
BSY92_02772	131.021	118.391	NA	NA	92.18	107.607	109.027	166.837	156.713	126.996	0.206876872	0.239177063	0.296568324	no	GTP-binding protein ypt5 OS=Schizosaccharomyces pombe
BSY92_02773	103.034	55.6689	NA	NA	373.528	340.796	341.602	188.299	293.217	230.498	-0.891253083	2.89E-06	8.36E-06	yes	MICOS complex subunit MIC60 OS=Sordaria macrospora
BSY92_02774	0	0	NA	NA	0	0	0	0.293	0	0	NA	NA	NA	NA	NA
BSY92_02775	9.00377	48.3618	NA	NA	61.438	83.017	81.279	29.104	35.734	42.623	-1.399737688	4.78E-10	2.09E-09	yes	NA
BSY92_02776	0	2.81229	NA	NA	0.181	0.657	0.335	1.718	1.678	1.455	1.620508835	0.018976477	0.030461734	no	NA
BSY92_02777	0	0.614072	NA	NA	0.045	0	0	0	0	0	NA	NA	NA	NA	NA
BSY92_02778	20.2017	6.30869	NA	NA	37.77	24.45	21.805	69.652	76.084	65.389	1.00661986	1.97E-06	5.84E-06	yes	NA
BSY92_02779	0	0	NA	NA	0.091	0.188	0.048	1.536	0.839	0.509	2.519728689	0.007491919	0.013068228	no	NA
BSY92_02780	2.93279	2.91885	NA	NA	0.544	0.939	0.863	4.095	3.217	2.982	1.752615402	0.000341291	0.000748855	yes	NA
BSY92_02781	7.8388	4.79315	NA	NA	0.544	0.61	0.431	14.771	12.867	11.347	4.226981517	6.39E-30	9.94E-29	yes	Tyrosinase ustQ OS=Aspergillus flavus
BSY92_02782	6.85136	29.9254	NA	NA	82.25	72.364	66.087	110.274	139.58	132.596	0.467605604	0.004914347	0.008881902	yes	Hyaluronan synthase 2 OS=Gallus gallus
BSY92_02783	0.205388	0.938385	NA	NA	3.083	1.877	1.15	3.51	2.308	2.837	0.189762203	0.689616974	0.739998882	no	Vacuolar calcium ion transporter OS=Saccharomyces cerevisiae
BSY92_02784	24.0141	34.0034	NA	NA	51.191	63.917	62.301	45.484	41.119	45.678	-0.756766635	3.24E-05	8.22E-05	yes	Acyl-coenzyme A thioesterase 13 OS=Pongo abelii
BSY92_02785	11.3393	6.94043	NA	NA	209.117	139.566	154.507	151.078	151.818	146.343	-0.485853969	0.004514593	0.008237745	yes	Serine/threonine-protein kinase KIN4 OS=Saccharomyces cerevisiae
BSY92_02786	0	0	NA	NA	0.68	0.704	0.479	1.316	1.608	0.218	0.403078706	0.604752027	0.662244585	no	NA
BSY92_02787	21.4091	4.40462	NA	NA	11.336	12.248	12.364	9.726	12.727	16.074	-0.233302443	0.383660762	0.447682738	no	GPI-anchored wall transfer protein 1 OS=Gibberella zeae
BSY92_02788	0.468546	1.34427	NA	NA	0.227	0.516	0.144	1.024	0.14	0.364	0.422625355	0.672744006	0.72533314	no	NA
BSY92_02789	0.0977618	0.140292	NA	NA	0.227	0.282	0.096	1.609	1.538	1.236	2.375094011	0.001468828	0.002907368	yes	NA
BSY92_02790	11.3487	8.34226	NA	NA	43.03	51.528	51.135	53.638	49.79	46.623	-0.292320979	0.09810503	0.134841206	no	Fatty acid amide hydrolase OS=Arabidopsis thaliana
BSY92_02791	23.5472	62.043	NA	NA	113.582	137.83	133.181	331.699	177.203	173.11	0.480184861	0.051136026	0.074956911	no	"D-lactate dehydrogenase [cytochrome], mitochondrial OS=Kluyveromyces lactis"
BSY92_02792	4.54E-08	1.60E-08	NA	NA	0	0	0	0	0	0	NA	NA	NA	NA	Bifunctional protein FolC OS=Buchnera aphidicola subsp. Baizongia pistaciae
BSY92_02793	0	1.97902	NA	NA	0.045	0.141	0.144	0.585	0.07	0.073	0.647182645	0.607214846	0.664641213	no	NA
BSY92_02794	0	0	NA	NA	0	0	0	0	0	0	NA	NA	NA	NA	NA
BSY92_02795	0	0	NA	NA	0	0	0	0	0	0	NA	NA	NA	NA	NA
BSY92_02796	3.61531	5.61914	NA	NA	18.5	18.161	20.464	15.32	18.322	18.184	-0.474013999	0.025206721	0.039417389	no	Folylpolyglutamate synthase OS=Neurospora crassa
BSY92_02797	0	0	NA	NA	0.091	0.047	0.096	0.439	0	0.073	0.590978409	0.669610295	0.722774493	no	NA
BSY92_02798	7.2266	7.96525	NA	NA	88.825	52.513	46.822	62.303	81.888	74.99	-0.091919803	0.697994615	0.747469329	no	Transcription factor RLM1 OS=Saccharomyces cerevisiae
BSY92_02799	17.1075	6.5872	NA	NA	71.006	67.53	73.42	25.521	43.287	34.186	-1.365631725	8.77E-10	3.74E-09	yes	tRNA-dihydrouridine(47) synthase [NAD(P)(+)] OS=Magnaporthe oryzae
BSY92_02800	16.3621	7.94851	NA	NA	49.423	45.474	44.617	51.992	46.643	43.568	-0.300710883	0.051129733	0.074956911	no	Tip elongation aberrant protein 1 OS=Schizosaccharomyces pombe
BSY92_02801	9.98967	15.3496	NA	NA	90.593	58.238	46.87	76.526	76.434	68.735	-0.134237869	0.540082823	0.600834753	no	Putative transcription initiation factor TFIID 111 kDa subunit OS=Schizosaccharomyces pombe
BSY92_02802	258.874	67.4326	NA	NA	66.199	55.704	60.049	103.436	70.769	80.591	0.153921718	0.397961016	0.462099649	no	Endoplasmic reticulum transmembrane protein 3 OS=Saccharomyces cerevisiae
BSY92_02803	21.9016	29.1164	NA	NA	102.79	82.735	68.963	65.411	100.769	89.683	-0.30885676	0.146960865	0.193377056	no	Transcription factor SFP1 OS=Saccharomyces cerevisiae
BSY92_02804	0	0	NA	NA	0.045	0	0	0	0	0	NA	NA	NA	NA	NA
BSY92_02805	223.538	980.303	NA	NA	894.281	966.074	808.478	208.92	180.769	172.383	-2.571948287	1.39E-75	8.31E-74	yes	Respiratory supercomplex factor 2 homolog C1565.01 OS=Schizosaccharomyces pombe
BSY92_02806	0.0580509	0.166018	NA	NA	0	0.047	0	0.183	0	0.436	NA	NA	NA	NA	NA
BSY92_02807	5.11131	6.06239	NA	NA	10.927	9.949	10.687	14.845	10.21	14.547	-0.002453571	0.992014729	0.993507175	no	Protein-lysine N-methyltransferase EFM2 OS=Saccharomyces cerevisiae
BSY92_02808	0.171874	2.09426	NA	NA	0.589	0.61	0.575	0.402	0.909	0.873	-0.045360329	0.951020726	0.961850784	no	NA
BSY92_02809	0.402461	1.93147	NA	NA	0.544	0.375	0.575	2.742	2.168	1.309	1.656989978	0.006421759	0.011349446	no	NA
BSY92_02810	19.8418	28.4918	NA	NA	120.927	87.428	77.014	180.401	229.65	231.153	0.847539965	1.40E-05	3.74E-05	yes	NA
BSY92_02811	0	0	NA	NA	0	0.047	0	0	0	0	NA	NA	NA	NA	NA
BSY92_02812	0	0	NA	NA	0.091	0.094	0.048	2.23	0.699	0.873	3.312269461	0.000375861	0.000818659	yes	NA
BSY92_02813	13.4543	27.2462	NA	NA	93.677	103.806	84.73	167.787	125.105	148.744	0.315251902	0.055372389	0.080607201	no	NA
BSY92_02814	30.4468	8.66843	NA	NA	117.935	97.893	98.963	88.921	84.056	86.119	-0.606932612	1.75E-05	4.60E-05	yes	Multiple RNA-binding domain-containing protein 1 OS=Neurospora crassa
BSY92_02815	0.483062	0.245798	NA	NA	0.952	1.032	0.767	1.06	1.189	1.091	-0.047842238	0.935206373	0.949494249	no	Conidiophore development regulator abaA OS=Gibberella zeae
BSY92_02816	0	0	NA	NA	0	0	0	0	0	0	NA	NA	NA	NA	NA
BSY92_02817	0.678137	2.82183	NA	NA	2.448	2.346	1.39	2.888	1.119	1.818	-0.382332117	0.457010265	0.521615247	no	NA
BSY92_02818	5.08044	9.74147	NA	NA	10.61	10.512	7.716	15.941	15.245	14.911	0.350693319	0.116142482	0.156420353	no	NA
BSY92_02819	6.30829	1.483	NA	NA	0	0	0	0	0	0	NA	NA	NA	NA	NA
BSY92_02820	24.5944	105.791	NA	NA	12.152	17.786	18.211	16.27	12.448	20.148	-0.315905527	0.258413514	0.317233384	no	Uncharacterized protein At2g23090 OS=Arabidopsis thaliana
BSY92_02821	20.0827	13.8253	NA	NA	100.297	124.502	119.714	154.551	133.427	129.469	-0.059710392	0.725517633	0.770776308	no	U3 small nucleolar RNA-associated protein 17 OS=Schizosaccharomyces pombe
BSY92_02822	25.4813	40.5885	NA	NA	77.172	82.876	83.627	78.61	66.084	63.934	-0.556777795	0.000559288	0.001183723	yes	DNA-directed RNA polymerase subunit 10-like protein OS=Arabidopsis thaliana
BSY92_02823	0	0	NA	NA	0.045	0	0	0.329	0	0	NA	NA	NA	NA	NA
BSY92_02824	8.53322	9.91522	NA	NA	111.723	87.804	84.778	244.386	210.839	211.66	0.902071644	2.37E-09	9.69E-09	yes	NA
BSY92_02825	0	0	NA	NA	0	0	0	0	0	0	NA	NA	NA	NA	NA
BSY92_02826	0	0	NA	NA	0.68	1.924	1.246	0.183	0	0	-3.91580579	6.08E-05	0.000148089	yes	NA
BSY92_02827	0	0.486197	NA	NA	0.363	0.188	0.288	0.146	0	0.655	-0.333673308	0.773998545	0.814270804	no	NA
BSY92_02828	36.6803	99.1227	NA	NA	994.124	675.632	822.232	202.814	270.49	263.665	-2.073197092	5.44E-27	7.54E-26	yes	NA
BSY92_02829	7.02225	5.17425	NA	NA	53.096	33.836	32.924	81.791	94.196	101.248	0.888199549	2.24E-05	5.82E-05	yes	Virulence sensor protein BvgS OS=Bordetella bronchiseptica
BSY92_02830	0	0.40004	NA	NA	0.091	0.516	0.096	0.951	0.42	0.582	1.022293114	0.292936738	0.353765132	no	NA
BSY92_02831	104.551	244.805	NA	NA	125.733	141.255	121.439	536.159	375.804	388.479	1.404682381	6.88E-16	4.98E-15	yes	NA
BSY92_02832	203.726	173.376	NA	NA	147.951	206.721	213.549	51.261	41.189	54.261	-2.282687211	6.25E-27	8.63E-26	yes	Succinate-semialdehyde dehydrogenase [NADP(+)] OS=Saccharomyces cerevisiae
BSY92_02833	4.26735	3.05849	NA	NA	1.95	1.971	2.013	39.634	38.671	36.513	3.922139418	3.54E-66	1.69E-64	yes	L-arabinitol 4-dehydrogenase OS=Neurospora crassa
BSY92_02834	136.792	70.3874	NA	NA	252.056	219.579	229.796	199.743	258.601	247.664	-0.316574331	0.054773142	0.079820452	no	"ATP synthase subunit g, mitochondrial OS=Saccharomyces cerevisiae"
BSY92_02835	0	0	NA	NA	0	0	0.096	0	0	0.073	NA	NA	NA	NA	NA
BSY92_02836	12.5398	64.476	NA	NA	48.743	52.138	45.24	50.567	23.427	31.203	-0.801182316	0.00181282	0.00353379	yes	Secondary metabolism regulator LAE1 OS=Botryotinia fuckeliana
BSY92_02837	0	0	NA	NA	0	0	0	0	0	0	NA	NA	NA	NA	NA
BSY92_02838	37.8918	65.3789	NA	NA	125.869	114.975	101.647	120.84	87.972	91.865	-0.514257759	0.002050083	0.003961586	yes	Transcription initiation factor IIA large subunit OS=Schizosaccharomyces pombe
BSY92_02839	5.24163	17.4046	NA	NA	186.764	138.017	155.801	41.755	73.986	60.661	-1.759986186	1.47E-14	9.64E-14	yes	WD repeat-containing protein slp1 OS=Schizosaccharomyces pombe
BSY92_02840	9.43046	13.519	NA	NA	50.239	44.301	47.876	48.921	59.231	51.206	-0.167863489	0.322126802	0.384279563	no	Acyl-CoA-binding domain-containing protein 5 OS=Arabidopsis thaliana
BSY92_02841	9.75645	4.1833	NA	NA	92.543	69.783	75.576	47.166	42.937	42.405	-1.167683124	7.16E-13	4.06E-12	yes	Vacuolar protein sorting-associated protein 8 homolog OS=Mus musculus
BSY92_02842	9.59308	9.25665	NA	NA	42.349	38.998	37.764	21.974	23.287	17.456	-1.249484346	7.36E-12	3.83E-11	yes	NA
BSY92_02843	72.7341	37.5436	NA	NA	75.857	65.372	69.634	202.083	227.762	207.95	1.265020901	6.05E-18	5.14E-17	yes	E3 ubiquitin-protein ligase RNF167 OS=Mus musculus
BSY92_02844	12.6835	16.6953	NA	NA	9.839	12.014	9.058	11.005	10.559	7.783	-0.39922824	0.120719447	0.161736488	no	Peptidyl-prolyl cis-trans isomerase H OS=Neurospora crassa
BSY92_02845	5.50031	8.24206	NA	NA	0	0	0	0	0	0	NA	NA	NA	NA	Actin-related protein 4 OS=Gibberella zeae
BSY92_02846	17.8743	240.918	NA	NA	81.162	68.047	79.985	5.996	16.783	23.203	-2.605978654	6.48E-13	3.70E-12	yes	NA
BSY92_02847	11.7336	35.4587	NA	NA	23.623	16.941	14.185	71.078	81.329	97.538	1.864316185	2.08E-17	1.67E-16	yes	NA
BSY92_02848	0	0	NA	NA	0.136	0	0	0	0	0	NA	NA	NA	NA	NA
BSY92_02849	18.5142	11.6942	NA	NA	107.37	78.324	68.867	123.948	158.462	148.889	0.441063957	0.021885688	0.034663282	no	Protein DSF2 OS=Saccharomyces cerevisiae
BSY92_02850	0	0	NA	NA	0	0.141	0.144	0.914	1.888	0.291	2.674600607	0.009568377	0.016327579	no	NA
BSY92_02851	35.4475	30.4105	NA	NA	151.488	148.905	142.19	171.334	166.993	175.147	-0.115110585	0.375730224	0.440002392	no	Uncharacterized protein C24B11.08c OS=Schizosaccharomyces pombe
BSY92_02852	4.79206	7.86353	NA	NA	6.076	9.01	7.955	10.311	7.692	12.874	0.085378809	0.780193714	0.819518168	no	NA
BSY92_02853	0.0613447	0.17549	NA	NA	0.181	0.047	0.096	0.804	1.189	0.218	2.129782031	0.036878415	0.055760632	no	Endochitinase 1 OS=Coccidioides posadasii
BSY92_02854	82.2436	69.5667	NA	NA	219.138	244.921	242.304	133.564	155.105	151.653	-1.011841076	2.03E-10	9.22E-10	yes	Ran GTPase-activating protein 1 OS=Schizosaccharomyces pombe
BSY92_02855	20.0757	10.9949	NA	NA	33.462	25.905	24.873	21.536	32.657	26.403	-0.385962778	0.084219774	0.117610656	no	INO80 complex subunit 1 OS=Schizosaccharomyces pombe
BSY92_02856	581.998	696.899	NA	NA	570.947	741.473	816.912	860.654	775.385	752.737	-0.175437789	0.351931217	0.415556953	no	"ATP synthase subunit H, mitochondrial OS=Saccharomyces cerevisiae"
BSY92_02857	31.5555	20.3837	NA	NA	133.124	91.558	79.65	166.8	179.371	184.82	0.484263991	0.010851898	0.0183074	no	Serine/threonine-protein kinase SCH9 OS=Saccharomyces cerevisiae
BSY92_02858	0	2.01158	NA	NA	3.219	3.003	2.54	4.351	3.357	3.273	0.004310154	0.99048536	0.992633062	no	NA
BSY92_02859	0.666855	2.73356	NA	NA	1.723	2.065	1.821	6.947	3.566	2.473	0.861613998	0.065644463	0.093920405	no	NA
BSY92_02860	16.4306	28.3399	NA	NA	19.089	24.778	22.428	36.746	27.692	34.331	0.239390245	0.254859796	0.313356532	no	NA
BSY92_02861	27.5727	9.96897	NA	NA	19.497	19.147	19.745	13.455	13.077	16.802	-0.759900463	0.000355406	0.000776955	yes	NA
BSY92_02862	44.5067	11.7289	NA	NA	0	0	0	0	0	0	NA	NA	NA	NA	Cytosolic Fe-S cluster assembly factor nar-1 OS=Neurospora crassa
BSY92_02863	24.9948	16.3127	NA	NA	23.941	29.33	21.757	19.634	20.559	22.984	-0.574703852	0.004740089	0.008601312	yes	NA
BSY92_02864	10.1894	0.291752	NA	NA	0.181	0.188	0.096	60.475	101.748	95.21	8.547687342	3.31E-70	1.77E-68	yes	NA
BSY92_02865	6.44385	5.17687	NA	NA	11.834	10.606	9.297	16.673	12.867	14.547	0.14904671	0.502807816	0.566135388	no	NA
BSY92_02866	33.8526	23.4762	NA	NA	106.78	134.779	130.785	71.919	62.797	80.809	-1.120322216	2.21E-09	9.05E-09	yes	Phosphoribosylaminoimidazole carboxylase OS=Schwanniomyces occidentalis
BSY92_02867	3.89957	3.05921	NA	NA	24.077	22.713	23.339	8.263	15.944	12.947	-1.240359658	4.29E-06	1.22E-05	yes	tRNA-dihydrouridine(20a/20b) synthase [NAD(P)+]-like OS=Homo sapiens
BSY92_02868	23.1805	12.1866	NA	NA	69.101	65.747	63.164	79.524	65.734	74.263	-0.180265737	0.22598629	0.281917665	no	Cyclin pch1 OS=Schizosaccharomyces pombe
BSY92_02869	9.75176	15.7513	NA	NA	61.438	48.477	44.713	39.049	51.469	36.877	-0.600501998	0.002486699	0.004740442	yes	Uncharacterized WD repeat-containing protein C227.12 OS=Schizosaccharomyces pombe
BSY92_02870	29.752	64.1358	NA	NA	39.856	29.19	33.403	44.68	42.028	33.022	-0.102887904	0.599039242	0.657276287	no	Serine/threonine-protein kinase psk1 OS=Schizosaccharomyces pombe
BSY92_02871	40.3985	55.6918	NA	NA	256.545	192.642	177.223	331.37	203.077	184.457	-0.128876257	0.567073952	0.627032142	no	Trehalase OS=Dictyostelium discoideum
BSY92_02872	18.046	9.71549	NA	NA	57.222	45.943	42.077	87.641	73.846	71.862	0.358162953	0.031438319	0.048155761	no	Uncharacterized transporter C22E12.01 OS=Schizosaccharomyces pombe
BSY92_02873	0	0	NA	NA	0.091	0.094	0	0.11	0.07	0	NA	NA	NA	NA	NA
BSY92_02874	18.5907	10.3233	NA	NA	45.523	51.246	58.132	28.592	29.65	31.931	-1.114105691	9.28E-09	3.57E-08	yes	Uncharacterized protein C4H3.03c OS=Schizosaccharomyces pombe
BSY92_02875	4.77004	4.47853	NA	NA	11.336	8.729	8.195	12.322	8.322	12.22	-0.104037351	0.694529099	0.74459725	no	Transcription initiation factor TFIID subunit 3 OS=Schizosaccharomyces pombe
BSY92_02876	17.0502	15.2981	NA	NA	45.115	45.239	48.307	35.027	37.692	43.35	-0.587803338	0.001143072	0.002306778	yes	NA
BSY92_02877	9.82E-07	3.82E-07	NA	NA	0	0	0	0	0	0	NA	NA	NA	NA	Transcription initiation factor TFIID subunit 7 OS=Schizosaccharomyces pombe
BSY92_02878	224.051	102.006	NA	NA	118.207	113.286	103.132	149.469	146.923	167.946	0.145147508	0.308324281	0.369763458	no	"NADH-ubiquinone oxidoreductase 12 kDa subunit, mitochondrial OS=Neurospora crassa"
BSY92_02879	131.03	174.55	NA	NA	301.071	310.199	367.769	184.167	232.657	260.683	-0.861333854	1.23E-05	3.30E-05	yes	Nuclear localization sequence-binding protein OS=Saccharomyces cerevisiae
BSY92_02880	26.6411	54.3266	NA	NA	53.232	59.271	57.269	84.753	55.455	54.988	-0.134302842	0.513815891	0.576548874	no	NA
BSY92_02881	31.2266	22.5818	NA	NA	25.8	41.344	42.556	35.466	35.524	40.441	-0.317425113	0.194362029	0.247324901	no	"4-hydroxy-2-oxo-heptane-1,7-dioate aldolase OS=Salmonella heidelberg"
BSY92_02882	25.5465	68.9244	NA	NA	25.21	29.518	26.023	36.088	27.203	28.512	-0.145859649	0.452437635	0.517328221	no	Glutaredoxin-like protein C5orf63 homolog OS=Mus musculus
BSY92_02883	68.8042	31.8823	NA	NA	172.98	166.972	217.671	64.863	67.972	63.207	-1.840132372	3.87E-24	4.65E-23	yes	Cysteine and histidine-rich domain-containing protein 1 OS=Macaca fascicularis
BSY92_02884	1.28507	1.83808	NA	NA	0.589	0.188	0.24	1.024	2.238	2.546	2.067140774	0.003682745	0.006814081	yes	NA
BSY92_02885	12.7503	9.9694	NA	NA	36.818	30.363	33.259	14.442	17.552	15.056	-1.420039406	1.74E-13	1.04E-12	yes	NA
BSY92_02886	33.3618	17.6269	NA	NA	91.863	79.826	80.177	44.936	59.441	57.752	-0.959536118	7.94E-08	2.72E-07	yes	NA
BSY92_02887	20.4871	17.5179	NA	NA	73.454	69.971	55.256	72.98	65.175	56.588	-0.352914354	0.035100744	0.053310271	no	RNA-binding protein 42 OS=Xenopus laevis
BSY92_02888	13.1566	1.84927	NA	NA	22.535	12.905	12.939	12.98	13.357	10.838	-0.692548085	0.009099364	0.015574794	no	NA
BSY92_02889	0.0985366	0	NA	NA	0	0.094	0	0.073	0	1.382	2.405029575	0.090547172	0.125616025	no	NA
BSY92_02890	94.6066	16.4262	NA	NA	57.448	49.604	43.659	36.855	42.308	38.113	-0.684886972	4.33E-05	0.000107807	yes	Actin patches distal protein 1 OS=Saccharomyces cerevisiae
BSY92_02891	23.5822	18.4481	NA	NA	145.412	135.905	142.382	176.782	172.797	166.346	-0.047216034	0.723996664	0.76967221	no	G patch domain-containing protein 1 OS=Homo sapiens
BSY92_02892	17.8822	13.1226	NA	NA	92.724	60.913	60.959	60.292	73.986	72.663	-0.369986352	0.066291476	0.094782779	no	Protein kinase kin1 OS=Schizosaccharomyces pombe
BSY92_02893	60.2912	14.8759	NA	NA	84.744	54.953	66.471	85.63	161.119	148.162	0.613601421	0.016843079	0.027302326	no	Probable glycerol kinase OS=Dictyostelium discoideum
BSY92_02894	13.8953	5.70155	NA	NA	39.584	33.742	35.272	36.124	50.42	28.367	-0.246284828	0.2853715	0.34588975	no	RING finger protein ETP1 homolog OS=Schizosaccharomyces pombe
BSY92_02895	94.419	83.2472	NA	NA	148.223	189.029	199.22	137.696	135.664	137.906	-0.719617268	7.27E-05	0.000175458	yes	Thioredoxin reductase OS=Neurospora crassa
BSY92_02896	72.7165	29.6004	NA	NA	304.245	215.543	196.392	303.692	374.685	337.492	0.185515146	0.311329928	0.372850448	no	NA
BSY92_02897	0	5.67762	NA	NA	0.091	0	0.144	0.402	0.14	0	0.599374756	0.673227681	0.725689956	no	NA
BSY92_02898	17.5978	12.0024	NA	NA	56.043	65.559	65.177	55.429	62.727	50.333	-0.482294267	0.007259059	0.012697007	no	Protein farnesyltransferase subunit beta OS=Schizosaccharomyces pombe
BSY92_02899	0	0	NA	NA	0.408	0.657	0.144	5.082	3.147	1.673	2.586632673	6.57E-05	0.000159316	yes	NA
BSY92_02900	0	0	NA	NA	0.091	0.047	0.096	0.951	0.979	0.364	2.589551516	0.010012801	0.017024808	no	NA
BSY92_02901	0	0	NA	NA	0.136	0.047	0.048	0.329	0.42	0.218	1.429555023	0.224057861	0.279939765	no	NA
BSY92_02902	71.3394	22.3092	NA	NA	375.341	300.437	351.379	663.763	593.287	547.988	0.480155296	0.001500127	0.002963764	yes	Mannose-1-phosphate guanyltransferase OS=Neurospora crassa
BSY92_02903	0.486962	1.70E-07	NA	NA	0	0	0	0	0	0	NA	NA	NA	NA	NA
BSY92_02904	92.1301	44.8385	NA	NA	102.518	88.085	80.752	105.813	115.455	109.467	-0.039507841	0.78673799	0.824656004	no	Nicotinamide/nicotinic acid mononucleotide adenylyltransferase 2 OS=Saccharomyces cerevisiae
BSY92_02905	41.5764	17.1675	NA	NA	89.233	70.111	67.237	50.055	55.804	58.188	-0.787518676	3.04E-06	8.75E-06	yes	Uncharacterized acyltransferase C1718.04 OS=Schizosaccharomyces pombe
BSY92_02906	39.1588	24.1722	NA	NA	166.042	144.728	154.842	84.643	124.406	105.83	-0.888690601	2.05E-06	6.06E-06	yes	Uncharacterized 21.2 kDa protein OS=Botryotinia fuckeliana
BSY92_02907	23.9244	27.9469	NA	NA	160.284	183.867	175.785	212.869	172.587	158.272	-0.270761839	0.105112526	0.14333252	no	Phosphatidyl-N-methylethanolamine N-methyltransferase OS=Neurospora crassa
BSY92_02908	10.3134	11.4758	NA	NA	24.757	23.746	20.511	21.462	26.993	22.984	-0.277102069	0.151122575	0.198221922	no	Polyamine aminopropyltransferase OS=Vibrio vulnificus
BSY92_02909	46.0966	7.40535	NA	NA	11.336	9.104	11.55	6.618	11.608	13.311	-0.350669656	0.267457509	0.326396393	no	NA
BSY92_02910	55.5289	0.367383	NA	NA	0.227	0.235	0.096	3.51	1.119	1.091	2.822646668	0.000327423	0.000719589	yes	Malic acid transport protein OS=Schizosaccharomyces pombe
BSY92_02911	6.51544	2.95383	NA	NA	127.23	78.606	73.132	22.742	42.657	47.86	-1.597654206	3.06E-08	1.11E-07	yes	NA
BSY92_02912	20.8604	26.1516	NA	NA	125.915	136.703	153.213	172.138	147.972	143.87	-0.179650441	0.286599138	0.347170377	no	L-galactonate dehydratase OS=Hypocrea jecorina
BSY92_02913	0.256167	1.09824	NA	NA	1.768	1.314	0.719	3.144	2.867	3.055	0.915754711	0.055193043	0.080358432	no	Efflux pump roqT OS=Penicillium rubens
BSY92_02914	7.46747	8.95556	NA	NA	12.696	13.562	13.658	15.978	14.406	11.71	-0.253423158	0.259508714	0.31828543	no	NA
BSY92_02915	7.07631	6.10849	NA	NA	20.359	15.44	18.019	10.676	12.867	9.747	-1.01772891	8.50E-06	2.33E-05	yes	3-keto-steroid reductase OS=Kluyveromyces lactis
BSY92_02916	4.74369	2.45853	NA	NA	3.401	3.614	3.451	17.331	18.392	10.692	1.800120033	1.21E-09	5.11E-09	yes	Major facilitator superfamily domain-containing protein 7-a OS=Xenopus tropicalis
BSY92_02917	314.381	263.702	NA	NA	330.453	271.154	219.348	193.089	267.832	306.579	-0.411056004	0.052160556	0.076293945	no	Cytochrome b-c1 complex subunit 6 OS=Schizosaccharomyces pombe
BSY92_02918	30.5136	33.7235	NA	NA	53.322	53.17	47.301	162.924	143.916	150.853	1.242004366	2.27E-19	2.11E-18	yes	UPF0664 stress-induced protein C29B12.11c OS=Schizosaccharomyces pombe
BSY92_02919	0	0	NA	NA	0.045	0	0.096	0.439	0	0.509	1.702338317	0.215658258	0.270655101	no	NA
BSY92_02920	2.32744	7.83316	NA	NA	73.907	54.203	50.704	69.652	80.42	69.026	-0.028444031	0.874623666	0.899413897	no	GTPase-binding protein rid1 OS=Schizosaccharomyces pombe
BSY92_02921	44.2391	17.5066	NA	NA	64.567	57.441	61.439	45.046	43.776	49.024	-0.740930055	2.55E-06	7.44E-06	yes	Protein MAM3 OS=Saccharomyces cerevisiae
BSY92_02922	42.5175	41.3506	NA	NA	0	0	0	0	0	0	NA	NA	NA	NA	Histidine biosynthesis trifunctional protein OS=Neurospora crassa
BSY92_02923	8.81977	14.3203	NA	NA	34.007	38.716	36.278	37.696	29.79	41.023	-0.337649089	0.082719652	0.115736874	no	Transcription initiation factor TFIID subunit 9 OS=Saccharomyces cerevisiae
BSY92_02924	12.3622	9.83507	NA	NA	80.029	59.412	57.605	134.661	164.685	149.253	0.862301442	8.50E-07	2.61E-06	yes	Nuclear elongation and deformation protein 1 OS=Schizosaccharomyces pombe
BSY92_02925	24.5973	18.5612	NA	NA	111.405	81.327	75.001	99.926	122.518	108.812	-0.012924594	0.943488431	0.956064253	no	NA
BSY92_02926	15.9691	33.7798	NA	NA	81.117	89.728	85.065	79.963	83.147	85.1	-0.375332693	0.013281332	0.022003573	no	COX assembly mitochondrial protein 2 OS=Schizosaccharomyces pombe
BSY92_02927	6.10634	5.46284	NA	NA	7.073	8.588	9.585	17.806	18.601	18.257	0.77173236	0.001346128	0.002685755	yes	D-amino-acid oxidase OS=Trigonopsis variabilis
BSY92_02928	7.25209	11.4853	NA	NA	25.21	23.511	21.949	45.996	41.608	36.877	0.487015565	0.004207848	0.007715065	yes	"Endoplasmic reticulum mannosyl-oligosaccharide 1,2-alpha-mannosidase OS=Homo sapiens"
BSY92_02929	10.9766	6.6788	NA	NA	37.362	34.493	30.48	55.795	65.385	61.098	0.505192879	0.002117368	0.004078101	yes	U3 small nucleolar RNA-associated protein 11 OS=Chaetomium thermophilum
BSY92_02930	8.05E-07	1.49E-07	NA	NA	0	0	0	0	0	0	NA	NA	NA	NA	NA
BSY92_02931	48.5311	21.925	NA	NA	61.71	78.934	80.321	51.334	47.762	46.187	-0.939562904	5.14E-07	1.61E-06	yes	Maf-like protein C3G6.03c OS=Schizosaccharomyces pombe
BSY92_02932	31.6333	74.2186	NA	NA	178.33	190.484	194.476	73.309	72.727	78.554	-1.656138051	4.68E-28	6.79E-27	yes	Ubiquitin domain-containing protein DSK2 OS=Saccharomyces cerevisiae
BSY92_02933	0.330679	0	NA	NA	0	0.235	0.048	0.293	0.35	0.291	1.094840768	0.378746792	0.442927734	no	NA
BSY92_02934	95.1084	58.8996	NA	NA	331.45	351.684	382.577	303.289	325.525	341.638	-0.467989675	0.003018371	0.005678793	yes	UDP-N-acetylglucosamine pyrophosphorylase OS=Candida albicans
BSY92_02935	14.6267	42.4271	NA	NA	11.97	14.829	10.687	24.534	16.783	10.256	0.128332109	0.678839446	0.730413412	no	Protein INO4 OS=Saccharomyces cerevisiae
BSY92_02936	45.5552	61.7397	NA	NA	26.616	22.713	21.518	43.473	27.413	22.184	0.063945742	0.799667664	0.83535691	no	NA
BSY92_02937	3.7315	10.2722	NA	NA	18.5	20.32	23.531	18.94	22.168	23.13	-0.293525711	0.184100259	0.235941303	no	Urease OS=Neosartorya fumigata
BSY92_02938	14.3721	46.9338	NA	NA	0.227	0.563	0.24	0.366	0.07	0	-1.22440621	0.299712509	0.361121842	no	High mobility group protein 1 OS=Saccharomyces cerevisiae
BSY92_02939	47.7905	28.5469	NA	NA	155.206	148.06	131.551	211.114	240.979	220.97	0.303371206	0.029995132	0.046145983	no	NA
BSY92_02940	5.33266	11.7704	NA	NA	42.758	35.103	27.892	19.415	25.804	16.875	-1.083638456	1.94E-06	5.74E-06	yes	Putative endoglucanase type K OS=Fusarium oxysporum
BSY92_02941	27.4563	18.8915	NA	NA	47.564	45.286	35.847	60.073	55.455	53.388	0.067460418	0.674982779	0.727251854	no	Chromatin-remodeling complexes subunit NGG1 OS=Saccharomyces cerevisiae
BSY92_02942	382.419	0.0944381	NA	NA	0.363	0.329	0.479	170.749	608.112	609.231	9.417735526	6.88E-49	1.88E-47	yes	NA
BSY92_02943	4.10903	4.36857	NA	NA	30.016	28.955	26.694	30.53	36.853	30.767	-0.13248484	0.455600976	0.520414535	no	Vacuolar protein sorting-associated protein 53 homolog OS=Gallus gallus
BSY92_02944	8.43799	9.56532	NA	NA	114.035	104.698	90.96	114.405	133.287	136.306	-0.013926371	0.929089026	0.944191318	no	General negative regulator of transcription subunit 4 OS=Saccharomyces cerevisiae
BSY92_02945	162.839	173.966	NA	NA	135.391	169.178	185.993	54.954	81.049	77.972	-1.525531123	7.97E-12	4.13E-11	yes	"NADH-ubiquinone oxidoreductase 30.4 kDa subunit, mitochondrial OS=Neurospora crassa"
BSY92_02946	0	0.670528	NA	NA	0	0	0.048	0	0.21	0	NA	NA	NA	NA	NA
BSY92_02947	13.5234	49.2712	NA	NA	123.92	151.908	153.069	88.665	87.692	89.683	-1.022342116	1.78E-09	7.38E-09	yes	Chitotriosidase-1 OS=Mus musculus
BSY92_02948	9.89995	4.03146	NA	NA	24.802	16.331	18.451	54.003	65.385	66.407	1.311588097	2.44E-10	1.10E-09	yes	NA
BSY92_02949	1.81012	2.45846	NA	NA	8.796	6.57	5.655	14.186	13.497	13.092	0.629892873	0.010905952	0.01839206	no	NA
BSY92_02950	65.6353	6.11643	NA	NA	101.294	63.307	58.18	98.537	102.238	110.121	0.164103941	0.42905888	0.493505995	no	Histidine protein kinase 1 OS=Candida albicans
BSY92_02951	4.79517	3.97898	NA	NA	24.575	16.8	16.821	11.225	7.273	10.401	-1.320227389	2.30E-07	7.49E-07	yes	NA
BSY92_02952	16.0997	22.449	NA	NA	48.743	58.379	43.803	46.106	51.818	53.824	-0.318809883	0.076337673	0.10764756	no	Glutamate--cysteine ligase regulatory subunit OS=Rattus norvegicus
BSY92_02953	4.30308	16.8507	NA	NA	0	0	0	0	0	0	NA	NA	NA	NA	EKC/KEOPS complex subunit BUD32 OS=Gibberella zeae
BSY92_02954	33.4554	49.0615	NA	NA	184.27	193.158	189.204	367.128	335.315	330.218	0.531889611	7.64E-05	0.000183754	yes	Repressor of RNA polymerase III transcription maf1 OS=Schizosaccharomyces pombe
BSY92_02955	25.0012	6.49149	NA	NA	0	0	0	0	0	0	NA	NA	NA	NA	NA
BSY92_02956	128.712	192.504	NA	NA	641.862	513.681	513.074	373.71	484.056	489.218	-0.629452956	0.000249841	0.000559565	yes	Vacuolar fusion protein CCZ1 homolog OS=Xenopus tropicalis
BSY92_02957	279.07	469.091	NA	NA	0	0	0	0	0	0	NA	NA	NA	NA	Papain inhibitor OS=Streptomyces mobaraensis
BSY92_02958	0	0	NA	NA	0	0	0	0	0	0	NA	NA	NA	NA	NA
BSY92_02959	2.34498	9.79609	NA	NA	13.603	19.194	18.978	12.87	11.748	11.419	-0.855229355	0.000466689	0.000999311	yes	Protein-lysine N-methyltransferase EFM6 OS=Saccharomyces cerevisiae
BSY92_02960	0.326743	1.50505	NA	NA	2.902	3.426	3.019	3.839	2.657	2.546	-0.365109582	0.34123316	0.40392859	no	Axial budding pattern protein 2 OS=Saccharomyces cerevisiae
BSY92_02961	262.381	90.766	NA	NA	378.379	359.239	344.478	371.077	402.168	365.568	-0.254565598	0.047837987	0.070590744	no	Protein phosphatase 2C homolog 2 OS=Schizosaccharomyces pombe
BSY92_02962	7.42841	2.41446	NA	NA	41.805	28.72	31.342	15.283	17.343	21.53	-1.230254392	4.85E-08	1.71E-07	yes	NA
BSY92_02963	4.95231	4.36032	NA	NA	37.09	32.099	32.588	27.239	26.084	30.622	-0.604830943	0.000520037	0.001107555	yes	Mediator of RNA polymerase II transcription subunit 5 OS=Coccidioides immitis
BSY92_02964	1.38675	5.62973	NA	NA	0	0	0	0	0	0	NA	NA	NA	NA	Cytochrome P450 3A12 OS=Canis lupus familiaris
BSY92_02965	8.15622	2.49582	NA	NA	8.479	9.714	6.709	10.896	9.72	11.128	0.024377679	0.922565925	0.938982542	no	NA
BSY92_02966	0.492623	16.4698	NA	NA	16.187	21.587	16.821	8.154	5.594	5.164	-1.838382412	5.00E-12	2.64E-11	yes	NA
BSY92_02967	2.02546	2.11758	NA	NA	1.95	2.018	1.246	0.695	1.189	1.891	-0.775374058	0.174267823	0.225192701	no	NA
BSY92_02968	58.4749	84.2646	NA	NA	194.245	210.428	245.754	75.1	98.601	99.72	-1.579311066	1.49E-15	1.06E-14	yes	"Saccharopine dehydrogenase [NAD(+), L-lysine-forming] OS=Neurospora crassa"
BSY92_02969	1.08E-09	1.21E-07	NA	NA	0	0	0	0	0	0	NA	NA	NA	NA	NA
BSY92_02970	0	0	NA	NA	0	0.047	0	0	0	0.073	NA	NA	NA	NA	NA
BSY92_02971	0	0	NA	NA	8.116	9.949	7.428	10.676	16.364	8.074	0.130774391	0.673934663	0.726287265	no	NA
BSY92_02972	3.90523	4.22656	NA	NA	4.444	5.397	4.409	9.653	5.874	9.092	0.455513708	0.144967072	0.190832814	no	UPF0145 protein TM_0763 OS=Thermotoga maritima
BSY92_02973	0	0	NA	NA	0	0.047	0	3.656	1.888	4.364	6.185503515	1.12E-09	4.74E-09	yes	NA
BSY92_02974	15.1559	6.67815	NA	NA	2.267	1.643	0.767	36.673	64.336	70.262	4.822030593	2.15E-44	5.44E-43	yes	PHO85 cyclin-1 OS=Saccharomyces cerevisiae
BSY92_02975	11.5671	0	NA	NA	1.043	0.657	0.144	2.303	2.168	3.273	1.68442372	0.009083351	0.015555792	no	NA
BSY92_02976	0	0	NA	NA	0	0	0	0	0	0	NA	NA	NA	NA	NA
BSY92_02977	17.7447	18.6262	NA	NA	66.199	63.26	70.304	67.568	70.28	62.843	-0.326004152	0.038749302	0.058237865	no	Cyclin-dependent kinase 1 OS=Ajellomyces capsulatus
BSY92_02978	4.73741	60.1003	NA	NA	76.945	69.783	69.011	144.058	126.573	115.358	0.507991013	0.000549706	0.00116604	yes	NA
BSY92_02979	16.1825	7.30995	NA	NA	0.317	0.375	0.192	263.728	72.378	85.682	8.103121378	3.35E-33	5.86E-32	yes	NA
BSY92_02980	6.54316	0.866966	NA	NA	5.305	5.209	4.553	12.687	11.678	18.329	1.164844255	3.54E-05	8.94E-05	yes	"2,3-dehydroadipyl-CoA hydratase OS=Escherichia coli"
BSY92_02981	1.34072	0.119425	NA	NA	1.179	0.329	0.623	12.431	16.573	13.82	3.935146519	9.02E-23	9.96E-22	yes	Linear gramicidin synthase subunit C OS=Brevibacillus parabrevis
BSY92_02982	0.201271	0	NA	NA	0.045	0.141	0.144	0.512	0.629	0.582	1.785749541	0.075720738	0.106888618	no	NA
BSY92_02983	0	0	NA	NA	0.045	0	0.048	0	0	0	NA	NA	NA	NA	NA
BSY92_02984	77.4422	0.244824	NA	NA	0.227	0.094	0.048	218.939	477.273	531.186	10.77578794	6.09E-60	2.26E-58	yes	Uncharacterized secreted protein ARB_02001 OS=Arthroderma benhamiae
BSY92_02985	5.72441	2.98324	NA	NA	0.68	0.798	1.102	4.973	4.545	4.582	2.068785544	2.23E-06	6.56E-06	yes	NA
BSY92_02986	70.8598	6.79822	NA	NA	20.449	18.818	15.432	41.682	51.608	53.242	1.093397177	2.28E-08	8.37E-08	yes	Probable glutamate carboxypeptidase ARB_02390 OS=Arthroderma benhamiae
BSY92_02987	3.31281	3.59585	NA	NA	1.814	1.455	1.294	3.803	2.657	4.437	0.912993557	0.034017218	0.051805389	no	NA
BSY92_02988	8.557	27.0523	NA	NA	0	0	0	0	0	0	NA	NA	NA	NA	NA
BSY92_02989	54.1484	29.8172	NA	NA	57.222	37.543	52.764	5.814	11.189	9.965	-2.763831254	6.05E-23	6.73E-22	yes	Myo-inositol transporter 2 OS=Schizosaccharomyces pombe
BSY92_02990	0.269762	0.388414	NA	NA	0.136	0.141	0.24	0.439	0.35	0.291	0.63416506	0.536286807	0.596970075	no	NA
BSY92_02991	0.33399	0	NA	NA	0.045	0.047	0	0	0	0	NA	NA	NA	NA	NA
BSY92_02992	31.6361	3.24188	NA	NA	27.613	14.313	16.773	29.397	24.965	22.548	0.069603025	0.786820582	0.824656004	no	Tyrosine-protein phosphatase 1 OS=Schizosaccharomyces pombe
BSY92_02993	0	0	NA	NA	0.136	0.188	0.048	1.865	0.979	0.364	2.494521588	0.007895113	0.013701106	no	NA
BSY92_02994	29.6642	11.9836	NA	NA	17.502	17.88	15.863	33.784	28.252	24.366	0.423202802	0.031703815	0.048527052	no	Uncharacterized protein C652.01 OS=Schizosaccharomyces pombe
BSY92_02995	20.2184	11.2649	NA	NA	244.212	161.2	182.303	118.318	147.552	133.251	-0.877456157	2.77E-06	8.03E-06	yes	NA
BSY92_02996	2.23322	0	NA	NA	0.725	0.469	0.288	0.073	0.28	0	-2.039838824	0.062158927	0.089431686	no	NA
BSY92_02997	0	0	NA	NA	0	0	0	0	0	0.291	NA	NA	NA	NA	NA
BSY92_02998	96.1576	95.4579	NA	NA	201.228	226.525	195.722	223.18	171.678	181.038	-0.445781117	0.004463477	0.008150734	yes	26S protease regulatory subunit 8 homolog OS=Saccharomyces cerevisiae
BSY92_02999	17.9084	27.1459	NA	NA	111.813	83.908	84.825	103.034	98.462	104.593	-0.198200553	0.208236809	0.262519819	no	Low affinity vacuolar monovalent cation/H(+) antiporter OS=Saccharomyces cerevisiae
BSY92_03000	12.224	157.396	NA	NA	33.372	25.201	22.045	992.317	893.147	937.121	4.79411143	3.67E-193	1.82E-190	yes	NA
BSY92_03001	0.719295	1.24127	NA	NA	0	0	0	0	0	0	NA	NA	NA	NA	Uncharacterized oxidoreductase C663.06c OS=Schizosaccharomyces pombe
BSY92_03002	11.4084	24.6066	NA	NA	23.805	24.262	21.278	3023.204	3585.665	3392.519	6.829575348	0	0	yes	Leptomycin B resistance protein pmd1 OS=Schizosaccharomyces pombe
BSY92_03003	38.2776	100.867	NA	NA	98.438	96.579	87.749	36.453	35.734	40.368	-1.654012346	2.37E-28	3.49E-27	yes	NA
BSY92_03004	19.4614	46.8125	NA	NA	402.864	412.034	452.115	139.817	99.231	86.846	-2.288326366	1.20E-31	1.97E-30	yes	L-amino-acid oxidase OS=Neurospora crassa
BSY92_03005	0.527217	0	NA	NA	0.363	0.282	0.527	2.45	2.028	4.146	2.439354676	4.94E-05	0.00012184	yes	NA
BSY92_03006	0	0	NA	NA	0	0	0	0	0	0	NA	NA	NA	NA	NA
BSY92_03007	15.8212	39.3748	NA	NA	126.686	111.596	117.366	54.259	69.231	58.697	-1.290770012	6.84E-15	4.59E-14	yes	Uncharacterized amino-acid permease C15C4.04c OS=Schizosaccharomyces pombe
BSY92_03008	6.03622	12.8171	NA	NA	30.515	37.684	36.422	63.473	44.056	40.368	0.160492065	0.465395973	0.529723072	no	Probable oxidoreductase OrdL OS=Haemophilus influenzae
BSY92_03009	5.62719	0.392885	NA	NA	2.176	2.44	1.821	44.643	112.378	115.722	5.022016776	6.38E-49	1.75E-47	yes	Uncharacterized protein Mb0912 OS=Mycobacterium bovis
BSY92_03010	1.89751	1.05188	NA	NA	0.363	0.375	0.24	5.338	3.077	6.401	3.478946016	1.15E-10	5.35E-10	yes	NA
BSY92_03011	5.0037	2.96054	NA	NA	0.68	1.032	1.006	41.426	33.706	41.386	5.045958551	4.00E-69	2.06E-67	yes	Probable alpha-L-arabinofuranosidase C OS=Aspergillus flavus
BSY92_03012	14.945	4.95314	NA	NA	6.892	6.711	6.661	34.15	19.79	24.148	1.603443516	2.94E-10	1.31E-09	yes	High-affinity glucose transporter OS=Kluyveromyces lactis
BSY92_03013	583.296	5.82266	NA	NA	160.828	123.986	132.845	140.95	305.105	291.741	0.498030217	0.063645957	0.091336081	no	Cytochrome P450 monooxygenase paxP OS=Penicillium paxilli
BSY92_03014	0.201271	0	NA	NA	0	0.047	0	0.073	0.42	0.073	NA	NA	NA	NA	NA
BSY92_03015	8.15898	0.623915	NA	NA	0.635	0.282	0.671	44.899	37.133	54.915	6.022910885	3.79E-69	1.96E-67	yes	Ribosomal protein S6 kinase alpha-3 OS=Mus musculus
BSY92_03016	0.361224	0	NA	NA	0	0	0.048	3.876	0.49	1.673	5.32624526	1.93E-06	5.72E-06	yes	"ATP-dependent RNA helicase DEAH11, chloroplastic OS=Arabidopsis thaliana"
BSY92_03017	9.68556	4.27735	NA	NA	69.963	47.023	43.084	50.969	65.664	50.624	-0.253862126	0.233925263	0.29077721	no	NA
BSY92_03018	9.88841	1.81125	NA	NA	1.224	0.704	1.102	34.625	32.448	37.968	4.744520749	2.36E-63	1.01E-61	yes	Periplasmic beta-glucosidase OS=Salmonella typhimurium
BSY92_03019	6.31288	3.00283	NA	NA	12.378	13.187	14.521	25.667	24.755	13.747	0.339059866	0.21424681	0.26928856	no	Folylpolyglutamate synthase OS=Neurospora crassa
BSY92_03020	0	0	NA	NA	0	0	0.048	0	0	0	NA	NA	NA	NA	NA
[truncated: 1,196,720 more chars]
