# Supplementary material for: Effector gene reshuffling involves dispensable mini-chromosomes in the wheat blast fungus
Source: PLoS Genet. 2019 Sep 12;15(9):e1008272. doi: 10.1371/journal.pgen.1008272 (PMC6741851; doi:10.1371/journal.pgen.1008272)
Supplement: S7 Data — (TXT) [file pgen.1008272.s027.txt]

Gene	GO
BSY92_05164	GO:0045454
BSY92_05023	GO:0016491
BSY92_01082	GO:0005525
BSY92_01082	GO:0007165
BSY92_01082	GO:0016020
BSY92_01082	GO:0007264
BSY92_06614	GO:0004386
BSY92_06614	GO:0003676
BSY92_06614	GO:0005524
BSY92_06614	GO:0008026
BSY92_01029	GO:0006904
BSY92_01029	GO:0016192
BSY92_04083	GO:0005515
BSY92_10100	GO:0005515
BSY92_06084	GO:0006508
BSY92_06084	GO:0008233
BSY92_09001	GO:0004739
BSY92_09001	GO:0006086
BSY92_09001	GO:0043231
BSY92_09001	GO:0008152
BSY92_09001	GO:0016624
BSY92_02653	GO:0003676
BSY92_02653	GO:0003677
BSY92_02653	GO:0003887
BSY92_02653	GO:0006260
BSY92_02653	GO:0005760
BSY92_01612	GO:0030001
BSY92_01612	GO:0046872
BSY92_01612	GO:0006801
BSY92_01612	GO:0055114
BSY92_06017	GO:0005515
BSY92_06017	GO:0005680
BSY92_06017	GO:0030071
BSY92_03525	GO:0000981
BSY92_03525	GO:0005634
BSY92_03525	GO:0006355
BSY92_03525	GO:0008270
BSY92_03525	GO:0003677
BSY92_03525	GO:0006351
BSY92_07672	GO:0016787
BSY92_07672	GO:0009166
BSY92_08557	GO:0016491
BSY92_08557	GO:0055114
BSY92_08557	GO:0071949
BSY92_09633	GO:0003735
BSY92_09633	GO:0005622
BSY92_09633	GO:0005840
BSY92_09633	GO:0006412
BSY92_09633	GO:0015935
BSY92_10590	GO:0016021
BSY92_10590	GO:0055085
BSY92_09230	GO:0004096
BSY92_09230	GO:0020037
BSY92_09230	GO:0055114
BSY92_09230	GO:0006979
BSY92_10993	GO:0005506
BSY92_10993	GO:0016705
BSY92_10993	GO:0020037
BSY92_10993	GO:0055114
BSY92_10993	GO:0004497
BSY92_06192	GO:0003824
BSY92_06192	GO:0008152
BSY92_06192	GO:0031177
BSY92_11434	GO:0003677
BSY92_03989	GO:0051287
BSY92_03989	GO:0055114
BSY92_03989	GO:0008152
BSY92_03989	GO:0016616
BSY92_03989	GO:0004617
BSY92_03989	GO:0006564
BSY92_01670	GO:0016491
BSY92_01670	GO:0055114
BSY92_01670	GO:0016614
BSY92_01670	GO:0050660
BSY92_01670	GO:0004553
BSY92_01670	GO:0005576
BSY92_01670	GO:0005975
BSY92_01670	GO:0030248
BSY92_02263	GO:0003677
BSY92_02263	GO:0005524
BSY92_02263	GO:0016787
BSY92_05751	GO:0016021
BSY92_05751	GO:0055085
BSY92_11446	GO:0046982
BSY92_08525	GO:0016491
BSY92_08525	GO:0030151
BSY92_08525	GO:0055114
BSY92_10611	GO:0008152
BSY92_10611	GO:0016787
BSY92_04562	GO:0005507
BSY92_04562	GO:0016491
BSY92_04562	GO:0055114
BSY92_06315	GO:0016307
BSY92_06315	GO:0046488
BSY92_01058	GO:0008080
BSY92_04086	GO:0004672
BSY92_04086	GO:0006468
BSY92_04086	GO:0005524
BSY92_09711	GO:0008270
BSY92_00212	GO:0008080
BSY92_02352	GO:0005524
BSY92_03790	GO:0005886
BSY92_09898	GO:0004252
BSY92_09898	GO:0006508
BSY92_09898	GO:0008236
BSY92_07427	GO:0031177
BSY92_07427	GO:0003824
BSY92_07427	GO:0008152
BSY92_07427	GO:0016740
BSY92_07420	GO:0003824
BSY92_07420	GO:0008152
BSY92_07420	GO:0016740
BSY92_07420	GO:0031177
BSY92_08805	GO:0005506
BSY92_08805	GO:0016705
BSY92_08805	GO:0020037
BSY92_08805	GO:0055114
BSY92_11890	GO:0005507
BSY92_11890	GO:0008131
BSY92_11890	GO:0009308
BSY92_11890	GO:0048038
BSY92_11890	GO:0055114
BSY92_05315	GO:0005524
BSY92_05315	GO:0005737
BSY92_05315	GO:0008152
BSY92_05315	GO:0016301
BSY92_05315	GO:0016773
BSY92_05315	GO:0004496
BSY92_05315	GO:0008299
BSY92_05788	GO:0005524
BSY92_05788	GO:0003677
BSY92_05788	GO:0006260
BSY92_02943	GO:0004553
BSY92_02943	GO:0005975
BSY92_02943	GO:0004568
BSY92_02943	GO:0006032
BSY92_07831	GO:0005515
BSY92_07831	GO:0003677
BSY92_08883	GO:0003676
BSY92_08883	GO:0005524
BSY92_01272	GO:0005525
BSY92_01272	GO:0005622
BSY92_01272	GO:0007264
BSY92_01570	GO:0017070
BSY92_01570	GO:0003723
BSY92_01570	GO:0000398
BSY92_01570	GO:0003676
BSY92_01570	GO:0030623
BSY92_01570	GO:0005515
BSY92_05742	GO:0005515
BSY92_00495	GO:0005524
BSY92_00056	GO:0004672
BSY92_00056	GO:0006468
BSY92_00056	GO:0005524
BSY92_07278	GO:0005509
BSY92_07298	GO:0003676
BSY92_07298	GO:0046872
BSY92_00040	GO:0005507
BSY92_00040	GO:0016491
BSY92_00040	GO:0055114
BSY92_07686	GO:0016020
BSY92_07686	GO:0022891
BSY92_07686	GO:0055085
BSY92_07686	GO:0016021
BSY92_07686	GO:0022857
BSY92_07686	GO:0005215
BSY92_11877	GO:0008152
BSY92_11877	GO:0016491
BSY92_03424	GO:0004176
BSY92_03424	GO:0004252
BSY92_03424	GO:0006508
BSY92_03424	GO:0006515
BSY92_03424	GO:0005524
BSY92_06407	GO:0005515
BSY92_06299	GO:0055114
BSY92_06299	GO:0003824
BSY92_06299	GO:0008152
BSY92_06299	GO:0016740
BSY92_06299	GO:0016491
BSY92_06299	GO:0031177
BSY92_09531	GO:0003677
BSY92_09531	GO:0003899
BSY92_09531	GO:0006351
BSY92_04225	GO:0016491
BSY92_04225	GO:0055114
BSY92_03516	GO:0003824
BSY92_03516	GO:0003877
BSY92_08905	GO:0004484
BSY92_08905	GO:0006370
BSY92_08905	GO:0031533
BSY92_08905	GO:0006397
BSY92_00753	GO:0016791
BSY92_08636	GO:0005515
BSY92_04710	GO:0016810
BSY92_04710	GO:0016787
BSY92_10348	GO:0005507
BSY92_10348	GO:0016491
BSY92_10348	GO:0055114
BSY92_04794	GO:0016491
BSY92_04794	GO:0055114
BSY92_10277	GO:0005515
BSY92_02637	GO:0005975
BSY92_02637	GO:0016791
BSY92_02637	GO:0006001
BSY92_02637	GO:0042132
BSY92_02637	GO:0042578
BSY92_00908	GO:0004622
BSY92_00908	GO:0046470
BSY92_00908	GO:0008152
BSY92_00908	GO:0006629
BSY92_06367	GO:0006801
BSY92_06367	GO:0046872
BSY92_06367	GO:0055114
BSY92_02668	GO:0005515
BSY92_03032	GO:0008641
BSY92_03032	GO:0006464
BSY92_10283	GO:0003684
BSY92_10283	GO:0006281
BSY92_10283	GO:0016779
BSY92_10283	GO:0042276
BSY92_07165	GO:0003333
BSY92_07165	GO:0015171
BSY92_07165	GO:0016020
BSY92_07165	GO:0016491
BSY92_07165	GO:0055114
BSY92_06631	GO:0016787
BSY92_06631	GO:0008239
BSY92_09022	GO:0045454
BSY92_09022	GO:0009055
BSY92_09022	GO:0015035
BSY92_00831	GO:0000266
BSY92_00831	GO:0005515
BSY92_04009	GO:0003677
BSY92_04009	GO:0003887
BSY92_04009	GO:0006260
BSY92_05718	GO:0006355
BSY92_05718	GO:0008270
BSY92_05718	GO:0000228
BSY92_05718	GO:0006338
BSY92_05718	GO:0003700
BSY92_05718	GO:0043565
BSY92_05038	GO:0001522
BSY92_05038	GO:0003723
BSY92_05038	GO:0009451
BSY92_05038	GO:0009982
BSY92_06095	GO:0006457
BSY92_06095	GO:0051082
BSY92_06095	GO:0031072
BSY92_06095	GO:0005524
BSY92_06095	GO:0009408
BSY92_04331	GO:0005506
BSY92_04331	GO:0016705
BSY92_04331	GO:0020037
BSY92_04331	GO:0055114
BSY92_04331	GO:0004497
BSY92_07076	GO:0005524
BSY92_07076	GO:0046872
BSY92_07076	GO:0005515
BSY92_07076	GO:0008270
BSY92_05720	GO:0000981
BSY92_05720	GO:0005634
BSY92_05720	GO:0006355
BSY92_05720	GO:0008270
BSY92_05720	GO:0003677
BSY92_05720	GO:0006351
BSY92_09277	GO:0005515
BSY92_03954	GO:0004190
BSY92_03954	GO:0006508
BSY92_04432	GO:0016491
BSY92_04432	GO:0055114
BSY92_04432	GO:0004499
BSY92_04432	GO:0050660
BSY92_04432	GO:0050661
BSY92_10596	GO:0005515
BSY92_10596	GO:0005085
BSY92_10596	GO:0007264
BSY92_11610	GO:0003735
BSY92_11610	GO:0005622
BSY92_11610	GO:0005840
BSY92_11610	GO:0006412
BSY92_02506	GO:0004637
BSY92_02506	GO:0009113
BSY92_02506	GO:0004641
BSY92_02506	GO:0005737
BSY92_02506	GO:0006189
BSY92_02506	GO:0005524
BSY92_02506	GO:0046872
BSY92_02506	GO:0003824
BSY92_01075	GO:0000166
BSY92_01075	GO:0003676
BSY92_01075	GO:0003723
BSY92_10659	GO:0016021
BSY92_10659	GO:0055085
BSY92_06741	GO:0005515
BSY92_04330	GO:0003824
BSY92_04330	GO:0008152
BSY92_04330	GO:0031177
BSY92_04330	GO:0016740
BSY92_04330	GO:0009058
BSY92_04330	GO:0016788
BSY92_03157	GO:0003676
BSY92_03157	GO:0000166
BSY92_03157	GO:0003723
BSY92_03157	GO:0005634
BSY92_03157	GO:0006396
BSY92_03157	GO:0030529
BSY92_00376	GO:0016491
BSY92_00376	GO:0055114
BSY92_01810	GO:0005524
BSY92_01810	GO:0016887
BSY92_01810	GO:0006810
BSY92_01810	GO:0016021
BSY92_01810	GO:0042626
BSY92_01810	GO:0016020
BSY92_05690	GO:0016866
BSY92_06376	GO:0045454
BSY92_06376	GO:0005783
BSY92_06376	GO:0016853
BSY92_00727	GO:0005525
BSY92_00727	GO:0006614
BSY92_00727	GO:0008312
BSY92_00727	GO:0048500
BSY92_00727	GO:0003924
BSY92_02539	GO:0015095
BSY92_02539	GO:0015693
BSY92_02539	GO:0016021
BSY92_11322	GO:0004190
BSY92_11322	GO:0006508
BSY92_06140	GO:0005524
BSY92_06140	GO:0046872
BSY92_06140	GO:0003824
BSY92_06140	GO:0006807
BSY92_10696	GO:0017025
BSY92_04702	GO:0016787
BSY92_06759	GO:0016491
BSY92_06759	GO:0055114
BSY92_06759	GO:0010181
BSY92_06759	GO:0003958
BSY92_06759	GO:0070330
BSY92_06759	GO:0016705
BSY92_06759	GO:0005506
BSY92_06759	GO:0020037
BSY92_00360	GO:0004553
BSY92_00360	GO:0005975
BSY92_02934	GO:0008152
BSY92_02934	GO:0070569
BSY92_10388	GO:0004478
BSY92_10388	GO:0006556
BSY92_10388	GO:0005524
BSY92_05113	GO:0005515
BSY92_04204	GO:0005515
BSY92_05374	GO:0016788
BSY92_09766	GO:0000166
BSY92_09766	GO:0046872
BSY92_09766	GO:0030001
BSY92_09766	GO:0016021
BSY92_09766	GO:0006812
BSY92_09766	GO:0019829
BSY92_02953	GO:0004672
BSY92_02953	GO:0005524
BSY92_02953	GO:0006468
BSY92_02953	GO:0004674
BSY92_02423	GO:0005975
BSY92_02423	GO:0016810
BSY92_02423	GO:0003824
BSY92_04335	GO:0016491
BSY92_04335	GO:0055114
BSY92_04004	GO:0031177
BSY92_04004	GO:0003824
BSY92_04004	GO:0008152
BSY92_04004	GO:0009058
BSY92_04004	GO:0016788
BSY92_04004	GO:0016740
BSY92_03868	GO:0003676
BSY92_03868	GO:0005524
BSY92_05692	GO:0005515
BSY92_00178	GO:0005515
BSY92_01825	GO:0016021
BSY92_01825	GO:0055085
BSY92_03573	GO:0004553
BSY92_03573	GO:0005576
BSY92_03573	GO:0005975
BSY92_03573	GO:0030248
BSY92_03414	GO:0000981
BSY92_03414	GO:0005634
BSY92_03414	GO:0006355
BSY92_03414	GO:0008270
BSY92_03414	GO:0003677
BSY92_03414	GO:0006351
BSY92_09118	GO:0005737
BSY92_09118	GO:0006415
BSY92_09118	GO:0016149
BSY92_08294	GO:0005975
BSY92_08294	GO:0016758
BSY92_08294	GO:0030259
BSY92_08092	GO:0003746
BSY92_08092	GO:0005525
BSY92_08092	GO:0005737
BSY92_08092	GO:0006414
BSY92_08092	GO:0003924
BSY92_09517	GO:0009820
BSY92_09517	GO:0016765
BSY92_06648	GO:0016021
BSY92_06648	GO:0055085
BSY92_11517	GO:0016614
BSY92_11517	GO:0055114
BSY92_11517	GO:0050660
BSY92_11517	GO:0016491
BSY92_05534	GO:0016651
BSY92_05534	GO:0055114
BSY92_05534	GO:0048038
BSY92_05534	GO:0051287
BSY92_03492	GO:0000775
BSY92_03492	GO:0007067
BSY92_09789	GO:0005801
BSY92_09789	GO:0006886
BSY92_09789	GO:0016020
BSY92_05504	GO:0005737
BSY92_05504	GO:0006914
BSY92_01309	GO:0005524
BSY92_01309	GO:0006810
BSY92_01309	GO:0016021
BSY92_01309	GO:0042626
BSY92_01309	GO:0055085
BSY92_01309	GO:0016887
BSY92_10688	GO:0005515
BSY92_03079	GO:0003723
BSY92_03079	GO:0004809
BSY92_03079	GO:0008033
BSY92_07669	GO:0005515
BSY92_07669	GO:0003677
BSY92_09207	GO:0005506
BSY92_09207	GO:0016705
BSY92_09207	GO:0020037
BSY92_09207	GO:0055114
BSY92_05876	GO:0005524
BSY92_05876	GO:0004335
BSY92_05876	GO:0006012
BSY92_05876	GO:0046835
BSY92_05876	GO:0005737
BSY92_05876	GO:0008152
BSY92_05876	GO:0016301
BSY92_05876	GO:0016773
BSY92_05823	GO:0003700
BSY92_05823	GO:0006355
BSY92_05823	GO:0043565
BSY92_06485	GO:0000981
BSY92_06485	GO:0005634
BSY92_06485	GO:0006355
BSY92_06485	GO:0008270
BSY92_05355	GO:0003677
BSY92_05355	GO:0003899
BSY92_05355	GO:0006351
BSY92_05355	GO:0032549
BSY92_09085	GO:0016301
BSY92_09085	GO:0016773
BSY92_09085	GO:0005488
BSY92_02380	GO:0003677
BSY92_02380	GO:0003899
BSY92_02380	GO:0006351
BSY92_02380	GO:0005665
BSY92_02380	GO:0006366
BSY92_08118	GO:0005525
BSY92_08118	GO:0003924
BSY92_11856	GO:0008152
BSY92_11856	GO:0016740
BSY92_11856	GO:0003824
BSY92_11856	GO:0055114
BSY92_11856	GO:0016491
BSY92_11856	GO:0031177
BSY92_07708	GO:0004096
BSY92_07708	GO:0004601
BSY92_07708	GO:0006979
BSY92_07708	GO:0020037
BSY92_07708	GO:0055114
BSY92_03172	GO:0005524
BSY92_03172	GO:0006807
BSY92_03172	GO:0003824
BSY92_03172	GO:0004070
BSY92_03172	GO:0006207
BSY92_03172	GO:0006520
BSY92_03172	GO:0016743
BSY92_03172	GO:0046872
BSY92_03172	GO:0016597
BSY92_03172	GO:0004088
BSY92_03172	GO:0006541
BSY92_03459	GO:0003924
BSY92_03459	GO:0004871
BSY92_03459	GO:0007186
BSY92_03459	GO:0019001
BSY92_03459	GO:0031683
BSY92_03459	GO:0007165
BSY92_03459	GO:0001664
BSY92_03459	GO:0005525
BSY92_03459	GO:0005834
BSY92_02465	GO:0004386
BSY92_02465	GO:0003676
BSY92_02465	GO:0005524
BSY92_02465	GO:0008026
BSY92_09029	GO:0015078
BSY92_09029	GO:0015991
BSY92_09029	GO:0033180
BSY92_09918	GO:0006810
BSY92_09918	GO:0016021
BSY92_11143	GO:0016773
BSY92_01151	GO:0005525
BSY92_01151	GO:0007264
BSY92_07894	GO:0003824
BSY92_07894	GO:0050662
BSY92_08007	GO:0005507
BSY92_08007	GO:0030001
BSY92_08007	GO:0046872
BSY92_08007	GO:0000166
BSY92_08007	GO:0006812
BSY92_08007	GO:0016021
BSY92_08007	GO:0019829
BSY92_06081	GO:0005515
BSY92_03732	GO:0003723
BSY92_03732	GO:0003743
BSY92_03732	GO:0005737
BSY92_03732	GO:0006413
BSY92_04138	GO:0046872
BSY92_04138	GO:0003676
BSY92_11039	GO:0004616
BSY92_11039	GO:0055114
BSY92_11039	GO:0051287
BSY92_11039	GO:0016491
BSY92_07853	GO:0016614
BSY92_07853	GO:0050660
BSY92_07853	GO:0055114
BSY92_07853	GO:0016491
BSY92_00879	GO:0003677
BSY92_11069	GO:0005515
BSY92_11069	GO:0005488
BSY92_11069	GO:0016301
BSY92_05426	GO:0003993
BSY92_05426	GO:0016791
BSY92_00251	GO:0004177
BSY92_00251	GO:0006508
BSY92_00251	GO:0008270
BSY92_03919	GO:0009116
BSY92_03919	GO:0000287
BSY92_03919	GO:0004749
BSY92_03919	GO:0009165
BSY92_03919	GO:0009156
BSY92_03919	GO:0044249
BSY92_10436	GO:0003743
BSY92_10436	GO:0005737
BSY92_10436	GO:0005852
BSY92_02992	GO:0016311
BSY92_02992	GO:0016791
BSY92_02992	GO:0004725
BSY92_02992	GO:0006470
BSY92_03650	GO:0005737
BSY92_03650	GO:0016788
BSY92_03650	GO:0019478
BSY92_06080	GO:0046872
BSY92_03852	GO:0042626
BSY92_08196	GO:0005815
BSY92_08593	GO:0003987
BSY92_08593	GO:0016208
BSY92_08593	GO:0019427
BSY92_08593	GO:0003824
BSY92_08593	GO:0008152
BSY92_02549	GO:0005515
BSY92_02549	GO:0008270
BSY92_10555	GO:0008152
BSY92_10555	GO:0003824
BSY92_10555	GO:0009058
BSY92_10555	GO:0016788
BSY92_10555	GO:0016740
BSY92_05351	GO:0016021
BSY92_05351	GO:0055085
BSY92_00636	GO:0003676
BSY92_00636	GO:0005524
BSY92_04927	GO:0003824
BSY92_04927	GO:0008152
BSY92_04927	GO:0004802
BSY92_08068	GO:0003824
BSY92_08068	GO:0003852
BSY92_08068	GO:0009098
BSY92_08068	GO:0019752
BSY92_08068	GO:0046912
BSY92_04966	GO:0005515
BSY92_04966	GO:0008270
BSY92_02250	GO:0003677
BSY92_02250	GO:0005664
BSY92_02250	GO:0006260
BSY92_01147	GO:0008237
BSY92_01147	GO:0004222
BSY92_01147	GO:0006508
BSY92_06212	GO:0005506
BSY92_06212	GO:0016705
BSY92_06212	GO:0020037
BSY92_06212	GO:0055114
BSY92_06212	GO:0004497
BSY92_04189	GO:0005215
BSY92_04189	GO:0016021
BSY92_04189	GO:0055085
BSY92_04189	GO:0022857
BSY92_04189	GO:0016020
BSY92_04189	GO:0022891
BSY92_03171	GO:0016638
BSY92_03171	GO:0055114
BSY92_03171	GO:0010181
BSY92_03171	GO:0016491
BSY92_03171	GO:0004733
BSY92_03171	GO:0008615
BSY92_05634	GO:0005524
BSY92_05634	GO:0016887
BSY92_06121	GO:0000166
BSY92_06121	GO:0003676
BSY92_04895	GO:0000775
BSY92_04895	GO:0005634
BSY92_04895	GO:0007067
BSY92_07660	GO:0005086
BSY92_07660	GO:0032012
BSY92_07660	GO:0005488
BSY92_02891	GO:0003676
BSY92_02891	GO:0006397
BSY92_00283	GO:0005524
BSY92_00283	GO:0016887
BSY92_00283	GO:0006810
BSY92_00283	GO:0016021
BSY92_00283	GO:0042626
BSY92_00283	GO:0055085
BSY92_00838	GO:0005525
BSY92_06000	GO:0016021
BSY92_06000	GO:0055085
BSY92_07035	GO:0008703
BSY92_07035	GO:0009231
BSY92_07035	GO:0055114
BSY92_02318	GO:0004298
BSY92_02318	GO:0005839
BSY92_02318	GO:0051603
BSY92_02318	GO:0004175
BSY92_04027	GO:0006281
BSY92_04027	GO:0003684
BSY92_04027	GO:0003677
BSY92_06133	GO:0016579
BSY92_06133	GO:0036459
BSY92_06133	GO:0006511
BSY92_07233	GO:0003747
BSY92_07233	GO:0006415
BSY92_03418	GO:0003676
BSY92_03418	GO:0003723
BSY92_02738	GO:0005515
BSY92_02738	GO:0003824
BSY92_02738	GO:0009116
BSY92_08578	GO:0005515
BSY92_09953	GO:0035091
BSY92_06151	GO:0016614
BSY92_06151	GO:0055114
BSY92_06151	GO:0050660
BSY92_06151	GO:0016491
BSY92_04173	GO:0005515
BSY92_04173	GO:0016491
BSY92_04173	GO:0055114
BSY92_00268	GO:0005506
BSY92_00268	GO:0016705
BSY92_00268	GO:0020037
BSY92_00268	GO:0055114
BSY92_00268	GO:0004497
BSY92_11726	GO:0003824
BSY92_08810	GO:0016620
BSY92_08810	GO:0051287
BSY92_08810	GO:0055114
BSY92_05069	GO:0005515
BSY92_05069	GO:0000256
BSY92_05069	GO:0004037
BSY92_10409	GO:0003924
BSY92_10409	GO:0004871
BSY92_10409	GO:0007186
BSY92_10409	GO:0019001
BSY92_10409	GO:0031683
BSY92_10409	GO:0007165
BSY92_10409	GO:0001664
BSY92_10409	GO:0005525
BSY92_10409	GO:0005834
BSY92_06728	GO:0005515
BSY92_06728	GO:0035556
BSY92_06728	GO:0005524
BSY92_06728	GO:0004672
BSY92_06728	GO:0006468
BSY92_06728	GO:0004674
BSY92_06728	GO:0007165
BSY92_11095	GO:0005515
BSY92_05629	GO:0003951
BSY92_05629	GO:0008152
BSY92_05629	GO:0019674
BSY92_05629	GO:0006741
BSY92_01729	GO:0005524
BSY92_01729	GO:0015992
BSY92_01729	GO:0046034
BSY92_01729	GO:0015986
BSY92_01729	GO:0045261
BSY92_01729	GO:0046933
BSY92_01729	GO:0032559
BSY92_06511	GO:0005515
BSY92_06511	GO:0000159
BSY92_00621	GO:0005215
BSY92_00621	GO:0006810
BSY92_00621	GO:0016020
BSY92_02886	GO:0003779
BSY92_05771	GO:0008061
BSY92_02273	GO:0005524
BSY92_09831	GO:0006511
BSY92_09831	GO:0036459
BSY92_09831	GO:0016579
BSY92_08588	GO:0016021
BSY92_08588	GO:0055085
BSY92_11508	GO:0000981
BSY92_11508	GO:0005634
BSY92_11508	GO:0006355
BSY92_11508	GO:0008270
BSY92_09597	GO:0004045
BSY92_11085	GO:0005515
BSY92_04235	GO:0016021
BSY92_04235	GO:0055085
BSY92_04894	GO:0003824
BSY92_04894	GO:0006596
BSY92_08977	GO:0004672
BSY92_08977	GO:0005524
BSY92_08977	GO:0006468
BSY92_08977	GO:0004674
BSY92_03145	GO:0004616
BSY92_03145	GO:0055114
BSY92_03145	GO:0016491
BSY92_03145	GO:0051287
BSY92_10383	GO:0005515
BSY92_08901	GO:0006535
BSY92_08822	GO:0004834
BSY92_08822	GO:0006568
BSY92_08822	GO:0000162
BSY92_08822	GO:0003824
BSY92_08822	GO:0008152
BSY92_04107	GO:0005515
BSY92_01652	GO:0005515
BSY92_01169	GO:0005515
BSY92_09653	GO:0000166
BSY92_09653	GO:0004812
BSY92_09653	GO:0005524
BSY92_09653	GO:0006418
BSY92_09653	GO:0004825
BSY92_09653	GO:0006431
BSY92_09653	GO:0005737
BSY92_03338	GO:0003677
BSY92_07774	GO:0004672
BSY92_07774	GO:0005524
BSY92_07774	GO:0006468
BSY92_03604	GO:0000981
BSY92_03604	GO:0005634
BSY92_03604	GO:0006355
BSY92_03604	GO:0008270
BSY92_02370	GO:0005634
BSY92_10248	GO:0008478
BSY92_10248	GO:0009443
BSY92_01391	GO:0016021
BSY92_01391	GO:0055085
BSY92_09723	GO:0003824
BSY92_09723	GO:0016614
BSY92_09723	GO:0050660
BSY92_09723	GO:0055114
BSY92_09723	GO:0016491
BSY92_05255	GO:0005515
BSY92_05255	GO:0005524
BSY92_05255	GO:0005694
BSY92_05255	GO:0051276
BSY92_06114	GO:0046872
BSY92_02626	GO:0005488
BSY92_08907	GO:0005515
BSY92_02260	GO:0016020
BSY92_02260	GO:0000030
BSY92_02260	GO:0006493
BSY92_01646	GO:0005525
BSY92_01646	GO:0005622
BSY92_01646	GO:0007264
BSY92_09827	GO:0003896
BSY92_09827	GO:0006269
BSY92_00057	GO:0015079
BSY92_00057	GO:0016021
BSY92_00057	GO:0071805
BSY92_00057	GO:0006812
BSY92_00057	GO:0008324
BSY92_00057	GO:0055085
BSY92_04133	GO:0016020
BSY92_08345	GO:0003677
BSY92_08345	GO:0003824
BSY92_08345	GO:0004518
BSY92_08345	GO:0006281
BSY92_08345	GO:0016788
BSY92_07590	GO:0004252
BSY92_07590	GO:0005618
BSY92_07590	GO:0016020
BSY92_07590	GO:0006508
BSY92_11756	GO:0000981
BSY92_11756	GO:0005634
BSY92_11756	GO:0006355
BSY92_11756	GO:0008270
BSY92_11756	GO:0003677
BSY92_11756	GO:0006351
BSY92_03967	GO:0016020
BSY92_03967	GO:0000030
BSY92_03967	GO:0006493
BSY92_01064	GO:0003824
BSY92_10888	GO:0005215
BSY92_10888	GO:0016021
BSY92_10888	GO:0055085
BSY92_00824	GO:0005737
BSY92_00824	GO:0006457
BSY92_00824	GO:0005524
BSY92_10503	GO:0003676
BSY92_10503	GO:0003677
BSY92_10503	GO:0005634
BSY92_10503	GO:0006355
BSY92_08877	GO:0016787
BSY92_07889	GO:0016491
BSY92_07889	GO:0055114
BSY92_07889	GO:0005507
BSY92_03133	GO:0035556
BSY92_02264	GO:0005622
BSY92_02264	GO:0006810
BSY92_02264	GO:0005634
BSY92_02264	GO:0051028
BSY92_02264	GO:0005515
BSY92_05277	GO:0000166
BSY92_05277	GO:0004828
BSY92_05277	GO:0005524
BSY92_05277	GO:0005737
BSY92_05277	GO:0006434
BSY92_05277	GO:0004812
BSY92_05277	GO:0006418
BSY92_08499	GO:0005515
BSY92_08499	GO:0005488
BSY92_01873	GO:0004553
BSY92_01873	GO:0030245
BSY92_01873	GO:0005975
BSY92_07083	GO:0004318
BSY92_07083	GO:0055114
BSY92_07083	GO:0004312
BSY92_07083	GO:0005835
BSY92_07083	GO:0006633
BSY92_07083	GO:0008152
BSY92_07083	GO:0016740
BSY92_03533	GO:0016021
BSY92_03533	GO:0055085
BSY92_06347	GO:0005515
BSY92_08238	GO:0004553
BSY92_08238	GO:0005975
BSY92_04866	GO:0003676
BSY92_04866	GO:0005524
BSY92_00652	GO:0003824
BSY92_00652	GO:0008152
BSY92_01462	GO:0005515
BSY92_01728	GO:0052855
BSY92_05104	GO:0016491
BSY92_08722	GO:0016491
BSY92_08722	GO:0055114
BSY92_01323	GO:0008061
BSY92_01323	GO:0005975
BSY92_01323	GO:0016810
BSY92_01323	GO:0003824
BSY92_09993	GO:0005515
BSY92_09993	GO:0008270
BSY92_09993	GO:0005524
BSY92_02355	GO:0005515
BSY92_03622	GO:0006520
BSY92_03622	GO:0016491
BSY92_03622	GO:0055114
BSY92_03622	GO:0016639
BSY92_03796	GO:0005515
BSY92_03498	GO:0006812
BSY92_03498	GO:0015299
BSY92_03498	GO:0016021
BSY92_03498	GO:0055085
BSY92_11889	GO:0003824
BSY92_09567	GO:0006479
BSY92_09567	GO:0008168
BSY92_03328	GO:0016787
BSY92_12063	GO:0006508
BSY92_12063	GO:0008234
BSY92_09916	GO:0005524
BSY92_09916	GO:0004674
BSY92_09916	GO:0004672
BSY92_09916	GO:0006468
BSY92_07241	GO:0003676
BSY92_07241	GO:0000166
BSY92_07072	GO:0003677
BSY92_07072	GO:0005524
BSY92_07072	GO:0006260
BSY92_07072	GO:0003678
BSY92_07072	GO:0005634
BSY92_07072	GO:0006270
BSY92_07072	GO:0042555
BSY92_07072	GO:0006401
BSY92_07072	GO:0032299
BSY92_08532	GO:0003735
BSY92_08532	GO:0005622
BSY92_08532	GO:0005840
BSY92_08532	GO:0006412
BSY92_06014	GO:0005515
BSY92_06014	GO:0003824
BSY92_06014	GO:0009116
BSY92_10949	GO:0016491
BSY92_05659	GO:0004672
BSY92_05659	GO:0005524
BSY92_05659	GO:0006468
BSY92_05659	GO:0005515
BSY92_06023	GO:0004672
BSY92_06023	GO:0005524
BSY92_06023	GO:0006468
BSY92_06023	GO:0005515
BSY92_06023	GO:0000077
BSY92_06023	GO:0004694
BSY92_06023	GO:0010998
BSY92_10556	GO:0005524
BSY92_10556	GO:0016887
BSY92_10556	GO:0006810
BSY92_10556	GO:0016021
BSY92_10556	GO:0042626
BSY92_10556	GO:0055085
BSY92_00139	GO:0016491
BSY92_00139	GO:0055114
BSY92_03684	GO:0005507
BSY92_03684	GO:0008131
BSY92_03684	GO:0009308
BSY92_03684	GO:0048038
BSY92_03684	GO:0055114
BSY92_05428	GO:0003676
BSY92_08333	GO:0005215
BSY92_08333	GO:0016021
BSY92_08333	GO:0055085
BSY92_09168	GO:0003824
BSY92_09168	GO:0008152
BSY92_09168	GO:0016740
BSY92_09168	GO:0031177
BSY92_09168	GO:0016491
BSY92_04321	GO:0071949
BSY92_04321	GO:0016491
BSY92_04321	GO:0055114
BSY92_03456	GO:0004672
BSY92_03456	GO:0006468
BSY92_03456	GO:0005524
BSY92_02445	GO:0046872
BSY92_10377	GO:0005515
BSY92_08037	GO:0004672
BSY92_08037	GO:0006468
BSY92_08037	GO:0005524
BSY92_00250	GO:0004252
BSY92_00250	GO:0016021
BSY92_01152	GO:0005488
BSY92_09439	GO:0005515
BSY92_11445	GO:0005515
BSY92_08996	GO:0055114
BSY92_08996	GO:0004735
BSY92_08996	GO:0006561
BSY92_07345	GO:0055114
BSY92_07345	GO:0016491
BSY92_07345	GO:0008270
BSY92_09306	GO:0005524
BSY92_09306	GO:0016887
BSY92_09306	GO:0016020
BSY92_09306	GO:0006810
BSY92_09306	GO:0016021
BSY92_09306	GO:0042626
BSY92_10986	GO:0003824
BSY92_10986	GO:0005975
BSY92_10986	GO:0004553
BSY92_10986	GO:0005509
BSY92_01637	GO:0003700
BSY92_01637	GO:0006355
BSY92_01637	GO:0043565
BSY92_06894	GO:0004601
BSY92_06894	GO:0055114
BSY92_06894	GO:0004096
BSY92_06894	GO:0006979
BSY92_06894	GO:0020037
BSY92_08354	GO:0016021
BSY92_08354	GO:0055085
BSY92_01657	GO:0003676
BSY92_01657	GO:0016787
BSY92_01657	GO:0046872
BSY92_09150	GO:0016311
BSY92_09150	GO:0016791
BSY92_09150	GO:0004725
BSY92_09201	GO:0005515
BSY92_06431	GO:0016021
BSY92_06431	GO:0055085
BSY92_01362	GO:0004618
BSY92_01362	GO:0006096
BSY92_00820	GO:0003924
BSY92_00820	GO:0005525
BSY92_03179	GO:0005506
BSY92_03179	GO:0016705
BSY92_03179	GO:0020037
BSY92_03179	GO:0055114
BSY92_02520	GO:0016817
BSY92_02520	GO:0000723
BSY92_02520	GO:0003677
BSY92_02520	GO:0003684
BSY92_02520	GO:0005634
BSY92_02520	GO:0006303
BSY92_02520	GO:0006310
BSY92_02520	GO:0042162
BSY92_02520	GO:0043564
BSY92_02520	GO:0004003
BSY92_03108	GO:0003677
BSY92_03108	GO:0003700
BSY92_03108	GO:0006355
BSY92_03002	GO:0005524
BSY92_03002	GO:0006810
BSY92_03002	GO:0016021
BSY92_03002	GO:0042626
BSY92_03002	GO:0055085
BSY92_03002	GO:0016887
BSY92_07722	GO:0008168
BSY92_04051	GO:0003824
BSY92_04051	GO:0018580
BSY92_04051	GO:0055114
BSY92_05055	GO:0046872
BSY92_05055	GO:0000439
BSY92_05055	GO:0006289
BSY92_05055	GO:0006351
BSY92_05055	GO:0006281
BSY92_05055	GO:0008270
BSY92_05010	GO:0004190
BSY92_05010	GO:0006508
BSY92_09814	GO:0003682
BSY92_03674	GO:0003677
BSY92_03674	GO:0003678
BSY92_03674	GO:0005524
BSY92_03674	GO:0005634
BSY92_03674	GO:0006270
BSY92_03674	GO:0042555
BSY92_03674	GO:0006260
BSY92_10914	GO:0004672
BSY92_10914	GO:0005524
BSY92_10914	GO:0006468
BSY92_06387	GO:0009055
BSY92_06387	GO:0020037
BSY92_06387	GO:0003824
BSY92_06387	GO:0006281
BSY92_08010	GO:0003676
BSY92_08010	GO:0000166
BSY92_11494	GO:0003824
BSY92_11494	GO:0051536
BSY92_11494	GO:0009107
BSY92_11494	GO:0016992
BSY92_11494	GO:0051539
BSY92_03393	GO:0008168
BSY92_03393	GO:0032259
BSY92_08870	GO:0004674
BSY92_08870	GO:0004672
BSY92_08870	GO:0005524
BSY92_08870	GO:0006468
BSY92_06577	GO:0016491
BSY92_06577	GO:0055114
BSY92_06577	GO:0004499
BSY92_06577	GO:0050660
BSY92_06577	GO:0050661
BSY92_00276	GO:0004252
BSY92_00276	GO:0006508
BSY92_00276	GO:0008236
BSY92_09796	GO:0005215
BSY92_09796	GO:0005622
BSY92_09796	GO:0006810
BSY92_04473	GO:0004672
BSY92_04473	GO:0005524
BSY92_04473	GO:0006468
BSY92_04473	GO:0004540
BSY92_04473	GO:0006397
BSY92_00428	GO:0003824
BSY92_00428	GO:0016614
BSY92_00428	GO:0050660
BSY92_00428	GO:0055114
BSY92_00428	GO:0016491
BSY92_03716	GO:0003777
BSY92_03716	GO:0005524
BSY92_03716	GO:0007018
BSY92_03716	GO:0008017
BSY92_03018	GO:0004553
BSY92_03018	GO:0005975
BSY92_10652	GO:0016787
BSY92_07288	GO:0003723
BSY92_07288	GO:0003724
BSY92_07288	GO:0006401
BSY92_07288	GO:0003676
BSY92_07288	GO:0005524
BSY92_09820	GO:0005669
BSY92_09820	GO:0006352
BSY92_09820	GO:0046982
BSY92_07706	GO:0046872
BSY92_07706	GO:0003677
BSY92_07706	GO:0006281
BSY92_10586	GO:0005515
BSY92_01802	GO:0005515
BSY92_03326	GO:0003677
BSY92_08342	GO:0008152
BSY92_08342	GO:0016740
BSY92_08342	GO:0003824
BSY92_08342	GO:0031177
BSY92_09093	GO:0005515
BSY92_09102	GO:0003677
BSY92_09102	GO:0006355
BSY92_08065	GO:0004252
BSY92_08065	GO:0006508
BSY92_05312	GO:0046872
BSY92_11801	GO:0003824
BSY92_02162	GO:0016491
BSY92_02162	GO:0051537
BSY92_02162	GO:0055114
BSY92_02162	GO:0005524
BSY92_02162	GO:0016887
BSY92_02162	GO:0006810
BSY92_02162	GO:0016021
BSY92_02162	GO:0042626
BSY92_02162	GO:0055085
BSY92_07308	GO:0010181
BSY92_07308	GO:0016491
BSY92_07308	GO:0055114
BSY92_02049	GO:0003824
BSY92_02049	GO:0009058
BSY92_02049	GO:0030170
BSY92_06854	GO:0005524
BSY92_06854	GO:0016887
BSY92_06854	GO:0016020
BSY92_11100	GO:0000155
BSY92_11100	GO:0007165
BSY92_11100	GO:0000160
BSY92_11100	GO:0016310
BSY92_11100	GO:0016772
BSY92_10711	GO:0003779
BSY92_10711	GO:0005622
BSY92_05573	GO:0016020
BSY92_05573	GO:0030001
BSY92_05573	GO:0046873
BSY92_05573	GO:0055085
BSY92_11337	GO:0005515
BSY92_09995	GO:0005576
BSY92_09995	GO:0050525
BSY92_09995	GO:0008152
BSY92_09995	GO:0016787
BSY92_03284	GO:0000155
BSY92_03284	GO:0007165
BSY92_03284	GO:0004871
BSY92_03284	GO:0016021
BSY92_03284	GO:0000160
BSY92_03284	GO:0016310
BSY92_03284	GO:0016772
BSY92_02944	GO:0000166
BSY92_02944	GO:0003676
BSY92_02944	GO:0005515
BSY92_02944	GO:0008270
BSY92_00680	GO:0003924
BSY92_00680	GO:0005525
BSY92_01765	GO:0016158
BSY92_01765	GO:0005515
BSY92_00866	GO:0015078
BSY92_00866	GO:0015991
BSY92_00866	GO:0033179
BSY92_00866	GO:0033177
BSY92_04740	GO:0003676
BSY92_05421	GO:0003723
BSY92_05421	GO:0006364
BSY92_05421	GO:0008033
BSY92_05421	GO:0008168
BSY92_02753	GO:0006506
BSY92_02753	GO:0016021
BSY92_11497	GO:0050660
BSY92_11497	GO:0016899
BSY92_11497	GO:0055114
BSY92_11497	GO:0003824
BSY92_11497	GO:0016614
BSY92_11497	GO:0016491
BSY92_11497	GO:0003885
BSY92_11497	GO:0016020
BSY92_06708	GO:0003824
BSY92_06708	GO:0005992
BSY92_05977	GO:0005515
BSY92_05977	GO:0005737
BSY92_11493	GO:0008152
BSY92_11493	GO:0016740
BSY92_11493	GO:0016491
BSY92_11493	GO:0003824
BSY92_11493	GO:0055114
BSY92_05348	GO:0005515
BSY92_04984	GO:0005515
BSY92_05919	GO:0008080
BSY92_05919	GO:0003824
BSY92_05919	GO:0051536
BSY92_06960	GO:0003824
BSY92_06960	GO:0008152
BSY92_06960	GO:0031177
BSY92_06960	GO:0016740
BSY92_09587	GO:0005515
BSY92_09682	GO:0004329
BSY92_09682	GO:0005524
BSY92_09682	GO:0009396
BSY92_09682	GO:0003824
BSY92_09682	GO:0004488
BSY92_09682	GO:0055114
BSY92_07682	GO:0003824
BSY92_07682	GO:0008152
BSY92_11341	GO:0004672
BSY92_11341	GO:0005524
BSY92_11341	GO:0006468
BSY92_11341	GO:0004674
BSY92_06170	GO:0005737
BSY92_06170	GO:0006887
BSY92_06170	GO:0048278
BSY92_08413	GO:0005506
BSY92_08413	GO:0016705
BSY92_08413	GO:0020037
BSY92_08413	GO:0055114
BSY92_03645	GO:0004672
BSY92_03645	GO:0005524
BSY92_03645	GO:0006468
BSY92_10720	GO:0016491
BSY92_10720	GO:0055114
BSY92_11092	GO:0016491
BSY92_02857	GO:0005524
BSY92_02857	GO:0005515
BSY92_02857	GO:0004674
BSY92_02857	GO:0006468
BSY92_02857	GO:0004672
BSY92_07555	GO:0004386
BSY92_07555	GO:0003676
BSY92_07555	GO:0005524
BSY92_07555	GO:0008026
BSY92_10062	GO:0005515
BSY92_06180	GO:0005515
BSY92_00897	GO:0005525
BSY92_00897	GO:0007264
BSY92_00792	GO:0003993
BSY92_00946	GO:0000062
BSY92_05378	GO:0004672
BSY92_05378	GO:0005524
BSY92_05378	GO:0006468
BSY92_08799	GO:0008152
BSY92_08799	GO:0016491
BSY92_08799	GO:0055114
BSY92_08799	GO:0016620
BSY92_01952	GO:0016757
BSY92_02611	GO:0005524
BSY92_02611	GO:0016307
BSY92_02611	GO:0046488
BSY92_02611	GO:0046872
BSY92_07596	GO:0004788
BSY92_07596	GO:0005524
BSY92_07596	GO:0009229
BSY92_07596	GO:0030975
BSY92_07596	GO:0006772
BSY92_04624	GO:0016021
BSY92_04624	GO:0055085
BSY92_07326	GO:0008152
BSY92_07326	GO:0016491
BSY92_07326	GO:0055114
BSY92_07326	GO:0030472
BSY92_07326	GO:0042729
BSY92_07326	GO:0072686
BSY92_07326	GO:0016620
BSY92_00211	GO:0016491
BSY92_10026	GO:0005524
BSY92_10026	GO:0006298
BSY92_10026	GO:0030983
BSY92_09600	GO:0000398
BSY92_05946	GO:0003824
BSY92_05946	GO:0008152
BSY92_10168	GO:0005515
BSY92_10168	GO:0005634
BSY92_10168	GO:0006355
BSY92_12101	GO:0016787
BSY92_08980	GO:0007165
BSY92_05036	GO:0005515
BSY92_02593	GO:0008033
BSY92_02593	GO:0050660
BSY92_02593	GO:0016491
BSY92_02593	GO:0055114
BSY92_02593	GO:0006904
BSY92_02593	GO:0016192
BSY92_02593	GO:0002098
BSY92_08649	GO:0015986
BSY92_08649	GO:0046933
BSY92_08649	GO:0016020
BSY92_02947	GO:0008061
BSY92_02947	GO:0004553
BSY92_02947	GO:0005975
BSY92_02947	GO:0004568
BSY92_02947	GO:0006032
BSY92_00472	GO:0031177
BSY92_00472	GO:0003824
BSY92_00472	GO:0008152
BSY92_00472	GO:0016740
BSY92_01930	GO:0008152
BSY92_01930	GO:0016846
BSY92_05391	GO:0005515
BSY92_05391	GO:0008270
BSY92_05391	GO:0005524
BSY92_05391	GO:0046872
BSY92_04897	GO:0035556
BSY92_04897	GO:0004435
BSY92_04897	GO:0006629
BSY92_04897	GO:0007165
BSY92_04897	GO:0005515
BSY92_04897	GO:0008081
BSY92_09707	GO:0035091
BSY92_07012	GO:0005515
BSY92_02025	GO:0008168
BSY92_02025	GO:0032259
BSY92_02160	GO:0008152
BSY92_02160	GO:0016491
BSY92_02160	GO:0055114
BSY92_03839	GO:0005524
BSY92_03881	GO:0005488
BSY92_01163	GO:0016627
BSY92_01163	GO:0000104
BSY92_01163	GO:0006099
BSY92_01163	GO:0045281
BSY92_01163	GO:0009055
BSY92_01163	GO:0016020
BSY92_07961	GO:0008270
BSY92_07961	GO:0003824
BSY92_11184	GO:0006511
BSY92_11184	GO:0036459
BSY92_11184	GO:0005515
BSY92_11184	GO:0016579
BSY92_03766	GO:0008152
BSY92_03766	GO:0016846
BSY92_10194	GO:0005515
BSY92_10615	GO:0003677
BSY92_10615	GO:0006355
BSY92_10615	GO:0043565
BSY92_11578	GO:0004801
BSY92_11578	GO:0005737
BSY92_11578	GO:0006098
BSY92_11578	GO:0003824
BSY92_11578	GO:0005975
BSY92_04550	GO:0008061
BSY92_02508	GO:0016021
BSY92_02508	GO:0055085
BSY92_02508	GO:0005215
BSY92_03340	GO:0005515
BSY92_03340	GO:0035091
BSY92_11755	GO:0006406
BSY92_11755	GO:0006611
BSY92_11755	GO:0006998
BSY92_11755	GO:0031965
BSY92_09955	GO:0009055
BSY92_09955	GO:0051536
BSY92_09955	GO:0003824
BSY92_09955	GO:0030151
BSY92_09955	GO:0030170
BSY92_09955	GO:0016491
BSY92_09955	GO:0055114
BSY92_09955	GO:0051537
BSY92_06848	GO:0016021
BSY92_06848	GO:0055085
BSY92_06798	GO:0005524
BSY92_05576	GO:0005515
BSY92_10681	GO:0005515
BSY92_05119	GO:0003676
BSY92_05119	GO:0008270
BSY92_05119	GO:0003723
BSY92_04130	GO:0035556
BSY92_04130	GO:0005515
BSY92_09520	GO:0070481
BSY92_09520	GO:0070966
BSY92_09520	GO:0071025
BSY92_09535	GO:0004175
BSY92_09535	GO:0006511
BSY92_09535	GO:0019773
BSY92_09535	GO:0004298
BSY92_09535	GO:0005839
BSY92_09535	GO:0051603
BSY92_07176	GO:0051287
BSY92_07176	GO:0055114
BSY92_07176	GO:0008863
BSY92_07176	GO:0008152
BSY92_07176	GO:0016616
BSY92_10154	GO:0005524
BSY92_10154	GO:0016887
BSY92_01405	GO:0008270
BSY92_01405	GO:0006357
BSY92_01405	GO:0016573
BSY92_01405	GO:0005515
BSY92_01405	GO:0003677
BSY92_05800	GO:0003676
BSY92_05800	GO:0005634
BSY92_05800	GO:0008270
BSY92_08534	GO:0031083
BSY92_05233	GO:0005506
BSY92_05233	GO:0016705
BSY92_05233	GO:0020037
BSY92_05233	GO:0055114
BSY92_06972	GO:0003677
BSY92_06972	GO:0005634
BSY92_06972	GO:0006351
BSY92_06972	GO:0008270
BSY92_06972	GO:0000981
BSY92_06972	GO:0006355
BSY92_01145	GO:0008033
BSY92_01145	GO:0005524
BSY92_01145	GO:0052381
BSY92_10250	GO:0003723
BSY92_10250	GO:0003676
BSY92_07522	GO:0005515
BSY92_02337	GO:0003824
BSY92_02337	GO:0010181
BSY92_02337	GO:0016491
BSY92_02337	GO:0055114
BSY92_02721	GO:0004420
BSY92_02721	GO:0055114
BSY92_02721	GO:0015936
BSY92_02721	GO:0016616
BSY92_02721	GO:0050662
BSY92_02721	GO:0008299
BSY92_02721	GO:0016021
BSY92_02721	GO:0050661
BSY92_03222	GO:0046872
BSY92_00097	GO:0003735
BSY92_00097	GO:0005840
BSY92_00097	GO:0006412
BSY92_00097	GO:0015934
BSY92_01642	GO:0004672
BSY92_01642	GO:0005524
BSY92_01642	GO:0006468
BSY92_03898	GO:0004175
BSY92_03898	GO:0006511
BSY92_03898	GO:0019773
BSY92_03898	GO:0004298
BSY92_03898	GO:0005839
BSY92_03898	GO:0051603
BSY92_03898	GO:0043161
BSY92_00943	GO:0003824
BSY92_02829	GO:0000155
BSY92_02829	GO:0007165
BSY92_02829	GO:0000160
BSY92_02829	GO:0016310
BSY92_02829	GO:0016772
BSY92_06806	GO:0003677
BSY92_06806	GO:0005634
BSY92_06806	GO:0006351
BSY92_06806	GO:0008270
BSY92_10916	GO:0016491
BSY92_10916	GO:0055114
BSY92_08231	GO:0003700
BSY92_08231	GO:0005634
BSY92_08231	GO:0006355
BSY92_08231	GO:0043565
BSY92_08231	GO:0000160
BSY92_00303	GO:0004672
BSY92_00303	GO:0005524
BSY92_00303	GO:0006468
BSY92_03233	GO:0005096
BSY92_04356	GO:0003824
BSY92_04356	GO:0008152
BSY92_10158	GO:0019239
BSY92_00168	GO:0016491
BSY92_04068	GO:0005515
BSY92_04068	GO:0005543
BSY92_04068	GO:0005938
BSY92_04068	GO:0032065
BSY92_05623	GO:0005524
BSY92_05623	GO:0006810
BSY92_05623	GO:0016021
BSY92_05623	GO:0042626
BSY92_05623	GO:0055085
BSY92_05623	GO:0016887
BSY92_09759	GO:0005524
BSY92_09759	GO:0016887
BSY92_00730	GO:0042819
BSY92_00730	GO:0042823
BSY92_00730	GO:0003824
BSY92_00730	GO:0008152
BSY92_02536	GO:0003735
BSY92_02536	GO:0005622
BSY92_02536	GO:0005840
BSY92_02536	GO:0006412
BSY92_02536	GO:0000166
BSY92_00772	GO:0003723
BSY92_00772	GO:0003746
BSY92_00772	GO:0006452
BSY92_00772	GO:0043022
BSY92_00772	GO:0045901
BSY92_00772	GO:0045905
BSY92_05151	GO:0005524
BSY92_05151	GO:0016887
BSY92_02045	GO:0003824
BSY92_02045	GO:0008152
BSY92_02045	GO:0016740
BSY92_06551	GO:0016020
BSY92_06551	GO:0022891
BSY92_06551	GO:0055085
BSY92_06551	GO:0005215
BSY92_06551	GO:0016021
BSY92_06551	GO:0022857
BSY92_11454	GO:0005525
BSY92_11454	GO:0007165
BSY92_11454	GO:0016020
BSY92_11454	GO:0007264
BSY92_00907	GO:0003676
BSY92_00907	GO:0003723
BSY92_00907	GO:0003743
BSY92_03148	GO:0016021
BSY92_03148	GO:0055085
BSY92_02053	GO:0005507
BSY92_02053	GO:0008131
BSY92_02053	GO:0009308
BSY92_02053	GO:0048038
BSY92_02053	GO:0055114
BSY92_00370	GO:0005506
BSY92_00370	GO:0016705
BSY92_00370	GO:0020037
BSY92_00370	GO:0055114
BSY92_00370	GO:0004497
BSY92_05865	GO:0005515
BSY92_05865	GO:0008017
BSY92_03352	GO:0005524
BSY92_03352	GO:0006298
BSY92_03352	GO:0030983
BSY92_03352	GO:0000981
BSY92_03352	GO:0005634
BSY92_03352	GO:0006355
BSY92_03352	GO:0008270
BSY92_03623	GO:0005515
BSY92_03623	GO:0000166
BSY92_03623	GO:0018024
BSY92_03623	GO:0034968
BSY92_03623	GO:0048188
BSY92_02154	GO:0006812
BSY92_02154	GO:0008324
BSY92_02154	GO:0016021
BSY92_02154	GO:0055085
BSY92_07270	GO:0016765
BSY92_07205	GO:0007165
BSY92_10864	GO:0008152
BSY92_10864	GO:0008484
BSY92_10864	GO:0003824
BSY92_00638	GO:0008168
BSY92_00638	GO:0008171
BSY92_00653	GO:0008152
BSY92_00653	GO:0016491
BSY92_07630	GO:0016491
BSY92_07630	GO:0055114
BSY92_05316	GO:0008318
BSY92_05316	GO:0018342
BSY92_02362	GO:0030529
BSY92_02362	GO:0042254
BSY92_00950	GO:0005515
BSY92_00950	GO:0005509
BSY92_00950	GO:0006897
BSY92_00950	GO:0007015
BSY92_08347	GO:0008080
BSY92_04348	GO:0016020
BSY92_04348	GO:0022891
BSY92_04348	GO:0055085
BSY92_04348	GO:0005215
BSY92_04348	GO:0016021
BSY92_04348	GO:0022857
BSY92_04841	GO:0005515
BSY92_04464	GO:0003700
BSY92_04464	GO:0006355
BSY92_04464	GO:0043565
BSY92_10160	GO:0000045
BSY92_10160	GO:0005737
BSY92_06959	GO:0016491
BSY92_06959	GO:0055114
BSY92_07133	GO:0003824
BSY92_05350	GO:0005524
BSY92_05350	GO:0046872
BSY92_05350	GO:0003824
BSY92_05350	GO:0008152
BSY92_05702	GO:0008152
BSY92_05702	GO:0016787
BSY92_09219	GO:0016705
BSY92_09219	GO:0055114
BSY92_09219	GO:0005506
BSY92_09219	GO:0020037
BSY92_05744	GO:0003824
BSY92_05744	GO:0009116
BSY92_11327	GO:0046872
BSY92_11327	GO:0003676
BSY92_07095	GO:0005515
BSY92_07069	GO:0006355
BSY92_07069	GO:0016747
BSY92_05683	GO:0003824
BSY92_05683	GO:0005975
BSY92_05683	GO:0030246
BSY92_05683	GO:0004553
BSY92_07059	GO:0016491
BSY92_07059	GO:0020037
BSY92_07059	GO:0051536
BSY92_07059	GO:0055114
BSY92_07059	GO:0010181
BSY92_07059	GO:0004783
BSY92_07059	GO:0008652
BSY92_07059	GO:0009337
BSY92_07059	GO:0050661
BSY92_07059	GO:0051539
BSY92_07059	GO:0003824
BSY92_07059	GO:0008152
BSY92_04115	GO:0003700
BSY92_04115	GO:0006355
BSY92_04115	GO:0008270
BSY92_04115	GO:0043565
BSY92_00929	GO:0003676
BSY92_00929	GO:0008270
BSY92_07756	GO:0005515
BSY92_01905	GO:0055114
BSY92_01905	GO:0008270
BSY92_01905	GO:0016491
BSY92_05284	GO:0003735
BSY92_05284	GO:0005840
BSY92_05284	GO:0006412
BSY92_05284	GO:0005622
BSY92_11375	GO:0008168
BSY92_11505	GO:0006629
BSY92_11505	GO:0008081
BSY92_11505	GO:0004435
BSY92_11505	GO:0007165
BSY92_11505	GO:0035556
BSY92_11505	GO:0005515
BSY92_06997	GO:0004871
BSY92_06997	GO:0007165
BSY92_06997	GO:0003924
BSY92_06997	GO:0007186
BSY92_06997	GO:0019001
BSY92_06997	GO:0031683
BSY92_06997	GO:0001664
BSY92_06997	GO:0005525
BSY92_06997	GO:0005834
BSY92_04975	GO:0005515
BSY92_09316	GO:0016491
BSY92_09316	GO:0055114
BSY92_04103	GO:0004553
BSY92_04103	GO:0005975
BSY92_11204	GO:0003735
BSY92_11204	GO:0005622
BSY92_11204	GO:0005840
BSY92_11204	GO:0006412
BSY92_07989	GO:0016573
BSY92_05282	GO:0003935
BSY92_05282	GO:0009231
BSY92_03413	GO:0003677
BSY92_03413	GO:0005634
BSY92_03413	GO:0006351
BSY92_03413	GO:0008270
BSY92_03413	GO:0046872
BSY92_03413	GO:0003676
BSY92_07431	GO:0005509
BSY92_01706	GO:0006511
BSY92_01706	GO:0031625
BSY92_05673	GO:0004655
BSY92_05673	GO:0033014
BSY92_05673	GO:0046872
BSY92_05673	GO:0003824
BSY92_05836	GO:0016491
BSY92_05836	GO:0055114
BSY92_05836	GO:0005506
BSY92_05836	GO:0016705
BSY92_05836	GO:0020037
BSY92_05836	GO:0010181
BSY92_11849	GO:0003824
BSY92_11849	GO:0008152
BSY92_11849	GO:0016740
BSY92_11849	GO:0031177
BSY92_03397	GO:0005515
BSY92_03397	GO:0006810
BSY92_04243	GO:0003824
BSY92_04243	GO:0008152
BSY92_04243	GO:0031177
BSY92_04243	GO:0016740
BSY92_07573	GO:0016021
BSY92_07573	GO:0000166
BSY92_07573	GO:0046872
BSY92_07573	GO:0006812
BSY92_07573	GO:0016887
BSY92_05968	GO:0003824
BSY92_09521	GO:0005515
BSY92_10452	GO:0005524
BSY92_10452	GO:0005737
BSY92_10452	GO:0016787
BSY92_10452	GO:0030163
BSY92_01971	GO:0016491
BSY92_01971	GO:0055114
BSY92_01971	GO:0005507
BSY92_03324	GO:0005509
BSY92_02950	GO:0000155
BSY92_02950	GO:0007165
BSY92_02950	GO:0000160
BSY92_02950	GO:0005515
BSY92_02950	GO:0016310
BSY92_02950	GO:0016772
BSY92_00961	GO:0000166
BSY92_00961	GO:0003676
BSY92_03053	GO:0003677
BSY92_08709	GO:0000981
BSY92_08709	GO:0005634
BSY92_08709	GO:0006355
BSY92_08709	GO:0008270
BSY92_10588	GO:0003677
BSY92_10588	GO:0006281
BSY92_10588	GO:0005524
BSY92_10588	GO:0006260
BSY92_11622	GO:0004553
BSY92_11622	GO:0005975
BSY92_04062	GO:0003676
BSY92_04062	GO:0046872
BSY92_07132	GO:0003857
BSY92_07132	GO:0006631
BSY92_07132	GO:0016491
BSY92_07132	GO:0055114
BSY92_08373	GO:0016874
BSY92_08373	GO:0016884
BSY92_02547	GO:0016787
BSY92_03933	GO:0003824
BSY92_03933	GO:0016831
BSY92_03933	GO:0019752
BSY92_03933	GO:0030170
BSY92_01976	GO:0006812
BSY92_01976	GO:0016021
BSY92_01976	GO:0019829
BSY92_01976	GO:0030001
BSY92_01976	GO:0046872
BSY92_01976	GO:0000166
BSY92_11759	GO:0016614
BSY92_11759	GO:0050660
BSY92_11759	GO:0055114
BSY92_11759	GO:0016491
BSY92_02348	GO:0003677
BSY92_02348	GO:0004518
BSY92_02348	GO:0006259
BSY92_03402	GO:0046982
BSY92_03402	GO:0006366
BSY92_11409	GO:0016020
BSY92_11409	GO:0030001
BSY92_11409	GO:0046873
BSY92_11409	GO:0055085
BSY92_08960	GO:0016787
BSY92_08960	GO:0003723
BSY92_08960	GO:0030145
BSY92_01678	GO:0004115
BSY92_01678	GO:0006198
BSY92_00690	GO:0016020
BSY92_00690	GO:0022891
BSY92_00690	GO:0055085
BSY92_00690	GO:0016021
BSY92_00690	GO:0022857
BSY92_00690	GO:0005215
BSY92_03988	GO:0000155
BSY92_03988	GO:0007165
BSY92_03988	GO:0018298
BSY92_03988	GO:0006355
BSY92_03988	GO:0009584
BSY92_03988	GO:0000160
BSY92_03988	GO:0005515
BSY92_04877	GO:0003777
BSY92_04877	GO:0005524
BSY92_04877	GO:0007018
BSY92_04877	GO:0008017
BSY92_00712	GO:0009055
BSY92_00712	GO:0051536
BSY92_02771	GO:0042578
BSY92_09684	GO:0031491
BSY92_09684	GO:0043044
BSY92_09684	GO:0003676
BSY92_09684	GO:0005524
BSY92_09684	GO:0005634
BSY92_09684	GO:0006338
BSY92_09684	GO:0016818
BSY92_09684	GO:0003677
BSY92_04635	GO:0008152
BSY92_04635	GO:0016740
BSY92_04635	GO:0003824
BSY92_04635	GO:0031177
BSY92_11292	GO:0005507
BSY92_11292	GO:0016491
BSY92_11292	GO:0055114
BSY92_02222	GO:0003777
BSY92_02222	GO:0005524
BSY92_02222	GO:0007018
BSY92_02222	GO:0008017
BSY92_05218	GO:0006886
BSY92_05218	GO:0016192
BSY92_05218	GO:0030117
BSY92_05218	GO:0005198
BSY92_05218	GO:0030126
BSY92_05218	GO:0005488
BSY92_05218	GO:0005737
BSY92_02932	GO:0005515
BSY92_04972	GO:0005524
BSY92_04972	GO:0006457
BSY92_04972	GO:0051082
BSY92_12048	GO:0004672
BSY92_12048	GO:0006468
BSY92_09913	GO:0003824
BSY92_09913	GO:0008152
BSY92_09913	GO:0031177
BSY92_09913	GO:0016740
BSY92_09913	GO:0016491
BSY92_00266	GO:0000981
BSY92_00266	GO:0005634
BSY92_00266	GO:0006355
BSY92_00266	GO:0008270
BSY92_08356	GO:0005524
BSY92_08356	GO:0006810
BSY92_08356	GO:0016021
BSY92_08356	GO:0042626
BSY92_08356	GO:0055085
BSY92_08356	GO:0016887
BSY92_01333	GO:0000981
BSY92_01333	GO:0005634
BSY92_01333	GO:0006355
BSY92_01333	GO:0008270
BSY92_09698	GO:0008152
BSY92_09698	GO:0016787
BSY92_08970	GO:0004672
BSY92_08970	GO:0005524
BSY92_08970	GO:0006468
BSY92_11772	GO:0005515
BSY92_10105	GO:0016491
BSY92_10105	GO:0051537
BSY92_10105	GO:0055114
BSY92_10105	GO:0020037
BSY92_10105	GO:0051536
BSY92_10450	GO:0004298
BSY92_10450	GO:0004175
BSY92_10450	GO:0005839
BSY92_10450	GO:0051603
BSY92_10687	GO:0005515
BSY92_03362	GO:0005488
BSY92_11208	GO:0003779
BSY92_11208	GO:0005543
BSY92_08745	GO:0004553
BSY92_08745	GO:0005975
BSY92_03862	GO:0000981
BSY92_03862	GO:0005634
BSY92_03862	GO:0006355
BSY92_03862	GO:0008270
BSY92_05553	GO:0007165
BSY92_10892	GO:0003824
BSY92_10846	GO:0003824
BSY92_10846	GO:0005524
BSY92_10846	GO:0046872
BSY92_10846	GO:0004075
BSY92_08944	GO:0005779
BSY92_08944	GO:0007031
BSY92_07688	GO:0005515
BSY92_05287	GO:0003774
BSY92_05287	GO:0005524
BSY92_05287	GO:0051015
BSY92_05287	GO:0005515
BSY92_05287	GO:0016459
BSY92_11148	GO:0003913
BSY92_11148	GO:0006281
BSY92_07946	GO:0016491
BSY92_00390	GO:0006810
BSY92_00390	GO:0016020
BSY92_00390	GO:0055085
BSY92_00390	GO:0006865
BSY92_00390	GO:0016021
BSY92_00390	GO:0003333
BSY92_00390	GO:0015171
BSY92_01140	GO:0000166
BSY92_01140	GO:0046872
BSY92_01140	GO:0000287
BSY92_01140	GO:0004012
BSY92_01140	GO:0005524
BSY92_01140	GO:0015914
BSY92_01140	GO:0016021
BSY92_06987	GO:0003824
BSY92_06987	GO:0008152
BSY92_06987	GO:0031177
BSY92_06141	GO:0003743
BSY92_06141	GO:0006413
BSY92_04192	GO:0004252
BSY92_04192	GO:0005618
BSY92_04192	GO:0016020
BSY92_04192	GO:0006508
BSY92_08081	GO:0008080
BSY92_11592	GO:0016021
BSY92_11592	GO:0055085
BSY92_07533	GO:0005737
BSY92_07533	GO:0017089
BSY92_07533	GO:0046836
BSY92_07533	GO:0051861
BSY92_00005	GO:0004252
BSY92_00005	GO:0006508
BSY92_00005	GO:0005618
BSY92_00005	GO:0016020
BSY92_10036	GO:0003824
BSY92_01579	GO:0003735
BSY92_01579	GO:0005622
BSY92_01579	GO:0005840
BSY92_01579	GO:0006412
BSY92_02248	GO:0003676
BSY92_02248	GO:0005524
BSY92_02248	GO:0005515
BSY92_00865	GO:0005672
BSY92_00865	GO:0006367
BSY92_08531	GO:0004842
BSY92_08531	GO:0005488
BSY92_09169	GO:0004553
BSY92_09169	GO:0005576
BSY92_09169	GO:0005975
BSY92_09169	GO:0030248
BSY92_03472	GO:0000287
BSY92_03472	GO:0004749
BSY92_03472	GO:0009165
BSY92_03472	GO:0009156
BSY92_03472	GO:0044249
BSY92_03472	GO:0009116
BSY92_06463	GO:0005515
BSY92_07390	GO:0000981
BSY92_07390	GO:0005634
BSY92_07390	GO:0006355
BSY92_07390	GO:0008270
BSY92_07390	GO:0003677
BSY92_07390	GO:0006351
BSY92_07200	GO:0006355
BSY92_07200	GO:0008270
BSY92_05577	GO:0005634
BSY92_05577	GO:0006355
BSY92_05577	GO:0016021
BSY92_02715	GO:0005524
BSY92_02715	GO:0016887
BSY92_02715	GO:0006810
BSY92_02715	GO:0016021
BSY92_02715	GO:0042626
BSY92_02715	GO:0055085
BSY92_07046	GO:0016021
BSY92_07046	GO:0055085
BSY92_02650	GO:0004674
BSY92_02650	GO:0005488
BSY92_02650	GO:0016301
BSY92_02650	GO:0005515
BSY92_07043	GO:0006812
BSY92_07043	GO:0008324
BSY92_07043	GO:0016021
BSY92_07043	GO:0055085
BSY92_06881	GO:0004497
BSY92_06881	GO:0005506
BSY92_06881	GO:0016705
BSY92_06881	GO:0020037
BSY92_06881	GO:0055114
BSY92_10885	GO:0016020
BSY92_10885	GO:0022891
BSY92_10885	GO:0055085
BSY92_10885	GO:0016021
BSY92_10885	GO:0022857
BSY92_07220	GO:0004185
BSY92_07220	GO:0006508
BSY92_01847	GO:0005515
BSY92_07417	GO:0005506
BSY92_07417	GO:0016705
BSY92_07417	GO:0020037
BSY92_07417	GO:0055114
BSY92_07417	GO:0016712
BSY92_07417	GO:0004497
BSY92_11718	GO:0005515
BSY92_07727	GO:0008152
BSY92_02772	GO:0005525
BSY92_02772	GO:0007264
BSY92_01387	GO:0016020
BSY92_06122	GO:0055085
BSY92_06122	GO:0003735
BSY92_06122	GO:0005622
BSY92_06122	GO:0005840
BSY92_06122	GO:0006412
BSY92_08735	GO:0030798
BSY92_02010	GO:0004672
BSY92_02010	GO:0006468
BSY92_03928	GO:0016021
BSY92_03928	GO:0022857
BSY92_03928	GO:0055085
BSY92_03928	GO:0005215
BSY92_03928	GO:0016020
BSY92_03928	GO:0022891
BSY92_10665	GO:0005515
BSY92_10665	GO:0008270
BSY92_10665	GO:0046872
BSY92_10862	GO:0016021
BSY92_10862	GO:0022857
BSY92_10862	GO:0055085
BSY92_11321	GO:0005515
BSY92_06240	GO:0005975
BSY92_06240	GO:0004553
BSY92_00985	GO:0003684
BSY92_00985	GO:0005634
BSY92_00985	GO:0006289
BSY92_04357	GO:0045454
BSY92_04357	GO:0016209
BSY92_04357	GO:0016491
BSY92_04357	GO:0055114
BSY92_04357	GO:0051920
BSY92_03228	GO:0003924
BSY92_03228	GO:0005525
BSY92_09855	GO:0008410
BSY92_09855	GO:0008152
[truncated: 13,969 more rows]
